# Supplementary material for: Flyway‐scale analysis reveals that the timing of migration in wading birds is becoming later
Source: Ecol Evol. 2021 Sep 28;11(20):14135–45. doi: 10.1002/ece3.8130 (PMC8525091; doi:10.1002/ece3.8130)
Supplement: Supplementary file 1 — Supplementary Material [file ECE3-11-14135-s001.zip]

Archive with 10 entries (10 files):
- Supplementary material/~$pplementary Material Text and Figures.docx
- Supplementary material/full_averaged_coefficients.csv
- Supplementary material/Supplementary material Table 1 species list.csv
- Supplementary material/Supplementary material Table 2 spring model output.csv
- Supplementary material/Supplementary material Table 3 autumn model output.csv
- Supplementary material/Supplementary material Table 4 spring model output detrended weather variables.csv
- Supplementary material/Supplementary material Table 5 autumn model output detrended weather variables.csv
- Supplementary material/Supplementary material Table 6 spring modelling distribution of sightings.csv
- Supplementary material/Supplementary material Table 7 autumn modelling distribution of sightings.csv
- Supplementary material/Supplementary Material Text and Figures.docx
