# Supplementary material for: Flyway‐scale analysis reveals that the timing of migration in wading birds is becoming later
Source: Ecol Evol. 2021 Sep 28;11(20):14135–45. doi: 10.1002/ece3.8130 (PMC8525091; doi:10.1002/ece3.8130)
Supplement: Supplementary file 1 — Supplementary Material [file ECE3-11-14135-s001.zip › Supplementary material/full_averaged_coefficients.csv]

	Fixed effects	Estimate	Adjusted SE	z-value	Importance	Migration
1	(Intercept)	75.2873181159334	7.60914010475896	9.89432670175789	NA	spring
2	Flyway (Nearctic)	31.7252271976267	9.34334239960073	3.39549016195557	1	spring
3	Breed lat	11.5530227268663	4.9723511095733	2.32345272332502	1	spring
4	Number observations	-0.921301064584882	0.908801084556512	1.01375436301825	1	spring
5	Year	6.34339828019003	1.05706197735972	6.00097100837385	1	spring
6	Flyway (Nearctic) x Year	-3.72765616484247	1.34305092591094	2.77551364056739	0.922648553458432	spring
7	Breed lat x Year	1.07942742259305	0.653920190981625	1.65070208487168	0.685773073455684	spring
8	Winter lat	-3.43169565212364	5.07648113712726	0.675998897548471	0.439752166322977	spring
9	Flyway (Nearctic) x Winter lat	5.9861464017859	8.01502170148541	0.746865900647094	0.439752166322977	spring
10	Flyway (Nearctic) x Breed lat	-1.35922782143353	4.50895858708862	0.301450500194362	0.233708185386356	spring
11	Temperature trend	0.81739624743311	2.03380600697197	0.401904726719776	0.166088893892569	spring
12	Flyway (Nearctic) x Temperature trend	-0.777810559855326	2.0904180835722	0.372083730985606	0.161512898277031	spring
13	North wind trend	0.309141793811049	0.870001519363156	0.355334774630442	0.14953232650331	spring
14	Flyway (Nearctic) x North wind trend	-0.334299552851937	0.938185103354339	0.356325795044815	0.14953232650331	spring
15	East wind trend	-0.0536223335070253	0.215928691118534	0.248333527282807	0.135903049568584	spring
16	(Intercept)	238.755081492445	14.3491004389938	16.639027826694	NA	autumn
17	Flyway (Nearctic)	-0.58780265284916	15.0466160392901	0.0390654384556817	1	autumn
18	Breed lat	-11.7004069271842	9.20903506653784	1.27053560363768	1	autumn
19	Temperature trend	-26.9683083290214	5.63212255225597	4.78830282523222	1	autumn
20	East wind trend	-0.200048386554519	1.57372327410691	0.127117892863373	1	autumn
21	North wind trend	7.96639773745589	1.80337898729094	4.41748395295608	1	autumn
22	Winter lat	-0.579226291731728	7.39259732933023	0.0783522036880921	1	autumn
23	Year	4.21214278062164	2.24710302481359	1.87447693056755	1	autumn
24	Flyway (Nearctic) x Temperature trend	6.63318532622124	6.04938916551661	1.09650497673921	1	autumn
25	Flyway (Nearctic) x East wind trend	8.39868022450012	2.31366688230243	3.63003001371669	1	autumn
26	Flyway (Nearctic) x Winter lat	-12.1978050676716	9.01267811625256	1.35340515996852	1	autumn
27	Breed lat x Year	1.67118837289467	1.45636572732918	1.14750597431282	0.915172561080129	autumn
28	Temperature trend x East wind trend	5.17521823080604	1.46824132536766	3.52477357869636	0.840574624514186	autumn
29	Temperature trend x Year	2.5833157392336	1.54622051283831	1.67072918628634	0.742793296713093	autumn
30	East wind trend x Year	2.95217353647736	1.10419876449012	2.67358887857529	0.72277834175722	autumn
31	Winter lat x Year	-0.842641724843082	1.17729487561499	0.715743984193344	0.458755418990866	autumn
32	Flyway (Nearctic) x Breed lat	-5.83117809228267	10.0982342669405	0.577445317482157	0.373415175523303	autumn
33	Temperature trend x North wind trend	0.659281965722403	1.24331206203621	0.530262663616951	0.329681730126816	autumn
34	Flyway (Nearctic) x North wind trend	-0.651409195524849	1.75276880094918	0.371645818417175	0.243852139297908	autumn
35	Flyway (Nearctic) x Year	0.544094618270076	1.89965805239964	0.286417135748603	0.195952781262976	autumn
36	North wind trend x Year	-0.279486790759082	0.765203637269955	0.365244984663451	0.18562402265081	autumn
37	Number observations	0.505945367162024	1.18418601643992	0.427251597416319	0.123154155517979	autumn
38	Breed lat x Winter lat	-0.347575949361638	1.9017760961403	0.182763864824598	0.0657576770223747	autumn
39	East wind trend x North wind trend	-0.0260788199486592	0.238213821395615	0.109476519019225	0.0264897593966245	autumn
