# Supplementary material for: Flyway‐scale analysis reveals that the timing of migration in wading birds is becoming later
Source: Ecol Evol. 2021 Sep 28;11(20):14135–45. doi: 10.1002/ece3.8130 (PMC8525091; doi:10.1002/ece3.8130)
Supplement: Supplementary file 1 — Supplementary Material [file ECE3-11-14135-s001.zip › Supplementary material/Supplementary material Table 1 species list.csv]

	Species	Scientific name	Family	Flyway	Autumn years of data	Spring years of data
1	American Avocet	Recurvirostra americana	Recurvirostridae	Nearctic	13	13
2	American Oystercatcher	Haematopus palliatus	Haematopodidae	Nearctic	/	14
3	American Woodcock	Scolopax minor	Scolopacidae	Nearctic	/	13
4	Black-bellied Plover	Pluvialis squatarola	Charadriidae	Nearctic	11	14
5	Black-winged Stilt	Himantopus himantopus	Recurvirostridae	Afro-Palearctic	/	12
6	Black Turnstone	Arenaria melanocephala	Scolopacidae	Nearctic	10	11
7	Common Greenshank	Tringa nebularia	Scolopacidae	Afro-Palearctic	12	12
8	Common Redshank	Tringa totanus	Scolopacidae	Afro-Palearctic	13	12
9	Common Ringed Plover	Charadrius hiaticula	Charadriidae	Afro-Palearctic	/	10
10	Common Sandpiper	Actitis hypoleucos	Scolopacidae	Afro-Palearctic	13	14
11	Common Snipe	Gallinago gallinago	Scolopacidae	Afro-Palearctic	11	13
12	Dunlin	Calidris alpina	Scolopacidae	Afro-Palearctic	12	12
13	Eurasian Curlew	Numenius arquata	Scolopacidae	Afro-Palearctic	/	10
14	Greater Yellowlegs	Tringa melanoleuca	Scolopacidae	Nearctic	14	14
15	Killdeer	Charadrius vociferus	Charadriidae	Nearctic	13	12
16	Least Sandpiper	Calidris minutilla	Scolopacidae	Nearctic	/	14
17	Lesser Yellowlegs	Tringa flavipes	Scolopacidae	Nearctic	13	14
18	Little Ringed Plover	Charadrius dubius	Charadriidae	Afro-Palearctic	10	11
19	Long-billed Curlew	Numenius americanus	Scolopacidae	Nearctic	14	11
20	Marbled Godwit	Limosa fedoa	Scolopacidae	Nearctic	11	14
21	Northern Lwing	Vanellus vanellus	Charadriidae	Afro-Palearctic	/	12
22	Red Knot	Calidris canutus	Scolopacidae	Nearctic	11	12
23	Ruddy Turnstone	Arenaria interpres	Scolopacidae	Nearctic	13	14
24	Sanderling	Calidris alba	Scolopacidae	Nearctic	10	11
25	Semipalmated Plover	Charadrius semipalmatus	Charadriidae	Nearctic	14	14
26	Short-billed Dowitcher	Limnodromus griseus	Scolopacidae	Nearctic	13	14
27	Solitary Sandpiper	Tringa solitaria	Scolopacidae	Nearctic	12	12
28	Spotted Sandpiper	Actitis macularius	Scolopacidae	Nearctic	13	14
29	Stilt Sandpiper	Calidris himantopus	Scolopacidae	Nearctic	10	/
30	Whimbrel	Numenius phaeopus	Scolopacidae	Nearctic	13	12
31	Willet	Tringa semipalmata	Scolopacidae	Nearctic	11	14
