# Supplementary material for: Flyway‐scale analysis reveals that the timing of migration in wading birds is becoming later
Source: Ecol Evol. 2021 Sep 28;11(20):14135–45. doi: 10.1002/ece3.8130 (PMC8525091; doi:10.1002/ece3.8130)
Supplement: Supplementary file 1 — Supplementary Material [file ECE3-11-14135-s001.zip › Supplementary material/Supplementary material Table 2 spring model output.csv]

	Intercept	Flyway	Breeding latitude	Observer number	Temperature trend	Eastward wind trend	Northward wind trend	Wintering latitude	Year	Flyway x breeding latitude	Flyway x temperature trend	Flyway x Eastward wind trend	Flyway x northward wind trend	Flyway x wintering latitude	Flyway x year	Breeding latitude x wintering latitude	Breeding latitude x year	Temperature trend x Eastward wind trend	Temperature trend x northward wind trend	Temperature trend x year	Eastward wind trend x northward wind trend	Eastward wind trend x year	Northward wind trend x year	Wintering latitude x year	df	logLik	AICc	delta	weight	Marginal R2	Conditional R2
41096	78.37517149	+	9.704738362	-1.292478572	NA	NA	NA	NA	6.315996742	NA	NA	NA	NA	NA	+	NA	1.125903819	NA	NA	NA	NA	NA	NA	NA	9	-1393.377476	2805.242756	0	0.004574291	0.236908931	0.864735033
45256	73.98082164	+	12.13584957	-1.339162737	NA	NA	NA	-7.608415281	6.330126939	NA	NA	NA	NA	+	+	NA	1.115081446	NA	NA	NA	NA	NA	NA	NA	11	-1391.299544	2805.318434	0.07567753	0.004404439	0.31421027	0.863596676
41092	78.75809169	+	9.914684673	NA	NA	NA	NA	NA	6.045893041	NA	NA	NA	NA	NA	+	NA	1.299796343	NA	NA	NA	NA	NA	NA	NA	8	-1394.704331	2805.797851	0.555094686	0.003465664	0.232994079	0.864967633
45252	74.41001288	+	12.30692047	NA	NA	NA	NA	-7.645266237	6.050062608	NA	NA	NA	NA	+	+	NA	1.295503708	NA	NA	NA	NA	NA	NA	NA	10	-1392.72505	2806.047927	0.805170294	0.003058323	0.308759177	0.864231151
45512	69.26340567	+	16.92310918	-1.369161219	NA	NA	NA	-8.65888666	6.344399537	+	NA	NA	NA	+	+	NA	1.10822976	NA	NA	NA	NA	NA	NA	NA	12	-1390.688386	2806.229232	0.986475129	0.002793273	0.333288867	0.862881062
41616	75.21557751	+	9.48261945	-1.297911086	4.632786001	NA	NA	NA	6.23543447	NA	+	NA	NA	NA	+	NA	1.08456934	NA	NA	NA	NA	NA	NA	NA	11	-1391.765857	2806.251059	1.008302808	0.002762954	0.239137573	0.865656674
45776	70.7612371	+	11.91453506	-1.351043386	4.668501821	NA	NA	-7.717476671	6.249348755	NA	+	NA	NA	+	+	NA	1.073457497	NA	NA	NA	NA	NA	NA	NA	13	-1389.653395	2806.304049	1.06129298	0.00269071	0.317055057	0.864353521
41352	74.20840723	+	14.21507701	-1.321205534	NA	NA	NA	NA	6.329279654	+	NA	NA	NA	NA	+	NA	1.119177882	NA	NA	NA	NA	NA	NA	NA	10	-1392.879041	2806.355909	1.113152558	0.002621838	0.253722393	0.863964512
43176	78.36757379	+	9.794650345	-1.309398423	NA	NA	2.019116206	NA	6.555663131	NA	NA	NA	+	NA	+	NA	1.092605065	NA	NA	NA	NA	NA	NA	NA	11	-1391.837819	2806.394983	1.152226916	0.002571111	0.239124216	0.865414792
12488	73.69732185	+	12.24793136	-1.608250497	NA	NA	NA	-7.598230923	7.458313965	NA	NA	NA	NA	+	+	NA	NA	NA	NA	NA	NA	NA	NA	NA	10	-1393.056523	2806.710872	1.468115818	0.002195465	0.314093667	0.861905223
8328	78.10405594	+	9.798673458	-1.563538148	NA	NA	NA	NA	7.455077795	NA	NA	NA	NA	NA	+	NA	NA	NA	NA	NA	NA	NA	NA	NA	8	-1395.169139	2806.727467	1.484710682	0.002177323	0.23639353	0.863206171
47336	74.13763663	+	12.16608321	-1.354767125	NA	NA	1.948067412	-7.21004975	6.561062668	NA	NA	NA	+	+	+	NA	1.083252927	NA	NA	NA	NA	NA	NA	NA	13	-1389.866486	2806.730232	1.487475659	0.002174315	0.315229799	0.864874512
41112	78.3951422	+	9.677378964	-1.263380592	NA	-0.332224517	NA	NA	6.287688923	NA	NA	NA	NA	NA	+	NA	1.143225993	NA	NA	NA	NA	NA	NA	NA	10	-1393.098074	2806.793974	1.551217935	0.00210611	0.236522239	0.8652783
41612	75.59121531	+	9.708320659	NA	4.626040117	NA	NA	NA	5.96572957	NA	+	NA	NA	NA	+	NA	1.25784663	NA	NA	NA	NA	NA	NA	NA	10	-1393.10444	2806.806706	1.563949339	0.002092746	0.235152242	0.865956877
45272	73.96280963	+	12.12267707	-1.309052261	NA	-0.345491234	NA	-7.696278119	6.300693176	NA	NA	NA	NA	+	+	NA	1.133095819	NA	NA	NA	NA	NA	NA	NA	12	-1390.997403	2806.847265	1.604508033	0.002050734	0.313992804	0.864000011
41104	77.84722839	+	9.739532871	-1.247830966	0.710333275	NA	NA	NA	6.300110856	NA	NA	NA	NA	NA	+	NA	1.119754464	NA	NA	NA	NA	NA	NA	NA	10	-1393.147878	2806.893582	1.650825021	0.002003788	0.236697429	0.865025261
43172	78.75110214	+	10.01162672	NA	NA	NA	2.009955601	NA	6.282409656	NA	NA	NA	+	NA	+	NA	1.267455039	NA	NA	NA	NA	NA	NA	NA	10	-1393.208833	2807.015493	1.772736145	0.001885294	0.234987185	0.865635699
41348	74.82053025	+	14.19006181	NA	NA	NA	NA	NA	6.052735757	+	NA	NA	NA	NA	+	NA	1.297114447	NA	NA	NA	NA	NA	NA	NA	9	-1394.264241	2807.016287	1.773530648	0.001884545	0.249064917	0.86452232
45772	71.19165746	+	12.09511584	NA	4.661205431	NA	NA	-7.756122221	5.968408973	NA	+	NA	NA	+	+	NA	1.254076541	NA	NA	NA	NA	NA	NA	NA	12	-1391.104296	2807.061051	1.818294558	0.001842834	0.311296144	0.865115351
45508	69.90168867	+	16.89502225	NA	NA	NA	NA	-8.652044853	6.057592061	+	NA	NA	NA	+	+	NA	1.292878039	NA	NA	NA	NA	NA	NA	NA	11	-1392.177349	2807.074044	1.831287876	0.0018309	0.326865577	0.863803862
43192	78.40358515	+	9.758170469	-1.26612736	NA	-0.547895534	2.337259186	NA	6.545560658	NA	NA	NA	+	NA	+	NA	1.117262	NA	NA	NA	NA	NA	NA	NA	12	-1391.11536	2807.083179	1.840422976	0.001822557	0.238873307	0.866364156
45264	73.53001129	+	12.13883573	-1.298350497	0.633657596	NA	NA	-7.630295765	6.315611229	NA	NA	NA	NA	+	+	NA	1.109867546	NA	NA	NA	NA	NA	NA	NA	12	-1391.117408	2807.087275	1.844518713	0.001818828	0.313564293	0.864101872
41108	78.77061783	+	9.87927401	NA	NA	-0.366659108	NA	NA	6.021360369	NA	NA	NA	NA	NA	+	NA	1.314593297	NA	NA	NA	NA	NA	NA	NA	9	-1394.365305	2807.218415	1.975658021	0.001703394	0.232722296	0.865579577
41100	78.11325781	+	9.947502121	NA	0.846396091	NA	NA	NA	6.038085359	NA	NA	NA	NA	NA	+	NA	1.28531104	NA	NA	NA	NA	NA	NA	NA	9	-1394.378127	2807.244058	2.001301591	0.001681693	0.233081987	0.865399014
41128	78.3582741	+	9.73078689	-1.285532762	NA	NA	0.106602046	NA	6.333225209	NA	NA	NA	NA	NA	+	NA	1.118980926	NA	NA	NA	NA	NA	NA	NA	10	-1393.344605	2807.287036	2.044279315	0.001645941	0.236694309	0.864893439
303756	75.3835177	+	9.69606612	NA	4.964569271	NA	NA	NA	6.771634126	NA	+	NA	NA	NA	+	NA	1.214510797	NA	NA	-1.090847251	NA	NA	NA	NA	11	-1392.300128	2807.319601	2.076844816	0.001619357	0.236820365	0.865851759
4239560	73.97199184	+	12.12302064	-1.384135534	NA	NA	NA	-7.62243317	6.353336479	NA	NA	NA	NA	+	+	NA	1.134779625	NA	NA	NA	NA	NA	NA	0.151918127	12	-1391.239412	2807.331282	2.08852571	0.001609927	0.314374263	0.863616064
41160	78.4686226	+	9.74242285	-1.295590319	NA	NA	NA	0.461777593	6.317145434	NA	NA	NA	NA	NA	+	NA	1.125105432	NA	NA	NA	NA	NA	NA	NA	10	-1393.367533	2807.332893	2.090136152	0.001608631	0.237107583	0.864689425
45792	70.49274369	+	11.87134094	-1.320855892	5.026748494	-0.47580059	NA	-7.845118165	6.203483654	NA	+	NA	NA	+	+	NA	1.094964587	NA	NA	NA	NA	NA	NA	NA	14	-1389.096025	2807.345896	2.103139486	0.001598206	0.317215603	0.864861197
46032	66.34013682	+	16.46444097	-1.380554352	4.58301576	NA	NA	-8.712996981	6.264397953	+	+	NA	NA	+	+	NA	1.067776743	NA	NA	NA	NA	NA	NA	NA	14	-1389.099826	2807.353497	2.110740737	0.001592144	0.335573818	0.863952364
41632	75.01927135	+	9.413384028	-1.268563948	4.974954765	-0.455243472	NA	NA	6.191481127	NA	+	NA	NA	NA	+	NA	1.105210557	NA	NA	NA	NA	NA	NA	NA	12	-1391.255494	2807.363446	2.120689661	0.001584243	0.23889099	0.866434798
45288	73.96958583	+	12.15990359	-1.332746459	NA	NA	0.098984104	-7.592931166	6.346137338	NA	NA	NA	NA	+	+	NA	1.108650092	NA	NA	NA	NA	NA	NA	NA	12	-1391.271213	2807.394885	2.15212814	0.001559535	0.313936276	0.863755389
47352	74.13996538	+	12.14367932	-1.310991968	NA	-0.554792193	2.270079731	-7.283971499	6.550784524	NA	NA	NA	+	+	+	NA	1.108255068	NA	NA	NA	NA	NA	NA	NA	14	-1389.125659	2807.405163	2.162406771	0.001551541	0.315136863	0.865701963
61640	73.72309828	+	12.27485877	-1.335405644	NA	NA	NA	-8.079368513	6.329234102	NA	NA	NA	NA	+	+	0.560539057	1.1156415	NA	NA	NA	NA	NA	NA	NA	12	-1391.288983	2807.430425	2.187668734	0.001532066	0.314390441	0.863559741
45268	74.37950746	+	12.28815323	NA	NA	-0.381005313	NA	-7.741247174	6.024546782	NA	NA	NA	NA	+	+	NA	1.310895209	NA	NA	NA	NA	NA	NA	NA	11	-1392.358991	2807.437328	2.194571867	0.001526787	0.308697889	0.864680804
13008	70.36249459	+	12.01369964	-1.610039582	4.851491372	NA	NA	-7.711984466	7.330595967	NA	+	NA	NA	+	+	NA	NA	NA	NA	NA	NA	NA	NA	NA	12	-1391.294131	2807.440721	2.197964858	0.001524199	0.317068253	0.862764739
43432	74.04060872	+	14.47909509	-1.340078266	NA	NA	2.043151385	NA	6.571999563	+	NA	NA	+	NA	+	NA	1.085562689	NA	NA	NA	NA	NA	NA	NA	12	-1391.296531	2807.445521	2.202764614	0.001520546	0.256355264	0.864382205
303760	75.10310575	+	9.501124816	-1.137597534	4.890893818	NA	NA	NA	6.818467856	NA	+	NA	NA	NA	+	NA	1.072829701	NA	NA	-0.834274674	NA	NA	NA	NA	12	-1391.313334	2807.479127	2.236370557	0.00149521	0.239833022	0.865553136
8848	74.82870031	+	9.564176788	-1.558827573	4.817620781	NA	NA	NA	7.327813374	NA	+	NA	NA	NA	+	NA	NA	NA	NA	NA	NA	NA	NA	NA	10	-1393.4412	2807.480226	2.237469468	0.001494388	0.238740695	0.864226285
41872	71.33632195	+	13.74248612	-1.326431372	4.554638401	NA	NA	NA	6.249361364	+	+	NA	NA	NA	+	NA	1.078980009	NA	NA	NA	NA	NA	NA	NA	12	-1391.321112	2807.494682	2.251925792	0.001483626	0.255556454	0.865221007
43188	78.7758382	+	9.96535869	NA	NA	-0.580798944	2.347509243	NA	6.281268586	NA	NA	NA	+	NA	+	NA	1.287467031	NA	NA	NA	NA	NA	NA	NA	11	-1392.400472	2807.520289	2.277532815	0.001464751	0.234934361	0.866653438
47332	74.56549102	+	12.34459325	NA	NA	NA	1.938886469	-7.250387837	6.278159292	NA	NA	NA	+	+	+	NA	1.264416748	NA	NA	NA	NA	NA	NA	NA	12	-1391.335121	2807.522702	2.279945214	0.001462985	0.309600165	0.865490615
12744	68.91040678	+	17.10663858	-1.637360168	NA	NA	NA	-8.664585939	7.465872259	+	NA	NA	NA	+	+	NA	NA	NA	NA	NA	NA	NA	NA	NA	11	-1392.423497	2807.566341	2.323584242	0.001431409	0.333397587	0.861081353
307920	70.67262315	+	11.9212731	-1.193428765	4.922782173	NA	NA	-7.675625542	6.824437256	NA	+	NA	NA	+	+	NA	1.061829568	NA	NA	-0.822750871	NA	NA	NA	NA	14	-1389.213184	2807.580213	2.337456858	0.001421515	0.31772462	0.864356167
307916	71.00761876	+	12.07611804	NA	4.999439998	NA	NA	-7.694650066	6.774439753	NA	+	NA	NA	+	+	NA	1.210719015	NA	NA	-1.090965494	NA	NA	NA	NA	13	-1390.299812	2807.596884	2.354127202	0.001409716	0.313145098	0.865085097
47592	69.3178241	+	17.05818008	-1.386130952	NA	NA	1.959860504	-8.281088128	6.576482443	+	NA	NA	+	+	+	NA	1.076610317	NA	NA	NA	NA	NA	NA	NA	14	-1389.228319	2807.610485	2.367728504	0.001400161	0.33463387	0.864008996
45260	73.8399267	+	12.3041858	NA	0.778711445	NA	NA	-7.670777288	6.0427148	NA	NA	NA	NA	+	+	NA	1.282337016	NA	NA	NA	NA	NA	NA	NA	11	-1392.449701	2807.618748	2.375991569	0.001394388	0.308275412	0.86488847
10408	78.09998958	+	9.895738069	-1.570142584	NA	NA	2.106383575	NA	7.669763179	NA	NA	NA	+	NA	+	NA	NA	NA	NA	NA	NA	NA	NA	NA	10	-1393.535051	2807.667928	2.425171649	0.001360519	0.238641934	0.864007773
61896	65.86564825	+	19.62891085	-1.3575037	NA	NA	NA	-11.92145854	6.344616382	+	NA	NA	NA	+	+	3.396461815	1.108972962	NA	NA	NA	NA	NA	NA	NA	13	-1390.375826	2807.748912	2.506155793	0.001306529	0.342587108	0.862526647
45528	69.24184937	+	16.91358649	-1.33902452	NA	-0.345284249	NA	-8.747500085	6.314949805	+	NA	NA	NA	+	+	NA	1.126249919	NA	NA	NA	NA	NA	NA	NA	13	-1390.386602	2807.770464	2.527707387	0.001292525	0.333051026	0.863279689
8584	73.85548378	+	14.39864159	-1.591453386	NA	NA	NA	NA	7.461763679	+	NA	NA	NA	NA	+	NA	NA	NA	NA	NA	NA	NA	NA	NA	9	-1394.649007	2807.785819	2.543062952	0.00128264	0.253370542	0.862301087
41628	75.37465255	+	9.629730181	NA	4.988007544	-0.481317765	NA	NA	5.925702783	NA	+	NA	NA	NA	+	NA	1.275526816	NA	NA	NA	NA	NA	NA	NA	11	-1392.536721	2807.792787	2.550030764	0.001278179	0.235027425	0.866777861
41124	78.73508068	+	9.944937097	NA	NA	NA	0.129409718	NA	6.068569396	NA	NA	NA	NA	NA	+	NA	1.290257734	NA	NA	NA	NA	NA	NA	NA	9	-1394.65614	2807.800086	2.557329263	0.001273523	0.232789632	0.865170018
41156	78.82262925	+	9.940799912	NA	NA	NA	NA	0.315790678	6.046232753	NA	NA	NA	NA	NA	+	NA	1.299538557	NA	NA	NA	NA	NA	NA	NA	9	-1394.699746	2807.887296	2.644539723	0.001219184	0.23316392	0.864961648
14568	73.86380808	+	12.28312881	-1.613898987	NA	NA	2.034007802	-7.184111933	7.665625039	NA	NA	NA	+	+	+	NA	NA	NA	NA	NA	NA	NA	NA	NA	12	-1391.534417	2807.921292	2.678535803	0.001198635	0.315067017	0.863332587
41368	74.2360755	+	14.17949397	-1.292108461	NA	-0.330051522	NA	NA	6.301065934	+	NA	NA	NA	NA	+	NA	1.136434254	NA	NA	NA	NA	NA	NA	NA	11	-1392.603294	2807.925933	2.683176618	0.001195857	0.253279605	0.864520181
45788	70.8979315	+	12.04523926	NA	5.039738112	-0.502498318	NA	-7.890014432	5.926598901	NA	+	NA	NA	+	+	NA	1.272526473	NA	NA	NA	NA	NA	NA	NA	13	-1390.485647	2807.968554	2.725797615	0.001170643	0.311631499	0.865647917
47348	74.55328682	+	12.31470366	NA	NA	-0.588744305	2.280915011	-7.327452591	6.276951809	NA	NA	NA	+	+	+	NA	1.284734183	NA	NA	NA	NA	NA	NA	NA	13	-1390.504389	2808.006039	2.763282418	0.001148906	0.309747736	0.866367969
45520	68.89881782	+	16.86311423	-1.329969759	0.599602187	NA	NA	-8.665814078	6.330389078	+	NA	NA	NA	+	+	NA	1.103434103	NA	NA	NA	NA	NA	NA	NA	13	-1390.525479	2808.048217	2.805460872	0.001124931	0.332445336	0.863449581
41360	73.80343017	+	14.14539902	-1.278203125	0.672489623	NA	NA	NA	6.313902306	+	NA	NA	NA	NA	+	NA	1.113529523	NA	NA	NA	NA	NA	NA	NA	11	-1392.673538	2808.066422	2.823665903	0.001114737	0.253320884	0.864384639
45284	74.39356563	+	12.33566944	NA	NA	NA	0.122473847	-7.625889706	6.071532411	NA	NA	NA	NA	+	+	NA	1.28647614	NA	NA	NA	NA	NA	NA	NA	11	-1392.681901	2808.083148	2.840391655	0.001105454	0.308481155	0.864436286
61636	74.0506237	+	12.499197	NA	NA	NA	NA	-8.298811549	6.049914019	NA	NA	NA	NA	+	+	0.778041258	1.295576572	NA	NA	NA	NA	NA	NA	NA	11	-1392.705111	2808.129568	2.88681199	0.001080091	0.308967395	0.864123
43448	74.05984136	+	14.46088508	-1.296663878	NA	-0.548621383	2.361629073	NA	6.561820945	+	NA	NA	+	NA	+	NA	1.110279864	NA	NA	NA	NA	NA	NA	NA	13	-1390.572152	2808.141565	2.898808718	0.001073632	0.256076578	0.86531268
41868	71.95150687	+	13.71776994	NA	4.553120956	NA	NA	NA	5.973189647	+	+	NA	NA	NA	+	NA	1.256190998	NA	NA	NA	NA	NA	NA	NA	11	-1392.717598	2808.154543	2.911786274	0.001066688	0.250738228	0.865823924
4239556	74.41110348	+	12.30553692	NA	NA	NA	NA	-7.648245903	6.052758658	NA	NA	NA	NA	+	+	NA	1.300534557	NA	NA	NA	NA	NA	NA	0.029672231	11	-1392.72271	2808.164766	2.922009418	0.00106125	0.308752246	0.864236574
43428	74.66200838	+	14.45255797	NA	NA	NA	2.032182762	NA	6.291731452	+	NA	NA	+	NA	+	NA	1.264693305	NA	NA	NA	NA	NA	NA	NA	11	-1392.73113	2808.181606	2.93884954	0.001052351	0.251454027	0.864965838
46028	66.98471666	+	16.43658929	NA	4.580922277	NA	NA	-8.706088826	5.976750905	+	+	NA	NA	+	+	NA	1.252472222	NA	NA	NA	NA	NA	NA	NA	13	-1390.613418	2808.224096	2.981339946	0.00103023	0.3287782	0.864981983
43184	77.89893862	+	9.793833223	-1.276162142	0.658237801	NA	1.856053884	NA	6.516047708	NA	NA	NA	+	NA	+	NA	1.095849632	NA	NA	NA	NA	NA	NA	NA	12	-1391.689501	2808.231461	2.988704563	0.001026443	0.239123368	0.865465026
4239816	69.24715212	+	16.91743425	-1.414962527	NA	NA	NA	-8.674774879	6.368044596	+	NA	NA	NA	+	+	NA	1.128272466	NA	NA	NA	NA	NA	NA	0.154645269	13	-1390.626077	2808.249415	3.006658408	0.00101727	0.333487219	0.862891909
567480	78.26790159	+	9.767763338	-1.330917856	NA	-0.661770781	2.67433252	NA	6.493879746	NA	NA	NA	+	NA	+	NA	1.148918373	NA	NA	NA	0.374203889	NA	NA	NA	13	-1390.632237	2808.261734	3.01897734	0.001011023	0.239099609	0.866910523
47608	69.29145414	+	17.06488532	-1.342249973	NA	-0.556925021	2.283091524	-8.361709693	6.56616389	+	NA	NA	+	+	+	NA	1.101706444	NA	NA	NA	NA	NA	NA	NA	15	-1388.481775	2808.285863	3.043106578	0.000998899	0.334572802	0.864799567
45544	69.26791903	+	16.93003948	-1.363182353	NA	NA	0.08980695	-8.641571966	6.358852675	+	NA	NA	NA	+	+	NA	1.102431311	NA	NA	NA	NA	NA	NA	NA	13	-1390.665079	2808.327418	3.084661138	0.000978359	0.332981249	0.863047722
8336	77.55534021	+	9.834389511	-1.515535927	0.740333494	NA	NA	NA	7.432042393	NA	NA	NA	NA	NA	+	NA	NA	NA	NA	NA	NA	NA	NA	NA	9	-1394.922235	2808.332274	3.089517403	0.000975986	0.2361407	0.863497899
12504	73.67689234	+	12.23765777	-1.585003091	NA	-0.312242069	NA	-7.677488727	7.448188445	NA	NA	NA	NA	+	+	NA	NA	NA	NA	NA	NA	NA	NA	NA	11	-1392.811968	2808.343282	3.100525494	0.000970629	0.313888845	0.862242464
303244	78.2005097	+	9.961571552	NA	0.736858959	NA	NA	NA	6.672620242	NA	NA	NA	NA	NA	+	NA	1.254284693	NA	NA	-0.849218073	NA	NA	NA	NA	10	-1393.882017	2808.361859	3.119102766	0.000961655	0.234158027	0.865258759
41680	75.29892702	+	9.514596898	-1.300959076	4.628919406	NA	NA	0.396921674	6.236514541	NA	+	NA	NA	NA	+	NA	1.083920115	NA	NA	NA	NA	NA	NA	NA	12	-1391.758496	2808.369452	3.126695349	0.000958011	0.239337958	0.865629857
8344	78.11824104	+	9.775383676	-1.541177872	NA	-0.298497804	NA	NA	7.445393044	NA	NA	NA	NA	NA	+	NA	NA	NA	NA	NA	NA	NA	NA	NA	9	-1394.945623	2808.379052	3.136295187	0.000953424	0.236030764	0.863672043
41648	75.19157945	+	9.476778382	-1.297403456	4.67185009	NA	-0.032981145	NA	6.229214934	NA	+	NA	NA	NA	+	NA	1.086373914	NA	NA	NA	NA	NA	NA	NA	12	-1391.763482	2808.379423	3.136666115	0.000953247	0.23919208	0.865625298
2140328	78.34650223	+	9.811064754	-1.294582691	NA	NA	2.083014479	NA	6.595992333	NA	NA	NA	+	NA	+	NA	1.049077559	NA	NA	NA	NA	NA	-0.164026663	NA	12	-1391.768417	2808.389294	3.146537176	0.000948554	0.239301166	0.865357091
46048	66.07756193	+	16.41550387	-1.350289374	4.941090306	-0.474946387	NA	-8.839152528	6.218539218	+	+	NA	NA	+	+	NA	1.0892747	NA	NA	NA	NA	NA	NA	NA	15	-1388.544462	2808.411238	3.168481596	0.000938203	0.335706812	0.864467827
41384	74.20237788	+	14.2290002	-1.314488296	NA	NA	0.101302542	NA	6.34559742	+	NA	NA	NA	NA	+	NA	1.112627336	NA	NA	NA	NA	NA	NA	NA	11	-1392.849365	2808.418075	3.175318574	0.000935001	0.253480878	0.86413164
62160	70.47911362	+	12.06533746	-1.346649141	4.672250767	NA	NA	-8.228223071	6.248289894	NA	+	NA	NA	+	+	0.607729829	1.074032426	NA	NA	NA	NA	NA	NA	NA	14	-1389.640903	2808.435653	3.192896394	0.000926819	0.317243158	0.864309328
12496	73.2282329	+	12.25048874	-1.564422173	0.66126621	NA	NA	-7.621112035	7.437666759	NA	NA	NA	NA	+	+	NA	NA	NA	NA	NA	NA	NA	NA	NA	11	-1392.860164	2808.439675	3.196918106	0.000924958	0.313407385	0.86243548
13264	65.88608402	+	16.6230378	-1.638870266	4.762563836	NA	NA	-8.720599517	7.340178897	+	+	NA	NA	+	+	NA	NA	NA	NA	NA	NA	NA	NA	NA	13	-1390.722972	2808.443204	3.200447896	0.000923327	0.335789781	0.862285324
41364	74.83623779	+	14.15127781	NA	NA	-0.365399198	NA	NA	6.028242979	+	NA	NA	NA	NA	+	NA	1.311879492	NA	NA	NA	NA	NA	NA	NA	10	-1393.927537	2808.452901	3.210144305	0.000918861	0.248746679	0.865139552
4240080	70.78039942	+	11.91304787	-1.361522107	4.637617856	NA	NA	-7.720103595	6.255383658	NA	+	NA	NA	+	+	NA	1.078410682	NA	NA	NA	NA	NA	NA	0.03606872	14	-1389.650051	2808.453948	3.211191103	0.00091838	0.317071136	0.864353231
41416	73.92741844	+	14.37008685	-1.319014616	NA	NA	NA	-0.496191592	6.328588841	+	NA	NA	NA	NA	+	NA	1.1197685	NA	NA	NA	NA	NA	NA	NA	11	-1392.868124	2808.455593	3.212836652	0.000917625	0.254224734	0.863979716
45808	70.74495035	+	11.9093686	-1.350642858	4.694875863	NA	-0.022229436	-7.721888579	6.245137063	NA	+	NA	NA	+	+	NA	1.07468632	NA	NA	NA	NA	NA	NA	NA	14	-1389.652318	2808.458482	3.215725077	0.000916301	0.317087099	0.864340789
45524	69.86234221	+	16.88518176	NA	NA	-0.3815775	NA	-8.75013861	6.032023068	+	NA	NA	NA	+	+	NA	1.308299357	NA	NA	NA	NA	NA	NA	NA	12	-1391.81017	2808.472799	3.230042905	0.000909764	0.326801945	0.864243037
57544	78.7701454	+	9.573288793	-1.327046516	NA	NA	NA	1.047264637	6.325285941	NA	NA	NA	NA	NA	+	-3.370669472	1.119521259	NA	NA	NA	NA	NA	NA	NA	11	-1392.877527	2808.4744	3.231643647	0.000909036	0.255907639	0.864325181
303772	75.19472383	+	9.624182392	NA	5.280584862	-0.444248458	NA	NA	6.691673992	NA	+	NA	NA	NA	+	NA	1.233142481	NA	NA	-1.032621636	NA	NA	NA	NA	12	-1391.816964	2808.486388	3.243631194	0.000903604	0.236606521	0.866616399
43240	78.49552725	+	9.846796983	-1.313687662	NA	NA	2.026309137	0.63306727	6.55812698	NA	NA	NA	+	NA	+	NA	1.091349942	NA	NA	NA	NA	NA	NA	NA	12	-1391.819037	2808.490533	3.247776538	0.000901733	0.239293291	0.865294737
10424	78.12830122	+	9.863407383	-1.534864591	NA	-0.517815064	2.408933097	NA	7.683983098	NA	NA	NA	+	NA	+	NA	NA	NA	NA	NA	NA	NA	NA	NA	11	-1392.895464	2808.510274	3.267517523	0.000892876	0.238384886	0.864873703
41356	74.30619409	+	14.10670469	NA	0.814033816	NA	NA	NA	6.045019804	+	NA	NA	NA	NA	+	NA	1.283266148	NA	NA	NA	NA	NA	NA	NA	10	-1393.962854	2808.523533	3.280776911	0.000886977	0.248912752	0.865084028
47588	69.96336252	+	17.02932112	NA	NA	NA	1.949874026	-8.276098122	6.286514578	+	NA	NA	+	+	+	NA	1.262130533	NA	NA	NA	NA	NA	NA	NA	13	-1390.764495	2808.526251	3.283494672	0.000885772	0.327989677	0.864935179
41120	77.90736488	+	9.711181352	-1.224063368	0.654594274	-0.311156553	NA	NA	6.274840246	NA	NA	NA	NA	NA	+	NA	1.13646325	NA	NA	NA	NA	NA	NA	NA	11	-1392.90388	2808.527106	3.28434913	0.000885394	0.236353298	0.865510738
61892	66.32144983	+	19.74185725	NA	NA	NA	NA	-12.0844271	6.060335765	+	NA	NA	NA	+	+	3.573192627	1.292023886	NA	NA	NA	NA	NA	NA	NA	12	-1391.839955	2808.532369	3.289612182	0.000883067	0.336401495	0.863266075
303248	77.93315127	+	9.768887257	-1.130681303	0.646594384	NA	NA	NA	6.718779343	NA	NA	NA	NA	NA	+	NA	1.113623602	NA	NA	-0.593244429	NA	NA	NA	NA	11	-1392.91541	2808.550167	3.307410351	0.000875243	0.237038825	0.864915963
571640	73.97456414	+	12.17068989	-1.377450702	NA	-0.671674663	2.615934538	-7.320908335	6.497768668	NA	NA	NA	+	+	+	NA	1.14071629	NA	NA	NA	0.384009722	NA	NA	NA	15	-1388.61683	2808.555974	3.313217967	0.000872705	0.315617074	0.866109776
8324	78.53044051	+	10.07928851	NA	NA	NA	NA	NA	7.33733905	NA	NA	NA	NA	NA	+	NA	NA	NA	NA	NA	NA	NA	NA	NA	7	-1397.152136	2808.606158	3.363401889	0.00085108	0.231235726	0.863120816
13024	70.10270196	+	11.97497626	-1.586587842	5.191543215	-0.447055243	NA	-7.831810651	7.307859719	NA	+	NA	NA	+	+	NA	NA	NA	NA	NA	NA	NA	NA	NA	13	-1390.806382	2808.610023	3.367266853	0.000849437	0.31721462	0.863209657
41888	71.15469175	+	13.65821267	-1.296916589	4.895951157	-0.452993735	NA	NA	6.205474047	+	+	NA	NA	NA	+	NA	1.099582544	NA	NA	NA	NA	NA	NA	NA	13	-1390.815807	2808.628875	3.386118407	0.000841468	0.255236435	0.866018935
270992	74.7159975	+	9.58250307	-1.389119563	5.084141271	NA	NA	NA	7.922242834	NA	+	NA	NA	NA	+	NA	NA	NA	NA	-0.868183131	NA	NA	NA	NA	11	-1392.955657	2808.630661	3.387904351	0.000840717	0.239431647	0.864108633
275152	70.27472109	+	12.01958035	-1.443147623	5.114117936	NA	NA	-7.668480009	7.917027529	NA	+	NA	NA	+	+	NA	NA	NA	NA	-0.856411495	NA	NA	NA	NA	13	-1390.821546	2808.640351	3.397594942	0.000836653	0.317743134	0.862761401
308176	66.27324011	+	16.4491606	-1.223637295	4.836564797	NA	NA	-8.666500997	6.837133171	+	+	NA	NA	+	+	NA	1.056196558	NA	NA	-0.819412105	NA	NA	NA	NA	15	-1388.663156	2808.648625	3.405868593	0.000833199	0.33621635	0.863979443
10664	73.69273493	+	14.66822227	-1.599950645	NA	NA	2.130621458	NA	7.679199583	+	NA	NA	+	NA	+	NA	NA	NA	NA	NA	NA	NA	NA	NA	11	-1392.971586	2808.662519	3.419762403	0.000827431	0.256019779	0.862831614
47344	73.74143872	+	12.14104876	-1.32499817	0.571419489	NA	1.806047842	-7.25343079	6.526290703	NA	NA	NA	+	+	+	NA	1.086327532	NA	NA	NA	NA	NA	NA	NA	14	-1389.755228	2808.664303	3.421546355	0.000826693	0.314933525	0.865123492
304012	71.72943595	+	13.72066659	NA	4.892358231	NA	NA	NA	6.782132087	+	+	NA	NA	NA	+	NA	1.2126829	NA	NA	-1.094884329	NA	NA	NA	NA	12	-1391.907341	2808.66714	3.424383527	0.000825521	0.252528603	0.865700782
9104	70.88221223	+	13.90037017	-1.58674389	4.736054007	NA	NA	NA	7.336357985	+	+	NA	NA	NA	+	NA	NA	NA	NA	NA	NA	NA	NA	NA	11	-1392.978958	2808.677263	3.434506323	0.000821354	0.255322954	0.863691838
43444	74.66105631	+	14.43414277	NA	NA	-0.582258117	2.370554185	NA	6.290564691	+	NA	NA	+	NA	+	NA	1.28476483	NA	NA	NA	NA	NA	NA	NA	12	-1391.918675	2808.68981	3.447053369	0.000816217	0.25139999	0.865953464
43180	78.16369978	+	10.00386238	NA	0.808257866	NA	1.809991022	NA	6.242284427	NA	NA	NA	+	NA	+	NA	1.265988234	NA	NA	NA	NA	NA	NA	NA	11	-1392.985312	2808.68997	3.447213084	0.000816152	0.235254549	0.865771093
307932	70.74581032	+	12.03097671	NA	5.331195887	-0.46547963	NA	-7.822111554	6.690696338	NA	+	NA	NA	+	+	NA	1.230231251	NA	NA	-1.030039429	NA	NA	NA	NA	14	-1389.769479	2808.692803	3.450046761	0.000814996	0.313352974	0.865582377
45280	73.55463541	+	12.12609489	-1.273612118	0.575089879	-0.326986247	NA	-7.711430442	6.289092845	NA	NA	NA	NA	+	+	NA	1.127400225	NA	NA	NA	NA	NA	NA	NA	13	-1390.847979	2808.693218	3.450461366	0.000814827	0.313420458	0.864436561
45516	69.42271947	+	16.82097456	NA	0.750117159	NA	NA	-8.660957046	6.050340741	+	NA	NA	NA	+	+	NA	1.280261592	NA	NA	NA	NA	NA	NA	NA	12	-1391.922066	2808.696591	3.453834502	0.000813454	0.326141307	0.864530105
8360	78.08377868	+	9.832571937	-1.552094782	NA	NA	0.14188843	NA	7.468688456	NA	NA	NA	NA	NA	+	NA	NA	NA	NA	NA	NA	NA	NA	NA	9	-1395.111386	2808.710577	3.467820366	0.000807786	0.236107833	0.863428848
303776	74.9246639	+	9.434537983	-1.119904364	5.19804008	-0.430222712	NA	NA	6.740294631	NA	+	NA	NA	NA	+	NA	1.093078044	NA	NA	-0.781861156	NA	NA	NA	NA	13	-1390.858365	2808.713989	3.471232888	0.000806409	0.239554745	0.866297821
8864	74.63815797	+	9.500850486	-1.536058472	5.141010453	-0.425886475	NA	NA	7.306147703	NA	+	NA	NA	NA	+	NA	NA	NA	NA	NA	NA	NA	NA	NA	11	-1392.998442	2808.716229	3.473472698	0.000805506	0.238499578	0.864931306
12520	73.68432741	+	12.27959288	-1.597495222	NA	NA	0.133903364	-7.577362987	7.471172088	NA	NA	NA	NA	+	+	NA	NA	NA	NA	NA	NA	NA	NA	NA	11	-1393.005105	2808.729555	3.486798894	0.000800157	0.313719499	0.862132197
304016	71.24167215	+	13.74170851	-1.166560944	4.812313738	NA	NA	NA	6.830974624	+	+	NA	NA	NA	+	NA	1.06726679	NA	NA	-0.832253362	NA	NA	NA	NA	13	-1390.870759	2808.738779	3.4960222	0.000796475	0.256258103	0.865137576
307936	70.42397136	+	11.87986984	-1.175317325	5.245470874	-0.451148165	NA	-7.79945154	6.742507081	NA	+	NA	NA	+	+	NA	1.083002475	NA	NA	-0.767761083	NA	NA	NA	NA	15	-1388.713	2808.748314	3.505557697	0.000792687	0.317836163	0.864841556
14824	68.97888993	+	17.24215691	-1.644401698	NA	NA	2.045559067	-8.270086662	7.674503504	+	NA	NA	+	+	+	NA	NA	NA	NA	NA	NA	NA	NA	NA	13	-1390.875537	2808.748335	3.505578758	0.000792678	0.334675377	0.862360728
14584	73.86001433	+	12.2644741	-1.578187794	NA	-0.525038653	2.340630729	-7.253500645	7.680030013	NA	NA	NA	+	+	+	NA	NA	NA	NA	NA	NA	NA	NA	NA	13	-1390.876799	2808.750858	3.508101524	0.000791679	0.314968273	0.864080087
2144488	74.12044583	+	12.18020774	-1.340176143	NA	NA	2.011297717	-7.203828594	6.600984373	NA	NA	NA	+	+	+	NA	1.040174857	NA	NA	NA	NA	NA	-0.162306381	NA	14	-1389.798527	2808.7509	3.5081436	0.000791663	0.315426874	0.864837487
4241640	74.12868606	+	12.15309991	-1.400792914	NA	NA	1.950396881	-7.223946842	6.585120321	NA	NA	NA	+	+	+	NA	1.103353617	NA	NA	NA	NA	NA	NA	0.155509867	14	-1389.802952	2808.759749	3.516992796	0.000788167	0.31539962	0.864898622
308172	66.7975933	+	16.42041904	NA	4.919735905	NA	NA	-8.6450659	6.785032383	+	+	NA	NA	+	+	NA	1.208988199	NA	NA	-1.093960876	NA	NA	NA	NA	14	-1389.804503	2808.762853	3.520096377	0.000786945	0.330723471	0.864948166
41116	78.17343315	+	9.912175678	NA	0.782666048	-0.340203421	NA	NA	6.0159098	NA	NA	NA	NA	NA	+	NA	1.300131154	NA	NA	NA	NA	NA	NA	NA	10	-1394.087569	2808.772963	3.530206748	0.000782977	0.232819564	0.865930551
307404	73.95022567	+	12.30944009	NA	0.669887278	NA	NA	-7.61513083	6.672734798	NA	NA	NA	NA	+	+	NA	1.251523011	NA	NA	-0.843143046	NA	NA	NA	NA	12	-1391.960644	2808.773748	3.530991348	0.00078267	0.309391335	0.864839811
307408	73.63239268	+	12.1568677	-1.184941387	0.572016588	NA	NA	-7.595843421	6.721852653	NA	NA	NA	NA	+	+	NA	1.103896978	NA	NA	-0.575567424	NA	NA	NA	NA	13	-1390.898542	2808.794344	3.551587071	0.000774652	0.313819268	0.864090992
8392	78.20962817	+	9.841081591	-1.566876198	NA	NA	NA	0.520661114	7.455466568	NA	NA	NA	NA	NA	+	NA	NA	NA	NA	NA	NA	NA	NA	NA	9	-1395.156469	2808.800744	3.557987244	0.000772177	0.236591772	0.863138982
12484	74.17313775	+	12.48278909	NA	NA	NA	NA	-7.641926003	7.337263742	NA	NA	NA	NA	+	+	NA	NA	NA	NA	NA	NA	NA	NA	NA	9	-1395.156575	2808.800955	3.558198741	0.000772095	0.307197465	0.862291507
42136	78.40613888	+	9.686553753	-1.255520356	NA	-0.058653739	NA	NA	6.287780869	NA	NA	+	NA	NA	+	NA	1.149936112	NA	NA	NA	NA	NA	NA	NA	11	-1393.042031	2808.803409	3.560652448	0.000771148	0.236649086	0.865277632
4206792	73.69071878	+	12.24275383	-1.631978852	NA	NA	NA	-7.604836916	7.478906692	NA	NA	NA	NA	+	+	NA	NA	NA	NA	NA	NA	NA	NA	0.07252131	11	-1393.04284	2808.805026	3.562269058	0.000770525	0.314173336	0.861902024
28872	73.46179341	+	12.37496987	-1.604883299	NA	NA	NA	-8.028409633	7.458011399	NA	NA	NA	NA	+	+	0.512008615	NA	NA	NA	NA	NA	NA	NA	NA	11	-1393.047673	2808.814692	3.571935299	0.00076681	0.314268127	0.861878837
41144	78.37902293	+	9.702209803	-1.256974161	NA	-0.330233516	0.100944859	NA	6.304171894	NA	NA	NA	NA	NA	+	NA	1.136567045	NA	NA	NA	NA	NA	NA	NA	11	-1393.068554	2808.856454	3.613697404	0.000750964	0.23632333	0.865424898
63720	73.88950036	+	12.30005746	-1.351101861	NA	NA	1.94820941	-7.663119056	6.5602763	NA	NA	NA	+	+	+	0.539226687	1.083730373	NA	NA	NA	NA	NA	NA	NA	14	-1389.85673	2808.867306	3.624549868	0.000746901	0.315400149	0.86484355
41176	78.48302995	+	9.712891758	-1.266348434	NA	-0.331550262	NA	0.434459039	6.288821075	NA	NA	NA	NA	NA	+	NA	1.142444111	NA	NA	NA	NA	NA	NA	NA	11	-1393.089305	2808.897957	3.655200446	0.000735541	0.236722328	0.865241346
1089688	78.39339049	+	9.678460921	-1.262708925	NA	-0.340825044	NA	NA	6.289438045	NA	NA	NA	NA	NA	+	NA	1.139124209	NA	NA	NA	NA	-0.048412615	NA	NA	11	-1393.092309	2808.903964	3.661207857	0.000733335	0.23644199	0.8653254
4239576	73.95581699	+	12.11217283	-1.347908724	NA	-0.336294669	NA	-7.705799457	6.321114602	NA	NA	NA	NA	+	+	NA	1.149281925	NA	NA	NA	NA	NA	NA	0.128534412	13	-1390.954492	2808.906244	3.663487159	0.0007325	0.314135772	0.864004616
46296	73.99559029	+	12.12253698	-1.302511452	NA	-0.119303299	NA	-7.637278861	6.30077339	NA	NA	+	NA	+	+	NA	1.138643133	NA	NA	NA	NA	NA	NA	NA	13	-1390.959186	2808.915633	3.672876466	0.000729069	0.313931112	0.864093433
41644	75.56158839	+	9.701044721	NA	4.673976746	NA	-0.040470109	NA	5.958227552	NA	+	NA	NA	NA	+	NA	1.259977819	NA	NA	NA	NA	NA	NA	NA	11	-1393.100886	2808.921119	3.678362438	0.000727072	0.235223155	0.865920859
62416	63.02738747	+	19.11211536	-1.367786421	4.568066099	NA	NA	-11.90350139	6.264722119	+	+	NA	NA	+	+	3.321627729	1.068668514	NA	NA	NA	NA	NA	NA	NA	15	-1388.800241	2808.922796	3.680039663	0.000726463	0.344731867	0.863692539
41676	75.63989702	+	9.727113773	NA	4.623806344	NA	NA	0.229449248	5.965987071	NA	+	NA	NA	NA	+	NA	1.257707636	NA	NA	NA	NA	NA	NA	NA	11	-1393.102016	2808.923377	3.680620701	0.000726252	0.235296385	0.865962018
2140324	78.72006491	+	10.02867651	NA	NA	NA	2.088124794	NA	6.335444361	NA	NA	NA	+	NA	+	NA	1.211874748	NA	NA	NA	NA	NA	-0.200338252	NA	11	-1393.105711	2808.930767	3.688010651	0.000723573	0.235278625	0.865575604
45304	73.95235624	+	12.14534142	-1.303185422	NA	-0.343610774	0.092967686	-7.68125705	6.315889621	NA	NA	NA	NA	+	+	NA	1.126957829	NA	NA	NA	NA	NA	NA	NA	13	-1390.972373	2808.942005	3.699248914	0.000719519	0.313738683	0.864147541
567476	78.67594257	+	9.982656641	NA	NA	-0.679769902	2.636664853	NA	6.225414465	NA	NA	NA	+	NA	+	NA	1.322042065	NA	NA	NA	0.320508081	NA	NA	NA	12	-1392.045847	2808.944154	3.701397426	0.000718746	0.234879219	0.867087042
61656	73.69982464	+	12.26450283	-1.305215892	NA	-0.345727216	NA	-8.176875017	6.29976615	NA	NA	NA	NA	+	+	0.571947286	1.133676945	NA	NA	NA	NA	NA	NA	NA	13	-1390.986431	2808.970121	3.727364972	0.000709474	0.314173083	0.863960414
1093848	73.95883459	+	12.12415351	-1.308331991	NA	-0.354164547	NA	-7.702951601	6.302444473	NA	NA	NA	NA	+	+	NA	1.12897198	NA	NA	NA	NA	-0.048801051	NA	NA	13	-1390.991545	2808.980351	3.737594125	0.000705855	0.313905145	0.864042879
44216	78.38126355	+	9.759896653	-1.276983377	NA	-1.011597968	2.609625956	NA	6.577254152	NA	NA	+	+	NA	+	NA	1.101530064	NA	NA	NA	NA	NA	NA	NA	13	-1390.993361	2808.983982	3.741225318	0.000704575	0.238814878	0.866510927
1091768	78.39505774	+	9.768067148	-1.262827991	NA	-0.595787506	2.444238862	NA	6.565573265	NA	NA	NA	+	NA	+	NA	1.097258894	NA	NA	NA	NA	-0.217990332	NA	NA	13	-1391.001132	2808.999524	3.756767534	0.000699121	0.238592893	0.866628413
41168	77.92408987	+	9.768673248	-1.250575653	0.705014938	NA	NA	0.360246131	6.301122463	NA	NA	NA	NA	NA	+	NA	1.119180654	NA	NA	NA	NA	NA	NA	NA	11	-1393.141849	2809.003044	3.760287672	0.000697891	0.236892353	0.865008196
47604	69.91365108	+	17.03741331	NA	NA	-0.591519896	2.29351657	-8.361895753	6.285305671	+	NA	NA	+	+	+	NA	1.282544115	NA	NA	NA	NA	NA	NA	NA	14	-1389.92588	2809.005607	3.762850007	0.000696998	0.328201046	0.865767524
41136	77.81103931	+	9.731089512	-1.247167649	0.768896969	NA	-0.046292597	NA	6.291320014	NA	NA	NA	NA	NA	+	NA	1.122253568	NA	NA	NA	NA	NA	NA	NA	11	-1393.143232	2809.005811	3.763054287	0.000696926	0.236775555	0.864981775
41380	74.80925292	+	14.20739506	NA	NA	NA	0.124971144	NA	6.07460104	+	NA	NA	NA	NA	+	NA	1.287916824	NA	NA	NA	NA	NA	NA	NA	10	-1394.219307	2809.03644	3.793683962	0.000686334	0.248824849	0.864733899
43200	78.02658494	+	9.758750409	-1.240919053	0.527827308	-0.529388036	2.195751593	NA	6.514129823	NA	NA	NA	+	NA	+	NA	1.119033783	NA	NA	NA	NA	NA	NA	NA	13	-1391.020409	2809.038079	3.795322487	0.000685772	0.238876083	0.866369753
29128	65.53540005	+	19.79434723	-1.625661058	NA	NA	NA	-11.9052011	7.466845029	+	NA	NA	NA	+	+	3.373591677	NA	NA	NA	NA	NA	NA	NA	NA	12	-1392.113348	2809.079154	3.836397924	0.000671832	0.342679723	0.860743904
2140344	78.38217685	+	9.774833209	-1.250932446	NA	-0.54897409	2.403025285	NA	6.586652211	NA	NA	NA	+	NA	+	NA	1.072938314	NA	NA	NA	NA	NA	-0.167212483	NA	13	-1391.042913	2809.083086	3.840329885	0.000670512	0.239056399	0.866310135
41412	74.47680187	+	14.37905237	NA	NA	NA	NA	-0.60480178	6.052455404	+	NA	NA	NA	NA	+	NA	1.297470301	NA	NA	NA	NA	NA	NA	NA	10	-1394.248313	2809.094451	3.851694988	0.000666713	0.249625594	0.864506544
45276	73.86034112	+	12.28684052	NA	0.711791061	-0.356919901	NA	-7.758498219	6.019443258	NA	NA	NA	NA	+	+	NA	1.29788648	NA	NA	NA	NA	NA	NA	NA	12	-1392.129914	2809.112287	3.869530561	0.000660794	0.30825931	0.865250599
43236	78.85013116	+	10.05213357	NA	NA	NA	2.015389436	0.485198669	6.28360387	NA	NA	NA	+	NA	+	NA	1.266935854	NA	NA	NA	NA	NA	NA	NA	11	-1393.19796	2809.115265	3.872508982	0.00065981	0.235168225	0.865583296
4239568	73.52908221	+	12.1266245	-1.341663499	0.623195061	NA	NA	-7.643222148	6.337853302	NA	NA	NA	NA	+	+	NA	1.128624884	NA	NA	NA	NA	NA	NA	0.144006301	13	-1391.063351	2809.123962	3.881205703	0.000656948	0.31372654	0.864109056
45540	69.90388738	+	16.90400742	NA	NA	NA	0.114407525	-8.630025399	6.077600886	+	NA	NA	NA	+	+	NA	1.284462836	NA	NA	NA	NA	NA	NA	NA	12	-1392.139714	2809.131888	3.889131244	0.000654349	0.326536816	0.864019949
63976	65.89097304	+	19.78774151	-1.374274175	NA	NA	1.965699094	-11.57066162	6.577530306	+	NA	NA	+	+	+	3.425752505	1.077098764	NA	NA	NA	NA	NA	NA	NA	15	-1388.910141	2809.142596	3.899839485	0.000650855	0.343974353	0.863632725
46044	66.6921079	+	16.38548519	NA	4.959625851	-0.502248893	NA	-8.839655803	5.934925032	+	+	NA	NA	+	+	NA	1.270921765	NA	NA	NA	NA	NA	NA	NA	14	-1389.995364	2809.144573	3.901816735	0.000650212	0.329104388	0.865516491
57540	79.11418377	+	9.786309182	NA	NA	NA	NA	0.862915987	6.047713037	NA	NA	NA	NA	NA	+	-3.169001029	1.298284909	NA	NA	NA	NA	NA	NA	NA	10	-1394.273395	2809.144616	3.901859142	0.000650198	0.251044396	0.864933498
62156	70.79829354	+	12.30353867	NA	4.666398337	NA	NA	-8.464638643	5.96820698	NA	+	NA	NA	+	+	0.843271599	1.25405879	NA	NA	NA	NA	NA	NA	NA	13	-1391.080763	2809.158786	3.916029843	0.000645608	0.311510282	0.864987445
41884	71.74462362	+	13.62908894	NA	4.914679318	-0.479817919	NA	NA	5.933213202	+	+	NA	NA	NA	+	NA	1.273834583	NA	NA	NA	NA	NA	NA	NA	12	-1392.153415	2809.159288	3.916531624	0.000645446	0.25055372	0.86665596
4240076	71.13953539	+	12.09531648	NA	4.732877614	NA	NA	-7.749343294	5.959477949	NA	+	NA	NA	+	+	NA	1.239358329	NA	NA	NA	NA	NA	NA	-0.083546378	13	-1391.086	2809.169261	3.926504259	0.000642235	0.311369926	0.865109101
42132	78.78049008	+	9.88830096	NA	NA	-0.054556668	NA	NA	6.023355265	NA	NA	+	NA	NA	+	NA	1.321026785	NA	NA	NA	NA	NA	NA	NA	10	-1394.292849	2809.183524	3.940767303	0.000637672	0.232897982	0.865579889
43256	78.5276369	+	9.808763614	-1.270282906	NA	-0.547451028	2.343913343	0.613843506	6.547936895	NA	NA	NA	+	NA	+	NA	1.1160359	NA	NA	NA	NA	NA	NA	NA	13	-1391.097779	2809.192818	3.950061746	0.000634715	0.239050369	0.866254959
45804	71.16856715	+	12.08777288	NA	4.698309062	NA	-0.031269422	-7.762312173	5.962601827	NA	+	NA	NA	+	+	NA	1.255729764	NA	NA	NA	NA	NA	NA	NA	13	-1391.102178	2809.201617	3.958860444	0.000631929	0.311341821	0.865097142
4239812	69.90266769	+	16.89375215	NA	NA	NA	NA	-8.655051657	6.060289924	+	NA	NA	NA	+	+	NA	1.297912521	NA	NA	NA	NA	NA	NA	0.02969381	12	-1392.175005	2809.20247	3.959713098	0.000631659	0.326859384	0.863809332
61648	73.23537018	+	12.29578287	-1.293815552	0.638834819	NA	NA	-8.162137769	6.314493013	NA	NA	NA	NA	+	+	0.632800628	1.110451271	NA	NA	NA	NA	NA	NA	NA	13	-1391.104017	2809.205295	3.96253877	0.000630768	0.313746196	0.864049341
12760	68.8857054	+	17.10072657	-1.61408948	NA	-0.312233534	NA	-8.74480179	7.455734951	+	NA	NA	NA	+	+	NA	NA	NA	NA	NA	NA	NA	NA	NA	12	-1392.17895	2809.210358	3.967601553	0.000629173	0.333177534	0.861412816
45296	73.5013649	+	12.13023682	-1.297737188	0.679710479	NA	-0.036277265	-7.637560806	6.308688792	NA	NA	NA	NA	+	+	NA	1.111845548	NA	NA	NA	NA	NA	NA	NA	13	-1391.11456	2809.226381	3.983624678	0.000624152	0.313617509	0.864080547
41140	78.74872378	+	9.908193948	NA	NA	-0.364030905	0.122623446	NA	6.043023297	NA	NA	NA	NA	NA	+	NA	1.305448679	NA	NA	NA	NA	NA	NA	NA	10	-1394.321957	2809.24174	3.998983296	0.000619378	0.232532107	0.86576626
2107560	78.08014178	+	9.91934521	-1.522118051	NA	NA	2.221547977	NA	7.662036011	NA	NA	NA	+	NA	+	NA	NA	NA	NA	NA	NA	NA	-0.312638184	NA	11	-1393.275516	2809.270377	4.027620554	0.000610572	0.239008914	0.863998559
48376	74.08697673	+	12.1552646	-1.322615147	NA	-1.051834836	2.56137744	-7.355517594	6.584660532	NA	NA	+	+	+	+	NA	1.091416044	NA	NA	NA	NA	NA	NA	NA	15	-1388.985585	2809.293483	4.050726895	0.000603559	0.315294729	0.865755646
61912	65.82697091	+	19.63288524	-1.327271794	NA	-0.346695725	NA	-12.02675391	6.315056132	+	NA	NA	NA	+	+	3.413452866	1.127062321	NA	NA	NA	NA	NA	NA	NA	14	-1390.071555	2809.296955	4.054198857	0.000602512	0.342364938	0.862909856
47340	74.04567555	+	12.30748824	NA	0.732320596	NA	1.757141334	-7.304849117	6.241566832	NA	NA	NA	+	+	+	NA	1.263252817	NA	NA	NA	NA	NA	NA	NA	13	-1391.152403	2809.302067	4.059310637	0.000600974	0.309447535	0.865836675
305324	78.31252696	+	10.03527325	NA	0.611353055	NA	2.034595546	NA	7.059335018	NA	NA	NA	+	NA	+	NA	1.223172564	NA	NA	-1.055097086	NA	NA	NA	NA	12	-1392.230464	2809.313387	4.070630058	0.000597582	0.236784361	0.865696989
1089684	78.76844565	+	9.880359105	NA	NA	-0.376213477	NA	NA	6.023464654	NA	NA	NA	NA	NA	+	NA	1.309925656	NA	NA	NA	NA	-0.053895149	NA	NA	10	-1394.358203	2809.314231	4.071474595	0.00059733	0.232638321	0.865631876
8844	75.21816178	+	9.860395945	NA	4.845864936	NA	NA	NA	7.209708808	NA	+	NA	NA	NA	+	NA	NA	NA	NA	NA	NA	NA	NA	NA	9	-1395.413959	2809.315722	4.07296548	0.000596885	0.233561749	0.864239433
41172	78.82971844	+	9.903231325	NA	NA	-0.366271454	NA	0.28925131	6.021695921	NA	NA	NA	NA	NA	+	NA	1.314342876	NA	NA	NA	NA	NA	NA	NA	10	-1394.361472	2809.32077	4.078013699	0.00059538	0.232886498	0.865577901
567736	73.92072791	+	14.47430472	-1.361243462	NA	-0.66250002	2.698618214	NA	6.510064218	+	NA	NA	+	NA	+	NA	1.141973591	NA	NA	NA	0.374199132	NA	NA	NA	14	-1390.08903	2809.331905	4.089148687	0.000592075	0.256292686	0.865860898
43440	73.68141517	+	14.39495029	-1.308579324	0.612707924	NA	1.890903461	NA	6.534825951	+	NA	NA	+	NA	+	NA	1.088710924	NA	NA	NA	NA	NA	NA	NA	13	-1391.16817	2809.333601	4.090844312	0.000591573	0.256220469	0.864554746
41132	78.0716629	+	9.937708226	NA	0.913363202	NA	-0.05300184	NA	6.028180336	NA	NA	NA	NA	NA	+	NA	1.288071614	NA	NA	NA	NA	NA	NA	NA	10	-1394.372072	2809.34197	4.099213204	0.000589103	0.233176237	0.865352285
4235464	78.46549307	+	9.727340378	-1.338513495	NA	NA	NA	0.457984453	6.339275627	NA	NA	NA	NA	NA	+	NA	1.143879469	NA	NA	NA	NA	NA	NA	0.144797063	11	-1393.312906	2809.345158	4.102401885	0.000588164	0.237205653	0.86473566
12752	68.53135009	+	17.04317625	-1.59530233	0.625972936	NA	NA	-8.671792948	7.446182972	+	NA	NA	NA	+	+	NA	NA	NA	NA	NA	NA	NA	NA	NA	12	-1392.247734	2809.347928	4.105171447	0.00058735	0.332506416	0.861682547
41164	78.15631202	+	9.963964227	NA	0.843631396	NA	NA	0.200364315	6.038326371	NA	NA	NA	NA	NA	+	NA	1.285195279	NA	NA	NA	NA	NA	NA	NA	10	-1394.376287	2809.350401	4.107644395	0.000586624	0.233214251	0.865406833
43196	78.29015595	+	9.960880231	NA	0.666873781	-0.556596206	2.168451921	NA	6.248207889	NA	NA	NA	+	NA	+	NA	1.285423511	NA	NA	NA	NA	NA	NA	NA	12	-1392.249002	2809.350462	4.107705839	0.000586606	0.235145338	0.866716307
1095928	74.12955113	+	12.15259343	-1.307533554	NA	-0.601672448	2.374899001	-7.294245478	6.570329927	NA	NA	NA	+	+	+	NA	1.088722922	NA	NA	NA	NA	-0.213415533	NA	NA	15	-1389.01618	2809.354674	4.111917858	0.000585372	0.314786663	0.865971305
41192	78.45417925	+	9.769734213	-1.28866994	NA	NA	0.107488944	0.474593155	6.334547373	NA	NA	NA	NA	NA	+	NA	1.118103923	NA	NA	NA	NA	NA	NA	NA	11	-1393.33412	2809.387586	4.14482947	0.000575818	0.236890573	0.864844612
2138280	78.3516368	+	9.735264623	-1.28069774	NA	NA	0.107829964	NA	6.343588924	NA	NA	NA	NA	NA	+	NA	1.105714388	NA	NA	NA	NA	NA	-0.050960529	NA	11	-1393.337818	2809.394982	4.152225867	0.000573693	0.236724887	0.864870483
1091764	78.76607443	+	9.974978893	NA	NA	-0.629946678	2.457460698	NA	6.302548238	NA	NA	NA	+	NA	+	NA	1.266446957	NA	NA	NA	NA	-0.224105923	NA	NA	12	-1392.280467	2809.413393	4.170636354	0.000568436	0.234667519	0.866923309
571636	74.42977061	+	12.34521418	NA	NA	-0.690156959	2.577108854	-7.36092364	6.21974119	NA	NA	NA	+	+	+	NA	1.32014216	NA	NA	NA	0.328367337	NA	NA	NA	14	-1390.132109	2809.418065	4.175308386	0.00056711	0.309869356	0.866700787
4239592	73.96066533	+	12.14718107	-1.377805569	NA	NA	0.099566072	-7.606895857	6.369504212	NA	NA	NA	NA	+	+	NA	1.128363383	NA	NA	NA	NA	NA	NA	0.152328647	13	-1391.210738	2809.418736	4.175979351	0.000566919	0.314098227	0.863775175
2144504	74.12244136	+	12.15804149	-1.29602226	NA	-0.555849095	2.335174181	-7.277768508	6.591474343	NA	NA	NA	+	+	+	NA	1.064374237	NA	NA	NA	NA	NA	-0.165513671	NA	15	-1389.05467	2809.431653	4.188896908	0.00056327	0.315340443	0.865668702
2140340	78.74451308	+	9.982520172	NA	NA	-0.581628812	2.426975258	NA	6.334853971	NA	NA	NA	+	NA	+	NA	1.231336674	NA	NA	NA	NA	NA	-0.202423477	NA	12	-1392.294666	2809.44179	4.199033694	0.000560422	0.235231251	0.866597041
47360	73.83580845	+	12.12508623	-1.289344019	0.438583233	-0.539446978	2.152166869	-7.315223779	6.524378028	NA	NA	NA	+	+	+	NA	1.109924192	NA	NA	NA	NA	NA	NA	NA	15	-1389.060399	2809.443112	4.200355113	0.000560052	0.314910868	0.865867884
303820	75.43855403	+	9.717341377	NA	4.962191605	NA	NA	0.259831589	6.772305003	NA	+	NA	NA	NA	+	NA	1.214332531	NA	NA	-1.091359659	NA	NA	NA	NA	12	-1392.296996	2809.44645	4.203693532	0.000559118	0.236977612	0.865853283
571896	69.12800928	+	17.09006802	-1.408454549	NA	-0.673758597	2.628746378	-8.398240009	6.513103401	+	NA	NA	+	+	+	NA	1.134187127	NA	NA	NA	0.383831398	NA	NA	NA	16	-1387.973401	2809.449564	4.20680707	0.000558248	0.33505967	0.86521681
2140584	74.01834856	+	14.49673027	-1.325229091	NA	NA	2.107474015	NA	6.612603678	+	NA	NA	+	NA	+	NA	1.041752646	NA	NA	NA	NA	NA	-0.165051464	NA	13	-1391.226261	2809.449782	4.207025607	0.000558187	0.256543378	0.864319526
303788	75.38520626	+	9.696491476	NA	4.961837827	NA	0.002384653	NA	6.772297922	NA	+	NA	NA	NA	+	NA	1.214373295	NA	NA	-1.0911474	NA	NA	NA	NA	12	-1392.300115	2809.45269	4.209933133	0.000557376	0.236816682	0.865853905
44212	78.75847157	+	9.968538522	NA	NA	-1.002033892	2.594855286	NA	6.307982239	NA	NA	+	+	NA	+	NA	1.274509992	NA	NA	NA	NA	NA	NA	NA	12	-1392.300457	2809.453373	4.210616087	0.000557186	0.234844504	0.866783754
8592	73.43509837	+	14.32503199	-1.54527054	0.701110818	NA	NA	NA	7.439777209	+	NA	NA	NA	NA	+	NA	NA	NA	NA	NA	NA	NA	NA	NA	10	-1394.427879	2809.453584	4.21082792	0.000557127	0.252930642	0.862736994
8600	73.87543092	+	14.36922497	-1.569097139	NA	-0.29643797	NA	NA	7.452109355	+	NA	NA	NA	NA	+	NA	NA	NA	NA	NA	NA	NA	NA	NA	10	-1394.428572	2809.45497	4.212213313	0.000556741	0.252960085	0.862777212
4255944	73.7202636	+	12.25886666	-1.380284334	NA	NA	NA	-8.082441538	6.35237199	NA	NA	NA	NA	+	+	0.547577992	1.135249363	NA	NA	NA	NA	NA	NA	0.151317798	13	-1391.22933	2809.455921	4.213164323	0.000556476	0.314551796	0.863582209
2144484	74.5386698	+	12.35960684	NA	NA	NA	2.016812376	-7.242198508	6.331029238	NA	NA	NA	+	+	+	NA	1.209012947	NA	NA	NA	NA	NA	-0.199700927	NA	13	-1391.232643	2809.462547	4.219790139	0.000554636	0.309927087	0.865450539
46292	74.41560718	+	12.28701661	NA	NA	-0.114804174	NA	-7.67160141	6.026264714	NA	NA	+	NA	+	+	NA	1.316373596	NA	NA	NA	NA	NA	NA	NA	12	-1392.306406	2809.465271	4.222514918	0.000553881	0.30866622	0.864789817
111328	70.47809068	+	11.87517923	-1.326528158	5.019549689	-0.584751496	NA	-7.854362591	6.205712375	NA	+	NA	NA	+	+	NA	1.099730678	0.166416457	NA	NA	NA	NA	NA	NA	15	-1389.075869	2809.474051	4.231294799	0.000551455	0.317260065	0.864845026
107168	75.01206802	+	9.413575963	-1.273201774	4.968774765	-0.546919757	NA	NA	6.193328931	NA	+	NA	NA	NA	+	NA	1.10924711	0.140060636	NA	NA	NA	NA	NA	NA	13	-1391.241214	2809.479689	4.236932195	0.000549902	0.238871379	0.866452347
46816	70.39023439	+	11.86683539	-1.324088041	5.143057826	-0.627941834	NA	-7.887718988	6.201163124	NA	+	+	NA	+	+	NA	1.090343378	NA	NA	NA	NA	NA	NA	NA	15	-1389.080066	2809.482445	4.239688682	0.000549145	0.317295878	0.864830954
62176	70.20906264	+	12.02295539	-1.316454359	5.030540598	-0.475851429	NA	-8.358657018	6.202418872	NA	+	NA	NA	+	+	0.611038691	1.095542357	NA	NA	NA	NA	NA	NA	NA	15	-1389.08341	2809.489134	4.246377395	0.000547312	0.3174035	0.864816243
45300	74.36422795	+	12.31533925	NA	NA	-0.378479123	0.115284914	-7.722371597	6.044925417	NA	NA	NA	NA	+	+	NA	1.302295372	NA	NA	NA	NA	NA	NA	NA	12	-1392.320689	2809.493837	4.251080793	0.000546026	0.308438529	0.86487128
42656	74.96207467	+	9.40731992	-1.270710873	5.052033363	-0.556340761	NA	NA	6.189952856	NA	+	+	NA	NA	+	NA	1.102135009	NA	NA	NA	NA	NA	NA	NA	13	-1391.248425	2809.49411	4.251353368	0.000545952	0.238874569	0.866456077
41696	75.09817052	+	9.443659822	-1.271443706	4.971061525	-0.454892782	NA	0.375070015	6.192528103	NA	+	NA	NA	NA	+	NA	1.104585911	NA	NA	NA	NA	NA	NA	NA	13	-1391.248948	2809.495157	4.252400365	0.000545666	0.239088917	0.866413781
4241656	74.13313068	+	12.13417794	-1.346641328	NA	-0.545947435	2.266714886	-7.293343979	6.569215144	NA	NA	NA	+	+	+	NA	1.123116814	NA	NA	NA	NA	NA	NA	0.118068421	15	-1389.089061	2809.500437	4.257680094	0.000544227	0.315265465	0.865705955
1090208	75.01986401	+	9.414690753	-1.267862913	4.972303709	-0.458558736	NA	NA	6.192294622	NA	+	NA	NA	NA	+	NA	1.103420854	NA	NA	NA	NA	-0.021152272	NA	NA	13	-1391.254401	2809.506062	4.263305448	0.000542699	0.238849164	0.866455298
41664	75.00471138	+	9.409863892	-1.268283259	4.998630622	-0.454745166	-0.020304624	NA	6.187700129	NA	+	NA	NA	NA	+	NA	1.106299005	NA	NA	NA	NA	NA	NA	NA	13	-1391.254591	2809.506443	4.263686096	0.000542595	0.238924252	0.866414563
270988	75.00443934	+	9.841207967	NA	5.208883125	NA	NA	NA	8.046681279	NA	+	NA	NA	NA	+	NA	NA	NA	NA	-1.196530874	NA	NA	NA	NA	10	-1394.45522	2809.508267	4.265510542	0.000542101	0.235447009	0.864181584
10680	73.70340518	+	14.65507745	-1.564550317	NA	-0.518746028	2.433649384	NA	7.693417534	+	NA	NA	+	NA	+	NA	NA	NA	NA	NA	NA	NA	NA	NA	12	-1392.32969	2809.51184	4.269083438	0.000541133	0.255737646	0.863676571
1094368	70.49271976	+	11.87219059	-1.320306392	5.024778208	-0.478279903	NA	-7.847208516	6.204085813	NA	+	NA	NA	+	+	NA	1.093630593	NA	NA	NA	NA	-0.01582898	NA	NA	15	-1389.095413	2809.51314	4.270383957	0.000540781	0.317177248	0.864877391
4240336	66.35812454	+	16.46643519	-1.392362144	4.548213828	NA	NA	-8.716753918	6.271198336	+	+	NA	NA	+	+	NA	1.073343381	NA	NA	NA	NA	NA	NA	0.0405712	15	-1389.095595	2809.513504	4.270747853	0.000540683	0.335604263	0.863947617
4240096	70.48749427	+	11.87162959	-1.318201383	5.035070932	-0.476683381	NA	-7.844703669	6.201902164	NA	+	NA	NA	+	+	NA	1.093776411	NA	NA	NA	NA	NA	NA	-0.00894306	15	-1389.095821	2809.513955	4.271198738	0.000540561	0.317212021	0.864862287
45824	70.48616838	+	11.86923561	-1.32070533	5.03743179	-0.475578893	-0.00914494	-7.8468737	6.201772415	NA	+	NA	NA	+	+	NA	1.095460067	NA	NA	NA	NA	NA	NA	NA	15	-1389.095842	2809.513998	4.271241923	0.000540549	0.317228563	0.864855639
10416	77.64650666	+	9.895230377	-1.538828285	0.635863103	NA	1.949126207	NA	7.634694501	NA	NA	NA	+	NA	+	NA	NA	NA	NA	NA	NA	NA	NA	NA	11	-1393.397982	2809.515309	4.27255264	0.000540195	0.238611178	0.8640348
61672	73.70357622	+	12.30358905	-1.32880639	NA	NA	0.100140763	-8.078599829	6.345405679	NA	NA	NA	NA	+	+	0.578269951	1.109151085	NA	NA	NA	NA	NA	NA	NA	13	-1391.259995	2809.517251	4.274494057	0.000539671	0.314115217	0.863715783
13004	70.80992122	+	12.25660705	NA	4.880411881	NA	NA	-7.758431272	7.208676012	NA	+	NA	NA	+	+	NA	NA	NA	NA	NA	NA	NA	NA	NA	11	-1393.399815	2809.518976	4.276219888	0.000539206	0.309879127	0.863317471
46064	66.32073277	+	16.45949473	-1.380113485	4.612959319	NA	-0.025271103	-8.718214574	6.259616527	+	+	NA	NA	+	+	NA	1.069171142	NA	NA	NA	NA	NA	NA	NA	15	-1389.098434	2809.519182	4.276425246	0.00053915	0.335614544	0.863936454
2142440	73.96218532	+	12.16446599	-1.32773662	NA	NA	0.100255103	-7.594919341	6.356957739	NA	NA	NA	NA	+	+	NA	1.094802644	NA	NA	NA	NA	NA	-0.05317865	NA	13	-1391.263822	2809.524905	4.28214814	0.00053761	0.313987089	0.863731345
61652	74.01680074	+	12.48218808	NA	NA	-0.38117741	NA	-8.400846655	6.024385906	NA	NA	NA	NA	+	+	0.785198395	1.310975404	NA	NA	NA	NA	NA	NA	NA	12	-1392.338722	2809.529902	4.287145988	0.000536268	0.308904081	0.864570145
58064	75.6097433	+	9.342233662	-1.3353646	4.620221753	NA	NA	0.986916223	6.244995672	NA	+	NA	NA	NA	+	-3.359115078	1.07844002	NA	NA	NA	NA	NA	NA	NA	13	-1391.270771	2809.538802	4.296045643	0.000533887	0.258109503	0.865259831
305328	78.04400642	+	9.843234887	-1.120676996	0.527268903	NA	2.020718	NA	7.102118539	NA	NA	NA	+	NA	+	NA	1.084120567	NA	NA	-0.799902434	NA	NA	NA	NA	13	-1391.272652	2809.542565	4.29980853	0.000532883	0.239727631	0.865389771
63736	73.88741406	+	12.28002184	-1.307282456	NA	-0.554910246	2.27029125	-7.745107582	6.549988322	NA	NA	NA	+	+	+	0.548811607	1.108742411	NA	NA	NA	NA	NA	NA	NA	15	-1389.115584	2809.553483	4.31072622	0.000529982	0.315306187	0.865668763
1093844	74.37478273	+	12.28971044	NA	NA	-0.390730619	NA	-7.748719148	6.026685004	NA	NA	NA	NA	+	+	NA	1.306150775	NA	NA	NA	NA	-0.054842455	NA	NA	12	-1392.351637	2809.555733	4.312976419	0.000529386	0.30860542	0.86472788
2111720	73.85178139	+	12.30119065	-1.566424979	NA	NA	2.148109614	-7.174210722	7.657988424	NA	NA	NA	+	+	+	NA	NA	NA	NA	NA	NA	NA	-0.309632035	NA	13	-1391.279825	2809.55691	4.314153568	0.000529075	0.315451979	0.863373778
61904	65.43665971	+	19.61117809	-1.317292177	0.614954091	NA	NA	-11.98137095	6.330266818	+	NA	NA	NA	+	+	3.451441072	1.104049927	NA	NA	NA	NA	NA	NA	NA	14	-1390.204478	2809.562802	4.320045023	0.000527519	0.341798079	0.863056321
29392	70.1008792	+	12.15348876	-1.606030181	4.855098841	NA	NA	-8.185214636	7.330145109	NA	+	NA	NA	+	+	0.563085316	NA	NA	NA	NA	NA	NA	NA	NA	13	-1391.28336	2809.56398	4.321223844	0.000527208	0.317252655	0.862731156
4239572	74.37979315	+	12.28785608	NA	NA	-0.38057257	NA	-7.741824025	6.025196338	NA	NA	NA	NA	+	+	NA	1.312035734	NA	NA	NA	NA	NA	NA	0.006829973	12	-1392.358867	2809.570194	4.327437216	0.000525573	0.30869636	0.864681528
4207312	70.34065347	+	12.01499709	-1.595325517	4.88936528	NA	NA	-7.708703843	7.316695957	NA	+	NA	NA	+	+	NA	NA	NA	NA	NA	NA	NA	NA	-0.045480113	13	-1391.288811	2809.574882	4.332125755	0.000524342	0.317046786	0.862773421
14840	68.94640805	+	17.25256905	-1.60860603	NA	-0.527411698	2.3535553	-8.346193223	7.688975842	+	NA	NA	+	+	+	NA	NA	NA	NA	NA	NA	NA	NA	NA	14	-1390.211951	2809.577748	4.334991158	0.000523591	0.334610461	0.863070027
43496	73.84402211	+	14.58724992	-1.338544489	NA	NA	2.039768505	-0.347625382	6.571080435	+	NA	NA	+	NA	+	NA	1.086068717	NA	NA	NA	NA	NA	NA	NA	13	-1391.29113	2809.579521	4.336764391	0.000523127	0.256753656	0.864418524
47600	68.98389779	+	16.99411975	-1.357698987	0.539132231	NA	1.82574916	-8.313173014	6.54350337	+	NA	NA	+	+	+	NA	1.079589249	NA	NA	NA	NA	NA	NA	NA	15	-1389.129337	2809.580988	4.338231385	0.000522744	0.334211806	0.864303488
8912	74.92369245	+	9.600441875	-1.562156295	4.813052424	NA	NA	0.450972792	7.32830285	NA	+	NA	NA	NA	+	NA	NA	NA	NA	NA	NA	NA	NA	NA	11	-1393.431676	2809.582699	4.339942075	0.000522297	0.238948664	0.86418371
13040	70.37488838	+	12.01744018	-1.610117165	4.831813045	NA	0.016456253	-7.708723028	7.332797589	NA	+	NA	NA	+	+	NA	NA	NA	NA	NA	NA	NA	NA	NA	13	-1391.293546	2809.584351	4.341594907	0.000521865	0.317044368	0.862775542
10404	78.52199795	+	10.18451661	NA	NA	NA	2.112366778	NA	7.552145491	NA	NA	NA	+	NA	+	NA	NA	NA	NA	NA	NA	NA	NA	NA	9	-1395.548444	2809.584694	4.341937166	0.000521776	0.23327137	0.863926501
43696	76.2162284	+	9.612595238	-1.298342837	3.158749033	NA	1.237454918	NA	6.40277204	NA	+	NA	+	NA	+	NA	1.081898388	NA	NA	NA	NA	NA	NA	NA	13	-1391.295461	2809.588183	4.345426263	0.000520867	0.239814749	0.865676968
8880	74.8328516	+	9.565138024	-1.558840016	4.810987875	NA	0.005556657	NA	7.328555019	NA	+	NA	NA	NA	+	NA	NA	NA	NA	NA	NA	NA	NA	NA	11	-1393.441133	2809.601612	4.358855658	0.000517381	0.238731789	0.864232132
303824	75.18698725	+	9.533311927	-1.140651546	4.887031698	NA	NA	0.399516345	6.819641925	NA	+	NA	NA	NA	+	NA	1.072172834	NA	NA	-0.834395108	NA	NA	NA	NA	13	-1391.305846	2809.608951	4.366194971	0.000515486	0.240034066	0.865525149
12776	68.91919647	+	17.11489771	-1.627168524	NA	NA	0.124237703	-8.640591914	7.477750335	+	NA	NA	NA	+	+	NA	NA	NA	NA	NA	NA	NA	NA	NA	12	-1392.379262	2809.610983	4.368226331	0.000514962	0.332967591	0.861325589
41936	71.04819665	+	13.90091243	-1.32377013	4.556020072	NA	NA	-0.507581592	6.248599965	+	+	NA	NA	NA	+	NA	1.079569963	NA	NA	NA	NA	NA	NA	NA	13	-1391.309697	2809.616655	4.373898389	0.000513504	0.256059122	0.865236147
303792	75.10228079	+	9.500915845	-1.137608271	4.8922233	NA	-0.001161263	NA	6.818145088	NA	+	NA	NA	NA	+	NA	1.07289532	NA	NA	-0.834126153	NA	NA	NA	NA	13	-1391.313331	2809.623922	4.381165942	0.000511641	0.239834812	0.865552038
13280	65.63071428	+	16.58004923	-1.615352686	5.10247251	-0.446331415	NA	-8.839299142	7.317440382	+	+	NA	NA	+	+	NA	NA	NA	NA	NA	NA	NA	NA	NA	14	-1390.236803	2809.627452	4.384695946	0.000510739	0.335914695	0.862736542
63716	74.21232065	+	12.53370225	NA	NA	NA	1.939104886	-7.892112962	6.278125108	NA	NA	NA	+	+	+	0.763946015	1.26439943	NA	NA	NA	NA	NA	NA	NA	13	-1391.315939	2809.629138	4.38638152	0.000510309	0.309800232	0.86538978
43252	78.87175478	+	10.0046115	NA	NA	-0.580548486	2.352578868	0.469994613	6.282415601	NA	NA	NA	+	NA	+	NA	1.286960018	NA	NA	NA	NA	NA	NA	NA	12	-1392.390311	2809.633082	4.390325339	0.000509304	0.235118372	0.866607041
41904	71.31675736	+	13.73467057	-1.325962199	4.590229462	NA	-0.030036255	NA	6.243693896	+	+	NA	NA	NA	+	NA	1.08062476	NA	NA	NA	NA	NA	NA	NA	13	-1391.319142	2809.635544	4.392787474	0.000508677	0.255605142	0.865195483
303500	74.36931374	+	14.14806926	NA	0.703328029	NA	NA	NA	6.684602621	+	NA	NA	NA	NA	+	NA	1.251976183	NA	NA	-0.855883806	NA	NA	NA	NA	11	-1393.458966	2809.637278	4.394521238	0.000508236	0.250109849	0.864907146
2144744	69.29912322	+	17.0737846	-1.371498554	NA	NA	2.023570858	-8.275118866	6.616724588	+	NA	NA	+	+	+	NA	1.033200256	NA	NA	NA	NA	NA	-0.163516008	NA	15	-1389.159344	2809.641003	4.398246126	0.000507291	0.334844342	0.863967321
4241896	69.30126448	+	17.05254078	-1.432994194	NA	NA	1.962245808	-8.29688936	6.600986605	+	NA	NA	+	+	+	NA	1.097059727	NA	NA	NA	NA	NA	NA	0.158271291	15	-1389.162511	2809.647337	4.40458017	0.000505686	0.33483874	0.864024226
4241636	74.56664039	+	12.34316947	NA	NA	NA	1.939301027	-7.253529471	6.281131612	NA	NA	NA	+	+	+	NA	1.269819301	NA	NA	NA	NA	NA	NA	0.031998711	13	-1391.332378	2809.662015	4.419258982	0.000501989	0.309592313	0.865497132
275408	65.82153848	+	16.60534199	-1.472729635	5.024440375	NA	NA	-8.672117451	7.924182025	+	+	NA	NA	+	+	NA	NA	NA	NA	-0.852895027	NA	NA	NA	NA	14	-1390.254229	2809.662304	4.419547863	0.000501916	0.336438391	0.862309212
45536	68.91404321	+	16.85994396	-1.305175485	0.540906366	-0.327891395	NA	-8.749285354	6.303792036	+	NA	NA	NA	+	+	NA	1.121016994	NA	NA	NA	NA	NA	NA	NA	14	-1390.254555	2809.662957	4.420200498	0.000501752	0.332304579	0.863772171
4502224	70.73523862	+	11.91640375	-1.220521574	4.829165788	NA	NA	-7.682263578	6.883665026	NA	+	NA	NA	+	+	NA	1.078753957	NA	NA	-0.876655315	NA	NA	NA	0.128792545	15	-1389.172341	2809.666996	4.424239293	0.00050074	0.317823288	0.864352966
4207048	68.89931742	+	17.10548404	-1.662172471	NA	NA	NA	-8.672422681	7.487399261	+	NA	NA	NA	+	+	NA	NA	NA	NA	NA	NA	NA	NA	0.075788217	12	-1392.408554	2809.669567	4.426810422	0.000500097	0.333497989	0.861072393
61644	73.43884585	+	12.5163224	NA	0.784897948	NA	NA	-8.392110283	6.042492493	NA	NA	NA	NA	+	+	0.858503659	1.28231207	NA	NA	NA	NA	NA	NA	NA	12	-1392.425555	2809.703569	4.460812898	0.000491666	0.308475456	0.864752363
59624	78.78926319	+	9.680002417	-1.344383855	NA	NA	2.005545653	1.199766398	6.563210923	NA	NA	NA	+	NA	+	-3.274186522	1.086650382	NA	NA	NA	NA	NA	NA	NA	13	-1391.354327	2809.705915	4.463158475	0.00049109	0.257985587	0.865104549
324300	70.63484999	+	12.27378316	NA	5.003916297	NA	NA	-8.366586336	6.773161073	NA	+	NA	NA	+	+	0.799633421	1.210760779	NA	NA	-1.089493886	NA	NA	NA	NA	14	-1390.278495	2809.710836	4.468079682	0.000489883	0.313363835	0.864975652
41376	73.86280405	+	14.11768832	-1.254377482	0.617097242	-0.31026486	NA	NA	6.288643684	+	NA	NA	NA	NA	+	NA	1.130218333	NA	NA	NA	NA	NA	NA	NA	12	-1392.430939	2809.714336	4.471579957	0.000489027	0.252939653	0.864870923
324304	70.39302016	+	12.0707365	-1.189103588	4.926447872	NA	NA	-8.18184797	6.823267727	NA	+	NA	NA	+	+	0.6023359	1.062402203	NA	NA	-0.822579952	NA	NA	NA	NA	15	-1389.200871	2809.724057	4.481300344	0.000486656	0.317915147	0.864314153
62412	63.47049824	+	19.24032349	NA	4.565452948	NA	NA	-12.08443242	5.979842663	+	+	NA	NA	+	+	3.517128935	1.251629069	NA	NA	NA	NA	NA	NA	NA	14	-1390.286315	2809.726475	4.48371889	0.000486068	0.338224285	0.864526606
303504	73.89327727	+	14.17054552	-1.16110143	0.608662637	NA	NA	NA	6.732897626	+	NA	NA	NA	NA	+	NA	1.107375966	NA	NA	-0.593660464	NA	NA	NA	NA	12	-1392.440734	2809.733926	4.491169639	0.00048426	0.253681293	0.864276023
275148	70.62257342	+	12.22965075	NA	5.243016608	NA	NA	-7.690931139	8.045576631	NA	+	NA	NA	+	+	NA	NA	NA	NA	-1.196393972	NA	NA	NA	NA	12	-1392.441296	2809.73505	4.492293722	0.000483988	0.311957206	0.863345352
4502220	71.03491688	+	12.07559168	NA	4.963723365	NA	NA	-7.697398113	6.797021645	NA	+	NA	NA	+	+	NA	1.218611682	NA	NA	-1.114286591	NA	NA	NA	0.050063147	14	-1390.293585	2809.741015	4.498258989	0.000482547	0.313140341	0.865088331
45292	73.80466052	+	12.2935578	NA	0.835034285	NA	-0.044433428	-7.679652235	6.034394125	NA	NA	NA	NA	+	+	NA	1.284659956	NA	NA	NA	NA	NA	NA	NA	12	-1392.445453	2809.743365	4.500608499	0.00048198	0.308341156	0.86486194
10472	78.24150413	+	9.953148436	-1.574603134	NA	NA	2.114307944	0.698562233	7.67108479	NA	NA	NA	+	NA	+	NA	NA	NA	NA	NA	NA	NA	NA	NA	11	-1393.512136	2809.743618	4.500861013	0.000481919	0.23878926	0.863851055
307952	70.67927242	+	11.92343252	-1.193368295	4.912174171	NA	0.009249234	-7.673729658	6.827016656	NA	+	NA	NA	+	+	NA	1.061301613	NA	NA	-0.823934143	NA	NA	NA	NA	15	-1389.212998	2809.748309	4.505552877	0.00048079	0.317712292	0.864361544
4239564	73.84152777	+	12.3030478	NA	0.777753396	NA	NA	-7.673204013	6.044947935	NA	NA	NA	NA	+	+	NA	1.286503447	NA	NA	NA	NA	NA	NA	0.024478242	12	-1392.448105	2809.74867	4.505913496	0.000480703	0.30827016	0.864891965
8326	87.10989977	+	NA	-1.602951733	NA	NA	NA	NA	7.450945218	NA	NA	NA	NA	NA	+	NA	NA	NA	NA	NA	NA	NA	NA	NA	7	-1397.724747	2809.75138	4.508623708	0.000480052	0.122825304	0.863911023
307948	71.01614094	+	12.07888267	NA	4.985804333	NA	0.011884426	-7.692212775	6.777757535	NA	+	NA	NA	+	+	NA	1.210030934	NA	NA	-1.092468797	NA	NA	NA	NA	14	-1390.299506	2809.752858	4.510101917	0.000479698	0.313130241	0.865092099
307664	69.0057725	+	16.87636858	-1.216752419	0.537987899	NA	NA	-8.630333162	6.73644938	+	NA	NA	NA	+	+	NA	1.097450369	NA	NA	-0.57527348	NA	NA	NA	NA	14	-1390.306822	2809.767489	4.524732795	0.000476201	0.33270424	0.863441086
4256200	65.86264487	+	19.61303442	-1.402482385	NA	NA	NA	-11.92463369	6.367824488	+	NA	NA	NA	+	+	3.383527684	1.128653358	NA	NA	NA	NA	NA	NA	0.151836756	14	-1390.315761	2809.785368	4.542611583	0.000471963	0.342758693	0.862550118
8616	73.85014693	+	14.4159157	-1.580314277	NA	NA	0.136191511	NA	7.474791164	+	NA	NA	NA	NA	+	NA	NA	NA	NA	NA	NA	NA	NA	NA	10	-1394.595813	2809.789451	4.546694654	0.000471001	0.25304545	0.862539563
8580	74.54773898	+	14.40383381	NA	NA	NA	NA	NA	7.341626243	+	NA	NA	NA	NA	+	NA	NA	NA	NA	NA	NA	NA	NA	NA	8	-1396.701858	2809.792905	4.550148657	0.000470188	0.247362599	0.86260283
12740	69.62676325	+	17.10972173	NA	NA	NA	NA	-8.657301697	7.342304964	+	NA	NA	NA	+	+	NA	NA	NA	NA	NA	NA	NA	NA	NA	10	-1394.598962	2809.795749	4.552992764	0.00046952	0.32538326	0.861803414
63992	65.83552083	+	19.81751706	-1.330308006	NA	-0.558603116	2.289911252	-11.67931428	6.567196084	+	NA	NA	+	+	+	3.454686399	1.102263425	NA	NA	NA	NA	NA	NA	NA	16	-1388.159052	2809.820867	4.578110177	0.00046366	0.343944508	0.864396375
308192	66.02873042	+	16.40377647	-1.205424693	5.159144712	-0.450395721	NA	-8.789250281	6.755270973	+	+	NA	NA	+	+	NA	1.077362285	NA	NA	-0.764517814	NA	NA	NA	NA	16	-1388.164645	2809.832053	4.589296908	0.000461074	0.336302956	0.864470521
4239832	69.22863494	+	16.90902789	-1.378732364	NA	-0.335891801	NA	-8.758578041	6.33582539	+	NA	NA	NA	+	+	NA	1.142774418	NA	NA	NA	NA	NA	NA	0.131286332	14	-1390.341835	2809.837516	4.594759435	0.000459816	0.333224377	0.863276971
271248	70.78882899	+	13.89777749	-1.417521477	5.002120625	NA	NA	NA	7.929286525	+	+	NA	NA	NA	+	NA	NA	NA	NA	-0.866006583	NA	NA	NA	NA	12	-1392.495823	2809.844104	4.601347933	0.000458304	0.25602343	0.863596935
307660	69.51475198	+	16.84583764	NA	0.640279981	NA	NA	-8.609182989	6.685090366	+	NA	NA	NA	+	+	NA	1.249203104	NA	NA	-0.849398339	NA	NA	NA	NA	13	-1391.425749	2809.848759	4.606002708	0.000457239	0.327372136	0.86445419
46552	69.27132984	+	16.91702572	-1.332447105	NA	-0.117597969	NA	-8.688895534	6.31502772	+	NA	+	NA	+	+	NA	1.13183427	NA	NA	NA	NA	NA	NA	NA	14	-1390.347877	2809.849601	4.6068442	0.000457046	0.332989647	0.86336919
304028	71.55038286	+	13.63871444	NA	5.207870221	-0.442580749	NA	NA	6.702363474	+	+	NA	NA	NA	+	NA	1.231264459	NA	NA	-1.036827938	NA	NA	NA	NA	13	-1391.427804	2809.852869	4.610112592	0.0004563	0.252253565	0.866476355
61928	65.8573587	+	19.64642091	-1.351297127	NA	NA	0.09319686	-11.91593065	6.359619037	+	NA	NA	NA	+	+	3.409414185	1.10295453	NA	NA	NA	NA	NA	NA	NA	14	-1390.350725	2809.855296	4.612539985	0.000455747	0.342283666	0.862687445
14576	73.4842936	+	12.25950617	-1.586183699	0.546272467	NA	1.898472483	-7.225511846	7.635383635	NA	NA	NA	+	+	+	NA	NA	NA	NA	NA	NA	NA	NA	NA	13	-1391.433718	2809.864696	4.621939798	0.00045361	0.314776457	0.863562423
2138276	78.72118084	+	9.95127446	NA	NA	NA	0.131381856	NA	6.08817235	NA	NA	NA	NA	NA	+	NA	1.266252031	NA	NA	NA	NA	NA	-0.087941611	NA	10	-1394.636	2809.869826	4.627069163	0.000452448	0.232877728	0.865135333
308188	66.53703138	+	16.37399316	NA	5.251584267	-0.465118972	NA	-8.772155706	6.701305201	+	+	NA	NA	+	+	NA	1.2284946	NA	NA	-1.033065239	NA	NA	NA	NA	15	-1389.274977	2809.872267	4.629510747	0.000451896	0.330917682	0.865447309
47856	71.78341654	+	11.98732977	-1.350579957	3.33255528	NA	1.120865387	-7.455408921	6.401183723	NA	+	NA	+	+	+	NA	1.070771334	NA	NA	NA	NA	NA	NA	NA	15	-1389.275042	2809.872397	4.629640722	0.000451866	0.316760428	0.864886717
8648	73.59911679	+	14.54007063	-1.589549924	NA	NA	NA	-0.452435631	7.46167716	+	NA	NA	NA	NA	+	NA	NA	NA	NA	NA	NA	NA	NA	NA	10	-1394.639897	2809.877621	4.63486455	0.000450688	0.253842815	0.862324067
534712	78.00030809	+	9.874628769	-1.599436388	NA	-0.618642018	2.711438696	NA	7.666655067	NA	NA	NA	+	NA	+	NA	NA	NA	NA	NA	0.333812687	NA	NA	NA	12	-1392.51395	2809.88036	4.637603498	0.000450071	0.238593949	0.865336181
45560	69.24616915	+	16.92010067	-1.333588513	NA	-0.343591019	0.083810702	-8.730906847	6.328581491	+	NA	NA	NA	+	+	NA	1.120750673	NA	NA	NA	NA	NA	NA	NA	14	-1390.366271	2809.886389	4.643632628	0.000448716	0.332766949	0.863433846
24776	78.51741358	+	9.668563491	-1.597798853	NA	NA	NA	1.115634268	7.458021312	NA	NA	NA	NA	NA	+	-3.426869118	NA	NA	NA	NA	NA	NA	NA	NA	10	-1394.648455	2809.894737	4.651980251	0.000446847	0.255581171	0.862676809
41188	78.80286329	+	9.972566614	NA	NA	NA	0.13006854	0.332241622	6.069041325	NA	NA	NA	NA	NA	+	NA	1.289938561	NA	NA	NA	NA	NA	NA	NA	10	-1394.651075	2809.899975	4.657218973	0.000445678	0.232961833	0.865161804
43436	74.19284407	+	14.3477271	NA	0.769020135	NA	1.84139285	NA	6.25334269	+	NA	NA	+	NA	+	NA	1.263359467	NA	NA	NA	NA	NA	NA	NA	12	-1392.528984	2809.910426	4.667669607	0.000443356	0.251542013	0.865228427
107164	75.37070164	+	9.630388367	NA	4.983899515	-0.54275571	NA	NA	5.926289555	NA	+	NA	NA	NA	+	NA	1.278646009	0.093764861	NA	NA	NA	NA	NA	NA	12	-1392.530352	2809.913163	4.67040671	0.000442749	0.235012309	0.866794282
1094104	69.23898538	+	16.91406359	-1.338312192	NA	-0.353554411	NA	-8.753659151	6.316609314	+	NA	NA	NA	+	+	NA	1.122323734	NA	NA	NA	NA	-0.046529254	NA	NA	14	-1390.381277	2809.9164	4.673643798	0.000442033	0.332960911	0.863322593
42652	75.33557226	+	9.625795866	NA	5.041247285	-0.551154999	NA	NA	5.924336664	NA	+	+	NA	NA	+	NA	1.273602242	NA	NA	NA	NA	NA	NA	NA	12	-1392.533369	2809.919197	4.676440668	0.000441416	0.235012663	0.866793337
1090204	75.37530144	+	9.631678376	NA	4.983647533	-0.48673352	NA	NA	5.927278138	NA	+	NA	NA	NA	+	NA	1.272436067	NA	NA	NA	NA	-0.03470406	NA	NA	12	-1392.533796	2809.920051	4.677294245	0.000441227	0.234966727	0.866812442
41692	75.41934184	+	9.646985651	NA	4.985854294	-0.481158675	NA	0.210348558	5.925950482	NA	+	NA	NA	NA	+	NA	1.275394491	NA	NA	NA	NA	NA	NA	NA	12	-1392.534691	2809.921841	4.679084846	0.000440832	0.235163921	0.866784598
41660	75.35525783	+	9.625002657	NA	5.019371992	-0.480650138	-0.026902046	NA	5.920771372	NA	+	NA	NA	NA	+	NA	1.276919015	NA	NA	NA	NA	NA	NA	NA	12	-1392.535146	2809.922751	4.679994366	0.000440632	0.235073903	0.866752634
47356	74.13630082	+	12.28599049	NA	0.588075125	-0.567419687	2.122577732	-7.368395541	6.247610557	NA	NA	NA	+	+	+	NA	1.283062963	NA	NA	NA	NA	NA	NA	NA	14	-1390.387092	2809.92803	4.685273121	0.00043947	0.309615422	0.86660912
1095924	74.54141932	+	12.32343499	NA	NA	-0.637007817	2.388998024	-7.337933236	6.29785433	NA	NA	NA	+	+	+	NA	1.264106443	NA	NA	NA	NA	-0.220130642	NA	NA	14	-1390.388603	2809.931053	4.688296153	0.000438807	0.309412726	0.866639988
275168	70.03498026	+	11.98272408	-1.430907774	5.419174013	-0.421512693	NA	-7.784039162	7.860830208	NA	+	NA	NA	+	+	NA	NA	NA	NA	-0.805650681	NA	NA	NA	NA	14	-1390.388623	2809.931093	4.68833612	0.000438798	0.317844804	0.863184919
48372	74.508353	+	12.32663915	NA	NA	-1.041833807	2.546377213	-7.392983855	6.305599461	NA	NA	+	+	+	+	NA	1.270819342	NA	NA	NA	NA	NA	NA	NA	14	-1390.388752	2809.93135	4.68859398	0.000438741	0.309836687	0.866415795
9120	70.70419244	+	13.82436515	-1.563822486	5.058549148	-0.423701077	NA	NA	7.31472454	+	+	NA	NA	NA	+	NA	NA	NA	NA	NA	NA	NA	NA	NA	12	-1392.540752	2809.933962	4.691205586	0.000438169	0.255016561	0.864414998
8332	77.83503911	+	10.1128333	NA	0.916376869	NA	NA	NA	7.313304354	NA	NA	NA	NA	NA	+	NA	NA	NA	NA	NA	NA	NA	NA	NA	8	-1396.774628	2809.938446	4.695689627	0.000437188	0.231356164	0.863613078
61908	66.26755621	+	19.74346771	NA	NA	-0.382675315	NA	-12.19664361	6.034694681	+	NA	NA	NA	+	+	3.587602926	1.307489807	NA	NA	NA	NA	NA	NA	NA	13	-1391.470649	2809.938557	4.695800845	0.000437163	0.336346129	0.863691517
42392	74.23120992	+	14.20658565	-1.284112201	NA	-0.046578496	NA	NA	6.301220181	+	NA	+	NA	NA	+	NA	1.143355312	NA	NA	NA	NA	NA	NA	NA	12	-1392.543131	2809.938722	4.695965013	0.000437127	0.253445612	0.864493269
270480	77.64659847	+	9.864448812	-1.391894987	0.673687856	NA	NA	NA	7.862157887	NA	NA	NA	NA	NA	+	NA	NA	NA	NA	-0.618617017	NA	NA	NA	NA	10	-1394.671988	2809.941802	4.699045581	0.000436455	0.236469203	0.863372107
2144500	74.52616593	+	12.32983417	NA	NA	-0.589562551	2.360138603	-7.319284174	6.330377327	NA	NA	NA	+	+	+	NA	1.228774894	NA	NA	NA	NA	NA	-0.201804696	NA	14	-1390.399218	2809.952282	4.709525325	0.000434174	0.310080894	0.866331564
309484	74.23831475	+	12.32490413	NA	0.536811445	NA	1.980546217	-7.189800713	7.050199022	NA	NA	NA	+	+	+	NA	1.220842523	NA	NA	-1.043958856	NA	NA	NA	NA	14	-1390.413495	2809.980836	4.738079502	0.000428019	0.310893862	0.865907304
271008	74.54330454	+	9.522018959	-1.377118679	5.373076445	-0.399977131	NA	NA	7.868927442	NA	+	NA	NA	NA	+	NA	NA	NA	NA	-0.820035886	NA	NA	NA	NA	12	-1392.565743	2809.983944	4.741187919	0.000427354	0.239164815	0.86477974
62432	62.76366257	+	19.06407297	-1.337598091	4.92614634	-0.474872839	NA	-12.03071452	6.218873782	+	+	NA	NA	+	+	3.322749606	1.090157845	NA	NA	NA	NA	NA	NA	NA	16	-1388.245018	2809.992798	4.75004152	0.000425467	0.344859119	0.864207232
4235460	78.82420977	+	9.939235787	NA	NA	NA	NA	0.314204602	6.048650411	NA	NA	NA	NA	NA	+	NA	1.304051404	NA	NA	NA	NA	NA	NA	0.026613464	10	-1394.697863	2809.993552	4.750795463	0.000425306	0.233154061	0.864969489
304032	71.07599497	+	13.66212708	-1.148654956	5.118676777	-0.428032342	NA	NA	6.75306129	+	+	NA	NA	NA	+	NA	1.087472274	NA	NA	-0.780113829	NA	NA	NA	NA	14	-1390.420435	2809.994715	4.751958788	0.000425059	0.255909726	0.865899398
63972	66.34888031	+	19.90396686	NA	NA	NA	1.95597938	-11.74029083	6.290152032	+	NA	NA	+	+	+	3.607542919	1.26100184	NA	NA	NA	NA	NA	NA	NA	14	-1390.420589	2809.995025	4.752268054	0.000424993	0.337572918	0.864369752
41400	74.23022247	+	14.19285238	-1.28592377	NA	-0.328175057	0.095721651	NA	6.316644595	+	NA	NA	NA	NA	+	NA	1.130146677	NA	NA	NA	NA	NA	NA	NA	12	-1392.576755	2810.00597	4.763213199	0.000422674	0.253055865	0.864674653
29648	62.5979463	+	19.25113407	-1.626112474	4.747595091	NA	NA	-11.88732498	7.341407124	+	+	NA	NA	+	+	3.296860625	NA	NA	NA	NA	NA	NA	NA	NA	14	-1390.426203	2810.006251	4.763494971	0.000422614	0.344924892	0.862044757
303260	78.24814061	+	9.929420934	NA	0.687513404	-0.300924511	NA	NA	6.612289943	NA	NA	NA	NA	NA	+	NA	1.269384614	NA	NA	-0.79472771	NA	NA	NA	NA	11	-1393.656217	2810.03178	4.789023005	0.000417254	0.233850875	0.865738284
4208872	73.85670542	+	12.27765603	-1.63963002	NA	NA	2.035994804	-7.19090538	7.688184645	NA	NA	NA	+	+	+	NA	NA	NA	NA	NA	NA	NA	NA	0.078744144	13	-1391.518142	2810.033544	4.790787597	0.000416886	0.315153822	0.863332151
41432	73.93940873	+	14.34310343	-1.2897484	NA	-0.330791159	NA	-0.523972673	6.30027835	+	NA	NA	NA	NA	+	NA	1.137092348	NA	NA	NA	NA	NA	NA	NA	12	-1392.591165	2810.034789	4.792032632	0.000416627	0.25379381	0.864529553
4240092	70.81112996	+	12.04436852	NA	5.158498324	-0.514367107	NA	-7.882790227	5.911927279	NA	+	NA	NA	+	+	NA	1.250410862	NA	NA	NA	NA	NA	NA	-0.128010055	14	-1390.442883	2810.039612	4.79685522	0.000415623	0.311752806	0.865651268
57560	78.78639198	+	9.542619331	-1.29766124	NA	-0.333823918	NA	1.023065264	6.296778953	NA	NA	NA	NA	NA	+	-3.389754407	1.136972532	NA	NA	NA	NA	NA	NA	NA	12	-1392.595465	2810.04339	4.800633314	0.000414839	0.255521157	0.864847017
309488	73.91949945	+	12.17295261	-1.174241793	0.44414218	NA	1.966812954	-7.173618419	7.095986047	NA	NA	NA	+	+	+	NA	1.074879963	NA	NA	-0.777316184	NA	NA	NA	NA	15	-1389.361559	2810.045432	4.802675782	0.000414416	0.315329946	0.865199668
14564	74.33399721	+	12.52688913	NA	NA	NA	2.040405074	-7.228409649	7.544809146	NA	NA	NA	+	+	+	NA	NA	NA	NA	NA	NA	NA	NA	NA	11	-1393.663417	2810.04618	4.803423084	0.000414261	0.30801208	0.863717207
1089944	74.23667674	+	14.1780951	-1.291450715	NA	-0.338048449	NA	NA	6.302677679	+	NA	NA	NA	NA	+	NA	1.132629418	NA	NA	NA	NA	-0.044997639	NA	NA	12	-1392.598314	2810.049086	4.806329702	0.000413659	0.253196812	0.864568086
30952	73.63493465	+	12.40670926	-1.610572649	NA	NA	2.034177817	-7.601813287	7.665345206	NA	NA	NA	+	+	+	0.497141061	NA	NA	NA	NA	NA	NA	NA	NA	13	-1391.526094	2810.049448	4.806691313	0.000413584	0.315232246	0.863310192
44472	74.04772164	+	14.45186512	-1.307252671	NA	-1.006805747	2.630685944	NA	6.593078459	+	NA	+	+	NA	+	NA	1.094762701	NA	NA	NA	NA	NA	NA	NA	14	-1390.453043	2810.059933	4.817176416	0.000411422	0.255996184	0.86547629
8352	77.60489822	+	9.810452088	-1.497996329	0.691200398	-0.2764579	NA	NA	7.424599779	NA	NA	NA	NA	NA	+	NA	NA	NA	NA	NA	NA	NA	NA	NA	10	-1394.731322	2810.06047	4.817713433	0.000411311	0.235822468	0.863909338
41372	74.36098229	+	14.0771168	NA	0.75045925	-0.340093561	NA	NA	6.022826075	+	NA	NA	NA	NA	+	NA	1.298089793	NA	NA	NA	NA	NA	NA	NA	11	-1393.672474	2810.064295	4.821538485	0.000410525	0.248626174	0.865610264
1092024	74.05490945	+	14.46692657	-1.293274969	NA	-0.59609819	2.467593345	NA	6.58160357	+	NA	NA	+	NA	+	NA	1.09047611	NA	NA	NA	NA	-0.216103032	NA	NA	14	-1390.459899	2810.073643	4.830886874	0.000408611	0.255773618	0.865584777
62172	70.50558765	+	12.25315135	NA	5.044855476	-0.502444476	NA	-8.596767891	5.926402837	NA	+	NA	NA	+	+	0.841192642	1.272506927	NA	NA	NA	NA	NA	NA	NA	14	-1390.462245	2810.078335	4.835578696	0.000407654	0.311844819	0.865521168
4239824	68.88988659	+	16.85879104	-1.374256171	0.588852428	NA	NA	-8.6808056	6.353137311	+	NA	NA	NA	+	+	NA	1.122586926	NA	NA	NA	NA	NA	NA	0.147124818	14	-1390.469058	2810.091963	4.849206337	0.000404885	0.332645649	0.863447217
538872	73.70447069	+	12.29185228	-1.644716432	NA	-0.628991508	2.652380875	-7.285798043	7.662162712	NA	NA	NA	+	+	+	NA	NA	NA	NA	NA	0.34408189	NA	NA	NA	14	-1390.47141	2810.096666	4.853909848	0.000403934	0.315405432	0.864412429
274640	73.33676904	+	12.26867087	-1.444640207	0.596760433	NA	NA	-7.58520548	7.855336777	NA	NA	NA	NA	+	+	NA	NA	NA	NA	-0.600676864	NA	NA	NA	NA	12	-1392.624167	2810.100793	4.858036648	0.000403102	0.313655925	0.862415479
2107576	78.10829771	+	9.887218548	-1.485571662	NA	-0.522144962	2.528926099	NA	7.676219556	NA	NA	NA	+	NA	+	NA	NA	NA	NA	NA	NA	NA	-0.318878315	NA	12	-1392.624416	2810.101291	4.858534136	0.000403001	0.23876344	0.864876913
2140580	74.62633326	+	14.47450331	NA	NA	NA	2.111058565	NA	6.345232941	+	NA	NA	+	NA	+	NA	1.208639072	NA	NA	NA	NA	NA	-0.202027213	NA	12	-1392.626262	2810.104983	4.862226765	0.000402258	0.251767358	0.864896368
111324	70.88887075	+	12.04845981	NA	5.034709581	-0.579095066	NA	-7.896642179	5.927329674	NA	+	NA	NA	+	+	NA	1.27640959	0.116874516	NA	NA	NA	NA	NA	NA	14	-1390.475752	2810.105351	4.862594383	0.000402184	0.311652771	0.865645436
46812	70.81811117	+	12.04203105	NA	5.131214113	-0.622173546	NA	-7.923596363	5.924241209	NA	+	+	NA	+	+	NA	1.269234702	NA	NA	NA	NA	NA	NA	NA	14	-1390.475834	2810.105515	4.862758513	0.000402151	0.311680858	0.865625561
1094364	70.89755862	+	12.04674161	NA	5.035921468	-0.507268044	NA	-7.894017912	5.927984735	NA	+	NA	NA	+	+	NA	1.269805779	NA	NA	NA	NA	-0.030588044	NA	NA	14	-1390.483375	2810.120597	4.877840475	0.00039913	0.311564881	0.865678898
45820	70.88544971	+	12.04123329	NA	5.059873742	-0.502074504	-0.017238166	-7.893313903	5.923432812	NA	+	NA	NA	+	+	NA	1.273422293	NA	NA	NA	NA	NA	NA	NA	14	-1390.485001	2810.123849	4.881092589	0.000398481	0.311656121	0.865637261
63732	74.19899424	+	12.5044094	NA	NA	-0.588768639	2.281146527	-7.971228608	6.276917712	NA	NA	NA	+	+	+	0.766386248	1.284717851	NA	NA	NA	NA	NA	NA	NA	14	-1390.485136	2810.124119	4.881362011	0.000398428	0.30994429	0.866266384
43692	76.58414542	+	9.83670579	NA	3.164365616	NA	1.226955873	NA	6.13118028	NA	+	NA	+	NA	+	NA	1.255639551	NA	NA	NA	NA	NA	NA	NA	12	-1392.638065	2810.12859	4.885833384	0.000397538	0.235801072	0.865956192
567732	74.56786683	+	14.44446314	NA	NA	-0.680892523	2.658613023	NA	6.234850501	+	NA	NA	+	NA	+	NA	1.319237569	NA	NA	NA	0.319428883	NA	NA	NA	13	-1391.566432	2810.130123	4.887366812	0.000397233	0.251313217	0.86639821
8340	78.539531	+	10.04859914	NA	NA	-0.335534729	NA	NA	7.328343303	NA	NA	NA	NA	NA	+	NA	NA	NA	NA	NA	NA	NA	NA	NA	8	-1396.871946	2810.133082	4.890325295	0.000396646	0.230974281	0.863666676
43456	73.77681874	+	14.39528154	-1.27321848	0.481777158	-0.5317313	2.232108718	NA	6.532901327	+	NA	NA	+	NA	+	NA	1.111996263	NA	NA	NA	NA	NA	NA	NA	14	-1390.493137	2810.140119	4.897362701	0.000395253	0.255976986	0.865417417
12512	73.24600808	+	12.24065508	-1.546060476	0.609206198	-0.292813931	NA	-7.693637146	7.429795391	NA	NA	NA	NA	+	+	NA	NA	NA	NA	NA	NA	NA	NA	NA	12	-1392.646017	2810.144492	4.901735915	0.00039439	0.313271339	0.862709661
61900	65.77153127	+	19.7156645	NA	0.764247246	NA	NA	-12.15288753	6.052970747	+	NA	NA	NA	+	+	3.635015388	1.279163323	NA	NA	NA	NA	NA	NA	NA	13	-1391.57497	2810.1472	4.904443978	0.000393856	0.335735239	0.863942785
2140600	74.03719393	+	14.47882375	-1.281436077	NA	-0.549703613	2.427818192	NA	6.603185208	+	NA	NA	+	NA	+	NA	1.065676041	NA	NA	NA	NA	NA	-0.168229017	NA	14	-1390.498823	2810.151492	4.908735464	0.000393012	0.256270689	0.865253621
305340	78.42273504	+	9.993017874	NA	0.489918839	-0.523384134	2.358531066	NA	7.01707896	NA	NA	NA	+	NA	+	NA	1.243954239	NA	NA	-0.993334276	NA	NA	NA	NA	13	-1391.579694	2810.156649	4.913892629	0.000392	0.23658636	0.866593597
57800	75.40475486	+	12.96289155	-1.335526956	NA	NA	NA	0.187863605	6.331423691	+	NA	NA	NA	NA	+	-2.404671389	1.117151844	NA	NA	NA	NA	NA	NA	NA	12	-1392.652135	2810.156728	4.913971644	0.000391984	0.262563249	0.863844305
4241652	74.55316583	+	12.3148369	NA	NA	-0.588961897	2.280999396	-7.3271627	6.276650149	NA	NA	NA	+	+	+	NA	1.284194197	NA	NA	NA	NA	NA	NA	-0.003242737	14	-1390.504361	2810.162568	4.919811888	0.000390841	0.309748621	0.86636762
41424	73.47105551	+	14.32576419	-1.275237313	0.67933983	NA	NA	-0.579624908	6.312945836	+	NA	NA	NA	NA	+	NA	1.114156133	NA	NA	NA	NA	NA	NA	NA	12	-1392.658703	2810.169866	4.927109154	0.000389418	0.253856839	0.864380914
2142436	74.37812597	+	12.34236723	NA	NA	NA	0.124506095	-7.629089932	6.091879373	NA	NA	NA	NA	+	+	NA	1.261558071	NA	NA	NA	NA	NA	-0.091286746	NA	12	-1392.660198	2810.172855	4.930098417	0.000388836	0.308609225	0.864397885
61668	74.02445939	+	12.53338251	NA	NA	NA	0.123935425	-8.296518868	6.07163624	NA	NA	NA	NA	+	+	0.798655652	1.286442953	NA	NA	NA	NA	NA	NA	NA	12	-1392.660938	2810.174334	4.931577649	0.000388549	0.308685227	0.864322509
48632	69.23737716	+	17.07748618	-1.353886471	NA	-1.055078417	2.57504347	-8.433632717	6.600118342	+	NA	+	+	+	+	NA	1.084829914	NA	NA	NA	NA	NA	NA	NA	16	-1388.341075	2810.184913	4.942156719	0.000386499	0.334742956	0.864852302
41392	73.77313862	+	14.13381852	-1.277574348	0.727052305	NA	-0.043124934	NA	6.305708234	+	NA	NA	NA	NA	+	NA	1.115859793	NA	NA	NA	NA	NA	NA	NA	12	-1392.669507	2810.191472	4.948715648	0.000385233	0.253392918	0.864348905
45532	69.42867387	+	16.81836498	NA	0.682903508	-0.358468612	NA	-8.752311144	6.02697027	+	NA	NA	NA	+	+	NA	1.295878705	NA	NA	NA	NA	NA	NA	NA	13	-1391.599487	2810.196234	4.953477898	0.000384317	0.326146817	0.86487533
45552	68.86652702	+	16.85509325	-1.329328057	0.64945919	NA	-0.039295535	-8.673966256	6.322900149	+	NA	NA	NA	+	+	NA	1.105572465	NA	NA	NA	NA	NA	NA	NA	14	-1390.522138	2810.198121	4.955364684	0.000383955	0.332509473	0.863424243
57552	78.25048801	+	9.602285346	-1.28378262	0.662945727	NA	NA	0.936913466	6.309985687	NA	NA	NA	NA	NA	+	-3.285113596	1.114116609	NA	NA	NA	NA	NA	NA	NA	12	-1392.678347	2810.209153	4.966396342	0.000381843	0.25543419	0.864774993
4239588	74.39466282	+	12.33429543	NA	NA	NA	0.122751869	-7.628945384	6.074385754	NA	NA	NA	NA	+	+	NA	1.291689087	NA	NA	NA	NA	NA	NA	0.030867093	12	-1392.679368	2810.211194	4.968437564	0.000381453	0.30847333	0.864442341
58060	75.93848001	+	9.57150233	NA	4.615430768	NA	NA	0.776000109	5.967243807	NA	+	NA	NA	NA	+	-3.135618817	1.256894776	NA	NA	NA	NA	NA	NA	NA	12	-1392.683939	2810.220337	4.97758052	0.000379713	0.253049095	0.865958454
2664632	78.24031342	+	9.786984419	-1.315112096	NA	-0.66567363	2.757216457	NA	6.539508762	NA	NA	NA	+	NA	+	NA	1.099134429	NA	NA	NA	0.382987275	NA	-0.190616852	NA	14	-1390.538077	2810.229999	4.987242793	0.000377883	0.239310485	0.866860828
324560	62.97984177	+	19.08155746	-1.211480446	4.820930562	NA	NA	-11.83867623	6.835775769	+	+	NA	NA	+	+	3.302400298	1.057108454	NA	NA	-0.816983434	NA	NA	NA	NA	16	-1388.366119	2810.235	4.992243742	0.00037694	0.34536225	0.863739649
2140336	77.88495394	+	9.809766073	-1.262251231	0.649170632	NA	1.920282317	NA	6.555713447	NA	NA	NA	+	NA	+	NA	1.053582791	NA	NA	NA	NA	NA	-0.159106227	NA	13	-1391.624177	2810.245613	5.002856872	0.000374945	0.239293188	0.865407379
10420	78.54211454	+	10.14304329	NA	NA	-0.55327867	2.435477018	NA	7.570157712	NA	NA	NA	+	NA	+	NA	NA	NA	NA	NA	NA	NA	NA	NA	10	-1394.824227	2810.246279	5.003522644	0.00037482	0.233203251	0.864876332
1096184	69.28086345	+	17.07403749	-1.338707071	NA	-0.603500823	2.387204698	-8.371990416	6.585539731	+	NA	NA	+	+	+	NA	1.082321093	NA	NA	NA	NA	-0.212052791	NA	NA	16	-1388.373692	2810.250147	5.007390804	0.000374096	0.334204024	0.865071049
41932	71.58864401	+	13.91651405	NA	4.554835286	NA	NA	-0.636548334	5.972931761	+	+	NA	NA	NA	+	NA	1.256481449	NA	NA	NA	NA	NA	NA	NA	12	-1392.699979	2810.252417	5.009660593	0.000373671	0.251305895	0.865800867
174256	77.80452129	+	9.776839476	-1.294760137	0.830806275	NA	2.032495965	NA	6.515775617	NA	NA	NA	+	NA	+	NA	1.102670898	NA	-0.300387298	NA	NA	NA	NA	NA	13	-1391.628679	2810.254619	5.01186219	0.00037326	0.239750511	0.86519769
567488	77.92148439	+	9.768165607	-1.306714997	0.487671082	-0.64307569	2.538869448	NA	6.465561631	NA	NA	NA	+	NA	+	NA	1.150113136	NA	NA	NA	0.368964465	NA	NA	NA	14	-1390.55105	2810.255946	5.013189066	0.000373013	0.239085419	0.866900651
4255940	74.05220651	+	12.49755994	NA	NA	NA	NA	-8.300835099	6.052577114	NA	NA	NA	NA	+	+	0.776946694	1.300545383	NA	NA	NA	NA	NA	NA	0.029306957	12	-1392.702828	2810.258115	5.015358743	0.000372608	0.308960502	0.864128777
12492	73.5557013	+	12.47786976	NA	0.84696949	NA	NA	-7.669710251	7.315043198	NA	NA	NA	NA	+	+	NA	NA	NA	NA	NA	NA	NA	NA	NA	10	-1394.83501	2810.267847	5.025090437	0.0003708	0.306700821	0.863040086
303264	77.98145331	+	9.740327602	-1.118472856	0.600511509	-0.286764762	NA	NA	6.660783669	NA	NA	NA	NA	NA	+	NA	1.129532663	NA	NA	-0.54407109	NA	NA	NA	NA	12	-1392.709555	2810.27157	5.028813378	0.00037011	0.236692926	0.865373958
31208	65.56901664	+	19.95824839	-1.632441395	NA	NA	2.051494662	-11.54330041	7.676059903	+	NA	NA	+	+	+	3.408730883	NA	NA	NA	NA	NA	NA	NA	NA	14	-1390.558936	2810.271719	5.028962553	0.000370082	0.344006944	0.86199624
8846	83.51629309	+	NA	-1.600481793	4.957293449	NA	NA	NA	7.320301768	NA	+	NA	NA	NA	+	NA	NA	NA	NA	NA	NA	NA	NA	NA	9	-1395.892442	2810.272689	5.029932583	0.000369903	0.12581619	0.864128308
1059000	78.12371416	+	9.873604182	-1.524557825	NA	-0.579466144	2.543484853	NA	7.683515972	NA	NA	NA	+	NA	+	NA	NA	NA	NA	NA	NA	-0.277497345	NA	NA	12	-1392.711311	2810.275082	5.032325374	0.000369461	0.238038273	0.865245824
2107816	73.67715407	+	14.6871695	-1.551974517	NA	NA	2.245778333	NA	7.671474617	+	NA	NA	+	NA	+	NA	NA	NA	NA	NA	NA	NA	-0.312647214	NA	12	-1392.712035	2810.276529	5.033772964	0.000369193	0.25639577	0.862825029
41900	71.92662005	+	13.70794924	NA	4.597895797	NA	-0.037783443	NA	5.966183233	+	+	NA	NA	NA	+	NA	1.258181221	NA	NA	NA	NA	NA	NA	NA	12	-1392.714501	2810.281461	5.038704207	0.000368284	0.250802544	0.865793728
43712	76.22624375	+	9.562667598	-1.263164347	3.205769143	-0.552964264	1.546931179	NA	6.392468175	NA	+	NA	+	NA	+	NA	1.105090692	NA	NA	NA	NA	NA	NA	NA	14	-1390.56588	2810.285606	5.042849301	0.000367522	0.239600329	0.866634108
43512	73.84910197	+	14.57682138	-1.295013786	NA	-0.548924131	2.358211523	-0.372652644	6.560839382	+	NA	NA	+	NA	+	NA	1.110830803	NA	NA	NA	NA	NA	NA	NA	14	-1390.565972	2810.28579	5.043033878	0.000367488	0.256493228	0.865346701
324556	63.33965244	+	19.18009376	NA	4.902796929	NA	NA	-11.97051515	6.784160121	+	+	NA	NA	+	+	3.461749867	1.208367844	NA	NA	-1.088645554	NA	NA	NA	NA	15	-1389.485243	2810.292801	5.050044429	0.000366202	0.340113555	0.864550095
11448	78.10611295	+	9.863701395	-1.543375524	NA	-1.076060233	2.735330192	NA	7.702825675	NA	NA	+	+	NA	+	NA	NA	NA	NA	NA	NA	NA	NA	NA	12	-1392.720252	2810.292962	5.050205744	0.000366172	0.238322794	0.865075991
43492	74.40292519	+	14.59462925	NA	NA	NA	2.027821108	-0.456481799	6.290955697	+	NA	NA	+	NA	+	NA	1.265083747	NA	NA	NA	NA	NA	NA	NA	12	-1392.721993	2810.296446	5.053689197	0.000365535	0.251938769	0.864986917
12500	74.1425145	+	12.46746193	NA	NA	-0.350158964	NA	-7.730100374	7.327869085	NA	NA	NA	NA	+	+	NA	NA	NA	NA	NA	NA	NA	NA	NA	10	-1394.851444	2810.300715	5.057958388	0.000364756	0.307126974	0.8626867
568504	78.25995231	+	9.768428365	-1.334852956	NA	-0.979415244	2.845671212	NA	6.51894317	NA	NA	+	+	NA	+	NA	1.136138783	NA	NA	NA	0.353103687	NA	NA	NA	14	-1390.574028	2810.301902	5.059145145	0.000364539	0.239049805	0.866984173
32904	78.70049436	+	9.461367139	-1.610266409	NA	NA	NA	NA	3.989768766	NA	NA	NA	NA	NA	NA	NA	2.133928161	NA	NA	NA	NA	NA	NA	NA	8	-1396.961451	2810.312091	5.069334871	0.000362687	0.235115919	0.861523991
1616056	78.26980802	+	9.773810626	-1.325107554	NA	-0.687269583	2.726671035	NA	6.510081477	NA	NA	NA	+	NA	+	NA	1.133841672	NA	NA	NA	0.353297536	-0.145023537	NA	NA	14	-1390.583054	2810.319953	5.077196902	0.000361264	0.238899801	0.867055035
2144760	69.27233941	+	17.08080895	-1.327239042	NA	-0.557987262	2.348669747	-8.355777145	6.607174619	+	NA	NA	+	+	+	NA	1.0574933	NA	NA	NA	NA	NA	-0.166725176	NA	16	-1388.409743	2810.322249	5.079492167	0.000360849	0.334789812	0.864761532
47596	69.50893528	+	16.94624619	NA	0.705695462	NA	1.774602281	-8.318229199	6.251137449	+	NA	NA	+	+	+	NA	1.261044792	NA	NA	NA	NA	NA	NA	NA	14	-1390.594893	2810.343632	5.100875036	0.000357012	0.32767997	0.865332148
4240332	66.93729981	+	16.43304599	NA	4.651177048	NA	NA	-8.698628802	5.967995395	+	+	NA	NA	+	+	NA	1.238054877	NA	NA	NA	NA	NA	NA	-0.081848487	14	-1390.595858	2810.345563	5.102806271	0.000356667	0.328840792	0.8649799
37064	74.30847923	+	11.89228331	-1.656907991	NA	NA	NA	-7.599533263	4.006664316	NA	NA	NA	NA	+	NA	NA	2.121825408	NA	NA	NA	NA	NA	NA	NA	10	-1394.875339	2810.348504	5.105747619	0.000356143	0.312593415	0.860370307
43248	78.01319115	+	9.836850065	-1.280300313	0.645958029	NA	1.86501639	0.522006205	6.518815351	NA	NA	NA	+	NA	+	NA	1.094756394	NA	NA	NA	NA	NA	NA	NA	13	-1391.676781	2810.350822	5.108065133	0.000355731	0.239322673	0.865397587
47616	69.04100718	+	17.01653881	-1.321978046	0.405444564	-0.542727611	2.173994756	-8.38378319	6.541624171	+	NA	NA	+	+	+	NA	1.103307461	NA	NA	NA	NA	NA	NA	NA	16	-1388.426037	2810.354835	5.112078995	0.000355018	0.334256588	0.864999104
4239848	69.25165539	+	16.92439588	-1.409054513	NA	NA	0.090383458	-8.657386057	6.382646032	+	NA	NA	NA	+	+	NA	1.122483111	NA	NA	NA	NA	NA	NA	0.155005045	14	-1390.602462	2810.358771	5.116014585	0.00035432	0.333177304	0.863059188
2111736	73.84771607	+	12.28275565	-1.52943991	NA	-0.529301978	2.459550608	-7.243961609	7.672353778	NA	NA	NA	+	+	+	NA	NA	NA	NA	NA	NA	NA	-0.31594446	NA	14	-1390.61069	2810.375225	5.13246884	0.000351417	0.315365844	0.864133601
46060	66.9581484	+	16.42990032	NA	4.621491763	NA	-0.034234491	-8.713160091	5.970397922	+	+	NA	NA	+	+	NA	1.25428135	NA	NA	NA	NA	NA	NA	NA	14	-1390.61088	2810.375606	5.132849217	0.00035135	0.328834128	0.864960262
8376	78.09850296	+	9.808380338	-1.530282071	NA	-0.296056046	0.137312488	NA	7.45864338	NA	NA	NA	NA	NA	+	NA	NA	NA	NA	NA	NA	NA	NA	NA	10	-1394.891468	2810.380761	5.138004916	0.000350445	0.235759703	0.863883573
12536	73.66453045	+	12.26823706	-1.574812494	NA	-0.309881203	0.128994057	-7.656786747	7.460651072	NA	NA	NA	NA	+	+	NA	NA	NA	NA	NA	NA	NA	NA	NA	12	-1392.764191	2810.380842	5.138085169	0.000350431	0.313532456	0.862459443
567544	78.39504974	+	9.819677158	-1.335222761	NA	-0.66142284	2.681445289	0.629759784	6.496258223	NA	NA	NA	+	NA	+	NA	1.147695769	NA	NA	NA	0.374554158	NA	NA	NA	14	-1390.613762	2810.38137	5.13861308	0.000350339	0.23926758	0.866793544
4241912	69.2792498	+	17.060476	-1.378708681	NA	-0.547886812	2.279665166	-8.372451843	6.585020254	+	NA	NA	+	+	+	NA	1.116893557	NA	NA	NA	NA	NA	NA	0.120701572	16	-1388.443528	2810.389819	5.147062112	0.000348862	0.334728305	0.864797134
2111976	68.96933758	+	17.25767038	-1.596961319	NA	NA	2.159746153	-8.259614588	7.666866135	+	NA	NA	+	+	+	NA	NA	NA	NA	NA	NA	NA	-0.309880525	NA	14	-1390.620533	2810.394913	5.152156593	0.000347974	0.335068614	0.862402278
59640	78.82315558	+	9.641000735	-1.300841921	NA	-0.548680309	2.323945998	1.183702324	6.552994117	NA	NA	NA	+	NA	+	-3.292673877	1.111401443	NA	NA	NA	NA	NA	NA	NA	14	-1390.629824	2810.413494	5.170737745	0.000344756	0.257750752	0.866038113
307420	73.96088318	+	12.29362512	NA	0.617688539	-0.31804387	NA	-7.697097947	6.608965978	NA	NA	NA	NA	+	+	NA	1.26748358	NA	NA	-0.785554085	NA	NA	NA	NA	13	-1391.708446	2810.414152	5.171395899	0.000344643	0.309299968	0.865167019
9368	78.12578788	+	9.783234971	-1.536162235	NA	-0.078034081	NA	NA	7.450938549	NA	NA	+	NA	NA	+	NA	NA	NA	NA	NA	NA	NA	NA	NA	10	-1394.90963	2810.417087	5.174330147	0.000344138	0.236130449	0.863663528
42388	74.82649399	+	14.18224125	NA	NA	-0.043242495	NA	NA	6.030336474	+	NA	+	NA	NA	+	NA	1.318505842	NA	NA	NA	NA	NA	NA	NA	11	-1393.850351	2810.420047	5.177290952	0.000343629	0.248973157	0.865111286
1061080	73.67067286	+	12.23989869	-1.581353696	NA	-0.330875879	NA	-7.69177347	7.443051573	NA	NA	NA	NA	+	+	NA	NA	NA	NA	NA	NA	-0.10340203	NA	NA	12	-1392.785844	2810.424146	5.181389834	0.000342925	0.313703506	0.862348004
8400	77.6440245	+	9.867863476	-1.518578406	0.73411577	NA	NA	0.414622512	7.432545021	NA	NA	NA	NA	NA	+	NA	NA	NA	NA	NA	NA	NA	NA	NA	10	-1394.91423	2810.426286	5.183529492	0.000342558	0.236346932	0.863467137
13528	73.70087299	+	12.23797999	-1.581042646	NA	-0.139261956	NA	-7.632330088	7.452542804	NA	NA	+	NA	+	+	NA	NA	NA	NA	NA	NA	NA	NA	NA	12	-1392.789864	2810.432187	5.189430977	0.000341549	0.31384062	0.862307563
8860	75.00947114	+	9.788467089	NA	5.189332638	-0.452846836	NA	NA	7.188500967	NA	+	NA	NA	NA	+	NA	NA	NA	NA	NA	NA	NA	NA	NA	10	-1394.917696	2810.433217	5.190460722	0.000341373	0.233431216	0.864995713
571892	69.80052608	+	17.05771669	NA	NA	-0.692529357	2.588495185	-8.393033102	6.228281692	+	NA	NA	+	+	+	NA	1.317823017	NA	NA	NA	0.327084781	NA	NA	NA	15	-1389.556491	2810.435296	5.192539318	0.000341019	0.328296314	0.86611592
1056920	78.11661558	+	9.776946179	-1.537612416	NA	-0.317170046	NA	NA	7.440246037	NA	NA	NA	NA	NA	+	NA	NA	NA	NA	NA	NA	-0.103649464	NA	NA	10	-1394.919372	2810.43657	5.193813591	0.000340801	0.235862038	0.863785863
8368	77.54977621	+	9.833146199	-1.51552592	0.749188586	NA	-0.006992027	NA	7.431096191	NA	NA	NA	NA	NA	+	NA	NA	NA	NA	NA	NA	NA	NA	NA	10	-1394.922129	2810.442085	5.199328443	0.000339863	0.236152096	0.863490609
59620	79.13313374	+	9.900351702	NA	NA	NA	1.995852613	1.013042414	6.282393394	NA	NA	NA	+	NA	+	-3.068290568	1.266381953	NA	NA	NA	NA	NA	NA	NA	12	-1392.796495	2810.445448	5.202691831	0.000339292	0.252880403	0.86571242
28888	73.43693387	+	12.3670674	-1.581570855	NA	-0.312445988	NA	-8.115780198	7.447874697	NA	NA	NA	NA	+	+	0.521604183	NA	NA	NA	NA	NA	NA	NA	NA	12	-1392.802799	2810.458058	5.215301431	0.00033716	0.314063782	0.862214069
4206808	73.67257293	+	12.23420159	-1.601692843	NA	-0.308469412	NA	-7.681098845	7.462549941	NA	NA	NA	NA	+	+	NA	NA	NA	NA	NA	NA	NA	NA	0.05014551	12	-1392.805451	2810.463362	5.220605433	0.000336267	0.313945821	0.862235792
8408	78.21897332	+	9.815921899	-1.544403094	NA	-0.297739735	NA	0.496946574	7.445787186	NA	NA	NA	NA	NA	+	NA	NA	NA	NA	NA	NA	NA	NA	NA	10	-1394.934119	2810.466064	5.223307974	0.000335813	0.236233335	0.863613923
10432	77.76197314	+	9.864125672	-1.510847689	0.512281274	-0.49980459	2.271712127	NA	7.655233476	NA	NA	NA	+	NA	+	NA	NA	NA	NA	NA	NA	NA	NA	NA	12	-1392.806935	2810.466329	5.223572307	0.000335768	0.238363965	0.864862765
2142696	69.26132317	+	16.93377817	-1.358191129	NA	NA	0.091074318	-8.643378598	6.369667113	+	NA	NA	NA	+	+	NA	1.088594461	NA	NA	NA	NA	NA	-0.053130378	NA	14	-1390.657701	2810.469249	5.226492524	0.000335278	0.333032175	0.863024104
2138800	75.15308147	+	9.483071742	-1.288411019	4.7095774	NA	-0.029656966	NA	6.249558648	NA	+	NA	NA	NA	+	NA	1.059346424	NA	NA	NA	NA	NA	-0.102301174	NA	13	-1391.736056	2810.469372	5.226615671	0.000335258	0.239274992	0.865582962
305344	78.15650026	+	9.806227723	-1.097469282	0.411172515	-0.507607277	2.335196356	NA	7.0602422	NA	NA	NA	+	NA	+	NA	1.107156398	NA	NA	-0.745266343	NA	NA	NA	NA	14	-1390.658243	2810.470333	5.227576161	0.000335097	0.239450654	0.866266804
2144740	69.93190902	+	17.04893353	NA	NA	NA	2.02854554	-8.268805073	6.339895016	+	NA	NA	+	+	+	NA	1.206204569	NA	NA	NA	NA	NA	-0.201568388	NA	14	-1390.660091	2810.474028	5.231271326	0.000334478	0.328342842	0.86488688
172720	75.134756	+	9.465860942	-1.308849597	4.776517326	NA	0.062762541	NA	6.227259213	NA	+	NA	NA	NA	+	NA	1.090957696	NA	-0.189971342	NA	NA	NA	NA	NA	13	-1391.739065	2810.47539	5.232633214	0.00033425	0.239582392	0.865461962
4235720	73.91755291	+	14.36163018	-1.362534946	NA	NA	NA	-0.501453163	6.351033585	+	NA	NA	NA	NA	+	NA	1.138797553	NA	NA	NA	NA	NA	NA	0.146794317	12	-1392.811979	2810.476418	5.23366105	0.000334079	0.254343547	0.864018931
63988	66.27447431	+	19.93162533	NA	NA	-0.59290807	2.300426759	-11.84985817	6.288940725	+	NA	NA	+	+	+	3.632082346	1.281464245	NA	NA	NA	NA	NA	NA	NA	15	-1389.578004	2810.478322	5.235565442	0.000333761	0.337803864	0.865178364
303308	78.24807419	+	9.979746903	NA	0.733750157	NA	NA	0.221142993	6.673165176	NA	NA	NA	NA	NA	+	NA	1.254142979	NA	NA	-0.849590525	NA	NA	NA	NA	11	-1393.879764	2810.478875	5.236118146	0.000333668	0.234300698	0.865264907
303276	78.18378223	+	9.957651795	NA	0.763699535	NA	-0.020990076	NA	6.666842887	NA	NA	NA	NA	NA	+	NA	1.255468639	NA	NA	-0.846735862	NA	NA	NA	NA	11	-1393.881069	2810.481484	5.238727477	0.000333233	0.234191933	0.865240301
307424	73.64598144	+	12.14341324	-1.172234277	0.523244391	-0.303459072	NA	-7.67425863	6.66047619	NA	NA	NA	NA	+	+	NA	1.120710036	NA	NA	-0.52348034	NA	NA	NA	NA	14	-1390.668049	2810.489944	5.247187498	0.000331827	0.313664645	0.864404832
4251848	78.76811564	+	9.556996206	-1.371606934	NA	NA	NA	1.045677768	6.348231962	NA	NA	NA	NA	NA	+	-3.384152375	1.138943678	NA	NA	NA	NA	NA	NA	0.149954127	12	-1392.818948	2810.490355	5.247598674	0.000331759	0.256053085	0.864350141
41396	74.82545964	+	14.16794522	NA	NA	-0.362874223	0.11823804	NA	6.049099556	+	NA	NA	NA	NA	+	NA	1.303075135	NA	NA	NA	NA	NA	NA	NA	11	-1393.887241	2810.493828	5.251071774	0.000331183	0.248523377	0.865334662
2140392	78.474318	+	9.863152072	-1.298873488	NA	NA	2.090195889	0.63237779	6.59844975	NA	NA	NA	+	NA	+	NA	1.047829034	NA	NA	NA	NA	NA	-0.164002926	NA	13	-1391.749656	2810.496572	5.253815948	0.000330729	0.239469851	0.865237069
4235984	75.31621193	+	9.512866233	-1.309949035	4.602429962	NA	NA	0.396207808	6.241686217	NA	+	NA	NA	NA	+	NA	1.088161961	NA	NA	NA	NA	NA	NA	0.030891223	13	-1391.756044	2810.509348	5.266591041	0.000328623	0.23934286	0.865633955
41712	75.27480863	+	9.508454316	-1.300418773	4.665114227	NA	-0.030484551	0.387690377	6.230740933	NA	+	NA	NA	NA	+	NA	1.085603118	NA	NA	NA	NA	NA	NA	NA	13	-1391.756471	2810.510203	5.267446564	0.000328483	0.239387336	0.865603453
46548	69.89348827	+	16.88939922	NA	NA	-0.113067104	NA	-8.681065544	6.033754193	+	NA	+	NA	+	+	NA	1.313825474	NA	NA	NA	NA	NA	NA	NA	13	-1391.756667	2810.510594	5.26783737	0.000328418	0.326775884	0.864346507
15608	73.80211591	+	12.27605813	-1.587169143	NA	-1.116070482	2.685425258	-7.339048684	7.699892505	NA	NA	+	+	+	+	NA	NA	NA	NA	NA	NA	NA	NA	NA	14	-1390.680539	2810.514925	5.272168655	0.000327708	0.315160338	0.864173501
8356	78.50124694	+	10.1190211	NA	NA	NA	0.17703096	NA	7.355395302	NA	NA	NA	NA	NA	+	NA	NA	NA	NA	NA	NA	NA	NA	NA	8	-1397.062949	2810.515086	5.272329703	0.000327682	0.230979228	0.863420461
305580	74.29227095	+	14.43520259	NA	0.569542424	NA	2.068761567	NA	7.07881058	+	NA	NA	+	NA	+	NA	1.22007024	NA	NA	-1.065740773	NA	NA	NA	NA	13	-1391.75897	2810.5152	5.27244315	0.000327663	0.253269381	0.865074904
305836	76.48062671	+	9.842712849	NA	3.345955353	NA	1.372524389	NA	6.997507225	NA	+	NA	+	NA	+	NA	1.207532106	NA	NA	-1.14277461	NA	NA	NA	NA	13	-1391.760369	2810.517998	5.27524196	0.000327205	0.237538975	0.865898225
4237544	78.49227057	+	9.831509458	-1.357795407	NA	NA	2.02862948	0.629381094	6.581171202	NA	NA	NA	+	NA	+	NA	1.110585731	NA	NA	NA	NA	NA	NA	0.148835676	13	-1391.760839	2810.518939	5.276182561	0.000327051	0.239395892	0.865344047
47872	71.74878552	+	11.96010544	-1.314958403	3.38163256	-0.565594087	1.437018509	-7.533974755	6.390647249	NA	+	NA	+	+	+	NA	1.094448127	NA	NA	NA	NA	NA	NA	NA	16	-1388.511727	2810.526216	5.28345924	0.000325863	0.316843887	0.8656415
41448	73.93014741	+	14.37905739	-1.31244299	NA	NA	0.100146839	-0.48084602	6.344742557	+	NA	NA	NA	NA	+	NA	1.113273755	NA	NA	NA	NA	NA	NA	NA	12	-1392.839131	2810.530722	5.287965201	0.00032513	0.253975984	0.864148208
2138536	74.19713038	+	14.23200375	-1.309723495	NA	NA	0.102513582	NA	6.355819622	+	NA	NA	NA	NA	+	NA	1.099542378	NA	NA	NA	NA	NA	-0.050262032	NA	12	-1392.842763	2810.537984	5.29522759	0.000323951	0.253510021	0.864110302
41428	74.47658251	+	14.34896035	NA	NA	-0.36619795	NA	-0.632887982	6.027897623	+	NA	NA	NA	NA	+	NA	1.312281962	NA	NA	NA	NA	NA	NA	NA	11	-1393.910161	2810.539668	5.296911551	0.000323679	0.249313449	0.865115008
111584	66.05602598	+	16.42593553	-1.35627809	4.933464212	-0.588506937	NA	-8.850194017	6.220892893	+	+	NA	NA	+	+	NA	1.094228179	0.173459392	NA	NA	NA	NA	NA	NA	16	-1388.522565	2810.547892	5.305135851	0.00032235	0.335775909	0.864442153
28880	72.95445518	+	12.39629105	-1.560270704	0.666164524	NA	NA	-8.114955872	7.43716883	NA	NA	NA	NA	+	+	0.587585633	NA	NA	NA	NA	NA	NA	NA	NA	12	-1392.84857	2810.549599	5.306842613	0.000322075	0.313586771	0.862394331
2668792	73.95073354	+	12.18775217	-1.361816772	NA	-0.675544902	2.698348355	-7.314645518	6.543158436	NA	NA	NA	+	+	+	NA	1.091204244	NA	NA	NA	0.392747466	NA	-0.189541307	NA	16	-1388.523721	2810.550205	5.307448667	0.000321978	0.315859511	0.866080022
57576	78.755579	+	9.599222093	-1.32046665	NA	NA	0.099291838	1.056689955	6.341314388	NA	NA	NA	NA	NA	+	-3.35681129	1.113086923	NA	NA	NA	NA	NA	NA	NA	12	-1392.849031	2810.550522	5.307765327	0.000321927	0.25564868	0.864493566
4206800	73.22552556	+	12.2458555	-1.585875137	0.656783594	NA	NA	-7.626845381	7.45616329	NA	NA	NA	NA	+	+	NA	NA	NA	NA	NA	NA	NA	NA	0.064645195	12	-1392.849285	2810.551028	5.30827153	0.000321845	0.313481125	0.862427603
45556	69.86464527	+	16.89366245	NA	NA	-0.379226184	0.107212053	-8.728899502	6.050931014	+	NA	NA	NA	+	+	NA	1.300318226	NA	NA	NA	NA	NA	NA	NA	13	-1391.77706	2810.551381	5.308624389	0.000321789	0.326496043	0.864443221
1063160	73.85301763	+	12.27312807	-1.567783092	NA	-0.585515944	2.472771909	-7.267291686	7.67957824	NA	NA	NA	+	+	+	NA	NA	NA	NA	NA	NA	-0.272268269	NA	NA	14	-1390.699535	2810.552917	5.31016056	0.000321542	0.314525011	0.864463585
10672	73.34639601	+	14.58784819	-1.570434329	0.589095143	NA	1.984492002	NA	7.646549017	+	NA	NA	+	NA	+	NA	NA	NA	NA	NA	NA	NA	NA	NA	12	-1392.854071	2810.560602	5.317845452	0.000320308	0.255871166	0.862982505
176880	70.67723052	+	11.89912827	-1.364119608	4.816174387	NA	0.088994323	-7.720395225	6.242939737	NA	+	NA	NA	+	+	NA	1.079959989	NA	-0.220529924	NA	NA	NA	NA	NA	15	-1389.619428	2810.561171	5.318414317	0.000320217	0.317688942	0.864124608
1089940	74.83657241	+	14.14971244	NA	NA	-0.37442053	NA	NA	6.030221994	+	NA	NA	NA	NA	+	NA	1.307476563	NA	NA	NA	NA	-0.050875913	NA	NA	11	-1393.921209	2810.561764	5.319007229	0.000320122	0.248658657	0.865192782
13020	70.52730604	+	12.21176231	NA	5.240836523	-0.474407541	NA	-7.884871595	7.186430337	NA	+	NA	NA	+	+	NA	NA	NA	NA	NA	NA	NA	NA	NA	12	-1392.855297	2810.563053	5.320296656	0.000319916	0.310178433	0.863797392
47072	65.99034737	+	16.40243871	-1.35324961	5.049966822	-0.617194182	NA	-8.877045427	6.21634362	+	+	+	NA	+	+	NA	1.084965368	NA	NA	NA	NA	NA	NA	NA	16	-1388.530513	2810.563788	5.321031683	0.000319799	0.335762183	0.864451158
43452	74.27865347	+	14.34940956	NA	0.626867467	-0.55949599	2.201802142	NA	6.259317478	+	NA	NA	+	NA	+	NA	1.282892932	NA	NA	NA	NA	NA	NA	NA	13	-1391.784965	2810.56719	5.324433044	0.000319255	0.251466456	0.866123406
2142960	70.70298189	+	11.91631116	-1.3413528	4.734380543	NA	-0.018782174	-7.726542147	6.266381171	NA	+	NA	NA	+	+	NA	1.046469272	NA	NA	NA	NA	NA	-0.106756111	NA	15	-1389.622452	2810.567218	5.324461842	0.000319251	0.317226226	0.864290114
12528	73.23082168	+	12.25123387	-1.564434626	0.657176659	NA	0.003218106	-7.620469013	7.438103456	NA	NA	NA	NA	+	+	NA	NA	NA	NA	NA	NA	NA	NA	NA	12	-1392.860142	2810.572743	5.32998663	0.00031837	0.313402664	0.862437644
57556	79.1237273	+	9.747170162	NA	NA	-0.369237608	NA	0.840664271	6.022979658	NA	NA	NA	NA	NA	+	-3.195048879	1.313207686	NA	NA	NA	NA	NA	NA	NA	11	-1393.929612	2810.57857	5.335813119	0.000317444	0.250793783	0.865512628
1094624	66.0779155	+	16.41580143	-1.349834016	4.939511874	-0.476962457	NA	-8.840766755	6.219024851	+	+	NA	NA	+	+	NA	1.08819178	NA	NA	NA	NA	-0.012869611	NA	NA	16	-1388.544058	2810.590878	5.348121318	0.000315496	0.335672948	0.864481635
46080	66.06835674	+	16.41314624	-1.350095576	4.955324574	-0.474650582	-0.012201047	-8.841593045	6.216259322	+	+	NA	NA	+	+	NA	1.089934504	NA	NA	NA	NA	NA	NA	NA	16	-1388.544137	2810.591036	5.348279473	0.000315471	0.335726215	0.864459714
4207568	65.87049963	+	16.62022369	-1.625752035	4.796347374	NA	NA	-8.716811923	7.327799643	+	+	NA	NA	+	+	NA	NA	NA	NA	NA	NA	NA	NA	-0.040476151	14	-1390.718759	2810.591364	5.348607063	0.000315419	0.335757443	0.862298088
4240352	66.07540033	+	16.41524631	-1.348998441	4.945137321	-0.475374964	NA	-8.838864373	6.217770161	+	+	NA	NA	+	+	NA	1.088698491	NA	NA	NA	NA	NA	NA	-0.004341105	16	-1388.544414	2810.59159	5.3488337	0.000315384	0.335703708	0.864468839
572664	73.94673952	+	12.17732316	-1.381741068	NA	-1.018811319	2.802726581	-7.369668906	6.525088741	NA	NA	+	+	+	+	NA	1.126769441	NA	NA	NA	0.360954424	NA	NA	NA	16	-1388.547361	2810.597484	5.354727386	0.000314456	0.31570343	0.866125668
61924	66.30835737	+	19.763305	NA	NA	NA	0.117621467	-12.07651055	6.080911136	+	NA	NA	NA	+	+	3.588520132	1.283370917	NA	NA	NA	NA	NA	NA	NA	13	-1391.800175	2810.597611	5.35485466	0.000314436	0.33607831	0.863473248
4256464	70.49936378	+	12.06309776	-1.356944551	4.641951752	NA	NA	-8.228150825	6.254211984	NA	+	NA	NA	+	+	0.604579264	1.078885793	NA	NA	NA	NA	NA	NA	0.035362603	15	-1389.637689	2810.597693	5.35493643	0.000314423	0.317258448	0.864309879
1092020	74.65436028	+	14.44043667	NA	NA	-0.631058804	2.479654044	NA	6.311665693	+	NA	NA	+	NA	+	NA	1.263901215	NA	NA	NA	NA	-0.222539404	NA	NA	13	-1391.800344	2810.597948	5.355191285	0.000314383	0.251112549	0.866229193
106656	77.87950837	+	9.70968206	-1.23114086	0.671361379	-0.44667276	NA	NA	6.277055452	NA	NA	NA	NA	NA	+	NA	1.142205295	0.2057209	NA	NA	NA	NA	NA	NA	12	-1392.873291	2810.599041	5.356284024	0.000314211	0.236343023	0.865543883
13296	65.89645696	+	16.62549624	-1.638924302	4.746909538	NA	0.013110181	-8.71788759	7.341930582	+	+	NA	NA	+	+	NA	NA	NA	NA	NA	NA	NA	NA	NA	14	-1390.7226	2810.599047	5.356290471	0.00031421	0.335768377	0.862294774
10488	78.26640517	+	9.919470751	-1.539213438	NA	-0.517348576	2.416332095	0.681800889	7.685250147	NA	NA	NA	+	NA	+	NA	NA	NA	NA	NA	NA	NA	NA	NA	12	-1392.873724	2810.599907	5.35715036	0.000314075	0.2385417	0.864728085
304796	75.10958565	+	9.615750139	NA	5.397094662	-0.592429674	NA	NA	6.697235235	NA	+	+	NA	NA	+	NA	1.228579015	NA	NA	-1.044037159	NA	NA	NA	NA	13	-1391.801826	2810.600913	5.358156478	0.000313917	0.236590687	0.866646898
369308	75.18738545	+	9.625150747	NA	5.27638633	-0.538078963	NA	NA	6.69805044	NA	+	NA	NA	NA	+	NA	1.237616526	0.143605679	NA	-1.040006258	NA	NA	NA	NA	13	-1391.80201	2810.601281	5.35852445	0.000313859	0.236597446	0.866642134
62192	70.463375	+	12.06005902	-1.346258201	4.698276861	NA	-0.021939566	-8.231969455	6.244134186	NA	+	NA	NA	+	+	0.607006288	1.07524466	NA	NA	NA	NA	NA	NA	NA	15	-1389.639854	2810.602023	5.359266317	0.000313743	0.317274726	0.864296957
2105512	78.0703809	+	9.84552158	-1.520445791	NA	NA	0.14509218	NA	7.456421181	NA	NA	NA	NA	NA	+	NA	NA	NA	NA	NA	NA	NA	-0.201787529	NA	10	-1395.002156	2810.602139	5.359382509	0.000313725	0.236250708	0.86340231
41420	73.90267653	+	14.32507655	NA	0.821800497	NA	NA	-0.701372065	6.044621829	+	NA	NA	NA	NA	+	NA	1.28354456	NA	NA	NA	NA	NA	NA	NA	11	-1393.941526	2810.602397	5.359640619	0.000313684	0.249494553	0.865035536
1094100	69.85871031	+	16.88574154	NA	NA	-0.390960437	NA	-8.757141031	6.03408104	+	NA	NA	NA	+	+	NA	1.303724126	NA	NA	NA	NA	-0.052912139	NA	NA	13	-1391.803324	2810.603909	5.361152754	0.000313447	0.326706369	0.864290261
42144	77.946267	+	9.715515138	-1.221012395	0.612827545	-0.118963042	NA	NA	6.27572547	NA	NA	+	NA	NA	+	NA	1.141641618	NA	NA	NA	NA	NA	NA	NA	12	-1392.876591	2810.605641	5.362884823	0.000313176	0.236452094	0.865494609
47852	72.20589914	+	12.165644	NA	3.337440887	NA	1.110515965	-7.496134293	6.118483519	NA	+	NA	+	+	+	NA	1.251811149	NA	NA	NA	NA	NA	NA	NA	14	-1390.728144	2810.610135	5.367378466	0.000312473	0.311012426	0.865619385
4239828	69.86261152	+	16.8849013	NA	NA	-0.381145568	NA	-8.750717922	6.032671422	+	NA	NA	NA	+	+	NA	1.309437793	NA	NA	NA	NA	NA	NA	0.006817535	13	-1391.810047	2810.617354	5.374597439	0.000311347	0.326800551	0.864243804
2140596	74.62501195	+	14.45628807	NA	NA	-0.583094465	2.450729741	NA	6.344616272	+	NA	NA	+	NA	+	NA	1.228161294	NA	NA	NA	NA	NA	-0.204110677	NA	13	-1391.811099	2810.619458	5.376701934	0.00031102	0.251718674	0.865887571
4240112	70.76447058	+	11.9080778	-1.36102078	4.66341071	NA	-0.021454527	-7.724332944	6.2512527	NA	+	NA	NA	+	+	NA	1.079542438	NA	NA	NA	NA	NA	NA	0.035673799	15	-1389.649048	2810.62041	5.37765353	0.000310872	0.317101888	0.864340939
303836	75.24575677	+	9.643915009	NA	5.278254281	-0.444047345	NA	0.240582364	6.692326238	NA	+	NA	NA	NA	+	NA	1.232970197	NA	NA	-1.033117841	NA	NA	NA	NA	13	-1391.81429	2810.62584	5.383083777	0.000310029	0.236757084	0.86662015
1089696	77.88920869	+	9.714031144	-1.221717551	0.675067791	-0.32474209	NA	NA	6.277334338	NA	NA	NA	NA	NA	+	NA	1.129458837	NA	NA	NA	NA	-0.080181674	NA	NA	12	-1392.888237	2810.628932	5.386175686	0.00030955	0.236216662	0.865596554
571648	73.70134927	+	12.15356894	-1.357127249	0.396654883	-0.656476675	2.505390214	-7.348756055	6.474485323	NA	NA	NA	+	+	+	NA	1.141858902	NA	NA	NA	0.379676924	NA	NA	NA	16	-1388.563363	2810.629488	5.386731897	0.000309464	0.315403202	0.866251538
303804	75.20360609	+	9.62640555	NA	5.266223159	-0.444507471	0.012698714	NA	6.695162299	NA	+	NA	NA	NA	+	NA	1.232421098	NA	NA	-1.034186127	NA	NA	NA	NA	13	-1391.816614	2810.630488	5.387731577	0.000309309	0.236587109	0.866628328
1352348	75.1949652	+	9.624564428	NA	5.279550319	-0.445324375	NA	NA	6.691489244	NA	+	NA	NA	NA	+	NA	1.232569172	NA	NA	-1.031959951	NA	-0.006742238	NA	NA	13	-1391.816854	2810.630968	5.38821149	0.000309235	0.236593439	0.866623193
2140332	78.14322613	+	10.02042864	NA	0.79524708	NA	1.888590698	NA	6.294072302	NA	NA	NA	+	NA	+	NA	1.212415192	NA	NA	NA	NA	NA	-0.19318819	NA	12	-1392.88936	2810.631178	5.388421919	0.000309202	0.235526112	0.865708198
41388	74.27071715	+	14.09327415	NA	0.877337506	NA	-0.050096064	NA	6.035654799	+	NA	NA	NA	NA	+	NA	1.285876259	NA	NA	NA	NA	NA	NA	NA	11	-1393.957444	2810.634234	5.391477876	0.00030873	0.249	0.865044857
9100	71.55041509	+	13.90186745	NA	4.771057959	NA	NA	NA	7.215657922	+	+	NA	NA	NA	+	NA	NA	NA	NA	NA	NA	NA	NA	NA	10	-1395.020994	2810.639815	5.397058179	0.00030787	0.24918617	0.864065384
44468	74.65452848	+	14.42577595	NA	NA	-0.997428659	2.614267708	NA	6.316863005	+	NA	+	+	NA	+	NA	1.272003442	NA	NA	NA	NA	NA	NA	NA	13	-1391.82152	2810.640301	5.397544344	0.000307795	0.251285912	0.866098979
2109672	73.66970765	+	12.29127262	-1.565834786	NA	NA	0.137080195	-7.585675352	7.458864907	NA	NA	NA	NA	+	+	NA	NA	NA	NA	NA	NA	NA	-0.202536806	NA	12	-1392.895056	2810.642571	5.399814796	0.000307446	0.313920494	0.862113801
1620216	73.9764089	+	12.1750575	-1.371766147	NA	-0.695954576	2.665834503	-7.325641499	6.513175276	NA	NA	NA	+	+	+	NA	1.126385635	NA	NA	NA	0.364071235	-0.138160188	NA	NA	16	-1388.572197	2810.647157	5.40440005	0.000306742	0.315364823	0.866262662
305584	73.81739507	+	14.45532372	-1.152580427	0.480845989	NA	2.056574639	NA	7.124122818	+	NA	NA	+	NA	+	NA	1.076867495	NA	NA	-0.804150612	NA	NA	NA	NA	14	-1390.746874	2810.647594	5.404837462	0.000306675	0.25688615	0.864455327
41184	77.98037846	+	9.73893157	-1.226687613	0.649627212	-0.310789304	NA	0.342613645	6.275827421	NA	NA	NA	NA	NA	+	NA	1.135900614	NA	NA	NA	NA	NA	NA	NA	12	-1392.898444	2810.649348	5.406591403	0.000306406	0.23654536	0.865497508
565432	78.29851171	+	9.704647432	-1.294227679	NA	-0.384359161	0.171278242	NA	6.26040195	NA	NA	NA	NA	NA	+	NA	1.156120466	NA	NA	NA	0.218230061	NA	NA	NA	12	-1392.899927	2810.652312	5.409555567	0.000305952	0.236314747	0.865691607
41152	77.87701054	+	9.704210707	-1.223571923	0.703606552	-0.310341121	-0.038625902	NA	6.267571422	NA	NA	NA	NA	NA	+	NA	1.138504742	NA	NA	NA	NA	NA	NA	NA	12	-1392.900642	2810.653743	5.410986592	0.000305733	0.236418608	0.865473087
58080	75.41091112	+	9.268269507	-1.305816501	4.966060032	-0.459871841	NA	0.972657331	6.200592353	NA	+	NA	NA	NA	+	-3.404006479	1.099290725	NA	NA	NA	NA	NA	NA	NA	14	-1390.750036	2810.653919	5.411162089	0.000305707	0.257915234	0.865971233
13260	66.58045281	+	16.62251761	NA	4.798187636	NA	NA	-8.713738925	7.215570102	+	+	NA	NA	+	+	NA	NA	NA	NA	NA	NA	NA	NA	NA	12	-1392.90304	2810.65854	5.415783012	0.000305001	0.327407678	0.863149583
62428	63.1814287	+	19.18655962	NA	4.943969183	-0.501893362	NA	-12.21466606	5.93803084	+	+	NA	NA	+	+	3.513757742	1.270071038	NA	NA	NA	NA	NA	NA	NA	15	-1389.669113	2810.660541	5.417784208	0.000304696	0.338537094	0.865065235
303312	78.00991792	+	9.797988895	-1.133427905	0.641274579	NA	NA	0.359779792	6.719792261	NA	NA	NA	NA	NA	+	NA	1.113049459	NA	NA	-0.593245514	NA	NA	NA	NA	12	-1392.909382	2810.671222	5.428465843	0.000303073	0.237233901	0.864898792
4256196	66.32367518	+	19.73962545	NA	NA	NA	NA	-12.08600408	6.062871824	+	NA	NA	NA	+	+	3.571890656	1.29675892	NA	NA	NA	NA	NA	NA	0.027925563	13	-1391.837882	2810.673024	5.430267453	0.0003028	0.336392983	0.863272667
57548	78.46708571	+	9.813189969	NA	0.808081058	NA	NA	0.735730548	6.040095839	NA	NA	NA	NA	NA	+	-3.072727363	1.284590917	NA	NA	NA	NA	NA	NA	NA	11	-1393.977083	2810.673512	5.430755362	0.000302726	0.250771348	0.865507694
4241892	69.96442532	+	17.0279859	NA	NA	NA	1.950286985	-8.279253428	6.289481572	+	NA	NA	+	+	+	NA	1.267524016	NA	NA	NA	NA	NA	NA	0.031945064	14	-1390.761761	2810.677368	5.434611405	0.000302143	0.327982451	0.864941807
43708	76.5841478	+	9.778027611	NA	3.213538472	-0.57945475	1.551528548	NA	6.128085865	NA	+	NA	+	NA	+	NA	1.275009719	NA	NA	NA	NA	NA	NA	NA	13	-1391.840805	2810.67887	5.43611344	0.000301916	0.235728112	0.866953103
303280	77.91347925	+	9.764250857	-1.130914696	0.67805253	NA	-0.024615345	NA	6.712014549	NA	NA	NA	NA	NA	+	NA	1.11498293	NA	NA	-0.590282026	NA	NA	NA	NA	12	-1392.914101	2810.680662	5.437905163	0.000301646	0.237078549	0.8648932
8388	78.60193693	+	10.10816429	NA	NA	NA	NA	0.349595411	7.337432548	NA	NA	NA	NA	NA	+	NA	NA	NA	NA	NA	NA	NA	NA	NA	8	-1397.146519	2810.682227	5.439470106	0.00030141	0.231414149	0.863108257
14580	74.31881217	+	12.50118335	NA	NA	-0.561372112	2.368090193	-7.301554753	7.563065219	NA	NA	NA	+	+	+	NA	NA	NA	NA	NA	NA	NA	NA	NA	12	-1392.917764	2810.687988	5.445231089	0.000300543	0.308133796	0.86453136
178416	73.63843333	+	12.12552824	-1.34552433	0.758614894	NA	1.998208405	-7.245742164	6.526098601	NA	NA	NA	+	+	+	NA	1.093690364	NA	-0.327143212	NA	NA	NA	NA	NA	15	-1389.683118	2810.68855	5.445793842	0.000300459	0.315822953	0.86480438
14048	69.95603253	+	11.96778891	-1.589654425	5.359661884	-0.668471483	NA	-7.893841499	7.297708034	NA	+	+	NA	+	+	NA	NA	NA	NA	NA	NA	NA	NA	NA	14	-1390.77291	2810.699666	5.456909858	0.000298793	0.317332123	0.863175359
2144496	73.73094412	+	12.15519749	-1.311259298	0.562412079	NA	1.86985876	-7.246688978	6.565713614	NA	NA	NA	+	+	+	NA	1.044330616	NA	NA	NA	NA	NA	-0.158050249	NA	15	-1389.690764	2810.703841	5.461084561	0.00029817	0.315128271	0.865082637
25296	75.24147063	+	9.4247821	-1.596097943	4.803135263	NA	NA	1.050193488	7.331338582	NA	+	NA	NA	NA	+	-3.412637506	NA	NA	NA	NA	NA	NA	NA	NA	12	-1392.926777	2810.706012	5.463255637	0.000297847	0.257902095	0.86372144
4501712	73.64881464	+	12.14122336	-1.231812114	0.545169245	NA	NA	-7.609724404	6.826906917	NA	NA	NA	NA	+	+	NA	1.131715159	NA	NA	-0.67592325	NA	NA	NA	0.221566086	14	-1390.777071	2810.707987	5.465230957	0.000297553	0.314110124	0.86409707
4765944	73.9732143	+	12.16436375	-1.398280516	NA	-0.664197161	2.607870978	-7.326047567	6.510050833	NA	NA	NA	+	+	+	NA	1.149317636	NA	NA	NA	0.377359692	NA	NA	0.072798695	16	-1388.60303	2810.708823	5.466066209	0.000297429	0.315689402	0.866106223
588024	73.71326031	+	12.31170968	-1.373673202	NA	-0.671877487	2.616392138	-7.797836211	6.496910746	NA	NA	NA	+	+	+	0.56757643	1.141241184	NA	NA	NA	0.384277075	NA	NA	NA	16	-1388.606055	2810.714872	5.472115137	0.00029653	0.315786937	0.866071714
569592	73.84086374	+	12.16176599	-1.342836714	NA	-0.40120946	0.167695003	-7.72806801	6.269373049	NA	NA	NA	NA	+	+	NA	1.14772518	NA	NA	NA	0.232007817	NA	NA	NA	14	-1390.781786	2810.717418	5.47466115	0.000296153	0.31393706	0.864294104
4241648	73.7436593	+	12.12937445	-1.369597476	0.555933618	NA	1.812112561	-7.265476362	6.550121669	NA	NA	NA	+	+	+	NA	1.105366913	NA	NA	NA	NA	NA	NA	0.14794799	15	-1389.697759	2810.717833	5.475076431	0.000296092	0.315100479	0.865137658
10660	74.38836263	+	14.67398591	NA	NA	NA	2.134904882	NA	7.558860468	+	NA	NA	+	NA	+	NA	NA	NA	NA	NA	NA	NA	NA	NA	10	-1395.060433	2810.718691	5.475934817	0.000295965	0.249779538	0.863177488
4207328	70.05431484	+	11.97674107	-1.55709363	5.273186944	-0.456218769	NA	-7.827798903	7.279988379	NA	+	NA	NA	+	+	NA	NA	NA	NA	NA	NA	NA	NA	-0.089667672	14	-1390.785846	2810.725539	5.482782311	0.000294953	0.317176314	0.863236647
14832	68.66011959	+	17.18166301	-1.618055674	0.513196074	NA	1.918125278	-8.300599491	7.646005083	+	NA	NA	+	+	+	NA	NA	NA	NA	NA	NA	NA	NA	NA	14	-1390.786715	2810.727276	5.484519179	0.000294697	0.334268593	0.862635356
305840	76.18397979	+	9.646578802	-1.12846272	3.300492835	NA	1.349071715	NA	7.039704049	NA	+	NA	+	NA	+	NA	1.067290205	NA	NA	-0.887064562	NA	NA	NA	NA	14	-1390.7868	2810.727446	5.484689818	0.000294672	0.240549212	0.865607564
29144	65.49552356	+	19.80038105	-1.602305534	NA	-0.313641394	NA	-12.00021411	7.456667007	+	NA	NA	NA	+	+	3.388620863	NA	NA	NA	NA	NA	NA	NA	NA	13	-1391.866578	2810.730417	5.487660237	0.000294234	0.342474158	0.861061578
320204	75.73772524	+	9.560887646	NA	4.955341764	NA	NA	0.809292154	6.77735247	NA	+	NA	NA	NA	+	-3.151387948	1.213309354	NA	NA	-1.09647784	NA	NA	NA	NA	13	-1391.8714	2810.740059	5.497302911	0.000292819	0.254875111	0.865823865
4502480	66.32771763	+	16.45466566	-1.25171924	4.739600946	NA	NA	-8.675667843	6.898400952	+	+	NA	NA	+	+	NA	1.073676192	NA	NA	-0.875138256	NA	NA	NA	0.133141106	16	-1388.619513	2810.741788	5.499031836	0.000292566	0.336357849	0.863963328
1061600	70.10467635	+	11.97814561	-1.582766031	5.182030663	-0.458074339	NA	-7.841042564	7.304603073	NA	+	NA	NA	+	+	NA	NA	NA	NA	NA	NA	-0.069371206	NA	NA	14	-1390.794703	2810.743252	5.500495234	0.000292352	0.317045669	0.863289952
271056	74.8114213	+	9.618936958	-1.39245114	5.079579144	NA	NA	0.453073531	7.922818488	NA	+	NA	NA	NA	+	NA	NA	NA	NA	-0.868303755	NA	NA	NA	NA	12	-1392.946001	2810.744462	5.501705112	0.000292175	0.239640066	0.864064769
29408	69.84002235	+	12.1153204	-1.582576031	5.195177917	-0.447089152	NA	-8.306949825	7.307407058	NA	+	NA	NA	+	+	0.565347903	NA	NA	NA	NA	NA	NA	NA	NA	14	-1390.795533	2810.744912	5.502155178	0.00029211	0.317398863	0.863175596
12516	74.15261389	+	12.52096618	NA	NA	NA	0.169880423	-7.615081503	7.354602473	NA	NA	NA	NA	+	+	NA	NA	NA	NA	NA	NA	NA	NA	NA	10	-1395.074474	2810.746775	5.504018478	0.000291838	0.306830417	0.862598694
272560	77.80081557	+	9.945678692	-1.373564313	0.49933762	NA	2.120051559	NA	8.234273089	NA	NA	NA	+	NA	+	NA	NA	NA	NA	-0.83540135	NA	NA	NA	NA	12	-1392.947552	2810.747564	5.504807094	0.000291723	0.239212094	0.863947762
78560	70.09240942	+	11.97767407	-1.590888292	5.187471577	-0.515523769	NA	-7.837590335	7.312286176	NA	+	NA	NA	+	+	NA	NA	0.104701914	NA	NA	NA	NA	NA	NA	14	-1390.798471	2810.750789	5.508032288	0.000291253	0.317240942	0.863193256
107424	71.14203345	+	13.66407667	-1.301778892	4.889449409	-0.548212237	NA	NA	6.207411751	+	+	NA	NA	NA	+	NA	1.103766694	0.145478763	NA	NA	NA	NA	NA	NA	14	-1390.800402	2810.754651	5.511894137	0.000290691	0.255225349	0.866029702
271024	74.74402137	+	9.589239879	-1.388257779	5.039847305	NA	0.03835068	NA	7.930671702	NA	+	NA	NA	NA	+	NA	NA	NA	NA	-0.87301811	NA	NA	NA	NA	12	-1392.952479	2810.757417	5.51466002	0.000290289	0.239374314	0.86414879
41952	70.85486908	+	13.82290929	-1.294147682	4.897676479	-0.453391269	NA	-0.527901952	6.204650275	+	+	NA	NA	NA	+	NA	1.100209098	NA	NA	NA	NA	NA	NA	NA	14	-1390.803514	2810.760875	5.518118465	0.000289787	0.255747168	0.866029465
13056	70.12446351	+	11.98161109	-1.586686654	5.156868951	-0.447811568	0.029477322	-7.826171311	7.311764884	NA	+	NA	NA	+	+	NA	NA	NA	NA	NA	NA	NA	NA	NA	14	-1390.804499	2810.762843	5.520086826	0.000289502	0.317172512	0.863230038
174252	78.10149899	+	9.994288495	NA	0.928302083	NA	1.930771916	NA	6.239358214	NA	NA	NA	+	NA	+	NA	1.272378852	NA	-0.206392634	NA	NA	NA	NA	NA	12	-1392.956649	2810.765758	5.523001111	0.000289081	0.235608809	0.865577016
43952	72.21146164	+	14.07037197	-1.328482168	3.004818113	NA	1.298300022	NA	6.425847468	+	+	NA	+	NA	+	NA	1.075646845	NA	NA	NA	NA	NA	NA	NA	14	-1390.808535	2810.770916	5.528159405	0.000288336	0.25665298	0.864983838
110816	73.51420223	+	12.12982363	-1.281867537	0.593907216	-0.480738533	NA	-7.725262866	6.291661356	NA	NA	NA	NA	+	+	NA	1.13387407	0.233371612	NA	NA	NA	NA	NA	NA	14	-1390.808621	2810.771087	5.528330924	0.000288312	0.313511087	0.864421003
4239584	73.55320225	+	12.11603369	-1.311125703	0.567711579	-0.318453609	NA	-7.720314975	6.308716146	NA	NA	NA	NA	+	+	NA	1.142906954	NA	NA	NA	NA	NA	NA	0.122565924	14	-1390.80894	2810.771726	5.528969133	0.00028822	0.313561135	0.864433219
291536	70.0155019	+	12.15809586	-1.4392004	5.117650921	NA	NA	-8.137406847	7.916480861	NA	+	NA	NA	+	+	0.557955511	NA	NA	NA	-0.856265908	NA	NA	NA	NA	14	-1390.810931	2810.775709	5.53295241	0.000287646	0.317929704	0.862729792
42912	71.1163617	+	13.64365923	-1.298602261	4.959529596	-0.536139978	NA	NA	6.204181457	+	+	+	NA	NA	+	NA	1.097068519	NA	NA	NA	NA	NA	NA	NA	14	-1390.811029	2810.775905	5.533148149	0.000287618	0.255203182	0.866048939
10928	75.8745775	+	9.702656489	-1.558692469	3.274303105	NA	1.295252511	NA	7.500161194	NA	+	NA	+	NA	+	NA	NA	NA	NA	NA	NA	NA	NA	NA	12	-1392.963302	2810.779064	5.536307256	0.000287164	0.239365116	0.864287215
304076	71.3837348	+	13.91011455	NA	4.893693103	NA	NA	-0.606784965	6.781157193	+	+	NA	NA	NA	+	NA	1.21300002	NA	NA	-1.093898439	NA	NA	NA	NA	13	-1391.891205	2810.779669	5.536913001	0.000287077	0.25308626	0.865687877
1090464	71.15634761	+	13.65794258	-1.296343058	4.89388128	-0.455635504	NA	NA	6.206114851	+	+	NA	NA	NA	+	NA	1.098160223	NA	NA	NA	NA	-0.016845386	NA	NA	14	-1390.815114	2810.784075	5.541318405	0.000286445	0.255198881	0.866037077
41920	71.14349599	+	13.65375139	-1.296671622	4.916307761	-0.452566152	-0.01745076	NA	6.202222657	+	+	NA	NA	NA	+	NA	1.100518735	NA	NA	NA	NA	NA	NA	NA	14	-1390.815141	2810.784128	5.541371073	0.000286438	0.255264537	0.866003272
4469456	70.29533929	+	12.01837076	-1.45452966	5.080936043	NA	NA	-7.670870761	7.945112019	NA	+	NA	NA	+	+	NA	NA	NA	NA	-0.876361369	NA	NA	NA	0.04719364	14	-1390.81606	2810.785966	5.543209615	0.000286175	0.317780057	0.862751295
10406	87.19291963	+	NA	-1.610552588	NA	NA	2.062473215	NA	7.66128212	NA	NA	NA	+	NA	+	NA	NA	NA	NA	NA	NA	NA	NA	NA	9	-1396.149346	2810.786498	5.543741117	0.000286099	0.124402532	0.864998335
275184	70.31091815	+	12.03073817	-1.442173873	5.057534493	NA	0.04889999	-7.658475462	7.927791717	NA	+	NA	NA	+	+	NA	NA	NA	NA	-0.862577551	NA	NA	NA	NA	14	-1390.816387	2810.78662	5.543863318	0.000286081	0.317677272	0.862793988
10728	73.52500577	+	14.76050109	-1.598723788	NA	NA	2.127732104	-0.296371774	7.67885096	+	NA	NA	+	NA	+	NA	NA	NA	NA	NA	NA	NA	NA	NA	12	-1392.967648	2810.787755	5.544998612	0.000285919	0.256370649	0.86286993
14592	73.56826437	+	12.24683312	-1.557868138	0.420100349	-0.510297066	2.227789505	-7.283390662	7.656367829	NA	NA	NA	+	+	+	NA	NA	NA	NA	NA	NA	NA	NA	NA	14	-1390.817534	2810.788914	5.546157772	0.000285753	0.314746412	0.864233721
9168	70.61749254	+	14.04588149	-1.584391951	4.737430301	NA	NA	-0.465954434	7.336202288	+	+	NA	NA	NA	+	NA	NA	NA	NA	NA	NA	NA	NA	NA	12	-1392.969307	2810.791074	5.548317117	0.000285445	0.255797841	0.863714449
309500	74.31206452	+	12.30359881	NA	0.412716837	-0.534583281	2.31134493	-7.256617695	7.00705453	NA	NA	NA	+	+	+	NA	1.242067824	NA	NA	-0.980906802	NA	NA	NA	NA	15	-1389.734499	2810.791313	5.548556025	0.000285411	0.310965437	0.866634904
8424	78.19256771	+	9.87656294	-1.555455031	NA	NA	0.142869209	0.537210173	7.469182738	NA	NA	NA	NA	NA	+	NA	NA	NA	NA	NA	NA	NA	NA	NA	10	-1395.097926	2810.793679	5.550922457	0.000285073	0.236301398	0.863356268
320208	75.49669522	+	9.361617242	-1.175520398	4.877688718	NA	NA	0.986946145	6.826664442	NA	+	NA	NA	NA	+	-3.344336292	1.066717275	NA	NA	-0.832291553	NA	NA	NA	NA	14	-1390.820389	2810.794624	5.551867507	0.000284938	0.258809504	0.865175688
271004	74.82359065	+	9.776478891	NA	5.506033983	-0.412828714	NA	NA	7.99055219	NA	+	NA	NA	NA	+	NA	NA	NA	NA	-1.143927896	NA	NA	NA	NA	11	-1394.042757	2810.804859	5.562102906	0.000283484	0.235234898	0.864874575
308956	70.61124466	+	12.02544787	NA	5.487140114	-0.663322026	NA	-7.876778832	6.698068429	NA	+	+	NA	+	+	NA	1.224149981	NA	NA	-1.045245809	NA	NA	NA	NA	15	-1389.742574	2810.807462	5.564705858	0.000283115	0.313461548	0.865544377
9888	74.5435811	+	9.490223044	-1.538423949	5.270091002	-0.596356962	NA	NA	7.298347473	NA	+	+	NA	NA	+	NA	NA	NA	NA	NA	NA	NA	NA	NA	12	-1392.97854	2810.809538	5.566781591	0.000282822	0.238473438	0.864974235
63728	73.46927088	+	12.28611948	-1.320811011	0.575895619	NA	1.805086515	-7.745043315	6.525169088	NA	NA	NA	+	+	+	0.584696191	1.086866708	NA	NA	NA	NA	NA	NA	NA	15	-1389.743787	2810.809888	5.567131072	0.000282772	0.315106767	0.865083213
9136	70.88784078	+	13.90247506	-1.586763995	4.726087695	NA	0.008346713	NA	7.337472435	+	+	NA	NA	NA	+	NA	NA	NA	NA	NA	NA	NA	NA	NA	12	-1392.978807	2810.810074	5.567317433	0.000282746	0.255309689	0.863699788
567484	78.21234944	+	9.978064483	NA	0.638932573	-0.654856665	2.460072062	NA	6.194710738	NA	NA	NA	+	NA	+	NA	1.319482353	NA	NA	NA	0.314926612	NA	NA	NA	13	-1391.906618	2810.810496	5.56773994	0.000282686	0.235073395	0.867135078
43244	78.24132858	+	10.03334557	NA	0.800363866	NA	1.815879809	0.352245365	6.243543784	NA	NA	NA	+	NA	+	NA	1.265625486	NA	NA	NA	NA	NA	NA	NA	12	-1392.979601	2810.81166	5.568903666	0.000282522	0.23543264	0.865757912
304044	71.73275643	+	13.72203153	NA	4.886347808	NA	0.00524469	NA	6.783592552	+	+	NA	NA	NA	+	NA	1.212380398	NA	NA	-1.095544706	NA	NA	NA	NA	13	-1391.907281	2810.811822	5.569065536	0.000282499	0.252520821	0.865705009
43508	74.38902838	+	14.58330644	NA	NA	-0.582584688	2.366206892	-0.479284222	6.289756754	+	NA	NA	+	NA	+	NA	1.285182492	NA	NA	NA	NA	NA	NA	NA	13	-1391.908642	2810.814545	5.571788099	0.000282114	0.251896208	0.865969993
46304	73.60100954	+	12.1257991	-1.271193003	0.541458161	-0.172793205	NA	-7.670042159	6.289826205	NA	NA	+	NA	+	+	NA	1.131541591	NA	NA	NA	NA	NA	NA	NA	14	-1390.83046	2810.814767	5.572010396	0.000282083	0.313412102	0.864475299
270476	77.93984489	+	10.12407513	NA	0.792322155	NA	NA	NA	7.986748106	NA	NA	NA	NA	NA	+	NA	NA	NA	NA	-0.947243767	NA	NA	NA	NA	9	-1396.16383	2810.815464	5.572707525	0.000281985	0.232596807	0.863497745
4501708	73.96890208	+	12.3032526	NA	0.655083767	NA	NA	-7.624559818	6.739130153	NA	NA	NA	NA	+	+	NA	1.273195556	NA	NA	-0.914580194	NA	NA	NA	0.142667486	13	-1391.909825	2810.816909	5.574152787	0.000281781	0.30945606	0.864856663
6338792	74.11395513	+	12.16721257	-1.382992082	NA	NA	2.007601699	-7.216922962	6.619006342	NA	NA	NA	+	+	+	NA	1.062237974	NA	NA	NA	NA	NA	-0.14743064	0.140146762	15	-1389.747483	2810.817279	5.574522781	0.000281729	0.315561375	0.864862204
324316	70.37281714	+	12.22876655	NA	5.335657936	-0.465481215	NA	-8.49447823	6.689421842	NA	+	NA	NA	+	+	0.800147615	1.230272981	NA	NA	-1.028572704	NA	NA	NA	NA	15	-1389.748156	2810.818626	5.575869179	0.000281539	0.313570601	0.865472943
1093856	73.53426664	+	12.12854275	-1.27124997	0.594952591	-0.340031217	NA	-7.722482822	6.291454718	NA	NA	NA	NA	+	+	NA	1.120697309	NA	NA	NA	NA	-0.076994945	NA	NA	14	-1390.833559	2810.820963	5.578206777	0.000281211	0.313262986	0.864518881
373468	70.73163266	+	12.03544767	NA	5.326453761	-0.574328695	NA	-7.830992157	6.698090788	NA	+	NA	NA	+	+	NA	1.235413316	0.16655588	NA	-1.038603524	NA	NA	NA	NA	15	-1389.749363	2810.82104	5.578283082	0.0002812	0.313400712	0.865580357
1057440	74.64246998	+	9.505003816	-1.532020313	5.130598325	-0.437878922	NA	NA	7.302612658	NA	+	NA	NA	NA	+	NA	NA	NA	NA	NA	NA	-0.075433508	NA	NA	12	-1392.984627	2810.821713	5.578956194	0.000281105	0.238351043	0.865012886
61664	73.25806867	+	12.28406941	-1.269056243	0.580267228	-0.32707943	NA	-8.246798557	6.287963611	NA	NA	NA	NA	+	+	0.636970623	1.127990731	NA	NA	NA	NA	NA	NA	NA	14	-1390.834433	2810.822711	5.579954671	0.000280965	0.313601465	0.864382888
369312	74.9148334	+	9.434989249	-1.124106167	5.192692691	-0.542869167	NA	NA	6.74813696	NA	+	NA	NA	NA	+	NA	1.097926203	0.172485524	NA	-0.789792152	NA	NA	NA	NA	14	-1390.836707	2810.827261	5.584504252	0.000280326	0.239541153	0.866320254
42140	78.21581064	+	9.916422749	NA	0.736024034	-0.127149857	NA	NA	6.017606671	NA	NA	+	NA	NA	+	NA	1.305417177	NA	NA	NA	NA	NA	NA	NA	11	-1394.054236	2810.827819	5.585062009	0.000280248	0.232931749	0.865908503
308208	66.27784154	+	16.45033518	-1.223594103	4.829606882	NA	0.006075181	-8.665202584	6.838825802	+	+	NA	NA	+	+	NA	1.055850404	NA	NA	-0.820189327	NA	NA	NA	NA	16	-1388.663075	2810.828913	5.586156544	0.000280095	0.336207182	0.863983342
2664628	78.63778277	+	10.00226791	NA	NA	-0.684113066	2.734705915	NA	6.282848752	NA	NA	NA	+	NA	+	NA	1.261052301	NA	NA	NA	0.331594178	NA	-0.224260549	NA	13	-1391.916113	2810.829487	5.586730507	0.000280015	0.23520499	0.867039817
271244	71.32216329	+	13.89805283	NA	5.134728837	NA	NA	NA	8.055455525	+	+	NA	NA	NA	+	NA	NA	NA	NA	-1.200506532	NA	NA	NA	NA	11	-1394.055893	2810.831133	5.588376434	0.000279784	0.251203561	0.863988899
45548	69.3834784	+	16.81132758	NA	0.810146906	NA	-0.047380911	-8.67078946	6.041473798	+	NA	NA	NA	+	+	NA	1.282737169	NA	NA	NA	NA	NA	NA	NA	13	-1391.917236	2810.831732	5.588975326	0.0002797	0.326219309	0.864499326
8928	74.72920841	+	9.535614058	-1.539241501	5.136368144	-0.425494948	NA	0.431501011	7.306633122	NA	+	NA	NA	NA	+	NA	NA	NA	NA	NA	NA	NA	NA	NA	12	-1392.989756	2810.83197	5.589213611	0.000279667	0.238707513	0.864895137
4206824	73.6775613	+	12.27446986	-1.621559279	NA	NA	0.134486389	-7.583984065	7.492151298	NA	NA	NA	NA	+	+	NA	NA	NA	NA	NA	NA	NA	NA	0.073684737	12	-1392.990973	2810.834405	5.591648337	0.000279327	0.313798181	0.862129525
304800	74.83426616	+	9.425426331	-1.120990948	5.321308931	-0.587093545	NA	NA	6.746230525	NA	+	+	NA	NA	+	NA	1.08811057	NA	NA	-0.793704374	NA	NA	NA	NA	14	-1390.84132	2810.836487	5.593730544	0.000279036	0.239537968	0.86632838
4239820	69.42415052	+	16.82001356	NA	0.74915119	NA	NA	-8.663446389	6.052593908	+	NA	NA	NA	+	+	NA	1.284465082	NA	NA	NA	NA	NA	NA	0.024696665	13	-1391.920442	2810.838144	5.595387507	0.000278805	0.326136955	0.864533564
74400	74.63342243	+	9.501131637	-1.539152431	5.137944296	-0.476308742	NA	NA	7.309406891	NA	+	NA	NA	NA	+	NA	NA	0.077124315	NA	NA	NA	NA	NA	NA	12	-1392.994149	2810.840757	5.598000231	0.000278441	0.238486547	0.864937173
28904	73.4375191	+	12.4129146	-1.593893139	NA	NA	0.13500835	-8.02776932	7.470962177	NA	NA	NA	NA	+	+	0.536290119	NA	NA	NA	NA	NA	NA	NA	NA	12	-1392.99542	2810.843299	5.600542169	0.000278088	0.313894408	0.862102089
45312	73.53219883	+	12.11939626	-1.273177559	0.611193543	-0.326398061	-0.028356856	-7.716963354	6.283729575	NA	NA	NA	NA	+	+	NA	1.128914778	NA	NA	NA	NA	NA	NA	NA	14	-1390.846237	2810.84632	5.603563305	0.000277668	0.313461866	0.864419078
8896	74.65147532	+	9.50391273	-1.536074084	5.119753141	-0.426356648	0.018106635	NA	7.308540486	NA	+	NA	NA	NA	+	NA	NA	NA	NA	NA	NA	NA	NA	NA	12	-1392.99773	2810.847919	5.605162301	0.000277446	0.238470789	0.86495119
57796	75.85401254	+	13.07340593	NA	NA	NA	NA	0.028682958	6.051890006	+	NA	NA	NA	NA	+	-2.231320784	1.297114502	NA	NA	NA	NA	NA	NA	NA	11	-1394.065787	2810.85092	5.608163732	0.00027703	0.257475807	0.864549517
1089692	78.15209574	+	9.914992445	NA	0.805791199	-0.355663594	NA	NA	6.019325653	NA	NA	NA	NA	NA	+	NA	1.291769186	NA	NA	NA	NA	-0.091618505	NA	NA	11	-1394.067251	2810.853849	5.611092181	0.000276624	0.232681278	0.866030243
29136	65.08939079	+	19.77507565	-1.582537262	0.641518115	NA	NA	-11.96776908	7.446682559	+	NA	NA	NA	+	+	3.431042902	NA	NA	NA	NA	NA	NA	NA	NA	13	-1391.928756	2810.854773	5.612016258	0.000276497	0.341847487	0.861303876
303840	75.0043118	+	9.465109013	-1.122791754	5.194144855	-0.429862613	NA	0.378699097	6.741463736	NA	+	NA	NA	NA	+	NA	1.092443159	NA	NA	-0.782016563	NA	NA	NA	NA	14	-1390.851664	2810.857174	5.614417821	0.000276165	0.239753593	0.866275453
106652	78.15306168	+	9.911914657	NA	0.79621832	-0.445224188	NA	NA	6.016465844	NA	NA	NA	NA	NA	+	NA	1.305307978	0.159228114	NA	NA	NA	NA	NA	NA	11	-1394.069321	2810.857989	5.615232453	0.000276052	0.232807461	0.865964026
307964	70.76172617	+	12.03617857	NA	5.305645271	-0.465933655	0.022550693	-7.81761111	6.696910131	NA	+	NA	NA	+	+	NA	1.228944658	NA	NA	-1.032832509	NA	NA	NA	NA	15	-1389.768375	2810.859065	5.616308292	0.000275904	0.313325362	0.865596327
1356508	70.74581643	+	12.03110854	NA	5.330797281	-0.465896134	NA	-7.822470336	6.690623981	NA	+	NA	NA	+	+	NA	1.230009501	NA	NA	-1.029782368	NA	-0.002611761	NA	NA	15	-1389.769462	2810.861238	5.618481509	0.000275604	0.31334678	0.865585033
4502236	70.74563072	+	12.03097666	NA	5.331430113	-0.465512162	NA	-7.822104225	6.690557059	NA	+	NA	NA	+	+	NA	1.23018598	NA	NA	-1.029897376	NA	NA	NA	-0.000295802	15	-1389.769478	2810.861271	5.618514226	0.0002756	0.313353017	0.865582393
4206788	74.17262266	+	12.48490282	NA	NA	NA	NA	-7.632975318	7.314048001	NA	NA	NA	NA	+	+	NA	NA	NA	NA	NA	NA	NA	NA	-0.089524865	10	-1395.135233	2810.868293	5.625536418	0.000274634	0.307237077	0.862298152
308960	70.28276324	+	11.87389758	-1.17677333	5.408544346	-0.658150977	NA	-7.856626868	6.750287981	NA	+	+	NA	+	+	NA	1.076456384	NA	NA	-0.783350835	NA	NA	NA	NA	16	-1388.683413	2810.869588	5.626831383	0.000274456	0.317958674	0.864799813
4209128	68.96697696	+	17.24104538	-1.671218572	NA	NA	2.047638607	-8.278166725	7.69800943	+	NA	NA	+	+	+	NA	NA	NA	NA	NA	NA	NA	NA	0.082019784	14	-1390.857881	2810.869609	5.626852559	0.000274453	0.33478414	0.862354109
303808	74.93090199	+	9.436108998	-1.119814792	5.187995274	-0.430405175	0.008887321	NA	6.742731745	NA	+	NA	NA	NA	+	NA	1.092584407	NA	NA	-0.782975632	NA	NA	NA	NA	14	-1390.858192	2810.87023	5.62747395	0.000274368	0.239541162	0.866306568
1352352	74.92472484	+	9.434629358	-1.119880951	5.197804992	-0.430469221	NA	NA	6.74025133	NA	+	NA	NA	NA	+	NA	1.092949775	NA	NA	-0.78171495	NA	-0.001542924	NA	NA	14	-1390.858359	2810.870564	5.627807145	0.000274322	0.239551547	0.866299345
373472	70.40571583	+	11.88454021	-1.180350106	5.239483013	-0.580561961	NA	-7.809917639	6.751526946	NA	+	NA	NA	+	+	NA	1.088535314	0.198116983	NA	-0.776829442	NA	NA	NA	NA	16	-1388.684431	2810.871625	5.628868206	0.000274177	0.317900262	0.86482487
28868	73.81630101	+	12.67370519	NA	NA	NA	NA	-8.290794378	7.337187252	NA	NA	NA	NA	+	+	0.772469039	NA	NA	NA	NA	NA	NA	NA	NA	10	-1395.136909	2810.871645	5.628888407	0.000274174	0.307407703	0.862184566
304080	70.95759122	+	13.89792642	-1.163982134	4.813600471	NA	NA	-0.500506597	6.830046513	+	+	NA	NA	NA	+	NA	1.067852939	NA	NA	-0.832000995	NA	NA	NA	NA	14	-1390.859615	2810.873077	5.630320548	0.000273978	0.256758107	0.865154611
323788	73.56401449	+	12.51359654	NA	0.676045815	NA	NA	-8.309451723	6.67145708	NA	NA	NA	NA	+	+	0.826241212	1.251550987	NA	NA	-0.841719618	NA	NA	NA	NA	13	-1391.938175	2810.87361	5.630853068	0.000273905	0.309594936	0.864717705
275404	66.39070811	+	16.59771387	NA	5.161341659	NA	NA	-8.646547983	8.054538889	+	+	NA	NA	+	+	NA	NA	NA	NA	-1.199309083	NA	NA	NA	NA	13	-1391.939833	2810.876927	5.634170335	0.000273451	0.329589738	0.86317488
48112	67.26510443	+	16.6838254	-1.381020051	3.189173513	NA	1.167826881	-8.471378889	6.422912741	+	+	NA	+	+	+	NA	1.064904562	NA	NA	NA	NA	NA	NA	NA	16	-1388.687748	2810.878259	5.63550282	0.000273269	0.335634688	0.864313377
41148	78.13835107	+	9.904054205	NA	0.839054356	-0.339251175	-0.044486514	NA	6.007658145	NA	NA	NA	NA	NA	+	NA	1.302406762	NA	NA	NA	NA	NA	NA	NA	11	-1394.083297	2810.88594	5.643183828	0.000272221	0.232898363	0.86588966
4202696	78.20630155	+	9.835081503	-1.588063302	NA	NA	NA	0.519405167	7.473834171	NA	NA	NA	NA	NA	+	NA	NA	NA	NA	NA	NA	NA	NA	0.064672356	10	-1395.145588	2810.889001	5.646244953	0.000271805	0.236634938	0.863149979
30968	73.62738835	+	12.39006773	-1.574824682	NA	-0.525137619	2.34085979	-7.678054515	7.679750271	NA	NA	NA	+	+	+	0.505283541	NA	NA	NA	NA	NA	NA	NA	NA	14	-1390.868226	2810.890297	5.6475409	0.000271629	0.315132841	0.864055931
41180	78.21302058	+	9.927343726	NA	0.780164853	-0.340043461	NA	0.184409532	6.016141014	NA	NA	NA	NA	NA	+	NA	1.300018168	NA	NA	NA	NA	NA	NA	NA	11	-1394.086016	2810.891377	5.648620825	0.000271482	0.232944635	0.865939174
534968	73.57015022	+	14.67200538	-1.628997805	NA	-0.619644869	2.736305812	NA	7.676049609	+	NA	NA	+	NA	+	NA	NA	NA	NA	NA	0.334036938	NA	NA	NA	13	-1391.947651	2810.892562	5.649805936	0.000271321	0.255939832	0.864137584
304048	71.24276056	+	13.74215301	-1.166545556	4.810356295	NA	0.00170906	NA	6.831449815	+	+	NA	NA	NA	+	NA	1.067170141	NA	NA	-0.832471915	NA	NA	NA	NA	14	-1390.870753	2810.895352	5.652595358	0.000270943	0.256255527	0.865139025
4502240	70.46735478	+	11.87769549	-1.19232311	5.18157672	-0.442238487	NA	-7.801084565	6.780515586	NA	+	NA	NA	+	+	NA	1.092982756	NA	NA	-0.801966352	NA	NA	NA	0.079131931	16	-1388.697732	2810.898227	5.655470916	0.000270554	0.317894042	0.864829687
4208888	73.85628029	+	12.26169468	-1.59202248	NA	-0.521778015	2.339777598	-7.256663046	7.691873632	NA	NA	NA	+	+	+	NA	NA	NA	NA	NA	NA	NA	NA	0.041651604	14	-1390.872253	2810.898352	5.65559508	0.000270537	0.315014173	0.864074834
2160872	73.87160778	+	12.31456386	-1.336491944	NA	NA	2.011469912	-7.658162028	6.600214204	NA	NA	NA	+	+	+	0.540734474	1.040633578	NA	NA	NA	NA	NA	-0.16238288	NA	15	-1389.788707	2810.899728	5.656971119	0.000270351	0.315597776	0.864806174
42168	78.39271674	+	9.704406886	-1.251507728	NA	-0.086716146	0.076610196	NA	6.300280432	NA	NA	+	NA	NA	+	NA	1.144157064	NA	NA	NA	NA	NA	NA	NA	12	-1393.025679	2810.903818	5.661061237	0.000269799	0.236484936	0.86538937
324320	70.14271841	+	12.03019299	-1.170983594	5.249183385	-0.451204286	NA	-8.308631026	6.741325717	NA	+	NA	NA	+	+	0.605838429	1.08357858	NA	NA	-0.767583214	NA	NA	NA	NA	16	-1388.700559	2810.903881	5.661124299	0.00026979	0.318026349	0.864798687
4258024	73.88666196	+	12.28384019	-1.397046067	NA	NA	1.950527488	-7.66586652	6.584264815	NA	NA	NA	+	+	+	0.526017241	1.103746234	NA	NA	NA	NA	NA	NA	0.154941088	15	-1389.793665	2810.909644	5.666887611	0.000269014	0.315567262	0.864870558
2107556	78.48172217	+	10.20268305	NA	NA	NA	2.253734724	NA	7.547069476	NA	NA	NA	+	NA	+	NA	NA	NA	NA	NA	NA	NA	-0.384399244	NA	10	-1395.15703	2810.911887	5.66913056	0.000268712	0.233977475	0.863954439
1090712	78.40429474	+	9.688731689	-1.254027484	NA	-0.053420971	NA	NA	6.290342734	NA	NA	+	NA	NA	+	NA	1.14437914	NA	NA	NA	NA	-0.070740662	NA	NA	12	-1393.029956	2810.912371	5.669614724	0.000268647	0.236539519	0.865346134
42200	78.50055516	+	9.724761904	-1.258614815	NA	-0.054611709	NA	0.466080633	6.288997449	NA	NA	+	NA	NA	+	NA	1.149177816	NA	NA	NA	NA	NA	NA	NA	12	-1393.031943	2810.916344	5.673587881	0.000268114	0.236851038	0.865229827
26856	78.54054439	+	9.783385767	-1.604882703	NA	NA	2.092609435	1.273163113	7.671375383	NA	NA	NA	+	NA	+	-3.321529268	NA	NA	NA	NA	NA	NA	NA	NA	12	-1393.032646	2810.917751	5.674994421	0.000267926	0.257655066	0.8635857
4502476	66.82369834	+	16.42232107	NA	4.882427503	NA	NA	-8.648470292	6.80860723	+	+	NA	NA	+	+	NA	1.21722419	NA	NA	-1.118303252	NA	NA	NA	0.052249724	15	-1389.797721	2810.917755	5.674998612	0.000267925	0.330726817	0.864948846
307436	73.94015133	+	12.30645309	NA	0.685858738	NA	-0.012449527	-7.617715009	6.669298873	NA	NA	NA	NA	+	+	NA	1.252227888	NA	NA	-0.841664781	NA	NA	NA	NA	13	-1391.960312	2810.917884	5.675127062	0.000267908	0.30940777	0.864832351
4223176	73.45826479	+	12.36820615	-1.628458726	NA	NA	NA	-8.029445961	7.478439319	NA	NA	NA	NA	+	+	0.505443732	NA	NA	NA	NA	NA	NA	NA	0.071927513	12	-1393.034214	2810.920887	5.678130579	0.000267506	0.314345921	0.861877106
44224	77.97688858	+	9.760612025	-1.250617098	0.564443339	-1.017209475	2.47322167	NA	6.545378116	NA	NA	+	+	NA	+	NA	1.102563522	NA	NA	NA	NA	NA	NA	NA	14	-1390.885061	2810.923968	5.68121105	0.000267094	0.238815695	0.866525545
323792	73.33879338	+	12.31324617	-1.18044234	0.577188843	NA	NA	-8.125774655	6.72066746	NA	NA	NA	NA	+	+	0.630519692	1.104479681	NA	NA	-0.575466933	NA	NA	NA	NA	14	-1390.885225	2810.924297	5.681540341	0.00026705	0.314002676	0.86403956
307968	70.43785915	+	11.88441455	-1.175172807	5.223250002	-0.451544815	0.01962159	-7.795538422	6.747907034	NA	+	NA	NA	+	+	NA	1.081901116	NA	NA	-0.770223022	NA	NA	NA	NA	16	-1388.712161	2810.927085	5.684328266	0.000266678	0.317810428	0.864853558
1091776	77.97942364	+	9.769546971	-1.234796208	0.580907009	-0.579484844	2.297581088	NA	6.532678468	NA	NA	NA	+	NA	+	NA	1.097511896	NA	NA	NA	NA	-0.236497188	NA	NA	14	-1390.886848	2810.927543	5.684786072	0.000266617	0.238573896	0.866658064
1356512	70.42394737	+	11.87968914	-1.175375096	5.245990826	-0.450599971	NA	-7.798978808	6.742604827	NA	+	NA	NA	+	+	NA	1.083286711	NA	NA	-0.768086267	NA	0.003433186	NA	NA	16	-1388.712971	2810.928705	5.685948552	0.000266462	0.317844787	0.86483803
308204	66.80438343	+	16.42216076	NA	4.909422624	NA	0.009000314	-8.6431434	6.787543068	+	+	NA	NA	+	+	NA	1.208467359	NA	NA	-1.095098412	NA	NA	NA	NA	15	-1389.804328	2810.93097	5.688213752	0.000266161	0.330710789	0.864953911
539128	68.79076991	+	17.28010738	-1.674960079	NA	-0.631381522	2.665312691	-8.378533651	7.671081253	+	NA	NA	+	+	+	NA	NA	NA	NA	NA	0.344118206	NA	NA	NA	15	-1389.806458	2810.935229	5.692472813	0.000265594	0.335058512	0.863408432
48628	69.86939515	+	17.04865175	NA	NA	-1.044667896	2.559011622	-8.427283078	6.313957857	+	NA	+	+	+	+	NA	1.268627248	NA	NA	NA	NA	NA	NA	NA	15	-1389.810209	2810.942732	5.699975864	0.0002646	0.328294049	0.865816424
1092792	78.37474444	+	9.769005557	-1.273217539	NA	-1.026618282	2.691898975	NA	6.593873853	NA	NA	+	+	NA	+	NA	1.083900139	NA	NA	NA	NA	-0.20306992	NA	NA	14	-1390.894661	2810.943169	5.70041256	0.000264542	0.238558426	0.866748071
309504	73.99738872	+	12.15532944	-1.150779019	0.325659366	-0.518295143	2.287815013	-7.238721542	7.053228498	NA	NA	NA	+	+	+	NA	1.098377804	NA	NA	-0.721492885	NA	NA	NA	NA	16	-1388.720946	2810.944655	5.701898155	0.000264346	0.31528474	0.865914759
1096180	69.9010134	+	17.0469442	NA	NA	-0.639548092	2.401053734	-8.372517933	6.306088916	+	NA	NA	+	+	+	NA	1.262020778	NA	NA	NA	NA	-0.219089538	NA	NA	15	-1389.811184	2810.944682	5.701925978	0.000264342	0.327851022	0.866040345
307440	73.62006945	+	12.15320886	-1.185045036	0.591500764	NA	-0.015194257	-7.598995634	6.717663828	NA	NA	NA	NA	+	+	NA	1.104744323	NA	NA	-0.573740356	NA	NA	NA	NA	14	-1390.898044	2810.949934	5.707177168	0.000263649	0.31384064	0.864081999
4235480	78.48000417	+	9.700930889	-1.303385625	NA	-0.322783362	NA	0.431977566	6.308265497	NA	NA	NA	NA	NA	+	NA	1.157844595	NA	NA	NA	NA	NA	NA	0.122318195	12	-1393.050446	2810.95335	5.71059378	0.000263199	0.236813854	0.865265018
2138796	75.50672199	+	9.707378404	NA	4.724361574	NA	-0.035954636	NA	5.98792667	NA	+	NA	NA	NA	+	NA	1.22224986	NA	NA	NA	NA	NA	-0.136715514	NA	12	-1393.052098	2810.956655	5.713898409	0.000262764	0.235382848	0.865870471
2144756	69.88179821	+	17.05724287	NA	NA	-0.592347297	2.373494597	-8.354646404	6.339244072	+	NA	NA	+	+	+	NA	1.226060441	NA	NA	NA	NA	NA	-0.203681416	NA	15	-1389.818742	2810.959799	5.717042372	0.000262352	0.328560609	0.86572271
47612	69.55448768	+	16.97116291	NA	0.560411883	-0.571176404	2.14250883	-8.392402325	6.257253717	+	NA	NA	+	+	+	NA	1.280979059	NA	NA	NA	NA	NA	NA	NA	15	-1389.819404	2810.961121	5.718364728	0.000262178	0.327944765	0.866050028
59636	79.1572875	+	9.851376299	NA	NA	-0.582466662	2.334180534	1.002408274	6.281200994	NA	NA	NA	+	NA	+	-3.094993871	1.286474752	NA	NA	NA	NA	NA	NA	NA	13	-1391.98348	2810.964221	5.721464256	0.000261772	0.252876109	0.86670045
1616052	78.6760836	+	9.988398048	NA	NA	-0.708333297	2.695656082	NA	6.244935406	NA	NA	NA	+	NA	+	NA	1.304251784	NA	NA	NA	0.297278061	-0.16295484	NA	NA	13	-1391.984136	2810.965533	5.722776505	0.000261601	0.234689252	0.867251396
275164	70.37243093	+	12.18983037	NA	5.556313757	-0.434430481	NA	-7.809835448	7.986537961	NA	+	NA	NA	+	+	NA	NA	NA	NA	-1.141116186	NA	NA	NA	NA	13	-1391.984643	2810.966546	5.723789355	0.000261468	0.312135664	0.863785703
275424	65.58456634	+	16.56585503	-1.460403551	5.329416954	-0.420895241	NA	-8.786933518	7.868033628	+	+	NA	NA	+	+	NA	NA	NA	NA	-0.802212234	NA	NA	NA	NA	15	-1389.822577	2810.967468	5.724711159	0.000261348	0.336520855	0.86273701
15088	71.43069495	+	12.09620012	-1.60910512	3.448040407	NA	1.177094462	-7.438170889	7.487230835	NA	+	NA	+	+	+	NA	NA	NA	NA	NA	NA	NA	NA	NA	14	-1390.908237	2810.97032	5.727563401	0.000260975	0.316711354	0.86333872
309744	69.16061307	+	17.02778997	-1.206835156	0.411535088	NA	1.986890421	-8.233548887	7.114535586	+	NA	NA	+	+	+	NA	1.068084763	NA	NA	-0.779064584	NA	NA	NA	NA	16	-1388.73387	2810.970502	5.727745911	0.000260951	0.334637594	0.864371932
41208	78.4692656	+	9.738936016	-1.259969768	NA	-0.329524042	0.10178889	0.446761602	6.305472374	NA	NA	NA	NA	NA	+	NA	1.135708354	NA	NA	NA	NA	NA	NA	NA	12	-1393.059296	2810.971051	5.728294238	0.00026088	0.236521886	0.865385171
1089720	78.37663278	+	9.704076763	-1.256051506	NA	-0.339838845	0.10359531	NA	6.306568681	NA	NA	NA	NA	NA	+	NA	1.131786298	NA	NA	NA	NA	-0.054362985	NA	NA	12	-1393.061303	2810.975065	5.732308352	0.000260357	0.2362282	0.865481565
2138296	78.37353403	+	9.705967201	-1.253136304	NA	-0.329010053	0.101967306	NA	6.312730322	NA	NA	NA	NA	NA	+	NA	1.125683987	NA	NA	NA	NA	NA	-0.041555066	NA	12	-1393.064037	2810.980532	5.737775659	0.000259646	0.236350273	0.865404744
4240600	73.98911922	+	12.1118461	-1.34192011	NA	-0.105500885	NA	-7.645807301	6.321553811	NA	NA	+	NA	+	+	NA	1.155221268	NA	NA	NA	NA	NA	NA	0.130782819	14	-1390.914763	2810.983372	5.740615964	0.000259278	0.314075048	0.864099798
588280	65.64775241	+	19.86161503	-1.396717432	NA	-0.675956695	2.637096639	-11.7386739	6.513903848	+	NA	NA	+	+	+	3.478292747	1.134890524	NA	NA	NA	0.385504951	NA	NA	NA	17	-1387.646209	2810.987709	5.74495245	0.000258716	0.344473715	0.864790798
568500	78.66969318	+	9.983861852	NA	NA	-0.974238637	2.795368221	NA	6.24790831	NA	NA	+	+	NA	+	NA	1.310671556	NA	NA	NA	0.300803039	NA	NA	NA	13	-1391.99617	2810.9896	5.746843507	0.000258471	0.234821142	0.867154618
3188920	78.37176499	+	9.786345772	-1.246418382	NA	-0.599120984	2.519471921	NA	6.610448462	NA	NA	NA	+	NA	+	NA	1.048925887	NA	NA	NA	NA	-0.22790953	-0.178904917	NA	14	-1390.918364	2810.990574	5.747817756	0.000258346	0.238775191	0.86658274
2141368	78.36151135	+	9.775708451	-1.262215973	NA	-0.999656687	2.664606642	NA	6.615479219	NA	NA	+	+	NA	+	NA	1.059782243	NA	NA	NA	NA	NA	-0.159155076	NA	14	-1390.927775	2811.009396	5.766639139	0.000255926	0.238990249	0.866455375
309740	69.66881273	+	16.99891358	NA	0.508369326	NA	1.99995859	-8.209916074	7.066372419	+	NA	NA	+	+	+	NA	1.218270128	NA	NA	-1.052363229	NA	NA	NA	NA	15	-1389.844099	2811.010512	5.767755329	0.000255783	0.329299602	0.865354248
4239608	73.94526111	+	12.13495395	-1.342159828	NA	-0.334363617	0.093622063	-7.690711084	6.336501015	NA	NA	NA	NA	+	+	NA	1.143165924	NA	NA	NA	NA	NA	NA	0.129054187	14	-1390.929103	2811.012053	5.769296025	0.000255586	0.313879697	0.864152727
4235980	75.58633732	+	9.727828579	NA	4.696136554	NA	NA	0.23455113	5.956982848	NA	+	NA	NA	NA	+	NA	1.24286584	NA	NA	NA	NA	NA	NA	-0.084235797	12	-1393.083417	2811.019292	5.776535648	0.000254663	0.235370126	0.865951363
1089752	78.48047109	+	9.713620926	-1.265656427	NA	-0.34002999	NA	0.430337158	6.290532815	NA	NA	NA	NA	NA	+	NA	1.138411163	NA	NA	NA	NA	-0.047693513	NA	NA	12	-1393.083711	2811.019882	5.777125151	0.000254587	0.236642877	0.865289071
14820	69.69852584	+	17.24564522	NA	NA	NA	2.051422262	-8.261646435	7.551004337	+	NA	NA	+	+	+	NA	NA	NA	NA	NA	NA	NA	NA	NA	12	-1393.084312	2811.021083	5.778326461	0.000254435	0.326457424	0.863104323
274896	68.64502462	+	17.05599084	-1.475732371	0.561498855	NA	NA	-8.634732309	7.863623036	+	NA	NA	NA	+	+	NA	NA	NA	NA	-0.600330529	NA	NA	NA	NA	13	-1392.011992	2811.021244	5.778487651	0.000254414	0.332760536	0.861665587
309996	72.13905778	+	12.16328839	NA	3.516420665	NA	1.256953825	-7.399377907	6.982505664	NA	+	NA	+	+	+	NA	1.203800551	NA	NA	-1.139401783	NA	NA	NA	NA	15	-1389.855703	2811.03372	5.790963763	0.000252832	0.312841259	0.865661403
4235472	77.92875027	+	9.754137372	-1.291531218	0.695173336	NA	NA	0.358100633	6.322136396	NA	NA	NA	NA	NA	+	NA	1.136899637	NA	NA	NA	NA	NA	NA	0.136025769	12	-1393.093615	2811.03969	5.796933254	0.000252078	0.236981274	0.865043604
172716	75.53396105	+	9.696432405	NA	4.727978341	NA	0.008882634	NA	5.955985631	NA	+	NA	NA	NA	+	NA	1.263132278	NA	-0.097991011	NA	NA	NA	NA	NA	12	-1393.094404	2811.041267	5.798510819	0.00025188	0.235388716	0.86583158
4255960	73.69804395	+	12.25125886	-1.343953677	NA	-0.336571526	NA	-8.176889689	6.320104868	NA	NA	NA	NA	+	+	0.560688985	1.149772601	NA	NA	NA	NA	NA	NA	0.127903034	14	-1390.943944	2811.041734	5.798977626	0.000251821	0.314313803	0.863967804
2140388	78.81932702	+	10.06928934	NA	NA	NA	2.093603855	0.48639296	6.336660612	NA	NA	NA	+	NA	+	NA	1.211334989	NA	NA	NA	NA	NA	-0.200406013	NA	12	-1393.094767	2811.041994	5.799237496	0.000251788	0.235459189	0.865522525
46328	73.98325609	+	12.140428	-1.298700591	NA	-0.146045224	0.07331583	-7.632795263	6.312747534	NA	NA	+	NA	+	+	NA	1.133110418	NA	NA	NA	NA	NA	NA	NA	14	-1390.944211	2811.042268	5.799511943	0.000251754	0.313738607	0.864198124
41708	75.60879215	+	9.719124587	NA	4.670216381	NA	-0.039085973	0.217702695	5.958728649	NA	+	NA	NA	NA	+	NA	1.259772983	NA	NA	NA	NA	NA	NA	NA	12	-1393.098707	2811.049874	5.807117142	0.000250798	0.235360128	0.865928376
1094872	73.99255994	+	12.12456564	-1.301025877	NA	-0.11431008	NA	-7.642068754	6.303198182	NA	NA	+	NA	+	+	NA	1.133363813	NA	NA	NA	NA	-0.067400399	NA	NA	14	-1390.948225	2811.050296	5.807539389	0.000250745	0.313805458	0.864159537
62680	73.73316197	+	12.26404857	-1.298691754	NA	-0.119704065	NA	-8.116856289	6.299849151	NA	NA	+	NA	+	+	0.570683062	1.139218414	NA	NA	NA	NA	NA	NA	NA	14	-1390.94827	2811.050386	5.807629666	0.000250734	0.314111207	0.864054154
5288152	73.95264527	+	12.11360584	-1.346553348	NA	-0.343690939	NA	-7.711167248	6.322174433	NA	NA	NA	NA	+	+	NA	1.145535232	NA	NA	NA	NA	-0.04060848	NA	0.126032172	14	-1390.950451	2811.054748	5.811991982	0.000250188	0.31405996	0.864040161
2140352	78.01257997	+	9.775000264	-1.226553397	0.518184337	-0.53077858	2.262517098	NA	6.554804931	NA	NA	NA	+	NA	+	NA	1.075746557	NA	NA	NA	NA	NA	-0.163179101	NA	14	-1390.951413	2811.056671	5.813914966	0.000249947	0.239053083	0.866316038
174272	77.92833422	+	9.740798055	-1.260236128	0.70786937	-0.531826737	2.382015173	NA	6.513838651	NA	NA	NA	+	NA	+	NA	1.126279668	NA	-0.314441289	NA	NA	NA	NA	NA	14	-1390.953498	2811.060843	5.818086301	0.000249426	0.239518508	0.866091057
12768	68.53973782	+	17.0429072	-1.576894076	0.573727264	-0.293946057	NA	-8.746708743	7.438281555	+	NA	NA	NA	+	+	NA	NA	NA	NA	NA	NA	NA	NA	NA	13	-1392.031927	2811.061114	5.818357506	0.000249393	0.332375925	0.861944181
567540	78.77331366	+	10.02252705	NA	NA	-0.679558607	2.641917196	0.477326798	6.226550939	NA	NA	NA	+	NA	+	NA	1.321543937	NA	NA	NA	0.320644912	NA	NA	NA	13	-1392.035386	2811.068033	5.825276346	0.000248531	0.235059429	0.867037884
310000	71.78425163	+	12.0075006	-1.184081835	3.470273089	NA	1.231617763	-7.386385688	7.0276232	NA	+	NA	+	+	+	NA	1.056343199	NA	NA	-0.872072048	NA	NA	NA	NA	16	-1388.783353	2811.069469	5.826712501	0.000248353	0.317394376	0.86494425
270736	73.53088791	+	14.35021781	-1.421690437	0.634377541	NA	NA	NA	7.870174101	+	NA	NA	NA	NA	+	NA	NA	NA	NA	-0.618999111	NA	NA	NA	NA	11	-1394.17731	2811.073965	5.831208598	0.000247795	0.25328093	0.862612381
61688	73.68160197	+	12.29156788	-1.29917431	NA	-0.343829111	0.094135924	-8.175617728	6.315128926	NA	NA	NA	NA	+	+	0.588552994	1.127477113	NA	NA	NA	NA	NA	NA	NA	14	-1390.960775	2811.075397	5.8326405	0.000247618	0.313917471	0.864105456
172208	77.74561261	+	9.718889308	-1.259645277	0.888027709	NA	0.05736973	NA	6.289112158	NA	NA	NA	NA	NA	+	NA	1.127160344	NA	-0.205648909	NA	NA	NA	NA	NA	12	-1393.11483	2811.082118	5.839361888	0.000246787	0.237175212	0.864792881
1093880	73.94763848	+	12.14762709	-1.302217531	NA	-0.353203844	0.095607399	-7.688252807	6.318268789	NA	NA	NA	NA	+	+	NA	1.12219704	NA	NA	NA	NA	-0.054276454	NA	NA	14	-1390.965145	2811.084136	5.841379633	0.000246538	0.313634242	0.864199412
2142456	73.94638004	+	12.1491196	-1.299205112	NA	-0.342334594	0.094027651	-7.682551833	6.324833672	NA	NA	NA	NA	+	+	NA	1.115587345	NA	NA	NA	NA	NA	-0.043405655	NA	14	-1390.967444	2811.088733	5.845976992	0.000245972	0.31378136	0.864126952
4256720	63.04694032	+	19.1119823	-1.37896283	4.535143659	NA	NA	-11.90462278	6.271156423	+	+	NA	NA	+	+	3.319093507	1.07393703	NA	NA	NA	NA	NA	NA	0.03839688	16	-1388.796452	2811.095666	5.852909674	0.000245121	0.34475569	0.863690323
62448	63.00884489	+	19.10679178	-1.36735176	4.597557175	NA	-0.024892245	-11.90809598	6.260012414	+	+	NA	NA	+	+	3.321060479	1.070042097	NA	NA	NA	NA	NA	NA	NA	16	-1388.798891	2811.100544	5.857787297	0.000244524	0.344771715	0.863677297
31224	65.50934909	+	19.99021964	-1.596567767	NA	-0.529097291	2.36048352	-11.64560172	7.690586712	+	NA	NA	+	+	+	3.435752575	NA	NA	NA	NA	NA	NA	NA	NA	15	-1389.891068	2811.104451	5.861694333	0.000244047	0.343972252	0.862680053
33424	75.40385885	+	9.244599823	-1.603715116	4.815903241	NA	NA	NA	3.949055652	NA	+	NA	NA	NA	NA	NA	2.072123022	NA	NA	NA	NA	NA	NA	NA	10	-1395.254914	2811.107655	5.864898132	0.000243656	0.237374106	0.862546517
44280	78.4997968	+	9.808170047	-1.280868606	NA	-1.008228669	2.614235588	0.585818722	6.579316629	NA	NA	+	+	NA	+	NA	1.100462227	NA	NA	NA	NA	NA	NA	NA	14	-1390.977364	2811.108575	5.865818115	0.000243544	0.238999487	0.866414857
47868	72.15792786	+	12.13218709	NA	3.388732368	-0.592796192	1.442156973	-7.577354217	6.115254049	NA	+	NA	+	+	+	NA	1.271619767	NA	NA	NA	NA	NA	NA	NA	15	-1389.89371	2811.109735	5.86697825	0.000243403	0.311293794	0.86640079
63984	65.51396295	+	19.74900627	-1.345057774	0.553763871	NA	1.827981914	-11.63623878	6.543673564	+	NA	NA	+	+	+	3.459721836	1.080154729	NA	NA	NA	NA	NA	NA	NA	16	-1388.805713	2811.114188	5.871431843	0.000242861	0.343590565	0.86390173
2107832	73.68760935	+	14.67429346	-1.515304923	NA	-0.523069591	2.553630776	NA	7.685655421	+	NA	NA	+	NA	+	NA	NA	NA	NA	NA	NA	NA	-0.318890645	NA	13	-1392.05862	2811.114501	5.871744628	0.000242823	0.256124835	0.863682347
1110232	73.69416256	+	12.26688076	-1.304466311	NA	-0.354498851	NA	-8.18662348	6.301531882	NA	NA	NA	NA	+	+	0.575518176	1.129510172	NA	NA	NA	NA	-0.049347162	NA	NA	14	-1390.980442	2811.114729	5.871972675	0.000242796	0.31408443	0.864002767
2138532	74.79621225	+	14.21279176	NA	NA	NA	0.126943156	NA	6.094220667	+	NA	NA	NA	NA	+	NA	1.263892163	NA	NA	NA	NA	NA	-0.08800968	NA	11	-1394.199135	2811.117616	5.874859265	0.000242446	0.248914437	0.864699639
1091832	78.51704356	+	9.817780099	-1.266908815	NA	-0.595223034	2.450473186	0.603485095	6.567848719	NA	NA	NA	+	NA	+	NA	1.096111074	NA	NA	NA	NA	-0.217401966	NA	NA	14	-1390.984174	2811.122193	5.879436673	0.000241891	0.238772155	0.866523921
2138288	77.80605603	+	9.735254888	-1.24275341	0.767221609	NA	-0.044817008	NA	6.30105408	NA	NA	NA	NA	NA	+	NA	1.109902894	NA	NA	NA	NA	NA	-0.047414613	NA	12	-1393.137352	2811.127162	5.8844059	0.000241291	0.236803506	0.864960066
41200	77.88680888	+	9.759560771	-1.24984264	0.760947728	NA	-0.044059123	0.346938193	6.292718666	NA	NA	NA	NA	NA	+	NA	1.121580294	NA	NA	NA	NA	NA	NA	NA	12	-1393.137649	2811.127757	5.885000885	0.000241219	0.236964254	0.864969995
41444	74.47679173	+	14.39006248	NA	NA	NA	0.123530093	-0.585205706	6.074078358	+	NA	NA	NA	NA	+	NA	1.288366476	NA	NA	NA	NA	NA	NA	NA	11	-1394.204428	2811.128202	5.885445182	0.000241166	0.249378798	0.864721991
29160	65.52649211	+	19.81710502	-1.615184181	NA	NA	0.127684707	-11.89774608	7.479056571	+	NA	NA	NA	+	+	3.391504499	NA	NA	NA	NA	NA	NA	NA	NA	13	-1392.066623	2811.130506	5.887749116	0.000240888	0.342260054	0.860978002
37584	70.95388611	+	11.67172199	-1.657044392	4.852670653	NA	NA	-7.714157016	3.963536458	NA	+	NA	NA	+	NA	NA	2.060691347	NA	NA	NA	NA	NA	NA	NA	12	-1393.1406	2811.133659	5.890902862	0.000240509	0.315412678	0.861260202
2107568	77.63825942	+	9.918541259	-1.492216462	0.619960454	NA	2.06671835	NA	7.627945596	NA	NA	NA	+	NA	+	NA	NA	NA	NA	NA	NA	NA	-0.308550448	NA	12	-1393.14509	2811.14264	5.899883295	0.000239431	0.238972744	0.86402443
565428	78.6949656	+	9.914796733	NA	NA	-0.406636419	0.17747837	NA	6.003207656	NA	NA	NA	NA	NA	+	NA	1.324431024	NA	NA	NA	0.168673093	NA	NA	NA	11	-1394.221173	2811.161691	5.918934846	0.000237161	0.232403946	0.865958112
43264	78.14162466	+	9.802078766	-1.245051075	0.5155479	-0.529441788	2.204739432	0.525835884	6.516894688	NA	NA	NA	+	NA	+	NA	1.117943894	NA	NA	NA	NA	NA	NA	NA	14	-1391.007556	2811.168957	5.926200901	0.000236301	0.239075395	0.866301751
276720	73.67323251	+	12.29153568	-1.42581272	0.41349598	NA	2.065494736	-7.142390992	8.218656608	NA	NA	NA	+	+	+	NA	NA	NA	NA	-0.812502268	NA	NA	NA	NA	14	-1391.007604	2811.169055	5.926298035	0.00023629	0.315169642	0.863637103
4241908	69.91351627	+	17.03756131	NA	NA	-0.591752396	2.293606846	-8.361587253	6.284983403	+	NA	NA	+	+	+	NA	1.281967167	NA	NA	NA	NA	NA	NA	-0.003464714	15	-1389.925848	2811.17401	5.931253506	0.000235705	0.328201914	0.865767136
57572	79.09402259	+	9.8171317	NA	NA	NA	0.123019642	0.87572579	6.069276831	NA	NA	NA	NA	NA	+	-3.1530695	1.289214255	NA	NA	NA	NA	NA	NA	NA	11	-1394.229876	2811.179097	5.936340985	0.000235106	0.250783557	0.865147661
108736	78.01731613	+	9.758777497	-1.244145333	0.529669408	-0.590463354	2.192196642	NA	6.515146091	NA	NA	NA	+	NA	+	NA	1.121458403	0.093841782	NA	NA	NA	NA	NA	NA	14	-1391.014065	2811.181976	5.939219628	0.000234768	0.238852994	0.866386363
2161128	65.86940073	+	19.80563305	-1.359552367	NA	NA	2.0298123	-11.56729357	6.618027976	+	NA	NA	+	+	+	3.428500754	1.033417871	NA	NA	NA	NA	NA	-0.164529572	NA	16	-1388.840305	2811.183373	5.94061674	0.000234604	0.344197179	0.863587465
274636	73.68640735	+	12.47907569	NA	0.723701075	NA	NA	-7.60763974	7.984005216	NA	NA	NA	NA	+	+	NA	NA	NA	NA	-0.940918474	NA	NA	NA	NA	11	-1394.232318	2811.183981	5.94122472	0.000234533	0.307984249	0.863029445
61920	65.44104682	+	19.61664595	-1.292457055	0.55608575	-0.328821205	NA	-12.07550329	6.303602057	+	NA	NA	NA	+	+	3.462294435	1.121678848	NA	NA	NA	NA	NA	NA	NA	15	-1389.931999	2811.186312	5.94355595	0.000234259	0.341664838	0.863368618
8588	73.99290304	+	14.31092486	NA	0.883135448	NA	NA	NA	7.318325298	+	NA	NA	NA	NA	+	NA	NA	NA	NA	NA	NA	NA	NA	NA	9	-1396.351658	2811.191121	5.948364597	0.000233697	0.247228496	0.863242955
8608	73.48294476	+	14.30280014	-1.527681374	0.652264786	-0.275715507	NA	NA	7.432328446	+	NA	NA	NA	NA	+	NA	NA	NA	NA	NA	NA	NA	NA	NA	11	-1394.23799	2811.195327	5.952570498	0.000233206	0.252581104	0.863148013
4258280	65.8878765	+	19.77172389	-1.420318732	NA	NA	1.968021249	-11.57355591	6.601591024	+	NA	NA	+	+	+	3.412602595	1.097189234	NA	NA	NA	NA	NA	NA	0.155474676	16	-1388.846639	2811.19604	5.953283825	0.000233123	0.344152036	0.863660807
4223432	65.53114651	+	19.78813434	-1.64953494	NA	NA	NA	-11.90658841	7.4875522	+	NA	NA	NA	+	+	3.367187286	NA	NA	NA	NA	NA	NA	NA	0.072911779	13	-1392.099517	2811.196295	5.953538468	0.000233093	0.342764819	0.860741636
29664	62.34199111	+	19.20861083	-1.602662766	5.087485348	-0.446237117	NA	-12.00655713	7.31867166	+	+	NA	NA	+	+	3.29744155	NA	NA	NA	NA	NA	NA	NA	NA	15	-1389.940212	2811.202737	5.959980955	0.000232343	0.345044194	0.862495547
2140408	78.50608079	+	9.825362472	-1.255089234	NA	-0.54852953	2.409665916	0.613101883	6.589021019	NA	NA	NA	+	NA	+	NA	1.071719712	NA	NA	NA	NA	NA	-0.167185946	NA	14	-1391.025355	2811.204557	5.96180001	0.000232132	0.239233056	0.866201004
58076	75.72043068	+	9.487896415	NA	4.981410393	-0.486474485	NA	0.765848242	5.926772112	NA	+	NA	NA	NA	+	-3.188333295	1.274771991	NA	NA	NA	NA	NA	NA	NA	13	-1392.104047	2811.205354	5.962597244	0.00023204	0.253012789	0.866705228
1091772	78.23952643	+	9.971112873	NA	0.721618944	-0.608764097	2.274903585	NA	6.26894092	NA	NA	NA	+	NA	+	NA	1.262094289	NA	NA	NA	NA	-0.246938348	NA	NA	13	-1392.104191	2811.205642	5.962885944	0.000232006	0.23487002	0.867019634
110812	73.8300741	+	12.29059494	NA	0.727302436	-0.478089012	NA	-7.769626209	6.020089649	NA	NA	NA	NA	+	+	NA	1.303852145	0.183683012	NA	NA	NA	NA	NA	NA	13	-1392.105632	2811.208525	5.965768205	0.000231672	0.30831432	0.865251986
61660	73.45935011	+	12.49893697	NA	0.717961283	-0.356896095	NA	-8.479688995	6.01922335	NA	NA	NA	NA	+	+	0.858343193	1.297860601	NA	NA	NA	NA	NA	NA	NA	13	-1392.10581	2811.20888	5.966123176	0.000231631	0.308457524	0.865114663
46300	73.91243548	+	12.28615689	NA	0.673236492	-0.181441112	NA	-7.711312334	6.020860855	NA	NA	+	NA	+	+	NA	1.302229176	NA	NA	NA	NA	NA	NA	NA	13	-1392.107359	2811.211979	5.969222179	0.000231272	0.308262385	0.86529211
4235716	74.47829427	+	14.37757817	NA	NA	NA	NA	-0.606399477	6.054863915	+	NA	NA	NA	NA	+	NA	1.301966783	NA	NA	NA	NA	NA	NA	0.026516529	11	-1394.246444	2811.212233	5.969476807	0.000231243	0.249615982	0.864514452
2111992	68.93640581	+	17.26848387	-1.559890231	NA	-0.53166953	2.472563434	-8.336121744	7.681298051	+	NA	NA	+	+	+	NA	NA	NA	NA	NA	NA	NA	-0.316211444	NA	15	-1389.945388	2811.213089	5.970332657	0.000231144	0.33501634	0.863123676
271264	70.62684409	+	13.82655214	-1.405324259	5.290233879	-0.397856413	NA	NA	7.876185191	+	+	NA	NA	NA	+	NA	NA	NA	NA	-0.818122252	NA	NA	NA	NA	13	-1392.110049	2811.217357	5.974600812	0.000230651	0.255694515	0.864283501
1093852	73.83601508	+	12.28933847	NA	0.734577747	-0.372010184	NA	-7.771236932	6.022766977	NA	NA	NA	NA	+	+	NA	1.289731918	NA	NA	NA	NA	-0.089445512	NA	NA	13	-1392.110553	2811.218366	5.975609919	0.000230535	0.308094987	0.865344907
4240348	66.61212482	+	16.37882657	NA	5.07685371	-0.513957731	NA	-8.831259505	5.920441139	+	+	NA	NA	+	+	NA	1.249107225	NA	NA	NA	NA	NA	NA	-0.126284169	15	-1389.953745	2811.229803	5.987046795	0.00022922	0.329208852	0.865526047
2142692	69.88843823	+	16.91064494	NA	NA	NA	0.116448733	-8.633226	6.098104503	+	NA	NA	NA	+	+	NA	1.259356287	NA	NA	NA	NA	NA	-0.091973905	NA	13	-1392.117683	2811.232626	5.989869191	0.000228897	0.326670302	0.863980592
29124	66.03215531	+	19.9679693	NA	NA	NA	NA	-12.10361727	7.344241208	+	NA	NA	NA	+	+	3.587692529	NA	NA	NA	NA	NA	NA	NA	NA	11	-1394.258363	2811.236073	5.99331621	0.000228503	0.334952164	0.86124391
291792	62.55326436	+	19.21774102	-1.460588502	5.008806147	NA	NA	-11.82000349	7.923776055	+	+	NA	NA	+	+	3.277104116	NA	NA	NA	-0.850505654	NA	NA	NA	NA	15	-1389.960042	2811.242399	5.999642239	0.000227781	0.345561846	0.862089316
10412	77.927635	+	10.17645449	NA	0.818206707	NA	1.909832852	NA	7.510040508	NA	NA	NA	+	NA	+	NA	NA	NA	NA	NA	NA	NA	NA	NA	10	-1395.32239	2811.242607	5.999850368	0.000227758	0.233538926	0.864062182
4237540	78.85182516	+	10.05048988	NA	NA	NA	2.015772659	0.483504629	6.286311471	NA	NA	NA	+	NA	+	NA	1.271857394	NA	NA	NA	NA	NA	NA	0.029146713	12	-1393.195683	2811.243826	6.001069134	0.000227619	0.235156933	0.865592281
37320	69.59724081	+	16.67299223	-1.687285446	NA	NA	NA	-8.648538056	4.021609966	+	NA	NA	NA	+	NA	NA	2.114679567	NA	NA	NA	NA	NA	NA	NA	11	-1394.262875	2811.245095	6.002338559	0.000227474	0.331763199	0.859663391
45308	73.83202917	+	12.27835786	NA	0.757079654	-0.356167907	-0.035617022	-7.765427398	6.01282261	NA	NA	NA	NA	+	+	NA	1.299715733	NA	NA	NA	NA	NA	NA	NA	13	-1392.127181	2811.251622	6.008865094	0.000226733	0.308311451	0.865228284
2142956	71.10878137	+	12.09538984	NA	4.750890064	NA	-0.02658936	-7.76814157	5.993499425	NA	+	NA	NA	+	+	NA	1.216473076	NA	NA	NA	NA	NA	-0.14224644	NA	14	-1391.049363	2811.252573	6.009816379	0.000226625	0.311585404	0.865033035
4255952	73.24071283	+	12.28029599	-1.336998203	0.628319344	NA	NA	-8.163683751	6.336643825	NA	NA	NA	NA	+	+	0.619338484	1.129100475	NA	NA	NA	NA	NA	NA	0.143266964	14	-1391.050519	2811.254885	6.012128527	0.000226364	0.31390633	0.864060269
42164	78.76234497	+	9.909660655	NA	NA	-0.089406452	0.095091069	NA	6.039918655	NA	NA	+	NA	NA	+	NA	1.313174962	NA	NA	NA	NA	NA	NA	NA	11	-1394.267785	2811.254917	6.012160542	0.00022636	0.232730348	0.865725134
305852	76.48601258	+	9.787064041	NA	3.382891427	-0.546479152	1.671092934	NA	6.949676698	NA	+	NA	+	NA	+	NA	1.228293792	NA	NA	-1.083527331	NA	NA	NA	NA	14	-1391.050679	2811.255204	6.012447514	0.000226328	0.237372277	0.86684459
4239580	73.86055814	+	12.28668801	NA	0.711694781	-0.356700797	NA	-7.758792294	6.01977771	NA	NA	NA	NA	+	+	NA	1.298474282	NA	NA	NA	NA	NA	NA	0.003509478	13	-1392.129881	2811.257023	6.01426634	0.000226122	0.308258549	0.865250882
4251844	79.11600665	+	9.784559693	NA	NA	NA	NA	0.861427349	6.050321051	NA	NA	NA	NA	NA	+	-3.170285711	1.303151763	NA	NA	NA	NA	NA	NA	0.02870391	11	-1394.271205	2811.261755	6.018998944	0.000225587	0.251037417	0.864940027
44220	78.24595724	+	9.964072002	NA	0.701863914	-1.009274983	2.425610758	NA	6.275261238	NA	NA	+	+	NA	+	NA	1.27135307	NA	NA	NA	NA	NA	NA	NA	13	-1392.133166	2811.263593	6.020836446	0.00022538	0.235061801	0.866861247
2144492	74.02899456	+	12.32267621	NA	0.719261524	NA	1.835779184	-7.295954427	6.293373367	NA	NA	NA	+	+	+	NA	1.209667761	NA	NA	NA	NA	NA	-0.193220343	NA	14	-1391.056411	2811.266668	6.023911392	0.000225034	0.309762518	0.865789476
41948	71.37106524	+	13.83352568	NA	4.916738688	-0.48022834	NA	-0.655018306	5.932915481	+	+	NA	NA	NA	+	NA	1.274146365	NA	NA	NA	NA	NA	NA	NA	13	-1392.134835	2811.26693	6.024173306	0.000225004	0.251123781	0.866626636
4239844	69.90490859	+	16.90271136	NA	NA	NA	0.11468566	-8.633091865	6.080448934	+	NA	NA	NA	+	+	NA	1.28966637	NA	NA	NA	NA	NA	NA	0.030811516	13	-1392.13719	2811.27164	6.028883633	0.000224475	0.326529535	0.864026136
12792	68.89432375	+	17.10870139	-1.604457097	NA	-0.310050773	0.119339702	-8.721192858	7.467215033	+	NA	NA	NA	+	+	NA	NA	NA	NA	NA	NA	NA	NA	NA	13	-1392.138082	2811.273425	6.030668521	0.000224275	0.332768392	0.861645907
1090708	78.77792481	+	9.890472964	NA	NA	-0.048698462	NA	NA	6.026577822	NA	NA	+	NA	NA	+	NA	1.31457154	NA	NA	NA	NA	-0.079274682	NA	NA	11	-1394.277772	2811.274889	6.032132814	0.000224111	0.232784918	0.865656476
4239600	73.50320732	+	12.11891256	-1.340909546	0.664847588	NA	-0.032772906	-7.649725814	6.331496995	NA	NA	NA	NA	+	+	NA	1.13032538	NA	NA	NA	NA	NA	NA	0.143342527	14	-1391.061027	2811.275901	6.033144526	0.000223997	0.313773881	0.864089748
4256460	70.7444115	+	12.30453275	NA	4.738453954	NA	NA	-8.460518985	5.959229873	NA	+	NA	NA	+	+	0.846477387	1.239266024	NA	NA	NA	NA	NA	NA	-0.083969242	14	-1391.062282	2811.27841	6.035653471	0.000223717	0.311584796	0.86497982
4237560	78.52469589	+	9.797855945	-1.304102933	NA	-0.53906377	2.34079127	0.611368343	6.565412816	NA	NA	NA	+	NA	+	NA	1.130113364	NA	NA	NA	NA	NA	NA	0.111855453	14	-1391.064932	2811.283711	6.040954543	0.000223124	0.239129328	0.86627633
1096952	74.08042147	+	12.16283401	-1.31874415	NA	-1.066352323	2.641393138	-7.360867048	6.600766179	NA	NA	+	+	+	+	NA	1.074334487	NA	NA	NA	NA	-0.197309829	NA	NA	16	-1388.892412	2811.287586	6.044829039	0.000222693	0.31496193	0.866002
107420	71.73760365	+	13.63295687	NA	4.910354709	-0.543882168	NA	NA	5.933829598	+	+	NA	NA	NA	+	NA	1.277085923	0.097775491	NA	NA	NA	NA	NA	NA	13	-1392.146489	2811.290239	6.047482726	0.000222397	0.250542599	0.866669407
111580	66.67885706	+	16.39274368	NA	4.954301089	-0.582361249	NA	-8.847438758	5.935697264	+	+	NA	NA	+	+	NA	1.274980924	0.122238567	NA	NA	NA	NA	NA	NA	15	-1389.98454	2811.291394	6.048637153	0.000222269	0.329138818	0.865509274
1059256	73.70521299	+	14.65835952	-1.554166783	NA	-0.579873532	2.56693005	NA	7.692908691	+	NA	NA	+	NA	+	NA	NA	NA	NA	NA	NA	-0.275149285	NA	NA	13	-1392.148652	2811.294564	6.051807285	0.000221917	0.255358814	0.864062947
324048	65.54912278	+	19.6199113	-1.204305653	0.55339253	NA	NA	-11.94049903	6.735836264	+	NA	NA	NA	+	+	3.445781819	1.098063411	NA	NA	-0.574554198	NA	NA	NA	NA	15	-1389.986346	2811.295006	6.052249343	0.000221868	0.342061393	0.863054253
42196	78.84720329	+	9.915382422	NA	NA	-0.051753661	NA	0.326142421	6.023748496	NA	NA	+	NA	NA	+	NA	1.32079311	NA	NA	NA	NA	NA	NA	NA	11	-1394.287977	2811.2953	6.052543501	0.000221835	0.233072756	0.865571444
2140348	78.26963174	+	9.977627535	NA	0.653310012	-0.557893695	2.249221263	NA	6.30088811	NA	NA	NA	+	NA	+	NA	1.230987264	NA	NA	NA	NA	NA	-0.196463832	NA	13	-1392.149317	2811.295895	6.053138172	0.000221769	0.235424759	0.866657868
47068	66.6259263	+	16.37536451	NA	5.043573424	-0.61193157	NA	-8.868862166	5.932753173	+	+	+	NA	+	+	NA	1.267907332	NA	NA	NA	NA	NA	NA	NA	15	-1389.987122	2811.296558	6.053801939	0.000221696	0.329132857	0.865504461
1090460	71.74719467	+	13.62861519	NA	4.910849218	-0.484663295	NA	NA	5.934615552	+	+	NA	NA	NA	+	NA	1.271072015	NA	NA	NA	NA	-0.031036527	NA	NA	13	-1392.151076	2811.299411	6.056654908	0.00022138	0.250492169	0.866689537
42908	71.72090609	+	13.619876	NA	4.954838285	-0.532338156	NA	NA	5.932173537	+	+	+	NA	NA	+	NA	1.272390205	NA	NA	NA	NA	NA	NA	NA	13	-1392.15152	2811.300301	6.057544392	0.000221281	0.250528861	0.866674738
41916	71.72888767	+	13.6228883	NA	4.943003644	-0.479216071	-0.024283457	NA	5.928760283	+	+	NA	NA	NA	+	NA	1.275091602	NA	NA	NA	NA	NA	NA	NA	13	-1392.152131	2811.301523	6.058766596	0.000221146	0.250594547	0.866635352
12756	69.58757398	+	17.10303009	NA	NA	-0.350800706	NA	-8.747541886	7.332886763	+	NA	NA	NA	+	+	NA	NA	NA	NA	NA	NA	NA	NA	NA	11	-1394.292695	2811.304735	6.061978668	0.000220791	0.325310723	0.862188233
1061336	68.88219204	+	17.10034725	-1.610475921	NA	-0.330381572	NA	-8.758151849	7.450720599	+	NA	NA	NA	+	+	NA	NA	NA	NA	NA	NA	-0.100700785	NA	NA	13	-1392.154173	2811.305607	6.062850553	0.000220695	0.332980994	0.861521179
176368	73.42445511	+	12.11891664	-1.312272316	0.815990985	NA	0.082850596	-7.636095486	6.30623832	NA	NA	NA	NA	+	+	NA	1.117431197	NA	-0.236164324	NA	NA	NA	NA	NA	14	-1391.077121	2811.308088	6.065331545	0.000220421	0.314241259	0.863836142
1094620	66.69242992	+	16.38615984	NA	4.956150586	-0.506648031	NA	-8.84319381	5.936199043	+	+	NA	NA	+	+	NA	1.268413542	NA	NA	NA	NA	-0.028209984	NA	NA	15	-1389.993432	2811.309177	6.066420643	0.000220301	0.329038132	0.865546054
13784	68.90697015	+	17.10407759	-1.610094757	NA	-0.137394569	NA	-8.699821606	7.460134883	+	NA	+	NA	+	+	NA	NA	NA	NA	NA	NA	NA	NA	NA	13	-1392.156368	2811.309996	6.06723976	0.000220211	0.333130052	0.861474576
2664888	73.89164867	+	14.49505604	-1.345415737	NA	-0.666420878	2.781970789	NA	6.555961332	+	NA	NA	+	NA	+	NA	1.091912269	NA	NA	NA	0.383030375	NA	-0.191636202	NA	15	-1389.993861	2811.310036	6.067279489	0.000220207	0.256515866	0.865805633
62188	70.77603492	+	12.29602021	NA	4.702992855	NA	-0.030845471	-8.469809286	5.9624788	NA	+	NA	NA	+	+	0.842158176	1.255689629	NA	NA	NA	NA	NA	NA	NA	14	-1391.078702	2811.311251	6.068494453	0.000220073	0.311555455	0.864969929
46076	66.67671604	+	16.38158778	NA	4.983196414	-0.501752279	-0.020205503	-8.843697261	5.931216806	+	+	NA	NA	+	+	NA	1.271971279	NA	NA	NA	NA	NA	NA	NA	15	-1389.994477	2811.311268	6.068511072	0.000220071	0.329136766	0.865502957
11704	73.69481163	+	14.64095708	-1.57279037	NA	-1.070677844	2.756261142	NA	7.712004706	+	NA	+	+	NA	+	NA	NA	NA	NA	NA	NA	NA	NA	NA	13	-1392.158425	2811.314111	6.071354357	0.000219759	0.255647469	0.863902736
58320	72.56018229	+	12.4503904	-1.342792163	4.570731826	NA	NA	0.200021844	6.251410496	+	+	NA	NA	NA	+	-2.474049711	1.076748045	NA	NA	NA	NA	NA	NA	NA	14	-1391.081207	2811.316259	6.073502867	0.000219523	0.264531443	0.86501408
12748	69.10764087	+	17.02673156	NA	0.817582801	NA	NA	-8.666960383	7.320735187	+	NA	NA	NA	+	+	NA	NA	NA	NA	NA	NA	NA	NA	NA	11	-1394.299586	2811.318519	6.075762159	0.000219275	0.324623087	0.862631541
48384	73.75312232	+	12.13550413	-1.299528286	0.478064328	-1.056842986	2.445587429	-7.392711762	6.557358236	NA	NA	+	+	+	+	NA	1.092498911	NA	NA	NA	NA	NA	NA	NA	16	-1388.908254	2811.31927	6.076513023	0.000219193	0.315053622	0.865937509
324044	65.89475792	+	19.71532989	NA	0.654829582	NA	NA	-12.071078	6.684984241	+	NA	NA	NA	+	+	3.603514329	1.248244395	NA	NA	-0.845756079	NA	NA	NA	NA	14	-1391.08289	2811.319627	6.076870361	0.000219153	0.336943432	0.863900624
303516	74.41370513	+	14.11929742	NA	0.654200478	-0.30047468	NA	NA	6.624314809	+	NA	NA	NA	NA	+	NA	1.267063287	NA	NA	-0.801447199	NA	NA	NA	NA	12	-1393.233836	2811.320131	6.07737425	0.000219098	0.249774247	0.865383783
4240108	71.1148822	+	12.0875846	NA	4.772414776	NA	-0.032931099	-7.755818488	5.953304638	NA	+	NA	NA	+	+	NA	1.241004539	NA	NA	NA	NA	NA	NA	-0.084084905	14	-1391.083652	2811.32115	6.078393798	0.000218987	0.311418555	0.865089896
3188916	78.73238251	+	9.993661858	NA	NA	-0.633412471	2.547414222	NA	6.36042329	NA	NA	NA	+	NA	+	NA	1.205890139	NA	NA	NA	NA	-0.235900339	-0.214396991	NA	13	-1392.161999	2811.321259	6.07850265	0.000218975	0.234966654	0.866877829
2668788	74.39547477	+	12.36305161	NA	NA	-0.694489069	2.67511078	-7.352979586	6.277157581	NA	NA	NA	+	+	+	NA	1.259175365	NA	NA	NA	0.339449983	NA	-0.224172499	NA	15	-1390.002463	2811.32724	6.084483702	0.000218321	0.310243137	0.866671819
2138292	78.73650334	+	9.913970998	NA	NA	-0.361582222	0.124390225	NA	6.060300216	NA	NA	NA	NA	NA	+	NA	1.284399738	NA	NA	NA	NA	NA	-0.076735451	NA	11	-1394.306604	2811.332553	6.089796625	0.000217742	0.232611491	0.865732801
8596	74.55926788	+	14.37057818	NA	NA	-0.334294621	NA	NA	7.332640982	+	NA	NA	NA	NA	+	NA	NA	NA	NA	NA	NA	NA	NA	NA	9	-1396.423732	2811.335269	6.092512428	0.000217446	0.247059062	0.863153214
176876	71.1330515	+	12.08303945	NA	4.766176603	NA	0.030881826	-7.761702591	5.959795903	NA	+	NA	NA	+	+	NA	1.259689842	NA	-0.123333207	NA	NA	NA	NA	NA	14	-1391.091913	2811.337671	6.094914801	0.000217185	0.311626103	0.86497393
4207064	68.87820489	+	17.09998877	-1.631882718	NA	-0.308214465	NA	-8.749293916	7.471041364	+	NA	NA	NA	+	+	NA	NA	NA	NA	NA	NA	NA	NA	0.053428006	13	-1392.171552	2811.340365	6.09760821	0.000216893	0.333250527	0.861401835
1089716	78.74573369	+	9.910121803	NA	NA	-0.374794566	0.125583843	NA	6.045930819	NA	NA	NA	NA	NA	+	NA	1.299938467	NA	NA	NA	NA	-0.061074702	NA	NA	11	-1394.312858	2811.345062	6.102305472	0.000216384	0.23243258	0.865829919
2145528	74.07173253	+	12.1685781	-1.308128103	NA	-1.040042363	2.61557206	-7.347797144	6.622351953	NA	NA	+	+	+	+	NA	1.050261849	NA	NA	NA	NA	NA	-0.156864148	NA	16	-1388.921867	2811.346497	6.103740776	0.000216229	0.315483718	0.865722805
15864	68.88851718	+	17.26410912	-1.617566736	NA	-1.119010539	2.698679364	-8.431812336	7.708856621	+	NA	+	+	+	+	NA	NA	NA	NA	NA	NA	NA	NA	NA	15	-1390.015315	2811.352944	6.110187509	0.000215533	0.334813277	0.863164387
8342	87.10247842	+	NA	-1.579366453	NA	-0.310771969	NA	NA	7.440865069	NA	NA	NA	NA	NA	+	NA	NA	NA	NA	NA	NA	NA	NA	NA	8	-1397.482455	2811.354099	6.111342563	0.000215408	0.122734671	0.864306261
41204	78.81093969	+	9.933601927	NA	NA	-0.363609357	0.123233676	0.305030818	6.04348415	NA	NA	NA	NA	NA	+	NA	1.305139613	NA	NA	NA	NA	NA	NA	NA	11	-1394.317702	2811.354751	6.111994009	0.000215338	0.232699516	0.865762832
59880	75.22767867	+	13.26798702	-1.353931827	NA	NA	2.021958678	0.291238396	6.571469292	+	NA	NA	+	NA	+	-2.25126014	1.08407324	NA	NA	NA	NA	NA	NA	NA	14	-1391.100489	2811.354825	6.112068259	0.00021533	0.264861428	0.864439785
61680	73.20752386	+	12.28695738	-1.293214521	0.684493864	NA	-0.035973567	-8.168329441	6.307630302	NA	NA	NA	NA	+	+	0.631595678	1.112411802	NA	NA	NA	NA	NA	NA	NA	14	-1391.101217	2811.356281	6.113524335	0.000215174	0.313798922	0.864028539
305596	74.36715365	+	14.43169365	NA	0.447514624	-0.52596964	2.394345759	NA	7.036371794	+	NA	NA	+	NA	+	NA	1.240953538	NA	NA	-1.003696567	NA	NA	NA	NA	14	-1391.101739	2811.357325	6.114568306	0.000215061	0.253090374	0.865927883
2140592	73.66516718	+	14.41335663	-1.294618511	0.60351085	NA	1.955717559	NA	6.574855606	+	NA	NA	+	NA	+	NA	1.046075585	NA	NA	NA	NA	NA	-0.160447088	NA	14	-1391.101742	2811.35733	6.114573211	0.000215061	0.256403677	0.864490562
436396	78.23267627	+	10.02311977	NA	0.766907608	NA	2.197879104	NA	7.068583529	NA	NA	NA	+	NA	+	NA	1.230934215	NA	-0.272867624	-1.072037131	NA	NA	NA	NA	13	-1392.180369	2811.357998	6.115241975	0.000214989	0.237285235	0.865439002
2107624	78.22039534	+	9.976221986	-1.526576199	NA	NA	2.229324671	0.692275266	7.663352179	NA	NA	NA	+	NA	+	NA	NA	NA	NA	NA	NA	NA	-0.312418874	NA	12	-1393.252967	2811.358393	6.115636069	0.000214946	0.23915728	0.863844971
567744	73.66297999	+	14.41398244	-1.338930204	0.441747781	-0.64557146	2.575597196	NA	6.484202317	+	NA	NA	+	NA	+	NA	1.143146352	NA	NA	NA	0.369465571	NA	NA	NA	15	-1390.022487	2811.367288	6.124531621	0.000213993	0.256187394	0.865942917
2142448	73.49560625	+	12.13460963	-1.293110205	0.677954009	NA	-0.034730924	-7.639317647	6.318974479	NA	NA	NA	NA	+	+	NA	1.098797944	NA	NA	NA	NA	NA	-0.050075326	NA	14	-1391.108001	2811.369848	6.12709186	0.000213719	0.313665568	0.864056826
8334	86.60850317	+	NA	-1.555626538	0.720003156	NA	NA	NA	7.42848794	NA	NA	NA	NA	NA	+	NA	NA	NA	NA	NA	NA	NA	NA	NA	8	-1397.491518	2811.372226	6.129469223	0.000213465	0.122484412	0.8643005
1095936	73.78837936	+	12.13244539	-1.283046371	0.490846798	-0.587968416	2.250692988	-7.329982681	6.542222495	NA	NA	NA	+	+	+	NA	1.089145349	NA	NA	NA	NA	-0.229212876	NA	NA	16	-1388.93497	2811.372702	6.129945841	0.000213414	0.31450776	0.866175656
3193080	74.11033612	+	12.16835996	-1.291366235	NA	-0.604958984	2.44931968	-7.288085894	6.61473418	NA	NA	NA	+	+	+	NA	1.040907273	NA	NA	NA	NA	-0.223231143	-0.1769681	NA	16	-1388.935188	2811.373138	6.130381913	0.000213368	0.314987447	0.865948164
571644	74.03523323	+	12.31745854	NA	0.55904292	-0.668354834	2.42212017	-7.399340583	6.192710959	NA	NA	NA	+	+	+	NA	1.318019349	NA	NA	NA	0.323415002	NA	NA	NA	15	-1390.025965	2811.374243	6.131486701	0.00021325	0.309739965	0.866923001
174512	73.60773328	+	14.35830908	-1.326639276	0.781178763	NA	2.063025968	NA	6.53452619	+	NA	NA	+	NA	+	NA	1.095382385	NA	-0.293121477	NA	NA	NA	NA	NA	14	-1391.11025	2811.374347	6.131590521	0.000213239	0.256838882	0.864321049
4256216	65.82545509	+	19.61935742	-1.366102644	NA	-0.3375104	NA	-12.02664802	6.335460607	+	NA	NA	NA	+	+	3.402067406	1.143220553	NA	NA	NA	NA	NA	NA	0.128364548	15	-1390.028759	2811.379832	6.137075572	0.000212655	0.342514644	0.862918541
10676	74.38331545	+	14.65978918	NA	NA	-0.554823199	2.458896331	NA	7.576912158	+	NA	NA	+	NA	+	NA	NA	NA	NA	NA	NA	NA	NA	NA	11	-1394.332142	2811.38363	6.140873559	0.000212251	0.249708526	0.864097051
1092788	78.75055219	+	9.977353533	NA	NA	-1.017649858	2.680276273	NA	6.32605101	NA	NA	+	+	NA	+	NA	1.255685605	NA	NA	NA	NA	-0.210732451	NA	NA	13	-1392.194813	2811.386887	6.1441305	0.000211906	0.234601165	0.867028399
568760	73.92001302	+	14.46729278	-1.365025458	NA	-0.974589076	2.866915631	NA	6.534652956	+	NA	+	+	NA	+	NA	1.129434368	NA	NA	NA	0.353466149	NA	NA	NA	15	-1390.032841	2811.387995	6.145238597	0.000211788	0.256228371	0.865946074
62936	65.85605739	+	19.63658502	-1.320719858	NA	-0.119429209	NA	-11.96857885	6.315133198	+	NA	+	NA	+	+	3.413788361	1.1326356	NA	NA	NA	NA	NA	NA	NA	15	-1390.032972	2811.388257	6.145500834	0.000211761	0.34230065	0.862999297
178412	73.97714302	+	12.2984609	NA	0.864589315	NA	1.89063547	-7.300039788	6.238357763	NA	NA	NA	+	+	+	NA	1.27030033	NA	-0.22815511	NA	NA	NA	NA	NA	14	-1391.117386	2811.388618	6.145861866	0.000211722	0.309971259	0.86560988
2631864	77.97145417	+	9.900944629	-1.549952699	NA	-0.629050728	2.858049076	NA	7.657296567	NA	NA	NA	+	NA	+	NA	NA	NA	NA	NA	0.352814349	NA	-0.343849785	NA	13	-1392.199258	2811.395776	6.153019712	0.000210966	0.239007003	0.865363213
1063416	68.94063716	+	17.26003089	-1.598120727	NA	-0.587483429	2.484776126	-8.359654524	7.688492535	+	NA	NA	+	+	+	NA	NA	NA	NA	NA	NA	-0.270482657	NA	NA	15	-1390.037011	2811.396335	6.153578946	0.000210907	0.334138344	0.86345903
2110192	70.29868992	+	12.02713219	-1.572097302	4.916651422	NA	0.022196074	-7.720531551	7.31552305	NA	+	NA	NA	+	+	NA	NA	NA	NA	NA	NA	NA	-0.252165129	NA	14	-1391.122178	2811.398202	6.155445473	0.00021071	0.317372999	0.862747974
2106032	74.76073532	+	9.575119593	-1.521066563	4.89454655	NA	0.011321058	NA	7.31147247	NA	+	NA	NA	NA	+	NA	NA	NA	NA	NA	NA	NA	-0.249430803	NA	12	-1393.273463	2811.399386	6.156629434	0.000210586	0.238956032	0.864208535
2111716	74.30198665	+	12.54037334	NA	NA	NA	2.181433569	-7.21453932	7.539758341	NA	NA	NA	+	+	+	NA	NA	NA	NA	NA	NA	NA	-0.383299053	NA	12	-1393.274202	2811.400863	6.158106613	0.00021043	0.308775223	0.863789398
2141364	78.72885593	+	9.98499398	NA	NA	-0.987509058	2.662588718	NA	6.358752354	NA	NA	+	+	NA	+	NA	1.220782065	NA	NA	NA	NA	NA	-0.195459475	NA	13	-1392.201878	2811.401017	6.158260111	0.000210414	0.235134089	0.866724679
570112	70.43119544	+	11.88682317	-1.3553628	4.976172798	-0.524475045	0.058270635	-7.885478823	6.16282556	NA	+	NA	NA	+	+	NA	1.113873366	NA	NA	NA	0.202092875	NA	NA	NA	16	-1388.950079	2811.40292	6.160163558	0.000210214	0.31735256	0.864960906
1616312	73.92512816	+	14.47756527	-1.355445156	NA	-0.687657454	2.750203237	NA	6.526015907	+	NA	NA	+	NA	+	NA	1.127113819	NA	NA	NA	0.35357371	-0.143083501	NA	NA	15	-1390.041155	2811.404625	6.161868352	0.000210035	0.256079614	0.866010063
4242680	74.08108763	+	12.14607169	-1.356456912	NA	-1.037538705	2.554732633	-7.363606601	6.601827848	NA	NA	+	+	+	+	NA	1.105780209	NA	NA	NA	NA	NA	NA	0.112536532	16	-1388.952331	2811.407425	6.164668202	0.000209741	0.315415923	0.86575909
569588	74.28724398	+	12.33214025	NA	NA	-0.424109958	0.173940882	-7.759761017	6.002321436	NA	NA	NA	NA	+	+	NA	1.322601681	NA	NA	NA	0.180488311	NA	NA	NA	13	-1392.205289	2811.407837	6.165080902	0.000209698	0.308439876	0.864980832
565952	74.97422152	+	9.415076026	-1.300519638	4.941100429	-0.500241111	0.042509138	NA	6.151387734	NA	+	NA	NA	NA	+	NA	1.123483976	NA	NA	NA	0.188333301	NA	NA	NA	14	-1391.127996	2811.409839	6.167082209	0.000209488	0.238870891	0.866624529
4235496	78.45096426	+	9.75474644	-1.331693259	NA	NA	0.108048629	0.470855065	6.356837788	NA	NA	NA	NA	NA	+	NA	1.136900072	NA	NA	NA	NA	NA	NA	0.145250418	12	-1393.279134	2811.410727	6.167970504	0.000209395	0.236986648	0.864891119
33160	74.53695739	+	13.96790602	-1.639423579	NA	NA	NA	NA	4.003738726	+	NA	NA	NA	NA	NA	NA	2.126890871	NA	NA	NA	NA	NA	NA	NA	9	-1396.461677	2811.411159	6.168402318	0.00020935	0.252024248	0.860753971
324572	63.07916907	+	19.13365372	NA	5.234601152	-0.464957685	NA	-12.09753293	6.700464845	+	+	NA	NA	+	+	3.461722739	1.227871058	NA	NA	-1.027791563	NA	NA	NA	NA	16	-1388.956063	2811.414888	6.172131803	0.00020896	0.340298037	0.865049797
63724	73.66471875	+	12.50914143	NA	0.737736829	NA	1.756025929	-7.990486396	6.24125844	NA	NA	NA	+	+	+	0.815742903	1.263225967	NA	NA	NA	NA	NA	NA	NA	14	-1391.130587	2811.415021	6.172264419	0.000208946	0.309644685	0.865718086
8862	83.25787171	+	NA	-1.576333334	5.293271224	-0.444206296	NA	NA	7.297761826	NA	+	NA	NA	NA	+	NA	NA	NA	NA	NA	NA	NA	NA	NA	10	-1395.41064	2811.419107	6.176350066	0.000208519	0.126076445	0.86464868
8908	75.27211505	+	9.881176381	NA	4.843334796	NA	NA	0.253962875	7.209843186	NA	+	NA	NA	NA	+	NA	NA	NA	NA	NA	NA	NA	NA	NA	10	-1395.41099	2811.419806	6.177049562	0.000208446	0.233716829	0.864242196
61944	65.81941512	+	19.64924361	-1.32161599	NA	-0.344934837	0.08717282	-12.02104894	6.32923831	+	NA	NA	NA	+	+	3.425482234	1.121341443	NA	NA	NA	NA	NA	NA	NA	15	-1390.04956	2811.421434	6.178677588	0.000208277	0.34208388	0.863058897
43948	72.81770799	+	14.0417962	NA	3.02096561	NA	1.283360387	NA	6.14682807	+	+	NA	+	NA	+	NA	1.253568764	NA	NA	NA	NA	NA	NA	NA	13	-1392.212619	2811.422499	6.179742361	0.000208166	0.251819455	0.865598156
8876	75.22108588	+	9.861074243	NA	4.841196468	NA	0.003911252	NA	7.210230135	NA	+	NA	NA	NA	+	NA	NA	NA	NA	NA	NA	NA	NA	NA	10	-1395.413926	2811.425678	6.182921054	0.000207835	0.233555244	0.864243269
174268	78.22318127	+	9.950343709	NA	0.796504763	-0.558630784	2.300705485	NA	6.245057006	NA	NA	NA	+	NA	+	NA	1.292422992	NA	-0.223758055	NA	NA	NA	NA	NA	13	-1392.215169	2811.427599	6.184842539	0.000207636	0.235520971	0.866507736
2138284	78.06140023	+	9.943678452	NA	0.90955541	NA	-0.050393024	NA	6.046722841	NA	NA	NA	NA	NA	+	NA	1.26557978	NA	NA	NA	NA	NA	-0.08242912	NA	11	-1394.354354	2811.428054	6.185297835	0.000207589	0.233255261	0.865317993
1089748	78.82663935	+	9.903931944	NA	NA	-0.37575086	NA	0.284722079	6.023776873	NA	NA	NA	NA	NA	+	NA	1.30971906	NA	NA	NA	NA	-0.053436059	NA	NA	11	-1394.354491	2811.428329	6.18557202	0.00020756	0.23280178	0.865630467
324576	62.73291022	+	19.03804732	-1.193325093	5.143566983	-0.450397935	NA	-11.96369232	6.753917943	+	+	NA	NA	+	+	3.30476046	1.078270199	NA	NA	-0.762092916	NA	NA	NA	NA	17	-1387.867575	2811.430441	6.187684427	0.000207341	0.345443942	0.864228665
4207308	70.69362707	+	12.25247052	NA	5.049084773	NA	NA	-7.741815903	7.151337914	NA	+	NA	NA	+	+	NA	NA	NA	NA	NA	NA	NA	NA	-0.203959475	12	-1393.290304	2811.433066	6.190309926	0.000207069	0.310101549	0.86335477
4235476	78.82998845	+	9.902988666	NA	NA	-0.365977189	NA	0.288995959	6.022137361	NA	NA	NA	NA	NA	+	NA	1.315118192	NA	NA	NA	NA	NA	NA	0.004642373	11	-1394.361415	2811.442176	6.199419264	0.000206128	0.23288501	0.86557877
305388	78.40240206	+	10.06936643	NA	0.601935585	NA	2.041732001	0.406782961	7.061931411	NA	NA	NA	+	NA	+	NA	1.222692953	NA	NA	-1.056566975	NA	NA	NA	NA	13	-1392.222796	2811.442853	6.200096355	0.000206058	0.23697187	0.865669536
172204	78.03612728	+	9.931973768	NA	0.981577485	NA	0.005618874	NA	6.025441756	NA	NA	NA	NA	NA	+	NA	1.291787053	NA	-0.11636828	NA	NA	NA	NA	NA	11	-1394.362992	2811.445329	6.202572815	0.000205803	0.233362	0.865240558
270990	83.42232365	+	NA	-1.433417991	5.219044124	NA	NA	NA	7.903124104	NA	+	NA	NA	NA	+	NA	NA	NA	NA	-0.851350305	NA	NA	NA	NA	10	-1395.425707	2811.44924	6.206483445	0.000205401	0.126008774	0.864064563
2402476	78.32027815	+	10.03308225	NA	0.608444539	NA	2.026231472	NA	7.07180526	NA	NA	NA	+	NA	+	NA	1.231837279	NA	NA	-1.083453228	NA	NA	0.035395057	NA	13	-1392.227778	2811.452816	6.210059303	0.000205034	0.236774994	0.865706321
64760	73.83138334	+	12.29323385	-1.318873619	NA	-1.052391514	2.561847376	-7.822185138	6.583885021	NA	NA	+	+	+	+	0.555319929	1.091894092	NA	NA	NA	NA	NA	NA	NA	16	-1388.975264	2811.453291	6.210534816	0.000204986	0.315464537	0.865720766
2669048	69.10239725	+	17.1088628	-1.392794221	NA	-0.677651302	2.711692899	-8.392289804	6.558806313	+	NA	NA	+	+	+	NA	1.084348534	NA	NA	NA	0.3926261	NA	-0.190746275	NA	17	-1387.879105	2811.4535	6.210743888	0.000204964	0.335317656	0.865181917
1110488	65.81985782	+	19.63664631	-1.326516395	NA	-0.355409981	NA	-12.03717207	6.31680582	+	NA	NA	NA	+	+	3.417543262	1.122925673	NA	NA	NA	NA	-0.049024374	NA	NA	15	-1390.065643	2811.453601	6.210844173	0.000204954	0.342274037	0.86295086
4241644	74.04783951	+	12.30643443	NA	0.730571271	NA	1.757908097	-7.307239867	6.244039201	NA	NA	NA	+	+	+	NA	1.267590586	NA	NA	NA	NA	NA	NA	0.025675616	14	-1391.150636	2811.455118	6.212361199	0.000204798	0.309441467	0.865840948
41196	78.11230009	+	9.953110378	NA	0.909327156	NA	-0.051826693	0.184820723	6.028622473	NA	NA	NA	NA	NA	+	NA	1.287903547	NA	NA	NA	NA	NA	NA	NA	11	-1394.370509	2811.460364	6.217607648	0.000204262	0.233299121	0.865362123
178432	73.72866689	+	12.10878893	-1.310622632	0.633480872	-0.542166366	2.354662308	-7.307502673	6.524170305	NA	NA	NA	+	+	+	NA	1.117733568	NA	-0.341769589	NA	NA	NA	NA	NA	16	-1388.981385	2811.465532	6.222775294	0.000203735	0.315829831	0.865533773
572660	74.40518672	+	12.35189563	NA	NA	-1.013392627	2.750897605	-7.406435533	6.244368357	NA	NA	+	+	+	+	NA	1.307678391	NA	NA	NA	0.306742428	NA	NA	NA	15	-1390.072292	2811.466898	6.224141305	0.000203596	0.309927825	0.866715068
4207056	68.52424634	+	17.04261983	-1.617982912	0.621201218	NA	NA	-8.678798614	7.465728217	+	NA	NA	NA	+	+	NA	NA	NA	NA	NA	NA	NA	NA	0.068281535	13	-1392.235597	2811.468455	6.225698142	0.000203437	0.33260185	0.861668635
4235468	78.15820693	+	9.962706933	NA	0.842812013	NA	NA	0.199224298	6.040242652	NA	NA	NA	NA	NA	+	NA	1.288771883	NA	NA	NA	NA	NA	NA	0.021010007	11	-1394.375112	2811.46957	6.226813486	0.000203324	0.233206103	0.865412387
303520	73.94056301	+	14.14293874	-1.148805601	0.562905192	-0.285843678	NA	NA	6.675023691	+	NA	NA	NA	NA	+	NA	1.123261441	NA	NA	-0.544636934	NA	NA	NA	NA	13	-1392.236201	2811.469663	6.226906527	0.000203314	0.253299723	0.864734531
1620212	74.42973217	+	12.34936443	NA	NA	-0.717688963	2.634048187	-7.366120724	6.238570273	NA	NA	NA	+	+	+	NA	1.302997701	NA	NA	NA	0.305945881	-0.157158581	NA	NA	15	-1390.074712	2811.471738	6.228981748	0.000203104	0.309621825	0.866872146
307680	69.01019466	+	16.87222119	-1.20400735	0.489101342	-0.304378731	NA	-8.711041668	6.674873684	+	NA	NA	NA	+	+	NA	1.114317607	NA	NA	-0.52302044	NA	NA	NA	NA	15	-1390.074931	2811.472175	6.229418727	0.000203059	0.332551826	0.863743578
43504	73.42434696	+	14.53219515	-1.30616938	0.621800526	NA	1.884326906	-0.445131806	6.533103103	+	NA	NA	+	NA	+	NA	1.089402231	NA	NA	NA	NA	NA	NA	NA	14	-1391.15935	2811.472547	6.22979065	0.000203021	0.25668884	0.864580823
43968	72.19777056	+	14.04573609	-1.293168813	3.052436982	-0.554296545	1.608363697	NA	6.415458575	+	+	NA	+	NA	+	NA	1.098910834	NA	NA	NA	NA	NA	NA	NA	15	-1390.075428	2811.473171	6.230414119	0.000202958	0.256432572	0.865913599
8632	73.87011606	+	14.38615785	-1.558498591	NA	-0.294112191	0.131681796	NA	7.464780773	+	NA	NA	NA	NA	+	NA	NA	NA	NA	NA	NA	NA	NA	NA	11	-1394.378779	2811.476904	6.234147917	0.00020258	0.252651412	0.863003722
5290232	74.12383011	+	12.14384239	-1.339344939	NA	-0.592209623	2.368330438	-7.302226611	6.586047585	NA	NA	NA	+	+	+	NA	1.10260096	NA	NA	NA	NA	-0.206131796	NA	0.104959317	16	-1388.987363	2811.477489	6.234732415	0.00020252	0.314912567	0.865965561
43260	78.36972791	+	9.991099127	NA	0.658822741	-0.556698995	2.174505318	0.361179214	6.249489223	NA	NA	NA	+	NA	+	NA	1.285058369	NA	NA	NA	NA	NA	NA	NA	13	-1392.243021	2811.483302	6.240545658	0.000201933	0.235325439	0.866701629
2144512	73.82528089	+	12.13956525	-1.275148937	0.429003417	-0.540817879	2.218526068	-7.308463098	6.56482525	NA	NA	NA	+	+	+	NA	1.066890502	NA	NA	NA	NA	NA	-0.162180739	NA	16	-1388.992238	2811.487239	6.244482747	0.000201536	0.315113788	0.865830894
567800	73.71934204	+	14.5851306	-1.359634385	NA	-0.662726164	2.695180478	-0.356242843	6.509157857	+	NA	NA	+	NA	+	NA	1.14248093	NA	NA	NA	0.373993841	NA	NA	NA	15	-1390.083391	2811.489096	6.246339355	0.000201349	0.256697643	0.865896326
108732	78.28592223	+	9.961152827	NA	0.667960698	-0.586754718	2.166663161	NA	6.248368179	NA	NA	NA	+	NA	+	NA	1.286832728	0.046284314	NA	NA	NA	NA	NA	NA	13	-1392.247465	2811.492191	6.249434267	0.000201037	0.23513272	0.866726663
12784	68.53123299	+	17.04314903	-1.595301878	0.626150021	NA	-0.000139438	-8.671821916	7.446164071	+	NA	NA	NA	+	+	NA	NA	NA	NA	NA	NA	NA	NA	NA	13	-1392.247734	2811.492729	6.249972622	0.000200983	0.332506648	0.861682442
307676	69.51379092	+	16.84182091	NA	0.58788726	-0.31930049	NA	-8.694079541	6.621067221	+	NA	NA	NA	+	+	NA	1.265228043	NA	NA	-0.79158149	NA	NA	NA	NA	14	-1391.171546	2811.496938	6.254181744	0.000200561	0.327292404	0.864767969
9624	73.86967836	+	14.39223152	-1.563960997	NA	-0.065388852	NA	NA	7.45794418	+	NA	+	NA	NA	+	NA	NA	NA	NA	NA	NA	NA	NA	NA	11	-1394.389047	2811.49744	6.254683387	0.00020051	0.253092505	0.862745114
572920	69.09928814	+	17.09753848	-1.412762578	NA	-1.022055363	2.816165226	-8.447341725	6.540521129	+	NA	+	+	+	+	NA	1.120191504	NA	NA	NA	0.360696063	NA	NA	NA	17	-1387.903467	2811.502224	6.259467885	0.000200031	0.335154142	0.865231447
829628	78.34427503	+	10.01312018	NA	0.451599029	-0.628534265	2.683632509	NA	6.99372337	NA	NA	NA	+	NA	+	NA	1.279048402	NA	NA	-1.038173882	0.341811073	NA	NA	NA	14	-1391.176344	2811.506534	6.263777655	0.000199601	0.236569185	0.8670435
2138344	78.44722584	+	9.774044353	-1.283850553	NA	NA	0.108707165	0.472850156	6.344849762	NA	NA	NA	NA	NA	+	NA	1.104913126	NA	NA	NA	NA	NA	-0.050681162	NA	12	-1393.327408	2811.507274	6.264517714	0.000199527	0.236920944	0.86482236
10688	73.42974866	+	14.59206157	-1.542360049	0.464904609	-0.502401668	2.308777305	NA	7.667201244	+	NA	NA	+	NA	+	NA	NA	NA	NA	NA	NA	NA	NA	NA	13	-1392.25686	2811.51098	6.268223741	0.000199157	0.255626955	0.863766818
1112312	73.8697951	+	12.2928289	-1.3037239	NA	-0.601913321	2.375383564	-7.76850867	6.56956401	NA	NA	NA	+	+	+	0.56440452	1.089172177	NA	NA	NA	NA	-0.213962624	NA	NA	16	-1389.00555	2811.513862	6.27110554	0.000198871	0.314954866	0.865934686
2111728	73.48321333	+	12.27803955	-1.540027397	0.530710727	NA	2.015160151	-7.214542085	7.628693515	NA	NA	NA	+	+	+	NA	NA	NA	NA	NA	NA	NA	-0.306171941	NA	14	-1391.184689	2811.523225	6.280468006	0.000197942	0.315162547	0.86359525
1057176	73.87943864	+	14.36471492	-1.56558761	NA	-0.314418604	NA	NA	7.447139165	+	NA	NA	NA	NA	+	NA	NA	NA	NA	NA	NA	-0.099770541	NA	NA	11	-1394.404251	2811.527848	6.285091894	0.000197485	0.252778493	0.862897594
48128	67.20203805	+	16.68511236	-1.345334207	3.238643724	-0.567823004	1.485169035	-8.556556978	6.412337331	+	+	NA	+	+	+	NA	1.088666412	NA	NA	NA	NA	NA	NA	NA	17	-1387.918395	2811.532081	6.289324117	0.000197067	0.335772971	0.865033964
2109928	68.91076721	+	17.12028061	-1.595668989	NA	NA	0.127404107	-8.647495202	7.465497048	+	NA	NA	NA	+	+	NA	NA	NA	NA	NA	NA	NA	-0.201636842	NA	13	-1392.270188	2811.537636	6.294879285	0.000196521	0.333159412	0.861314024
1091828	78.85991511	+	10.01335486	NA	NA	-0.629610026	2.462197765	0.459730675	6.303627076	NA	NA	NA	+	NA	+	NA	1.265992042	NA	NA	NA	NA	-0.223683048	NA	NA	13	-1392.270765	2811.538791	6.296034289	0.000196407	0.234851448	0.866879971
2400940	75.41574968	+	9.69083028	NA	4.944578821	NA	0.002300322	NA	6.817357781	NA	+	NA	NA	NA	+	NA	1.241862188	NA	NA	-1.18467218	NA	NA	0.113776797	NA	13	-1392.272087	2811.541435	6.298678139	0.000196148	0.236819016	0.865889992
436400	77.94030886	+	9.825065028	-1.138413681	0.719650503	NA	2.223781359	NA	7.114309623	NA	NA	NA	+	NA	+	NA	1.091583143	NA	-0.339734963	-0.816957192	NA	NA	NA	NA	14	-1391.194879	2811.543605	6.300848086	0.000195935	0.24044863	0.865081817
588020	74.06346572	+	12.54128834	NA	NA	-0.690359606	2.577865299	-8.026195303	6.219605154	NA	NA	NA	+	+	+	0.791906797	1.320187431	NA	NA	NA	0.328943895	NA	NA	NA	15	-1390.111566	2811.545446	6.302689173	0.000195755	0.310063349	0.86658965
272556	78.1004943	+	10.20464784	NA	0.600781191	NA	2.153714425	NA	8.363565846	NA	NA	NA	+	NA	+	NA	NA	NA	NA	-1.163244824	NA	NA	NA	NA	11	-1394.41336	2811.546067	6.303310261	0.000195694	0.235286159	0.864038366
8656	73.12546185	+	14.49301537	-1.542602192	0.707596718	NA	NA	-0.539563306	7.439471859	+	NA	NA	NA	NA	+	NA	NA	NA	NA	NA	NA	NA	NA	NA	11	-1394.414979	2811.549305	6.306548229	0.000195377	0.253444299	0.862742997
25032	75.10287131	+	13.10797214	-1.605900044	NA	NA	NA	0.243424835	7.461867674	+	NA	NA	NA	NA	+	-2.446527707	NA	NA	NA	NA	NA	NA	NA	NA	11	-1394.415474	2811.550294	6.307537227	0.000195281	0.262276212	0.862144708
305856	76.19551114	+	9.596655637	-1.104642244	3.337284703	-0.530871589	1.63962514	NA	6.992339951	NA	+	NA	+	NA	+	NA	1.090420239	NA	NA	-0.834886783	NA	NA	NA	NA	15	-1390.114501	2811.551316	6.308559087	0.000195181	0.240300375	0.86653489
571904	68.90507828	+	17.04644778	-1.389597065	0.363627852	-0.659817347	2.527329333	-8.417659394	6.491644306	+	NA	NA	+	+	+	NA	1.135286307	NA	NA	NA	0.379865683	NA	NA	NA	17	-1387.928492	2811.552275	6.309518463	0.000195087	0.334767558	0.865387852
4255976	73.70062546	+	12.28771374	-1.373768447	NA	NA	0.100695455	-8.081676325	6.368694268	NA	NA	NA	NA	+	+	0.565372713	1.128774195	NA	NA	NA	NA	NA	NA	0.151714856	14	-1391.200012	2811.553869	6.311112802	0.000194932	0.314274764	0.863738722
1620472	69.12958105	+	17.09467706	-1.402769524	NA	-0.697795206	2.678132233	-8.402993355	6.528332472	+	NA	NA	+	+	+	NA	1.120010535	NA	NA	NA	0.364090642	-0.136794987	NA	NA	17	-1387.929646	2811.554583	6.311826526	0.000194862	0.33479615	0.865370155
4241664	73.83608463	+	12.11639064	-1.324024398	0.428731589	-0.531308468	2.151587974	-7.323510827	6.542648452	NA	NA	NA	+	+	+	NA	1.124140256	NA	NA	NA	NA	NA	NA	0.113239337	16	-1389.026751	2811.556264	6.313507346	0.000194699	0.315037821	0.865866849
8664	73.60531066	+	14.51819684	-1.567054895	NA	-0.297105416	NA	-0.476777634	7.451997086	+	NA	NA	NA	NA	+	NA	NA	NA	NA	NA	NA	NA	NA	NA	11	-1394.418489	2811.556325	6.313568453	0.000194693	0.253444562	0.862796019
6338808	74.11769717	+	12.14890781	-1.327740856	NA	-0.548153735	2.328005627	-7.286256185	6.604698013	NA	NA	NA	+	+	+	NA	1.080064731	NA	NA	NA	NA	NA	-0.154663613	0.101799802	16	-1389.02776	2811.558282	6.315525893	0.000194502	0.315437595	0.865673962
2107572	78.50147462	+	10.16114587	NA	NA	-0.557179603	2.580899118	NA	7.565145121	NA	NA	NA	+	NA	+	NA	NA	NA	NA	NA	NA	NA	-0.389226624	NA	11	-1394.421136	2811.561618	6.318861691	0.000194178	0.233921723	0.864916122
46324	74.39852552	+	12.308943	NA	NA	-0.14849994	0.092334061	-7.665828715	6.042355968	NA	NA	+	NA	+	+	NA	1.308750682	NA	NA	NA	NA	NA	NA	NA	13	-1392.282776	2811.562812	6.320055527	0.000194062	0.308462919	0.864927692
24792	78.52847394	+	9.642309857	-1.575198633	NA	-0.30023608	NA	1.094832414	7.448266422	NA	NA	NA	NA	NA	+	-3.444826844	NA	NA	NA	NA	NA	NA	NA	NA	11	-1394.422357	2811.56406	6.321303317	0.000193941	0.25522167	0.863122851
434860	75.340406	+	9.689195222	NA	5.048988197	NA	0.080414179	NA	6.77475118	NA	+	NA	NA	NA	+	NA	1.219005512	NA	-0.154305704	-1.099167742	NA	NA	NA	NA	13	-1392.28402	2811.5653	6.322543993	0.000193821	0.237094988	0.865713588
141488	77.56707163	+	9.881694241	-1.555547014	0.778564193	NA	2.095609016	NA	7.640228822	NA	NA	NA	+	NA	+	NA	NA	NA	-0.248574076	NA	NA	NA	NA	NA	12	-1393.3567	2811.565859	6.323102309	0.000193767	0.239134076	0.863807839
2140404	78.84066146	+	10.02187782	NA	NA	-0.581377638	2.432087464	0.471179413	6.33602177	NA	NA	NA	+	NA	+	NA	1.230810303	NA	NA	NA	NA	NA	-0.202486957	NA	13	-1392.284439	2811.566139	6.32338233	0.00019374	0.235414837	0.866550007
10422	87.19166323	+	NA	-1.574095145	NA	-0.528019607	2.371336725	NA	7.675831212	NA	NA	NA	+	NA	+	NA	NA	NA	NA	NA	NA	NA	NA	NA	10	-1395.484282	2811.56639	6.323633972	0.000193715	0.124500538	0.865755132
6336744	73.95565506	+	12.15074222	-1.373089327	NA	NA	0.100451162	-7.607942047	6.376562214	NA	NA	NA	NA	+	+	NA	1.118044808	NA	NA	NA	NA	NA	-0.037664416	0.148380379	14	-1391.20707	2811.567986	6.32522948	0.000193561	0.314129888	0.863757489
62676	74.05411283	+	12.48037598	NA	NA	-0.115367145	NA	-8.329002966	6.026101963	NA	NA	+	NA	+	+	0.782460365	1.316445414	NA	NA	NA	NA	NA	NA	NA	13	-1392.286292	2811.569844	6.327087237	0.000193381	0.308872349	0.864680225
8348	77.8864151	+	10.08269005	NA	0.859630189	-0.306855197	NA	NA	7.306565106	NA	NA	NA	NA	NA	+	NA	NA	NA	NA	NA	NA	NA	NA	NA	9	-1396.541231	2811.570266	6.327509923	0.00019334	0.231105957	0.864077984
4765940	74.42617268	+	12.34761141	NA	NA	-0.694836997	2.582733801	-7.357189045	6.21448989	NA	NA	NA	+	+	+	NA	1.312786109	NA	NA	NA	0.33323775	NA	NA	-0.047328455	15	-1390.12617	2811.574654	6.33189747	0.000192917	0.309883503	0.866700855
8624	73.43222366	+	14.32399499	-1.545264086	0.706165996	NA	-0.003991383	NA	7.439236891	+	NA	NA	NA	NA	+	NA	NA	NA	NA	NA	NA	NA	NA	NA	11	-1394.427845	2811.575036	6.33227939	0.00019288	0.252937156	0.862733266
305600	73.89960337	+	14.45152049	-1.129285512	0.364311428	-0.509834324	2.37242525	NA	7.082054217	+	NA	NA	+	NA	+	NA	1.100006928	NA	NA	-0.749272627	NA	NA	NA	NA	15	-1390.127058	2811.57643	6.333673907	0.000192745	0.256608184	0.865293555
4498124	75.4657105	+	9.716716252	NA	4.926919392	NA	NA	0.257480879	6.794582558	NA	+	NA	NA	NA	+	NA	1.222119732	NA	NA	-1.114367198	NA	NA	NA	0.049386879	13	-1392.290936	2811.579131	6.336374937	0.000192485	0.236969772	0.865857361
44276	78.8490638	+	10.00555559	NA	NA	-0.999494229	2.598278367	0.443440302	6.30891727	NA	NA	+	+	NA	+	NA	1.27410303	NA	NA	NA	NA	NA	NA	NA	13	-1392.291422	2811.580103	6.337346952	0.000192392	0.23502963	0.866745628
2160868	74.18602677	+	12.54843365	NA	NA	NA	2.01701913	-7.882972639	6.330987282	NA	NA	NA	+	+	+	0.76281218	1.209003835	NA	NA	NA	NA	NA	-0.199671448	NA	14	-1391.213491	2811.580828	6.338071126	0.000192322	0.310127628	0.86535006
1094868	74.41161768	+	12.28910998	NA	NA	-0.109134605	NA	-7.677002364	6.029376295	NA	NA	+	NA	+	+	NA	1.31014146	NA	NA	NA	NA	-0.076619929	NA	NA	13	-1392.292322	2811.581903	6.339146831	0.000192219	0.308534768	0.864863318
24784	77.97727112	+	9.698284197	-1.551418294	0.69068537	NA	NA	1.000329404	7.436387957	NA	NA	NA	NA	NA	+	-3.337459419	NA	NA	NA	NA	NA	NA	NA	NA	11	-1394.434438	2811.588223	6.345466281	0.000191612	0.255076154	0.863149349
303852	75.44170327	+	9.718170071	NA	4.95751072	NA	0.00407686	0.261071162	6.773443066	NA	+	NA	NA	NA	+	NA	1.21409661	NA	NA	-1.091875305	NA	NA	NA	NA	13	-1392.29696	2811.591179	6.34842288	0.000191329	0.236971733	0.86585678
2160888	73.86916537	+	12.29477821	-1.292293435	NA	-0.555967969	2.335416974	-7.740210233	6.590694663	NA	NA	NA	+	+	+	0.550368756	1.064842509	NA	NA	NA	NA	NA	-0.165591697	NA	16	-1389.044528	2811.591819	6.349062348	0.000191268	0.315510307	0.865635138
2140648	73.82119299	+	14.60519945	-1.32368604	NA	NA	2.104095575	-0.348622143	6.611691942	+	NA	NA	+	NA	+	NA	1.04224893	NA	NA	NA	NA	NA	-0.165095112	NA	14	-1391.220823	2811.595492	6.352735351	0.000190917	0.256943224	0.864355875
61684	73.99238054	+	12.5145052	NA	NA	-0.378622441	0.116748212	-8.398002994	6.045019429	NA	NA	NA	NA	+	+	0.8045694	1.302268119	NA	NA	NA	NA	NA	NA	NA	13	-1392.299451	2811.596163	6.353406754	0.000190853	0.30864052	0.864755405
63744	73.56419664	+	12.26986091	-1.285195153	0.443028989	-0.539415902	2.151193835	-7.805843324	6.523266253	NA	NA	NA	+	+	+	0.583524711	1.110457356	NA	NA	NA	NA	NA	NA	NA	16	-1389.049032	2811.600827	6.358070468	0.000190408	0.315081701	0.865827725
112896	73.81786068	+	12.12868538	-1.293801486	0.440888956	-0.621196794	2.147379887	-7.323475551	6.525772163	NA	NA	NA	+	+	+	NA	1.113143677	0.125595302	NA	NA	NA	NA	NA	NA	16	-1389.049037	2811.600837	6.358080599	0.000190408	0.314943127	0.86585713
29388	70.41610539	+	12.46524665	NA	4.885673666	NA	NA	-8.467673702	7.208453542	NA	+	NA	NA	+	+	0.844128316	NA	NA	NA	NA	NA	NA	NA	NA	12	-1393.376224	2811.604907	6.36215025	0.00019002	0.310095694	0.863188354
2142452	74.35095142	+	12.32132027	NA	NA	-0.375942356	0.117106772	-7.724517566	6.062859189	NA	NA	NA	NA	+	+	NA	1.280445077	NA	NA	NA	NA	NA	-0.079659575	NA	13	-1392.304142	2811.605545	6.362788461	0.00018996	0.308551182	0.864835567
583928	78.69130291	+	9.651400397	-1.36585983	NA	-0.662959743	2.662412883	1.201659257	6.501162484	NA	NA	NA	+	NA	+	-3.304258307	1.143157846	NA	NA	NA	0.375555439	NA	NA	NA	15	-1390.143206	2811.608725	6.365968773	0.000189658	0.257981565	0.866560858
4240596	74.41608654	+	12.28657743	NA	NA	-0.113732918	NA	-7.672336724	6.027223476	NA	NA	+	NA	+	+	NA	1.318061063	NA	NA	NA	NA	NA	NA	0.010051767	13	-1392.306138	2811.609536	6.366779934	0.000189581	0.308663918	0.86479106
4766200	69.12331548	+	17.08685905	-1.430058242	NA	-0.666009421	2.620395471	-8.404299663	6.525845195	+	NA	NA	+	+	+	NA	1.143098525	NA	NA	NA	0.376936482	NA	NA	0.075460776	17	-1387.958573	2811.612438	6.369681213	0.000189306	0.335149425	0.865208911
59632	78.33229315	+	9.673755666	-1.312506478	0.604797244	NA	1.854913453	1.085399063	6.526304358	NA	NA	NA	+	NA	+	-3.214237974	1.089934441	NA	NA	NA	NA	NA	NA	NA	14	-1391.229782	2811.613409	6.370652791	0.000189214	0.257825369	0.865300274
2138816	74.96935135	+	9.415965494	-1.259972141	5.032811093	-0.453253029	-0.017239127	NA	6.206847079	NA	+	NA	NA	NA	+	NA	1.080976841	NA	NA	NA	NA	NA	-0.095600375	NA	14	-1391.230568	2811.614982	6.372225128	0.000189066	0.239004342	0.866373932
10480	77.77643384	+	9.94388581	-1.543281596	0.621804079	NA	1.959306444	0.591853751	7.636589015	NA	NA	NA	+	NA	+	NA	NA	NA	NA	NA	NA	NA	NA	NA	12	-1393.381595	2811.61565	6.372893517	0.000189002	0.238802068	0.863937225
172736	74.94907537	+	9.399198524	-1.279546303	5.101119713	-0.454391053	0.073663562	NA	6.185813856	NA	+	NA	NA	NA	+	NA	1.110782095	NA	-0.186468201	NA	NA	NA	NA	NA	14	-1391.23099	2811.615826	6.373069805	0.000188986	0.239302761	0.866253224
2140848	76.20481864	+	9.628647646	-1.284526595	3.146125282	NA	1.302006006	NA	6.442244647	NA	+	NA	+	NA	+	NA	1.040033417	NA	NA	NA	NA	NA	-0.15766975	NA	14	-1391.231175	2811.616196	6.373439407	0.000188951	0.239975426	0.865615582
4237800	73.83381719	+	14.57880192	-1.383265122	NA	NA	2.042141838	-0.352822308	6.59445374	+	NA	NA	+	NA	+	NA	1.105566254	NA	NA	NA	NA	NA	NA	0.15088929	14	-1391.231317	2811.61648	6.373723292	0.000188924	0.256877673	0.864460332
6338788	74.53932866	+	12.35891029	NA	NA	NA	2.016474645	-7.243571678	6.331930256	NA	NA	NA	+	+	+	NA	1.211645742	NA	NA	NA	NA	NA	-0.198389252	0.013438403	14	-1391.232163	2811.618173	6.375416575	0.000188764	0.309921638	0.865453546
271020	75.04027626	+	9.849672571	NA	5.151776087	NA	0.049360597	NA	8.057432444	NA	+	NA	NA	NA	+	NA	NA	NA	NA	-1.202495	NA	NA	NA	NA	11	-1394.449992	2811.619331	6.376574403	0.000188655	0.235375145	0.864230869
1093876	74.35852814	+	12.31778982	NA	NA	-0.389334221	0.11826174	-7.730274329	6.047852502	NA	NA	NA	NA	+	+	NA	1.296745883	NA	NA	NA	NA	-0.061581316	NA	NA	13	-1392.311439	2811.620137	6.377380927	0.000188579	0.30832835	0.864929045
10944	75.87711128	+	9.657083569	-1.530644063	3.32130268	-0.524923843	1.590218759	NA	7.51271607	NA	+	NA	+	NA	+	NA	NA	NA	NA	NA	NA	NA	NA	NA	13	-1392.311648	2811.620557	6.377800682	0.000188539	0.239149661	0.865170345
112352	70.37279854	+	11.8706383	-1.32994934	5.138554258	-0.742714417	NA	-7.898181014	6.203378573	NA	+	+	NA	+	+	NA	1.095089269	0.169645074	NA	NA	NA	NA	NA	NA	16	-1389.059128	2811.621018	6.378261853	0.000188496	0.317343144	0.864813682
108192	74.95303479	+	9.407331641	-1.275483797	5.048087386	-0.652460658	NA	NA	6.191782513	NA	+	+	NA	NA	+	NA	1.106139915	0.142184908	NA	NA	NA	NA	NA	NA	14	-1391.233715	2811.621275	6.378518922	0.000188472	0.238854252	0.866474586
271052	75.0651827	+	9.864629735	NA	5.206191332	NA	NA	0.286360973	8.047222293	NA	+	NA	NA	NA	+	NA	NA	NA	NA	-1.197087392	NA	NA	NA	NA	11	-1394.451415	2811.622176	6.379419743	0.000188387	0.235614741	0.86417959
4256208	65.44117537	+	19.59641449	-1.360677944	0.604391101	NA	NA	-11.98335414	6.352540446	+	NA	NA	NA	+	+	3.438220436	1.122810929	NA	NA	NA	NA	NA	NA	0.144099241	15	-1390.150355	2811.623024	6.380267378	0.000188307	0.341971658	0.863067244
107232	75.09136976	+	9.444013744	-1.276108002	4.964846757	-0.54679011	NA	0.377070402	6.194385836	NA	+	NA	NA	NA	+	NA	1.10862901	0.140401211	NA	NA	NA	NA	NA	NA	14	-1391.2346	2811.623045	6.380288935	0.000188305	0.239069178	0.866430784
829632	78.05371991	+	9.818323247	-1.158764073	0.363793104	-0.624581225	2.698249145	NA	7.036459551	NA	NA	NA	+	NA	+	NA	1.13884775	NA	NA	-0.781632227	0.383080851	NA	NA	NA	15	-1390.152202	2811.626718	6.383961538	0.000187959	0.239676924	0.866804322
178672	68.9126353	+	16.95043301	-1.377387429	0.719954303	NA	2.011254464	-8.299459559	6.543272719	+	NA	NA	+	+	+	NA	1.086719469	NA	-0.315871484	NA	NA	NA	NA	NA	16	-1389.062104	2811.62697	6.384213359	0.000187936	0.335045897	0.864034498
127712	70.19234637	+	12.02787756	-1.322121489	5.023337994	-0.585294264	NA	-8.371555739	6.204650102	NA	+	NA	NA	+	+	0.615337083	1.100333953	0.167167334	NA	NA	NA	NA	NA	NA	16	-1389.063072	2811.628906	6.386149582	0.000187754	0.317448081	0.864798667
2144752	68.97130781	+	17.01042368	-1.343907597	0.530010514	NA	1.890158996	-8.306808025	6.583311808	+	NA	NA	+	+	+	NA	1.037198365	NA	NA	NA	NA	NA	-0.15948754	NA	16	-1389.063696	2811.630154	6.387397663	0.000187637	0.334422484	0.864257131
176896	70.41961147	+	11.85917144	-1.334015216	5.156728614	-0.475235249	0.100452231	-7.845311928	6.199639546	NA	+	NA	NA	+	+	NA	1.1006413	NA	-0.217325741	NA	NA	NA	NA	NA	16	-1389.063798	2811.630358	6.387601677	0.000187618	0.317818023	0.864640575
1155744	75.01263779	+	9.414653123	-1.272571081	4.966653853	-0.548637387	NA	NA	6.193980258	NA	+	NA	NA	NA	+	NA	1.107723975	0.138501371	NA	NA	NA	-0.017470714	NA	NA	14	-1391.24047	2811.634787	6.392030569	0.000187203	0.238837044	0.866469078
107200	75.00295458	+	9.411343839	-1.272954978	4.98386053	-0.545238831	-0.012858679	NA	6.190906953	NA	+	NA	NA	NA	+	NA	1.109876288	0.137974694	NA	NA	NA	NA	NA	NA	14	-1391.240855	2811.635557	6.392800516	0.000187131	0.238892666	0.866439243
63200	70.1041274	+	12.01942539	-1.319674013	5.147505788	-0.628815411	NA	-8.404874194	6.200078489	NA	+	+	NA	+	+	0.615067442	1.090900083	NA	NA	NA	NA	NA	NA	NA	16	-1389.067278	2811.637319	6.394562056	0.000186966	0.317484825	0.864784711
4239604	74.36455617	+	12.31500597	NA	NA	-0.377963495	0.115367744	-7.723042952	6.045711295	NA	NA	NA	NA	+	+	NA	1.303643378	NA	NA	NA	NA	NA	NA	0.008109454	13	-1392.320515	2811.638289	6.395532876	0.000186875	0.308436522	0.864872267
42720	75.04003204	+	9.436701542	-1.273411839	5.045694698	-0.552610778	NA	0.361466171	6.191012744	NA	+	+	NA	NA	+	NA	1.101636571	NA	NA	NA	NA	NA	NA	NA	14	-1391.242355	2811.638556	6.395799062	0.00018685	0.239070643	0.866437811
2143216	66.28223961	+	16.46309809	-1.370894018	4.652240174	NA	-0.02184753	-8.722116567	6.280732405	+	+	NA	NA	+	+	NA	1.041125951	NA	NA	NA	NA	NA	-0.10610047	NA	16	-1389.068934	2811.64063	6.397873886	0.000186657	0.335750433	0.863889356
177136	66.27620043	+	16.42991527	-1.392768277	4.727781044	NA	0.079954054	-8.71243649	6.257507045	+	+	NA	NA	+	+	NA	1.074175182	NA	-0.208616324	NA	NA	NA	NA	NA	16	-1389.069	2811.640763	6.39800608	0.000186644	0.336156244	0.863757156
4241904	68.97791141	+	16.99062052	-1.403290101	0.523263742	NA	1.831974051	-8.327316895	6.567873458	+	NA	NA	+	+	+	NA	1.099027477	NA	NA	NA	NA	NA	NA	0.151128898	16	-1389.069374	2811.641511	6.398754009	0.000186574	0.334417521	0.864307559
2142976	70.44778217	+	11.87585648	-1.312116205	5.073242129	-0.47403148	-0.005964722	-7.850817104	6.221771526	NA	+	NA	NA	+	+	NA	1.069016359	NA	NA	NA	NA	NA	-0.099792439	NA	16	-1389.069666	2811.642095	6.399338217	0.00018652	0.317359586	0.864807907
2636024	73.68263984	+	12.3131238	-1.595648785	NA	-0.639304409	2.798078969	-7.277254705	7.652881234	NA	NA	NA	+	+	+	NA	NA	NA	NA	NA	0.362956873	NA	-0.341654695	NA	15	-1390.160692	2811.643698	6.400941336	0.00018637	0.31585557	0.864486036
14848	68.70743044	+	17.20679073	-1.589698547	0.386085613	-0.513851076	2.24976504	-8.367191589	7.667163121	+	NA	NA	+	+	+	NA	NA	NA	NA	NA	NA	NA	NA	NA	15	-1390.161923	2811.646161	6.403404235	0.000186141	0.334305688	0.863256776
10744	73.52291004	+	14.75437566	-1.563226077	NA	-0.518997201	2.430712584	-0.318926246	7.69305247	+	NA	NA	+	NA	+	NA	NA	NA	NA	NA	NA	NA	NA	NA	13	-1392.325148	2811.647555	6.404798797	0.000186011	0.256107024	0.863713887
1090272	75.0982023	+	9.444705456	-1.270752169	4.96855114	-0.458068673	NA	0.372526064	6.193299398	NA	+	NA	NA	NA	+	NA	1.102877246	NA	NA	NA	NA	-0.020246755	NA	NA	14	-1391.247947	2811.649741	6.406984539	0.000185808	0.239048393	0.866434063
1091232	74.96453112	+	9.408397845	-1.270172553	5.047505656	-0.554866087	NA	NA	6.190542705	NA	+	+	NA	NA	+	NA	1.101069965	NA	NA	NA	NA	-0.013901256	NA	NA	14	-1391.247962	2811.64977	6.407013735	0.000185805	0.238847711	0.866468797
42688	74.95472856	+	9.405304385	-1.270468987	5.064470134	-0.552910702	-0.01270482	NA	6.187634184	NA	+	+	NA	NA	+	NA	1.102910929	NA	NA	NA	NA	NA	NA	NA	14	-1391.248078	2811.650003	6.407246048	0.000185784	0.238895952	0.866442802
41728	75.08416154	+	9.440111009	-1.271153896	4.992045758	-0.454457466	-0.01794903	0.369655565	6.189170765	NA	+	NA	NA	NA	+	NA	1.105557065	NA	NA	NA	NA	NA	NA	NA	14	-1391.248244	2811.650335	6.407578555	0.000185753	0.239117497	0.866397298
4236000	75.09079422	+	9.444156555	-1.267805804	4.982457595	-0.456101497	NA	0.375294445	6.190363781	NA	+	NA	NA	NA	+	NA	1.102961654	NA	NA	NA	NA	NA	NA	-0.012228978	14	-1391.248566	2811.650979	6.408222167	0.000185693	0.239086453	0.866414316
13036	70.81998452	+	12.25964845	NA	4.864462707	NA	0.013338336	-7.755789599	7.210455658	NA	+	NA	NA	+	+	NA	NA	NA	NA	NA	NA	NA	NA	NA	12	-1393.399434	2811.651327	6.408570858	0.000185661	0.309860439	0.863326294
4305632	70.46824849	+	11.8757666	-1.321750395	5.034690104	-0.588028371	NA	-7.85374385	6.202848382	NA	+	NA	NA	+	+	NA	1.09762604	0.168950856	NA	NA	NA	NA	NA	-0.016387336	16	-1389.075187	2811.653137	6.410380297	0.000185493	0.317254199	0.864846794
174768	76.16490382	+	9.601155431	-1.314048002	3.262974341	NA	1.401529249	NA	6.40458737	NA	+	NA	+	NA	+	NA	1.0880618	NA	-0.260251874	NA	NA	NA	NA	NA	14	-1391.249838	2811.653522	6.410765293	0.000185457	0.240361381	0.865450149
1159904	70.47816365	+	11.87576809	-1.326097109	5.018173634	-0.585868477	NA	-7.855812523	6.206132714	NA	+	NA	NA	+	+	NA	1.098739782	0.165392776	NA	NA	NA	-0.011410075	NA	NA	16	-1389.075552	2811.653865	6.411108955	0.000185425	0.31723214	0.864856802
111360	70.47799759	+	11.87514832	-1.326525264	5.019704926	-0.584734237	-0.000132082	-7.854386753	6.205687374	NA	+	NA	NA	+	+	NA	1.099737217	0.166394986	NA	NA	NA	NA	NA	NA	16	-1389.075869	2811.6545	6.411743105	0.000185367	0.317260259	0.864844942
61916	65.76941513	+	19.71948355	NA	0.696904947	-0.359098686	NA	-12.25215736	6.029558582	+	NA	NA	NA	+	+	3.643090118	1.294808884	NA	NA	NA	NA	NA	NA	NA	14	-1391.251243	2811.656332	6.413575246	0.000185197	0.335741907	0.864279996
32920	78.71871296	+	9.43317361	-1.571250625	NA	-0.38889857	NA	NA	3.993402944	NA	NA	NA	NA	NA	NA	NA	2.138269624	NA	NA	NA	NA	NA	NA	NA	9	-1396.585512	2811.658828	6.416071875	0.000184966	0.234678993	0.862212127
2158824	73.69573945	+	12.30838892	-1.323776405	NA	NA	0.101417187	-8.081354549	6.356253109	NA	NA	NA	NA	+	+	0.579176413	1.095268261	NA	NA	NA	NA	NA	-0.053317942	NA	14	-1391.252566	2811.658978	6.416221126	0.000184952	0.314166392	0.86369145
14836	69.64701871	+	17.25670304	NA	NA	-0.564248385	2.380791145	-8.343265511	7.569360527	+	NA	NA	+	+	+	NA	NA	NA	NA	NA	NA	NA	NA	NA	13	-1392.330971	2811.659202	6.416445161	0.000184931	0.326638947	0.863873842
1110228	74.01022269	+	12.48472424	NA	NA	-0.391028068	NA	-8.411674978	6.026550846	NA	NA	NA	NA	+	+	0.789080078	1.306170465	NA	NA	NA	NA	-0.055545666	NA	NA	13	-1392.331178	2811.659616	6.416859977	0.000184893	0.308809672	0.864616207
1090240	75.00524296	+	9.41116005	-1.267578463	4.996072813	-0.458070218	-0.020392764	NA	6.188500144	NA	+	NA	NA	NA	+	NA	1.104507577	NA	NA	NA	NA	-0.021228519	NA	NA	14	-1391.253491	2811.660827	6.418070785	0.000184781	0.238882429	0.866435063
4258040	73.88529372	+	12.26804206	-1.342819875	NA	-0.546107687	2.266939913	-7.745889	6.568341337	NA	NA	NA	+	+	+	0.538642635	1.123521371	NA	NA	NA	NA	NA	NA	0.117479504	16	-1389.079354	2811.661471	6.41871468	0.000184722	0.31543271	0.865675087
4241120	70.38141911	+	11.86722475	-1.320148147	5.156599104	-0.630692685	NA	-7.887499575	6.198775899	NA	+	+	NA	+	+	NA	1.088522788	NA	NA	NA	NA	NA	NA	-0.013376008	16	-1389.07961	2811.661982	6.419225671	0.000184674	0.317291267	0.864832306
1095392	70.39104677	+	11.86711963	-1.323901658	5.141552532	-0.627450081	NA	-7.887989171	6.201357591	NA	+	+	NA	+	+	NA	1.08999059	NA	NA	NA	NA	-0.004624453	NA	NA	16	-1389.080014	2811.662791	6.420034675	0.0001846	0.317284013	0.864835935
46848	70.39167487	+	11.86741425	-1.324144216	5.140508641	-0.628636836	0.002595753	-7.887397672	6.201639212	NA	+	+	NA	+	+	NA	1.090183537	NA	NA	NA	NA	NA	NA	NA	16	-1389.080051	2811.662865	6.420108168	0.000184593	0.317292539	0.8648324
37080	74.28210445	+	11.88092176	-1.616698522	NA	-0.40243403	NA	-7.702021986	4.010482668	NA	NA	NA	NA	+	NA	NA	2.126297081	NA	NA	NA	NA	NA	NA	NA	11	-1394.472795	2811.664937	6.422180185	0.000184402	0.312356482	0.860889591
1110752	70.20823558	+	12.02427882	-1.315864361	5.028475092	-0.47846347	NA	-8.362310823	6.203050523	NA	+	NA	NA	+	+	0.612766096	1.094138462	NA	NA	NA	NA	-0.016675626	NA	NA	16	-1389.082731	2811.668225	6.425468136	0.000184099	0.317363091	0.864832802
10468	78.62997106	+	10.22856923	NA	NA	NA	2.118316251	0.528522248	7.552888671	NA	NA	NA	+	NA	+	NA	NA	NA	NA	NA	NA	NA	NA	NA	10	-1395.535553	2811.668932	6.4261755	0.000184034	0.233448747	0.863857257
4256480	70.20298579	+	12.02348267	-1.313579287	5.039541304	-0.476805654	NA	-8.358938404	6.200708061	NA	+	NA	NA	+	+	0.61190659	1.094258897	NA	NA	NA	NA	NA	NA	-0.009666101	16	-1389.083171	2811.669105	6.426348431	0.000184018	0.317399751	0.864817189
62208	70.20283324	+	12.02084447	-1.316310352	5.040881528	-0.475636787	-0.008853269	-8.360109948	6.20076264	NA	+	NA	NA	+	+	0.610745212	1.096021807	NA	NA	NA	NA	NA	NA	NA	16	-1389.083239	2811.66924	6.426483259	0.000184005	0.317416025	0.86481094
305392	78.1629978	+	9.88802338	-1.124788952	0.514306996	NA	2.03027077	0.542729834	7.105778343	NA	NA	NA	+	NA	+	NA	1.082965558	NA	NA	-0.8009618	NA	NA	NA	NA	14	-1391.258851	2811.671549	6.428792631	0.000183793	0.239924828	0.865312727
4255956	74.0171854	+	12.48184599	NA	NA	-0.380768653	NA	-8.401182634	6.02499944	NA	NA	NA	NA	+	+	0.784949799	1.312052558	NA	NA	NA	NA	NA	NA	0.006450631	13	-1392.338611	2811.674483	6.431726372	0.000183524	0.308902627	0.864570927
569848	69.14529242	+	16.92644694	-1.372801798	NA	-0.400816063	0.158081086	-8.775213487	6.2823226	+	NA	NA	NA	+	+	NA	1.141408584	NA	NA	NA	0.230467184	NA	NA	NA	15	-1390.178206	2811.678726	6.435969548	0.000183135	0.332943983	0.863596808
4501968	69.01105921	+	16.87210883	-1.264392622	0.510647975	NA	NA	-8.646961443	6.843107519	+	NA	NA	NA	+	+	NA	1.125659731	NA	NA	-0.677124986	NA	NA	NA	0.224838679	15	-1390.181746	2811.685806	6.443049961	0.000182488	0.333053435	0.863432793
4252368	75.630005	+	9.340077435	-1.345787518	4.589592626	NA	NA	0.986622197	6.250982409	NA	+	NA	NA	NA	+	-3.362142716	1.083340274	NA	NA	NA	NA	NA	NA	0.035720349	14	-1391.267492	2811.68883	6.446073305	0.000182212	0.258125609	0.865259627
4498128	75.24971976	+	9.52749965	-1.166900709	4.796301998	NA	NA	0.396798754	6.876942917	NA	+	NA	NA	NA	+	NA	1.088550771	NA	NA	-0.886534298	NA	NA	NA	0.124618236	14	-1391.267606	2811.689058	6.446301787	0.000182191	0.240093249	0.865532778
4240368	66.33918854	+	16.46163682	-1.391806212	4.577512777	NA	-0.02440325	-8.72175091	6.266506138	+	+	NA	NA	+	+	NA	1.074628528	NA	NA	NA	NA	NA	NA	0.040123931	16	-1389.094298	2811.691358	6.448601729	0.000181982	0.335643257	0.863932294
58096	75.58606111	+	9.336256047	-1.334838166	4.655655889	NA	-0.029847734	0.977745716	6.239343257	NA	+	NA	NA	NA	+	-3.358345893	1.080087544	NA	NA	NA	NA	NA	NA	NA	14	-1391.26883	2811.691505	6.448748942	0.000181968	0.258160013	0.865235314
5288672	70.48694523	+	11.87253818	-1.317367275	5.033861998	-0.479338721	NA	-7.846826701	6.202367712	NA	+	NA	NA	+	+	NA	1.092276483	NA	NA	NA	NA	-0.016389913	NA	-0.009836208	16	-1389.095167	2811.693096	6.450339522	0.000181824	0.317171939	0.86487917
1094400	70.48608616	+	11.87006889	-1.320153022	5.035550868	-0.478062856	-0.009225932	-7.848985176	6.202361024	NA	+	NA	NA	+	+	NA	1.094126904	NA	NA	NA	NA	-0.015871204	NA	NA	16	-1389.095227	2811.693217	6.450460378	0.000181813	0.317190202	0.86487183
4240128	70.48070562	+	11.86948933	-1.318002982	5.046097352	-0.476472455	-0.009317901	-7.846485381	6.200131753	NA	+	NA	NA	+	+	NA	1.094261121	NA	NA	NA	NA	NA	NA	-0.009094653	16	-1389.095631	2811.694024	6.451267822	0.000181739	0.317225165	0.864856641
2105768	73.84573924	+	14.41912341	-1.548892907	NA	NA	0.139379097	NA	7.462612403	+	NA	NA	NA	NA	+	NA	NA	NA	NA	NA	NA	NA	-0.200217857	NA	11	-1394.488275	2811.695897	6.45314022	0.000181569	0.253177289	0.862525043
2128104	73.62011012	+	12.42628659	-1.56303838	NA	NA	2.148330352	-7.597003981	7.657701863	NA	NA	NA	+	+	+	0.503206357	NA	NA	NA	NA	NA	NA	-0.309764816	NA	14	-1391.271284	2811.696414	6.453657076	0.000181522	0.315618718	0.863350167
6306024	73.8471851	+	12.29725791	-1.584379379	NA	NA	2.147810119	-7.178913177	7.673242962	NA	NA	NA	+	+	+	NA	NA	NA	NA	NA	NA	NA	-0.305199823	0.052864313	14	-1391.272533	2811.698911	6.456154773	0.000181296	0.315504239	0.863372431
2402480	78.04566483	+	9.842886164	-1.12017508	0.526729214	NA	2.019064714	NA	7.104573671	NA	NA	NA	+	NA	+	NA	1.085902061	NA	NA	-0.805643016	NA	NA	0.007022946	NA	14	-1391.272546	2811.698939	6.456182357	0.000181293	0.239724349	0.865391724
5288148	74.37495443	+	12.28954599	NA	NA	-0.390459728	NA	-7.748994208	6.027021152	NA	NA	NA	NA	+	+	NA	1.306776785	NA	NA	NA	NA	-0.05461156	NA	0.003629214	13	-1392.351602	2811.700465	6.457708016	0.000181155	0.308605006	0.86472806
4203216	74.89734945	+	9.602764107	-1.545484323	4.855970704	NA	NA	0.45181036	7.312572435	NA	+	NA	NA	NA	+	NA	NA	NA	NA	NA	NA	NA	NA	-0.051453642	12	-1393.424867	2811.702193	6.459436074	0.000180999	0.238941046	0.864185112
144112	70.32209367	+	12.01006913	-1.621301991	4.924431184	NA	0.101074096	-7.707539897	7.335181616	NA	+	NA	NA	+	+	NA	NA	NA	-0.16748995	NA	NA	NA	NA	NA	14	-1391.274736	2811.703318	6.460561341	0.000180897	0.317504804	0.862605866
4223696	70.0766647	+	12.15589274	-1.591057792	4.893589277	NA	NA	-8.185561665	7.316025686	NA	+	NA	NA	+	+	0.567462529	NA	NA	NA	NA	NA	NA	NA	-0.046186761	14	-1391.277874	2811.709594	6.466837332	0.00018033	0.317231599	0.862738917
139952	74.79122088	+	9.557614749	-1.567784394	4.886107501	NA	0.074012004	NA	7.330469173	NA	+	NA	NA	NA	+	NA	NA	NA	-0.135597718	NA	NA	NA	NA	NA	12	-1393.428799	2811.710056	6.467299799	0.000180288	0.239012932	0.864112554
434864	75.03492602	+	9.488414027	-1.14928932	5.016879927	NA	0.111055812	NA	6.822145445	NA	+	NA	NA	NA	+	NA	1.07810647	NA	-0.221985717	-0.843025895	NA	NA	NA	NA	14	-1391.279967	2811.71378	6.471023365	0.000179953	0.240298585	0.865358743
13276	66.29856192	+	16.57685405	NA	5.158765655	-0.474186687	NA	-8.839950346	7.193310109	+	+	NA	NA	+	+	NA	NA	NA	NA	NA	NA	NA	NA	NA	13	-1392.359011	2811.715283	6.47252637	0.000179818	0.327698879	0.863631018
6339048	69.28591375	+	17.06724985	-1.415141574	NA	NA	2.019818881	-8.289930254	6.63510653	+	NA	NA	+	+	+	NA	1.055675648	NA	NA	NA	NA	NA	-0.148362526	0.142815826	16	-1389.106339	2811.71544	6.472683875	0.000179804	0.335009314	0.863984479
8944	74.93055928	+	9.602112485	-1.562194081	4.802910689	NA	0.008475179	0.45351592	7.329436728	NA	+	NA	NA	NA	+	NA	NA	NA	NA	NA	NA	NA	NA	NA	12	-1393.431521	2811.715501	6.472744432	0.000179798	0.238935076	0.864191741
29424	70.11321961	+	12.1574425	-1.606105588	4.835073072	NA	0.016749658	-8.182391534	7.332385572	NA	+	NA	NA	+	+	0.563676148	NA	NA	NA	NA	NA	NA	NA	NA	14	-1391.282753	2811.719353	6.476596387	0.000179452	0.317228398	0.862742013
43760	76.32660377	+	9.653325815	-1.302179347	3.142642702	NA	1.246998224	0.490218053	6.405575938	NA	+	NA	+	NA	+	NA	1.080898848	NA	NA	NA	NA	NA	NA	NA	14	-1391.28423	2811.722306	6.479549079	0.000179187	0.240015252	0.865621654
8612	74.53485116	+	14.42565238	NA	NA	NA	0.172382803	NA	7.359179807	+	NA	NA	NA	NA	+	NA	NA	NA	NA	NA	NA	NA	NA	NA	9	-1396.617308	2811.722421	6.479664678	0.000179177	0.247054131	0.862918577
310012	72.09730634	+	12.1318114	NA	3.555339165	-0.55994146	1.562424115	-7.481244859	6.933474438	NA	+	NA	+	+	+	NA	1.225066413	NA	NA	-1.078765384	NA	NA	NA	NA	16	-1389.110579	2811.723921	6.481164904	0.000179043	0.313009545	0.866400828
61936	65.40574942	+	19.6024628	-1.316657633	0.664214073	NA	-0.038826156	-11.98847299	6.322867293	+	NA	NA	NA	+	+	3.450448982	1.106162863	NA	NA	NA	NA	NA	NA	NA	15	-1390.201216	2811.724746	6.481989075	0.000178969	0.341861111	0.863032098
4207080	68.90799365	+	17.11376678	-1.652280277	NA	NA	0.124835175	-8.648422709	7.499635125	+	NA	NA	NA	+	+	NA	NA	NA	NA	NA	NA	NA	NA	0.076846215	13	-1392.363892	2811.725045	6.48228822	0.000178942	0.333066755	0.86131733
2156776	78.7677706	+	9.696480886	-1.32964585	NA	NA	2.069107826	1.198342218	6.603323927	NA	NA	NA	+	NA	+	-3.269909031	1.043357424	NA	NA	NA	NA	NA	-0.163146916	NA	14	-1391.285669	2811.725185	6.482428583	0.00017893	0.258165026	0.865054398
65016	65.77195042	+	19.83747051	-1.341995873	NA	-1.060129408	2.583855235	-11.76048243	6.601386184	+	NA	+	+	+	+	3.463807157	1.085272726	NA	NA	NA	NA	NA	NA	NA	17	-1388.01644	2811.72817	6.485413472	0.000178663	0.344135803	0.864439575
303564	73.97535474	+	14.36118872	NA	0.711035091	NA	NA	-0.684628822	6.683652336	+	NA	NA	NA	NA	+	NA	1.252276264	NA	NA	-0.855133512	NA	NA	NA	NA	12	-1393.438526	2811.72951	6.486753585	0.000178543	0.250688327	0.864865393
4207344	70.35230624	+	12.01845472	-1.595507925	4.870839529	NA	0.015254484	-7.705705229	7.318841217	NA	+	NA	NA	+	+	NA	NA	NA	NA	NA	NA	NA	NA	-0.045138447	14	-1391.288308	2811.730462	6.487705806	0.000178458	0.317024794	0.862783371
48108	67.89959763	+	16.65340882	NA	3.202745931	NA	1.154507169	-8.467220847	6.132910125	+	+	NA	+	+	+	NA	1.250153799	NA	NA	NA	NA	NA	NA	NA	15	-1390.205752	2811.733817	6.491060572	0.000178159	0.328850767	0.865330136
14304	65.50413244	+	16.55972986	-1.618181312	5.262818757	-0.657229569	NA	-8.89543427	7.307747691	+	+	+	NA	+	+	NA	NA	NA	NA	NA	NA	NA	NA	NA	15	-1390.206441	2811.735196	6.49243947	0.000178036	0.335996658	0.862722213
4209144	68.94011824	+	17.25189301	-1.623488356	NA	-0.523907844	2.352644589	-8.350099285	7.701713898	+	NA	NA	+	+	+	NA	NA	NA	NA	NA	NA	NA	NA	0.044781896	15	-1390.206696	2811.735706	6.492949195	0.000177991	0.334669647	0.863061255
4253928	78.78713068	+	9.663515257	-1.390064437	NA	NA	2.007862887	1.19832428	6.58703586	NA	NA	NA	+	NA	+	-3.287858571	1.106506188	NA	NA	NA	NA	NA	NA	0.153768579	14	-1391.292217	2811.738281	6.495524258	0.000177762	0.258138937	0.865133629
2139056	71.28225721	+	13.73695664	-1.317058618	4.627610676	NA	-0.026748849	NA	6.263822174	+	+	NA	NA	NA	+	NA	1.05387893	NA	NA	NA	NA	NA	-0.101241132	NA	14	-1391.292281	2811.738409	6.495652405	0.00017775	0.255683606	0.865157666
57816	75.43013363	+	12.92309366	-1.306183434	NA	-0.332646877	NA	0.166082254	6.302969982	+	NA	NA	NA	NA	+	-2.426308748	1.134560516	NA	NA	NA	NA	NA	NA	NA	13	-1392.372064	2811.741389	6.498632059	0.000177486	0.2621481	0.864373933
8358	87.1197681	+	NA	-1.59256105	NA	NA	0.127412657	NA	7.463157586	NA	NA	NA	NA	NA	+	NA	NA	NA	NA	NA	NA	NA	NA	NA	8	-1397.678194	2811.745577	6.502820194	0.000177115	0.122575828	0.864209051
172976	71.27508373	+	13.7104566	-1.336840188	4.69038389	NA	0.061505571	NA	6.241799845	+	+	NA	NA	NA	+	NA	1.085019085	NA	-0.181638687	NA	NA	NA	NA	NA	14	-1391.296819	2811.747483	6.504726843	0.000176946	0.255971459	0.865056377
111072	68.86504793	+	16.87135751	-1.313758555	0.560172673	-0.485915	NA	-8.765162108	6.306468554	+	NA	NA	NA	+	+	NA	1.127651882	0.239853364	NA	NA	NA	NA	NA	NA	15	-1390.212983	2811.74828	6.505523734	0.000176875	0.332425227	0.863744815
2400944	75.12661773	+	9.497752116	-1.131431193	4.879715603	NA	-0.00120454	NA	6.851529755	NA	+	NA	NA	NA	+	NA	1.094181981	NA	NA	-0.905330562	NA	NA	0.084926059	NA	14	-1391.297672	2811.749191	6.506434382	0.000176795	0.23981966	0.865580568
4239840	68.9060096	+	16.85633695	-1.343659418	0.533289922	-0.319147352	NA	-8.759861572	6.323928158	+	NA	NA	NA	+	+	NA	1.136903357	NA	NA	NA	NA	NA	NA	0.125638379	15	-1390.213537	2811.749388	6.506631759	0.000176777	0.332478264	0.86376078
270496	77.68526831	+	9.840655123	-1.384502874	0.633708672	-0.250858516	NA	NA	7.82570909	NA	NA	NA	NA	NA	+	NA	NA	NA	NA	-0.57590896	NA	NA	NA	NA	11	-1394.515814	2811.750974	6.508217414	0.000176637	0.236157015	0.863755375
4207584	65.59320884	+	16.57333705	-1.587485735	5.179640802	-0.454974636	NA	-8.833684272	7.291135706	+	+	NA	NA	+	+	NA	NA	NA	NA	NA	NA	NA	NA	-0.084567005	15	-1390.21854	2811.759394	6.516637793	0.000175895	0.335850396	0.862772601
303856	75.18809802	+	9.533605229	-1.140641613	4.885384627	NA	0.001435092	0.399951477	6.820042092	NA	+	NA	NA	NA	+	NA	1.072091028	NA	NA	-0.834578813	NA	NA	NA	NA	14	-1391.305841	2811.765528	6.522771899	0.000175356	0.240031897	0.865526378
4236240	71.06449385	+	13.90205965	-1.333811488	4.526423741	NA	NA	-0.509013147	6.254377053	+	+	NA	NA	NA	+	NA	1.084299559	NA	NA	NA	NA	NA	NA	0.03446297	14	-1391.306645	2811.767136	6.524379091	0.000175216	0.256071783	0.865237182
41968	71.02060954	+	13.89547126	-1.323196483	4.595541872	NA	-0.033329481	-0.51793447	6.242295685	+	+	NA	NA	NA	+	NA	1.081406999	NA	NA	NA	NA	NA	NA	NA	14	-1391.307277	2811.7684	6.52564325	0.000175105	0.256118841	0.865205372
12772	69.63239484	+	17.12043666	NA	NA	NA	0.16155283	-8.626160238	7.358750506	+	NA	NA	NA	+	+	NA	NA	NA	NA	NA	NA	NA	NA	NA	11	-1394.52475	2811.768846	6.52608965	0.000175066	0.324936524	0.862131873
303532	74.35654618	+	14.14319275	NA	0.726105312	NA	-0.017809655	NA	6.679698411	+	NA	NA	NA	NA	+	NA	1.252981144	NA	NA	-0.853776326	NA	NA	NA	NA	12	-1393.458284	2811.769026	6.526269686	0.00017505	0.250137752	0.864893369
15104	71.39028118	+	12.07258108	-1.580701786	3.497207382	-0.538066405	1.479033511	-7.512552251	7.500054816	NA	+	NA	+	+	+	NA	NA	NA	NA	NA	NA	NA	NA	NA	15	-1390.223523	2811.76936	6.526603353	0.000175021	0.316784212	0.864022836
1061856	65.63480189	+	16.58073614	-1.611668655	5.093556288	-0.456821306	NA	-8.84758066	7.314327348	+	+	NA	NA	+	+	NA	NA	NA	NA	NA	NA	-0.06603099	NA	NA	15	-1390.226223	2811.77476	6.532003589	0.000174549	0.335739088	0.862816858
568000	76.39553417	+	9.599071196	-1.316628783	2.784731569	-0.647468431	1.936053593	NA	6.368198877	NA	+	NA	+	NA	+	NA	1.133867157	NA	NA	NA	0.317755862	NA	NA	NA	15	-1390.226506	2811.775326	6.532569235	0.0001745	0.239654857	0.867041387
9116	71.35049913	+	13.82088032	NA	5.114056009	-0.45134423	NA	NA	7.194468451	+	+	NA	NA	NA	+	NA	NA	NA	NA	NA	NA	NA	NA	NA	11	-1394.528021	2811.775387	6.532630961	0.000174494	0.249000074	0.864832058
4237556	78.87144297	+	10.00489685	NA	NA	-0.580924745	2.352723705	0.470310592	6.281894063	NA	NA	NA	+	NA	+	NA	1.286026396	NA	NA	NA	NA	NA	NA	-0.005606007	13	-1392.390227	2811.777715	6.53495801	0.000174291	0.2351205	0.866605978
78816	65.6154484	+	16.58728799	-1.62001663	5.098013881	-0.519780946	NA	-8.84644915	7.322200466	+	+	NA	NA	+	+	NA	NA	0.112319848	NA	NA	NA	NA	NA	NA	15	-1390.227701	2811.777715	6.534958863	0.000174291	0.335958443	0.862712734
26872	78.56721867	+	9.748730201	-1.569377311	NA	-0.518731959	2.395511029	1.259563261	7.685584542	NA	NA	NA	+	NA	+	-3.340034576	NA	NA	NA	NA	NA	NA	NA	NA	13	-1392.390812	2811.778884	6.536127079	0.000174189	0.257417364	0.864435512
4258020	74.21398373	+	12.53201202	NA	NA	NA	1.939514739	-7.894265283	6.281065714	NA	NA	NA	+	+	+	0.76280833	1.269744205	NA	NA	NA	NA	NA	NA	0.031656374	14	-1391.313254	2811.780353	6.537596784	0.000174061	0.309792392	0.865396659
1112568	65.80409758	+	19.84325437	-1.326694369	NA	-0.605847484	2.395527267	-11.70957723	6.586856347	+	NA	NA	+	+	+	3.47534111	1.082600846	NA	NA	NA	NA	-0.215080518	NA	NA	17	-1388.047858	2811.791007	6.548250766	0.000173137	0.343591508	0.864650481
13312	65.65099579	+	16.5848823	-1.615424592	5.071796706	-0.447001513	0.026117251	-8.83407482	7.320895805	+	+	NA	NA	+	+	NA	NA	NA	NA	NA	NA	NA	NA	NA	15	-1390.235325	2811.792964	6.550207699	0.000172967	0.335872604	0.862756273
46560	68.95615466	+	16.86585323	-1.302701356	0.505905473	-0.167604993	NA	-8.707623832	6.304569215	+	NA	+	NA	+	+	NA	1.125314596	NA	NA	NA	NA	NA	NA	NA	15	-1390.235626	2811.793566	6.550809755	0.000172915	0.332309965	0.863803998
106912	73.82767606	+	14.12332999	-1.261682982	0.634222255	-0.449035636	NA	NA	6.29093383	+	NA	NA	NA	NA	+	NA	1.136087253	0.210667078	NA	NA	NA	NA	NA	NA	13	-1392.398862	2811.794984	6.552227137	0.000172793	0.252939531	0.864894752
272816	73.49215523	+	14.64869574	-1.404648287	0.45167469	NA	2.156415922	NA	8.249240479	+	NA	NA	+	NA	+	NA	NA	NA	NA	-0.839651615	NA	NA	NA	NA	13	-1392.399034	2811.795328	6.552571408	0.000172763	0.25653673	0.862870304
42400	73.88655931	+	14.14214422	-1.251258697	0.571906839	-0.103178688	NA	NA	6.289667094	+	NA	+	NA	NA	+	NA	1.135764854	NA	NA	NA	NA	NA	NA	NA	13	-1392.39927	2811.7958	6.553043741	0.000172722	0.253086096	0.864825546
306092	72.68300899	+	14.08232764	NA	3.202014842	NA	1.430443415	NA	7.018503896	+	+	NA	+	NA	+	NA	1.20515162	NA	NA	-1.149595679	NA	NA	NA	NA	14	-1391.324486	2811.802818	6.560061585	0.000172117	0.253725436	0.865495089
1094112	68.89806977	+	16.85881638	-1.302870602	0.55983742	-0.340279825	NA	-8.759027299	6.306009414	+	NA	NA	NA	+	+	NA	1.114663417	NA	NA	NA	NA	-0.073124618	NA	NA	15	-1390.24155	2811.805414	6.562657911	0.000171894	0.33213755	0.863856276
32912	78.0849149	+	9.50454133	-1.554909681	0.823007268	NA	NA	NA	3.998964653	NA	NA	NA	NA	NA	NA	NA	2.114836746	NA	NA	NA	NA	NA	NA	NA	9	-1396.658994	2811.805792	6.563035555	0.000171862	0.234858773	0.861881584
319692	78.55989117	+	9.828730212	NA	0.697608073	NA	NA	0.757658135	6.677358608	NA	NA	NA	NA	NA	+	-3.078798759	1.253417104	NA	NA	-0.852822378	NA	NA	NA	NA	12	-1393.476787	2811.806033	6.563276612	0.000171841	0.25194919	0.86535745
1583288	78.00839267	+	9.881561876	-1.58551472	NA	-0.657561187	2.788864523	NA	7.66786982	NA	NA	NA	+	NA	+	NA	NA	NA	NA	NA	0.303388896	-0.216544059	NA	NA	13	-1392.404753	2811.806765	6.564008988	0.000171778	0.238303264	0.865583218
14572	73.80890712	+	12.48922186	NA	0.740057702	NA	1.856648901	-7.283466242	7.506652363	NA	NA	NA	+	+	+	NA	NA	NA	NA	NA	NA	NA	NA	NA	12	-1393.479276	2811.81101	6.568253753	0.000171414	0.307866641	0.864075108
63980	65.84673386	+	19.85046961	NA	0.718994071	NA	1.777440323	-11.82075561	6.254128837	+	NA	NA	+	+	+	3.646633239	1.259890278	NA	NA	NA	NA	NA	NA	NA	15	-1390.244531	2811.811377	6.568620333	0.000171382	0.337306181	0.864733391
535736	77.99356435	+	9.873918601	-1.60072711	NA	-1.049941344	2.943181817	NA	7.682951376	NA	NA	+	+	NA	+	NA	NA	NA	NA	NA	0.305814221	NA	NA	NA	13	-1392.407683	2811.812626	6.569869734	0.000171275	0.238531687	0.865458814
309756	69.70209181	+	17.01921342	NA	0.383391303	-0.538097775	2.332976906	-8.286321962	7.022997084	+	NA	NA	+	+	+	NA	1.239628402	NA	NA	-0.98893339	NA	NA	NA	NA	16	-1389.156135	2811.815033	6.572276115	0.000171069	0.329451985	0.866032796
272576	77.90170611	+	9.91292788	-1.356840369	0.389629848	-0.477196039	2.417682382	NA	8.217514261	NA	NA	NA	+	NA	+	NA	NA	NA	NA	-0.784731295	NA	NA	NA	NA	13	-1392.409291	2811.815842	6.573085919	0.000171	0.238940421	0.864747592
4469712	65.83991338	+	16.60850426	-1.485315389	4.987751886	NA	NA	-8.675737394	7.95516875	+	+	NA	NA	+	+	NA	NA	NA	NA	-0.874899325	NA	NA	NA	0.052051828	15	-1390.247557	2811.817428	6.574671263	0.000170865	0.336495774	0.862292314
565688	74.1591693	+	14.18581277	-1.322679455	NA	-0.381871486	0.165510494	NA	6.273168317	+	NA	NA	NA	NA	+	NA	1.149576004	NA	NA	NA	0.216438245	NA	NA	NA	13	-1392.410888	2811.819037	6.576280387	0.000170727	0.253017052	0.864956102
1095932	74.08495185	+	12.29289314	NA	0.642196077	-0.618216173	2.226156387	-7.383620701	6.267759718	NA	NA	NA	+	+	+	NA	1.26035943	NA	NA	NA	NA	-0.240637692	NA	NA	15	-1390.249599	2811.821513	6.578756138	0.000170516	0.309236353	0.866926724
275440	65.85704068	+	16.61373984	-1.471798393	4.971968517	NA	0.045417117	-8.662397079	7.934171514	+	+	NA	NA	+	+	NA	NA	NA	NA	-0.858621991	NA	NA	NA	NA	15	-1390.249779	2811.821873	6.57911612	0.000170485	0.336368773	0.862342541
273072	75.84567496	+	9.736871026	-1.377622954	3.420768857	NA	1.411024852	NA	8.150031955	NA	+	NA	+	NA	+	NA	NA	NA	NA	-0.926638295	NA	NA	NA	NA	13	-1392.413209	2811.823678	6.58092197	0.000170331	0.240100738	0.864208072
4518608	70.46073591	+	12.06297755	-1.216121455	4.833297795	NA	NA	-8.178564182	6.88217644	NA	+	NA	NA	+	+	0.590575445	1.079218542	NA	NA	-0.876176881	NA	NA	NA	0.128051504	16	-1389.160502	2811.823765	6.581009001	0.000170324	0.318011614	0.864314033
45568	68.8882429	+	16.85354907	-1.304712989	0.580811362	-0.327241783	-0.03135998	-8.755625863	6.297868287	+	NA	NA	NA	+	+	NA	1.122688612	NA	NA	NA	NA	NA	NA	NA	15	-1390.252425	2811.827164	6.584407665	0.000170035	0.332355617	0.863751049
41440	73.51948535	+	14.3040136	-1.251285166	0.624029401	-0.31088042	NA	-0.598941208	6.287610929	+	NA	NA	NA	NA	+	NA	1.13089519	NA	NA	NA	NA	NA	NA	NA	13	-1392.41515	2811.827561	6.584804718	0.000170001	0.253480305	0.864861813
8322	87.81194279	+	NA	NA	NA	NA	NA	NA	7.330089152	NA	NA	NA	NA	NA	+	NA	NA	NA	NA	NA	NA	NA	NA	NA	6	-1399.80291	2811.831626	6.588870001	0.000169656	0.117533676	0.864741847
1089952	73.85215828	+	14.11342604	-1.252100146	0.636356875	-0.322986095	NA	NA	6.290943745	+	NA	NA	NA	NA	+	NA	1.123678224	NA	NA	NA	NA	-0.075055602	NA	NA	13	-1392.417235	2811.831729	6.58897287	0.000169647	0.252792015	0.864961781
48380	74.06164253	+	12.29685689	NA	0.62587333	-1.048613804	2.395131662	-7.440821499	6.276235582	NA	NA	+	+	+	+	NA	1.268135527	NA	NA	NA	NA	NA	NA	NA	15	-1390.256292	2811.834898	6.592141012	0.000169379	0.309700202	0.866674398
291532	70.25132516	+	12.42648844	NA	5.247537984	NA	NA	-8.360018547	8.044330297	NA	+	NA	NA	+	+	0.796234943	NA	NA	NA	-1.194911798	NA	NA	NA	NA	13	-1392.420136	2811.837531	6.594774828	0.000169156	0.312178782	0.863236623
8390	87.11589267	+	NA	-1.603075844	NA	NA	NA	0.021555767	7.450958065	NA	NA	NA	NA	NA	+	NA	NA	NA	NA	NA	NA	NA	NA	NA	8	-1397.724728	2811.838646	6.595889319	0.000169061	0.122815399	0.863909066
61676	73.40466902	+	12.50540194	NA	0.840664184	NA	-0.044001642	-8.399553007	6.034253018	NA	NA	NA	NA	+	+	0.8569015	1.284612486	NA	NA	NA	NA	NA	NA	NA	13	-1392.421389	2811.840039	6.597282506	0.000168944	0.308540765	0.864726759
3156152	78.10282588	+	9.898701424	-1.473121762	NA	-0.586926223	2.673980252	NA	7.675471424	NA	NA	NA	+	NA	+	NA	NA	NA	NA	NA	NA	-0.290935954	-0.329470029	NA	13	-1392.422004	2811.841269	6.598512457	0.00016884	0.238410917	0.865267474
439024	70.60101701	+	11.91189186	-1.206866843	5.053557891	NA	0.136828629	-7.671429736	6.831657058	NA	+	NA	NA	+	+	NA	1.067165597	NA	-0.25219408	-0.834057455	NA	NA	NA	NA	16	-1389.169955	2811.842672	6.599915742	0.000168721	0.31840996	0.864112961
4255948	73.44088283	+	12.5149591	NA	0.783950014	NA	NA	-8.393657218	6.044685548	NA	NA	NA	NA	+	+	0.857508783	1.286403223	NA	NA	NA	NA	NA	NA	0.024035818	13	-1392.424017	2811.845294	6.602537485	0.0001685	0.308470312	0.864756225
4502256	70.74563925	+	11.91968892	-1.220528562	4.812596054	NA	0.014147634	-7.679387998	6.887827862	NA	+	NA	NA	+	+	NA	1.078008515	NA	NA	-0.878663077	NA	NA	NA	0.129265276	16	-1389.171906	2811.846575	6.603818528	0.000168393	0.317804793	0.864361196
303568	73.56115601	+	14.35077108	-1.158132999	0.615515538	NA	NA	-0.579177487	6.731953755	+	NA	NA	NA	NA	+	NA	1.108002453	NA	NA	-0.593678325	NA	NA	NA	NA	13	-1392.425882	2811.849025	6.606268515	0.000168186	0.254217972	0.864272532
2142444	73.7928803	+	12.30008754	NA	0.831051296	NA	-0.041717197	-7.682419828	6.053797504	NA	NA	NA	NA	+	+	NA	1.261122909	NA	NA	NA	NA	NA	-0.086259301	NA	13	-1392.42605	2811.84936	6.606603319	0.000168158	0.308460904	0.864822615
4204776	78.23779031	+	9.946706619	-1.597993693	NA	NA	2.11616738	0.697345439	7.69157699	NA	NA	NA	+	NA	+	NA	NA	NA	NA	NA	NA	NA	NA	0.071494967	12	-1393.49872	2811.849898	6.607141767	0.000168113	0.238837516	0.863864452
310016	71.75091615	+	11.98009107	-1.160002489	3.509012477	-0.543864192	1.528835433	-7.466166306	6.979069399	NA	+	NA	+	+	+	NA	1.079999852	NA	NA	-0.818594068	NA	NA	NA	NA	17	-1388.077726	2811.850742	6.607985676	0.000168042	0.317440423	0.865671941
41408	73.83772816	+	14.1082235	-1.253917216	0.662140764	-0.309516601	-0.035494609	NA	6.281960285	+	NA	NA	NA	NA	+	NA	1.132096095	NA	NA	NA	NA	NA	NA	NA	13	-1392.428204	2811.853669	6.610912718	0.000167796	0.252999192	0.864840228
57568	78.30981166	+	9.57094628	-1.259761438	0.606788048	-0.314399233	NA	0.923468791	6.284431296	NA	NA	NA	NA	NA	+	-3.310333678	1.131011149	NA	NA	NA	NA	NA	NA	NA	13	-1392.429261	2811.855781	6.613024872	0.000167619	0.255111613	0.865226621
4256716	63.42046462	+	19.23834915	NA	4.636580228	NA	NA	-12.07882099	5.970977798	+	+	NA	NA	+	+	3.519152107	1.237028013	NA	NA	NA	NA	NA	NA	-0.082889795	15	-1390.268305	2811.858924	6.61616736	0.000167356	0.338293555	0.864522498
2140588	74.16644897	+	14.37073251	NA	0.755790365	NA	1.920879872	NA	6.305692019	+	NA	NA	+	NA	+	NA	1.209227209	NA	NA	NA	NA	NA	-0.195182785	NA	13	-1392.431042	2811.859344	6.616587431	0.000167321	0.251838703	0.86515464
4469452	70.59189995	+	12.22906367	NA	5.285248546	NA	NA	-7.687560195	8.007374489	NA	+	NA	NA	+	+	NA	NA	NA	NA	-1.166681597	NA	NA	NA	-0.061957394	13	-1392.431737	2811.860734	6.617977303	0.000167205	0.311973246	0.863355872
176364	73.76051753	+	12.28785652	NA	0.917918512	NA	0.027061044	-7.679054738	6.031077145	NA	NA	NA	NA	+	+	NA	1.289178071	NA	-0.141844959	NA	NA	NA	NA	NA	13	-1392.431966	2811.861192	6.618435336	0.000167166	0.308658042	0.86471367
8644	74.21855739	+	14.58484125	NA	NA	NA	NA	-0.57907473	7.341697742	+	NA	NA	NA	NA	+	NA	NA	NA	NA	NA	NA	NA	NA	NA	9	-1396.687254	2811.862312	6.61955576	0.000167073	0.247907402	0.862593959
3193076	74.5120836	+	12.33991383	NA	NA	-0.64045009	2.478610289	-7.329847996	6.355510736	NA	NA	NA	+	+	+	NA	1.203783264	NA	NA	NA	NA	-0.231879913	-0.213571515	NA	15	-1390.271034	2811.864382	6.621625492	0.0001669	0.309746277	0.866615982
275180	70.66602916	+	12.24296223	NA	5.17453813	NA	0.059087808	-7.678823881	8.058479948	NA	+	NA	NA	+	+	NA	NA	NA	NA	-1.203569732	NA	NA	NA	NA	13	-1392.433817	2811.864895	6.62213849	0.000166857	0.311886758	0.863385249
309760	69.20276021	+	17.04690413	-1.183355064	0.292277032	-0.521526662	2.309911055	-8.307142917	7.071544049	+	NA	NA	+	+	+	NA	1.091710531	NA	NA	-0.722884676	NA	NA	NA	NA	17	-1388.085252	2811.865794	6.623037495	0.000166782	0.334654568	0.865040849
4518604	70.66312708	+	12.27256833	NA	4.968617502	NA	NA	-8.366938908	6.795472843	NA	+	NA	NA	+	+	0.796822429	1.218557398	NA	NA	-1.112536403	NA	NA	NA	0.049454769	15	-1390.272419	2811.867151	6.624394823	0.000166669	0.313359026	0.864979944
2161144	65.81342255	+	19.83581653	-1.315206976	NA	-0.559672184	2.355899572	-11.67608963	6.608464428	+	NA	NA	+	+	+	3.457545033	1.057777468	NA	NA	NA	NA	NA	-0.167747067	NA	17	-1388.086132	2811.867555	6.624798641	0.000166635	0.344174028	0.864354633
12508	73.57109079	+	12.46404213	NA	0.78700519	-0.32386903	NA	-7.749297216	7.307926342	NA	NA	NA	NA	+	+	NA	NA	NA	NA	NA	NA	NA	NA	NA	11	-1394.575038	2811.869421	6.626664711	0.00016648	0.30667057	0.863350051
2405100	71.04898227	+	12.07240944	NA	4.969327973	NA	0.011838607	-7.682140266	6.820331892	NA	+	NA	NA	+	+	NA	1.235992832	NA	NA	-1.180809978	NA	NA	0.107463089	NA	15	-1390.274504	2811.871322	6.628565297	0.000166322	0.313089179	0.865139766
534720	77.6618033	+	9.875123827	-1.576112871	0.476137902	-0.600344381	2.579227247	NA	7.640200488	NA	NA	NA	+	NA	+	NA	NA	NA	NA	NA	0.328658546	NA	NA	NA	13	-1392.437393	2811.872046	6.629289304	0.000166262	0.238558969	0.865312117
4207044	69.62703832	+	17.1110265	NA	NA	NA	NA	-8.648202386	7.319158178	+	NA	NA	NA	+	+	NA	NA	NA	NA	NA	NA	NA	NA	-0.089255492	11	-1394.577748	2811.874841	6.632084817	0.000166029	0.325419666	0.861810635
303536	73.87783996	+	14.1646839	-1.161298587	0.636042736	NA	-0.021421779	NA	6.727007946	+	NA	NA	NA	NA	+	NA	1.108560095	NA	NA	-0.591082348	NA	NA	NA	NA	13	-1392.439742	2811.876744	6.633987904	0.000165871	0.253715418	0.864258582
439020	70.96303382	+	12.07190271	NA	5.087256115	NA	0.102903592	-7.69072178	6.78066558	NA	+	NA	NA	+	+	NA	1.215414374	NA	-0.179884398	-1.101850772	NA	NA	NA	NA	15	-1390.277639	2811.877593	6.634836043	0.000165801	0.313566693	0.864913152
324332	70.64344585	+	12.27672281	NA	4.989881838	NA	0.012233646	-8.364396398	6.776575883	NA	+	NA	NA	+	+	0.800013071	1.210052489	NA	NA	-1.091040841	NA	NA	NA	NA	15	-1390.278171	2811.878656	6.63589997	0.000165713	0.313348529	0.864982715
287440	75.12798828	+	9.44400215	-1.426896011	5.068977987	NA	NA	1.049524384	7.924322399	NA	+	NA	NA	NA	+	-3.39666924	NA	NA	NA	-0.866056327	NA	NA	NA	NA	13	-1392.443598	2811.884456	6.641699806	0.000165233	0.258600719	0.863625621
4239596	73.8066329	+	12.2925846	NA	0.83343102	NA	-0.043899725	-7.681893141	6.036654306	NA	NA	NA	NA	+	+	NA	1.288662475	NA	NA	NA	NA	NA	NA	0.023679176	13	-1392.443961	2811.885181	6.642424894	0.000165173	0.308335265	0.864865645
274656	73.34478906	+	12.25828636	-1.43692951	0.554006416	-0.268081931	NA	-7.654336193	7.816363168	NA	NA	NA	NA	+	+	NA	NA	NA	NA	-0.554991841	NA	NA	NA	NA	13	-1392.445835	2811.888931	6.646174037	0.000164864	0.313514104	0.862669962
62444	63.44514106	+	19.23304344	NA	4.605479132	NA	-0.033780316	-12.09058962	5.973574108	+	+	NA	NA	+	+	3.516274859	1.253414253	NA	NA	NA	NA	NA	NA	NA	15	-1390.283843	2811.89	6.647243716	0.000164776	0.338279214	0.86450586
64000	65.55118761	+	19.78737095	-1.309308746	0.419783722	-0.543910074	2.176985134	-11.72616829	6.541801207	+	NA	NA	+	+	+	3.479676909	1.103918566	NA	NA	NA	NA	NA	NA	NA	17	-1388.099302	2811.893894	6.651137485	0.000164455	0.34365354	0.864578235
8680	73.60536199	+	14.55084656	-1.578582544	NA	NA	0.13516049	-0.432066015	7.474610023	+	NA	NA	NA	NA	+	NA	NA	NA	NA	NA	NA	NA	NA	NA	11	-1394.587525	2811.894397	6.651640154	0.000164414	0.253505581	0.862564193
319696	78.33425944	+	9.632141748	-1.167408305	0.5997558	NA	NA	0.933831023	6.725839643	NA	NA	NA	NA	NA	+	-3.270057999	1.1080303	NA	NA	-0.589264253	NA	NA	NA	NA	13	-1392.448985	2811.89523	6.652473562	0.000164345	0.255761627	0.864689019
2144508	74.11953828	+	12.30139194	NA	0.574462155	-0.568710376	2.203405284	-7.359491938	6.300325129	NA	NA	NA	+	+	+	NA	1.228598273	NA	NA	NA	NA	NA	-0.196554443	NA	15	-1390.287306	2811.896925	6.654168929	0.000164206	0.309939575	0.866566153
1096948	74.5002348	+	12.33400722	NA	NA	-1.056995383	2.629810712	-7.398446409	6.323233291	NA	NA	+	+	+	+	NA	1.252469005	NA	NA	NA	NA	-0.205635038	NA	NA	15	-1390.288158	2811.89863	6.655873818	0.000164066	0.3095181	0.866667173
4501964	69.53088204	+	16.84235062	NA	0.625348593	NA	NA	-8.619285953	6.75200441	+	NA	NA	NA	+	+	NA	1.271040273	NA	NA	-0.921388503	NA	NA	NA	0.143765405	14	-1391.374145	2811.902135	6.659378702	0.000163779	0.327451882	0.864468499
2405104	70.70442187	+	11.91952344	-1.187737494	4.900697109	NA	0.009229451	-7.666592395	6.857319512	NA	+	NA	NA	+	+	NA	1.080624425	NA	NA	-0.888561718	NA	NA	0.077076931	NA	16	-1389.200101	2811.902965	6.660208499	0.000163711	0.317659891	0.864399278
4256232	65.85429746	+	19.63061066	-1.396350557	NA	NA	0.093756146	-11.91908009	6.382974196	+	NA	NA	NA	+	+	3.396525922	1.122646462	NA	NA	NA	NA	NA	NA	0.152206634	15	-1390.29035	2811.903015	6.660258326	0.000163707	0.342453221	0.862711512
324336	70.39973068	+	12.07303795	-1.189039437	4.915516996	NA	0.009532225	-8.180151599	6.825925557	NA	+	NA	NA	+	+	0.602642357	1.061858334	NA	NA	-0.82379937	NA	NA	NA	NA	16	-1389.200674	2811.90411	6.661353745	0.000163617	0.317902473	0.864319614
2145524	74.48375406	+	12.34080487	NA	NA	-1.027365248	2.61371488	-7.382912779	6.356072796	NA	NA	+	+	+	+	NA	1.217410513	NA	NA	NA	NA	NA	-0.194296613	NA	15	-1390.291332	2811.904979	6.662222405	0.000163546	0.310154775	0.866379408
534708	78.45607363	+	10.16092881	NA	NA	-0.632884969	2.671721434	NA	7.552945291	NA	NA	NA	+	NA	+	NA	NA	NA	NA	NA	0.259733065	NA	NA	NA	11	-1394.593474	2811.906293	6.663536788	0.000163439	0.2331189	0.865188841
37600	70.64928224	+	11.62860184	-1.616748857	5.249578519	-0.532419675	NA	-7.857057939	3.961406383	NA	+	NA	NA	+	NA	NA	2.06351009	NA	NA	NA	NA	NA	NA	NA	13	-1392.454877	2811.907014	6.664257961	0.00016338	0.315618933	0.861890231
320220	75.54714265	+	9.484251201	NA	5.275061988	-0.44923697	NA	0.798130111	6.696500364	NA	+	NA	NA	NA	+	-3.199220891	1.232157642	NA	NA	-1.037630174	NA	NA	NA	NA	14	-1391.377372	2811.908591	6.665834554	0.000163251	0.254735166	0.866521721
4502252	71.04508034	+	12.07880226	NA	4.947535003	NA	0.013822308	-7.694588726	6.801088587	NA	+	NA	NA	+	+	NA	1.217884156	NA	NA	-1.116250001	NA	NA	NA	0.050524621	15	-1390.293172	2811.908658	6.665901185	0.000163246	0.313123046	0.865096502
588276	66.13279669	+	19.97415823	NA	NA	-0.69461742	2.59745351	-11.90783601	6.231545787	+	NA	NA	+	+	+	3.659809489	1.316977889	NA	NA	NA	0.329325009	NA	NA	NA	16	-1389.203532	2811.909827	6.667070534	0.00016315	0.33794122	0.865499236
4503792	73.9502557	+	12.15792009	-1.227298396	0.398505055	NA	2.001489654	-7.182023148	7.222852445	NA	NA	NA	+	+	+	NA	1.105543019	NA	NA	-0.895086305	NA	NA	NA	0.251754295	16	-1389.203813	2811.910389	6.667632925	0.000163104	0.315669875	0.865231319
11184	71.79874909	+	14.24273146	-1.588106763	3.114866557	NA	1.357674387	NA	7.517408586	+	+	NA	+	NA	+	NA	NA	NA	NA	NA	NA	NA	NA	NA	13	-1392.456834	2811.910928	6.668171133	0.000163061	0.256361491	0.86347586
57808	74.91682674	+	12.96524885	-1.292633032	0.655834522	NA	NA	0.085363363	6.316213025	+	NA	NA	NA	NA	+	-2.327525486	1.111834704	NA	NA	NA	NA	NA	NA	NA	13	-1392.457225	2811.911709	6.668952898	0.000162997	0.262054462	0.864314331
24808	78.49967612	+	9.702887979	-1.586815131	NA	NA	0.134266551	1.127850757	7.470893751	NA	NA	NA	NA	NA	+	-3.407695642	NA	NA	NA	NA	NA	NA	NA	NA	11	-1394.596781	2811.912907	6.670150617	0.000162899	0.25522926	0.862917288
24772	78.89537007	+	9.952615818	NA	NA	NA	NA	0.899790122	7.337674199	NA	NA	NA	NA	NA	+	-3.187050173	NA	NA	NA	NA	NA	NA	NA	NA	9	-1396.71541	2811.918625	6.675868942	0.000162434	0.249337488	0.863051045
145648	73.39576827	+	12.24707128	-1.604999421	0.70434565	NA	2.061408949	-7.218855165	7.641572064	NA	NA	NA	+	+	+	NA	NA	NA	-0.276493144	NA	NA	NA	NA	NA	14	-1391.382664	2811.919175	6.676418184	0.00016239	0.315532284	0.863283747
306096	72.18496829	+	14.09802122	-1.158657293	3.14665498	NA	1.409990327	NA	7.063260599	+	+	NA	+	NA	+	NA	1.061005734	NA	NA	-0.887680595	NA	NA	NA	NA	15	-1390.299147	2811.920608	6.677851126	0.000162273	0.257425269	0.864917067
4240856	69.25847496	+	16.9124571	-1.37270977	NA	-0.103502371	NA	-8.698995742	6.336265135	+	NA	+	NA	+	+	NA	1.148755055	NA	NA	NA	NA	NA	NA	0.133550902	15	-1390.301555	2811.925424	6.682667581	0.000161883	0.333164439	0.863368044
2145008	71.77548099	+	12.00153703	-1.336946185	3.320160828	NA	1.184934789	-7.448476481	6.440393392	NA	+	NA	+	+	+	NA	1.02918906	NA	NA	NA	NA	NA	-0.156560042	NA	16	-1389.211654	2811.926071	6.683314504	0.000161831	0.31694857	0.864842438
2128360	65.55291637	+	19.97898938	-1.584856425	NA	NA	2.166082811	-11.53902809	7.668403885	+	NA	NA	+	+	+	3.415225359	NA	NA	NA	NA	NA	NA	-0.310939915	NA	15	-1390.302175	2811.926663	6.683906831	0.000161783	0.344423357	0.862030655
15344	66.85745306	+	16.85270296	-1.638814392	3.30010029	NA	1.224992417	-8.467134776	7.503429464	+	+	NA	+	+	+	NA	NA	NA	NA	NA	NA	NA	NA	NA	15	-1390.302836	2811.927987	6.685230523	0.000161676	0.335782587	0.862680428
565948	75.33936432	+	9.632865415	NA	4.977420106	-0.514623737	0.019209233	NA	5.889041971	NA	+	NA	NA	NA	+	NA	1.292762923	NA	NA	NA	0.138643032	NA	NA	NA	13	-1392.466516	2811.930292	6.68753569	0.000161489	0.234933368	0.866894906
307696	68.99037633	+	16.87259502	-1.216886808	0.561364501	NA	-0.018239739	-8.634252359	6.731425947	+	NA	NA	NA	+	+	NA	1.098465629	NA	NA	-0.573081129	NA	NA	NA	NA	15	-1390.306104	2811.934522	6.691765793	0.000161148	0.332732946	0.863429225
2108600	78.0881059	+	9.886632464	-1.495380955	NA	-1.048282627	2.832289409	NA	7.694265227	NA	NA	+	+	NA	+	NA	NA	NA	NA	NA	NA	NA	-0.307308836	NA	13	-1392.468835	2811.93493	6.692173158	0.000161115	0.238690064	0.865067509
4258296	65.83404881	+	19.80491262	-1.365888313	NA	-0.54978131	2.286550482	-11.67978995	6.585586936	+	NA	NA	+	+	+	3.444267196	1.11708405	NA	NA	NA	NA	NA	NA	0.117774101	17	-1388.122639	2811.940569	6.697812402	0.000160662	0.344078201	0.86440449
306364	78.37403914	+	9.998888018	NA	0.524405627	-1.096882215	2.69611828	NA	7.094838895	NA	NA	+	+	NA	+	NA	1.223730621	NA	NA	-1.049369421	NA	NA	NA	NA	14	-1391.394047	2811.94194	6.699183693	0.000160552	0.236555818	0.866769275
178928	71.72872409	+	11.97659818	-1.367896895	3.446015107	NA	1.299392493	-7.445188274	6.403221272	NA	+	NA	+	+	+	NA	1.077424807	NA	-0.283362163	NA	NA	NA	NA	NA	16	-1389.220974	2811.944711	6.701954363	0.000160329	0.317516947	0.864623086
25312	75.04855215	+	9.356990479	-1.573178563	5.130384803	-0.43074884	NA	1.037988384	7.30942421	NA	+	NA	NA	NA	+	-3.455661295	NA	NA	NA	NA	NA	NA	NA	NA	13	-1392.473902	2811.945064	6.702307655	0.000160301	0.257710775	0.864361291
1058996	78.53424251	+	10.15193546	NA	NA	-0.618910881	2.579076786	NA	7.570471937	NA	NA	NA	+	NA	+	NA	NA	NA	NA	NA	NA	-0.296557651	NA	NA	11	-1394.615793	2811.950932	6.708175203	0.000159831	0.232891082	0.865274684
2161124	66.31632767	+	19.92443364	NA	NA	NA	2.034931206	-11.73391798	6.343723495	+	NA	NA	+	+	+	3.608528775	1.204879942	NA	NA	NA	NA	NA	-0.202269589	NA	15	-1390.315454	2811.953223	6.710466422	0.000159648	0.337937617	0.864319159
373728	66.0026824	+	16.41596024	-1.210725399	5.152805127	-0.584293687	NA	-8.801686978	6.764630057	+	+	NA	NA	+	+	NA	1.083070204	0.204983437	NA	-0.773887274	NA	NA	NA	NA	17	-1388.134064	2811.963418	6.720661707	0.000158837	0.336395664	0.864443175
33440	75.17945789	+	9.171722144	-1.564501156	5.196476135	-0.511403013	NA	NA	3.946848299	NA	+	NA	NA	NA	NA	NA	2.074936801	NA	NA	NA	NA	NA	NA	NA	11	-1394.622129	2811.963604	6.720847074	0.000158822	0.237123321	0.863488567
4239864	69.23294143	+	16.9155771	-1.373394292	NA	-0.334152511	0.084464768	-8.741893847	6.349636512	+	NA	NA	NA	+	+	NA	1.137289471	NA	NA	NA	NA	NA	NA	0.131743016	15	-1390.321182	2811.964678	6.721921866	0.000158737	0.332938026	0.863431933
271312	70.52805346	+	14.04113383	-1.415244364	5.003411546	NA	NA	-0.459052484	7.928982443	+	+	NA	NA	NA	+	NA	NA	NA	NA	-0.865786639	NA	NA	NA	NA	13	-1392.486415	2811.97009	6.727333023	0.000158308	0.256495367	0.86362117
309216	65.90677239	+	16.38542115	-1.206723686	5.314440476	-0.647287709	NA	-8.840858479	6.762637313	+	+	+	NA	+	+	NA	1.071151752	NA	NA	-0.779348991	NA	NA	NA	NA	17	-1388.137882	2811.971055	6.72829832	0.000158231	0.336391456	0.864447262
43964	72.78646633	+	14.01675831	NA	3.07043022	-0.581333181	1.608966485	NA	6.143711634	+	+	NA	+	NA	+	NA	1.273005643	NA	NA	NA	NA	NA	NA	NA	14	-1391.410159	2811.974164	6.7314072	0.000157986	0.251767922	0.866559667
304092	71.19390483	+	13.83389762	NA	5.209545254	-0.443013896	NA	-0.625406048	6.701289772	+	+	NA	NA	NA	+	NA	1.231607085	NA	NA	-1.035765134	NA	NA	NA	NA	14	-1391.410736	2811.975317	6.73256087	0.000157894	0.252814837	0.86645765
4202952	73.59206202	+	14.5375265	-1.611530512	NA	NA	NA	-0.454500658	7.480731778	+	NA	NA	NA	NA	+	NA	NA	NA	NA	NA	NA	NA	NA	0.06707851	11	-1394.628191	2811.975728	6.732971643	0.000157862	0.253897115	0.862330956
37072	73.77488388	+	11.89838717	-1.605646056	0.745026514	NA	NA	-7.625350665	4.014562558	NA	NA	NA	NA	+	NA	NA	2.10487389	NA	NA	NA	NA	NA	NA	NA	11	-1394.628272	2811.975889	6.733132646	0.000157849	0.311831682	0.860989613
369564	71.5383422	+	13.64463339	NA	5.203483828	-0.539176028	NA	NA	6.70893839	+	+	NA	NA	NA	+	NA	1.235868275	0.147841228	NA	-1.044434665	NA	NA	NA	NA	14	-1391.411955	2811.977756	6.734999814	0.000157702	0.252251951	0.866497098
534776	78.14147399	+	9.932016619	-1.603954937	NA	-0.618298525	2.719381781	0.697723175	7.667923977	NA	NA	NA	+	NA	+	NA	NA	NA	NA	NA	0.33425209	NA	NA	NA	13	-1392.491216	2811.979692	6.736935953	0.000157549	0.238739934	0.865181738
2138812	75.30451245	+	9.631326363	NA	5.065244532	-0.478412174	-0.022708679	NA	5.9489362	NA	+	NA	NA	NA	+	NA	1.241283115	NA	NA	NA	NA	NA	-0.128848426	NA	13	-1392.491668	2811.980596	6.73783986	0.000157478	0.23522697	0.866703123
2138340	78.78855651	+	9.978720044	NA	NA	NA	0.132033882	0.330143999	6.088611796	NA	NA	NA	NA	NA	+	NA	1.265971154	NA	NA	NA	NA	NA	-0.087808162	NA	11	-1394.630995	2811.981337	6.738580124	0.00015742	0.233049277	0.865127569
271280	70.81595958	+	13.90811632	-1.416606338	4.954685121	NA	0.041059083	NA	7.938312123	+	+	NA	NA	NA	+	NA	NA	NA	NA	-0.871182254	NA	NA	NA	NA	13	-1392.492179	2811.981618	6.738861703	0.000157398	0.255962696	0.863635991
4235996	75.33330242	+	9.64610364	NA	5.10361594	-0.492917329	NA	0.21756367	5.911414316	NA	+	NA	NA	NA	+	NA	1.253479007	NA	NA	NA	NA	NA	NA	-0.126835363	13	-1392.492708	2811.982677	6.739920736	0.000157314	0.235271677	0.866788989
305052	71.48915753	+	13.61575794	NA	5.311191477	-0.573620456	NA	NA	6.707231446	+	+	+	NA	NA	+	NA	1.22723734	NA	NA	-1.046896389	NA	NA	NA	NA	14	-1391.415974	2811.985794	6.743037441	0.000157069	0.25220603	0.866521216
62932	66.2992266	+	19.7471799	NA	NA	-0.114999896	NA	-12.12719189	6.03641556	+	NA	+	NA	+	+	3.586986178	1.31300018	NA	NA	NA	NA	NA	NA	NA	14	-1391.417477	2811.9888	6.746043243	0.000156834	0.336315009	0.863796014
4502496	66.06804713	+	16.40818184	-1.223439684	5.091517941	-0.440981993	NA	-8.792440527	6.795451295	+	+	NA	NA	+	+	NA	1.087895011	NA	NA	-0.800654493	NA	NA	NA	0.083597694	17	-1388.147608	2811.990507	6.74775045	0.0001567	0.336389474	0.864449852
4219080	78.51440723	+	9.661699733	-1.620890461	NA	NA	NA	1.115445417	7.477996364	NA	NA	NA	NA	NA	+	-3.433647768	NA	NA	NA	NA	NA	NA	NA	0.070318782	11	-1394.635593	2811.990531	6.747774947	0.000156698	0.255649473	0.862676697
276192	69.84847352	+	11.9738675	-1.430787289	5.636796318	-0.699795171	NA	-7.860961058	7.862204035	NA	+	+	NA	+	+	NA	NA	NA	NA	-0.826284514	NA	NA	NA	NA	15	-1390.335662	2811.993639	6.750882248	0.000156455	0.318009756	0.863141119
4208880	73.48319109	+	12.25488288	-1.609869498	0.538603166	NA	1.902173967	-7.231080648	7.656231455	NA	NA	NA	+	+	+	NA	NA	NA	NA	NA	NA	NA	NA	0.071286761	14	-1391.42039	2811.994626	6.751869884	0.000156377	0.31485785	0.863557803
46584	69.2714375	+	16.9216012	-1.329027461	NA	-0.140810583	0.063628416	-8.682603709	6.325368409	+	NA	+	NA	+	+	NA	1.127058457	NA	NA	NA	NA	NA	NA	NA	15	-1390.336605	2811.995524	6.752767487	0.000156307	0.332780773	0.86347663
1095128	69.26944231	+	16.91794231	-1.330974637	NA	-0.11276823	NA	-8.693300303	6.317358882	+	NA	+	NA	+	+	NA	1.126735082	NA	NA	NA	NA	-0.065202504	NA	NA	15	-1390.337619	2811.997553	6.754796328	0.000156149	0.332859011	0.863435653
4503788	74.26939147	+	12.31928573	NA	0.508286213	NA	2.004830843	-7.196084838	7.136055107	NA	NA	NA	+	+	+	NA	1.246474274	NA	NA	-1.133270005	NA	NA	NA	0.173192465	15	-1390.338168	2811.998649	6.755892791	0.000156063	0.310978125	0.865943383
5288408	69.22652371	+	16.90950067	-1.377437448	NA	-0.342839572	NA	-8.763428523	6.336811876	+	NA	NA	NA	+	+	NA	1.139259812	NA	NA	NA	NA	-0.038142717	NA	0.128934289	15	-1390.33827	2811.998855	6.756098128	0.000156047	0.333147306	0.863312164
30960	73.23255604	+	12.39367439	-1.582372039	0.550459692	NA	1.897615713	-7.679942741	7.634848252	NA	NA	NA	+	+	+	0.540479217	NA	NA	NA	NA	NA	NA	NA	NA	14	-1391.423904	2812.001655	6.758898534	0.000155829	0.314945807	0.863532088
174508	74.14801158	+	14.3226272	NA	0.883853105	NA	1.95680667	NA	6.250527269	+	NA	NA	+	NA	+	NA	1.269473181	NA	-0.197314913	NA	NA	NA	NA	NA	13	-1392.502786	2812.002832	6.760075137	0.000155737	0.251874978	0.865062533
309212	66.4211035	+	16.35643594	NA	5.399963075	-0.653135729	NA	-8.821415857	6.708281835	+	+	+	NA	+	+	NA	1.222720143	NA	NA	-1.047501767	NA	NA	NA	NA	16	-1389.250681	2812.004124	6.761367715	0.000155636	0.330992869	0.865425779
307692	69.50196279	+	16.84268879	NA	0.659778765	NA	-0.015206295	-8.612448491	6.680897051	+	NA	NA	NA	+	+	NA	1.250063545	NA	NA	-0.847595036	NA	NA	NA	NA	14	-1391.425253	2812.004352	6.761595668	0.000155619	0.327394516	0.86444434
304060	71.56006495	+	13.64268838	NA	5.190338646	-0.442896203	0.015493769	NA	6.706621205	+	+	NA	NA	NA	+	NA	1.230384032	NA	NA	-1.038737551	NA	NA	NA	NA	14	-1391.427283	2812.008412	6.765655036	0.000155303	0.252230802	0.866489466
2159080	65.84992623	+	19.65080033	-1.346226606	NA	NA	0.094485217	-11.91846636	6.370607906	+	NA	NA	NA	+	+	3.41014328	1.088896283	NA	NA	NA	NA	NA	-0.053978452	NA	15	-1390.34311	2812.008534	6.765777968	0.000155294	0.342338615	0.862662554
1352604	71.55067774	+	13.63866732	NA	5.207429881	-0.443045719	NA	NA	6.702282655	+	+	NA	NA	NA	+	NA	1.231016978	NA	NA	-1.036541595	NA	-0.002912433	NA	NA	14	-1391.427784	2812.009414	6.766657246	0.000155225	0.252247203	0.866479543
373724	66.51704776	+	16.38411265	NA	5.246591558	-0.577578569	NA	-8.782533818	6.708959105	+	+	NA	NA	+	+	NA	1.233845271	0.172080475	NA	-1.041917138	NA	NA	NA	NA	16	-1389.253504	2812.009771	6.767014011	0.000155198	0.330984792	0.865438668
178428	74.06271511	+	12.27616282	NA	0.730218005	-0.569707329	2.268091666	-7.363462779	6.244171857	NA	NA	NA	+	+	+	NA	1.290747403	NA	-0.246183056	NA	NA	NA	NA	NA	15	-1390.346149	2812.014611	6.771854582	0.000154823	0.310174932	0.866364841
58316	72.9878404	+	12.58137733	NA	4.568174181	NA	NA	0.013138868	5.97189291	+	+	NA	NA	NA	+	-2.27765876	1.256230513	NA	NA	NA	NA	NA	NA	NA	13	-1392.510018	2812.017297	6.774540676	0.000154615	0.259239229	0.865789538
4235492	78.80448116	+	9.970989148	NA	NA	NA	0.130320259	0.330611513	6.071618759	NA	NA	NA	NA	NA	+	NA	1.294648697	NA	NA	NA	NA	NA	NA	0.027886468	11	-1394.649007	2812.01736	6.774603241	0.00015461	0.232951083	0.865170363
572160	71.91237496	+	12.00629726	-1.369192103	2.954045238	-0.661630065	1.832625237	-7.533358349	6.366028615	NA	+	NA	+	+	+	NA	1.123664771	NA	NA	NA	0.322870564	NA	NA	NA	17	-1388.161277	2812.017844	6.775087994	0.000154572	0.316985978	0.865982621
539896	73.67201384	+	12.29867119	-1.646069491	NA	-1.089131128	2.899017856	-7.350902711	7.679480666	NA	NA	+	+	+	+	NA	NA	NA	NA	NA	0.314212188	NA	NA	NA	15	-1390.350542	2812.023398	6.780641406	0.000154144	0.315522923	0.864460082
308224	66.04100151	+	16.40692133	-1.2052941	5.14055474	-0.45072806	0.016438957	-8.785827446	6.759790674	+	+	NA	NA	+	+	NA	1.076441278	NA	NA	-0.766580468	NA	NA	NA	NA	17	-1388.164057	2812.023404	6.780647726	0.000154143	0.336278446	0.864481576
2664884	74.52472337	+	14.46932999	NA	NA	-0.685265258	2.757402555	NA	6.292717567	+	NA	NA	+	NA	+	NA	1.257804197	NA	NA	NA	0.3305912	NA	-0.2258706	NA	14	-1391.434829	2812.023503	6.780746977	0.000154136	0.251661588	0.866341169
4242160	71.84505285	+	11.98615595	-1.372421317	3.239368673	NA	1.145116787	-7.455280082	6.417143235	NA	+	NA	+	+	+	NA	1.080914234	NA	NA	NA	NA	NA	NA	0.075080346	16	-1389.260671	2812.024104	6.781347238	0.000154089	0.316787244	0.864899783
1356768	66.0285188	+	16.40362148	-1.205535169	5.160088647	-0.44938837	NA	-8.7884201	6.755452334	+	+	NA	NA	+	+	NA	1.077883702	NA	NA	-0.765115055	NA	0.006307907	NA	NA	17	-1388.164548	2812.024388	6.781631157	0.000154068	0.33632009	0.864463753
61940	66.25560882	+	19.76358843	NA	NA	-0.380253971	0.110400057	-12.18850297	6.054168996	+	NA	NA	NA	+	+	3.60189819	1.299270086	NA	NA	NA	NA	NA	NA	NA	14	-1391.43554	2812.024926	6.782169468	0.000154026	0.336044758	0.863883668
43500	73.85934555	+	14.52532252	NA	0.78024399	NA	1.833131259	-0.575530322	6.251806235	+	NA	NA	+	NA	+	NA	1.263831524	NA	NA	NA	NA	NA	NA	NA	13	-1392.514514	2812.026289	6.783532499	0.000153921	0.252090518	0.865223013
64240	71.5105096	+	12.13264179	-1.346366836	3.337410075	NA	1.119811124	-7.947917032	6.400038449	NA	+	NA	+	+	+	0.585726891	1.071312378	NA	NA	NA	NA	NA	NA	NA	16	-1389.263473	2812.029709	6.786952311	0.000153658	0.316941233	0.86484718
2111732	74.28628836	+	12.5146631	NA	NA	-0.565237406	2.513177179	-7.288011178	7.558076027	NA	NA	NA	+	+	+	NA	NA	NA	NA	NA	NA	NA	-0.388190947	NA	13	-1392.516775	2812.03081	6.788053057	0.000153574	0.308911895	0.864615018
8396	77.88328344	+	10.13123963	NA	0.913234396	NA	NA	0.22424108	7.313447282	NA	NA	NA	NA	NA	+	NA	NA	NA	NA	NA	NA	NA	NA	NA	9	-1396.772326	2812.032457	6.789700888	0.000153447	0.23150048	0.863619378
440556	74.15336402	+	12.31357506	NA	0.703851861	NA	2.156494544	-7.181588803	7.060222149	NA	NA	NA	+	+	+	NA	1.229182224	NA	-0.294031131	-1.062238372	NA	NA	NA	NA	15	-1390.355342	2812.032999	6.790242225	0.000153406	0.311601407	0.865616104
320224	75.31585796	+	9.290438513	-1.157723583	5.18836563	-0.434914724	NA	0.973453518	6.74763089	NA	+	NA	NA	NA	+	-3.387726758	1.087186682	NA	NA	-0.779300966	NA	NA	NA	NA	15	-1390.355496	2812.033306	6.790549617	0.000153382	0.258581298	0.865856986
1093048	74.04390172	+	14.45807192	-1.303417826	NA	-1.021715786	2.712201112	NA	6.609511156	+	NA	+	+	NA	+	NA	1.077302349	NA	NA	NA	NA	-0.201370422	NA	NA	15	-1390.355993	2812.0343	6.791543901	0.000153306	0.255720003	0.865719635
8364	77.82857801	+	10.11138773	NA	0.92665501	NA	-0.00811713	NA	7.312206898	NA	NA	NA	NA	NA	+	NA	NA	NA	NA	NA	NA	NA	NA	NA	9	-1396.774488	2812.036781	6.794024633	0.000153116	0.231369834	0.863605181
276976	68.84837478	+	17.21476345	-1.45759504	0.380114706	NA	2.085502381	-8.21752553	8.230506272	+	NA	NA	+	+	+	NA	NA	NA	NA	-0.814179326	NA	NA	NA	NA	15	-1390.358809	2812.039931	6.79717495	0.000152875	0.334693276	0.862702697
1094136	69.24312949	+	16.92082403	-1.332637157	NA	-0.35269195	0.086324573	-8.737224733	6.330826729	+	NA	NA	NA	+	+	NA	1.116241017	NA	NA	NA	NA	-0.051488976	NA	NA	15	-1390.359768	2812.041849	6.799092858	0.000152728	0.332658964	0.86348592
567740	74.2038565	+	14.36330107	NA	0.599204857	-0.65752726	2.492615872	NA	6.20588953	+	NA	NA	+	NA	+	NA	1.31688685	NA	NA	NA	0.314226172	NA	NA	NA	14	-1391.444095	2812.042037	6.799280517	0.000152714	0.2513702	0.866548339
2142712	69.24086864	+	16.92318809	-1.329624812	NA	-0.342315489	0.084867282	-8.732049279	6.337517448	+	NA	NA	NA	+	+	NA	1.109392964	NA	NA	NA	NA	NA	-0.04335047	NA	15	-1390.361355	2812.045024	6.802267749	0.000152486	0.332809715	0.863413638
440560	73.80864713	+	12.15636639	-1.193640904	0.650210711	NA	2.18521991	-7.163148968	7.109205429	NA	NA	NA	+	+	+	NA	1.082829857	NA	-0.365374875	-0.795638103	NA	NA	NA	NA	16	-1389.27164	2812.046042	6.803285323	0.000152408	0.31633215	0.864841444
44480	73.74276613	+	14.38085971	-1.28258019	0.518060222	-1.012061728	2.505161739	NA	6.563577707	+	NA	+	+	NA	+	NA	1.095815679	NA	NA	NA	NA	NA	NA	NA	15	-1390.361918	2812.04615	6.803393596	0.0001524	0.255885104	0.865597092
10144	70.6362275	+	13.79715513	-1.565782921	5.1737182	-0.575324204	NA	NA	7.307748477	+	+	+	NA	NA	+	NA	NA	NA	NA	NA	NA	NA	NA	NA	13	-1392.525018	2812.047297	6.804540303	0.000152313	0.25495775	0.864477463
270544	77.73511861	+	9.897857137	-1.394940422	0.667472534	NA	NA	0.413833232	7.862654351	NA	NA	NA	NA	NA	+	NA	NA	NA	NA	-0.618608097	NA	NA	NA	NA	11	-1394.663991	2812.047329	6.804572527	0.00015231	0.236675653	0.863341287
1353916	78.3731474	+	10.00246746	NA	0.543862991	-0.573477727	2.458243902	NA	7.029373877	NA	NA	NA	+	NA	+	NA	1.222101061	NA	NA	-0.983662466	NA	-0.235587079	NA	NA	14	-1391.447527	2812.0489	6.806143559	0.000152191	0.236303674	0.866883941
1092032	73.74061396	+	14.39464091	-1.266996888	0.534353133	-0.581115752	2.332309343	NA	6.551089426	+	NA	NA	+	NA	+	NA	1.090816097	NA	NA	NA	NA	-0.233176119	NA	NA	15	-1390.363313	2812.048941	6.806184304	0.000152188	0.255640576	0.865722705
108188	75.33046154	+	9.626353138	NA	5.038576845	-0.615481728	NA	NA	5.92489377	NA	+	+	NA	NA	+	NA	1.276714056	0.095172188	NA	NA	NA	NA	NA	NA	13	-1392.52681	2812.050881	6.808124601	0.00015204	0.234996957	0.866810468
308220	66.55164511	+	16.37775901	NA	5.229333624	-0.465514795	0.019663928	-8.768063578	6.706719255	+	+	NA	NA	+	+	NA	1.227373276	NA	NA	-1.035498653	NA	NA	NA	NA	16	-1389.274138	2812.051038	6.808281506	0.000152028	0.330890327	0.865460492
2107812	74.34341641	+	14.69714156	NA	NA	NA	2.27677149	NA	7.553782403	+	NA	NA	+	NA	+	NA	NA	NA	NA	NA	NA	NA	-0.385629749	NA	11	-1394.666507	2812.052361	6.809604504	0.000151928	0.250521415	0.86319508
4502492	66.53812375	+	16.37408538	NA	5.250041742	-0.464904918	NA	-8.772224035	6.70222189	+	+	NA	NA	+	+	NA	1.228792419	NA	NA	-1.034000008	NA	NA	NA	0.001946317	16	-1389.274967	2812.052697	6.809940471	0.000151902	0.330917671	0.865447122
1356764	66.5370347	+	16.37399633	NA	5.251565101	-0.465139213	NA	-8.77217244	6.701301657	+	+	NA	NA	+	+	NA	1.228483829	NA	NA	-1.033052735	NA	-0.000126913	NA	NA	16	-1389.274977	2812.052716	6.80995905	0.000151901	0.330917357	0.865447443
1155740	75.37142574	+	9.632182837	NA	4.979963301	-0.545937944	NA	NA	5.92773895	NA	+	NA	NA	NA	+	NA	1.275672992	0.090923713	NA	NA	NA	-0.032320919	NA	NA	13	-1392.527821	2812.052902	6.810145733	0.000151887	0.234956237	0.866825978
10428	78.04425118	+	10.13815978	NA	0.684123522	-0.528495789	2.251655419	NA	7.534144623	NA	NA	NA	+	NA	+	NA	NA	NA	NA	NA	NA	NA	NA	NA	11	-1394.666981	2812.053309	6.81055221	0.000151856	0.233418373	0.864940858
63740	73.75897905	+	12.48572326	NA	0.593449868	-0.567249396	2.121370635	-8.047470759	6.247305448	NA	NA	NA	+	+	+	0.807963634	1.283030627	NA	NA	NA	NA	NA	NA	NA	15	-1390.365736	2812.053786	6.811029725	0.000151819	0.309809357	0.866493597
107228	75.41558337	+	9.647721333	NA	4.981731394	-0.542681873	NA	0.211281904	5.926539125	NA	+	NA	NA	NA	+	NA	1.278517482	0.093896034	NA	NA	NA	NA	NA	NA	13	-1392.528305	2812.05387	6.811113509	0.000151813	0.235149048	0.866800939
1057696	70.71358381	+	13.8223287	-1.559971289	5.048982116	-0.434949772	NA	NA	7.311392045	+	+	NA	NA	NA	+	NA	NA	NA	NA	NA	NA	-0.070712672	NA	NA	13	-1392.528614	2812.054488	6.811731666	0.000151766	0.254858883	0.864500112
172732	75.32809316	+	9.620473467	NA	5.072475683	-0.480585099	0.021667544	NA	5.918569957	NA	+	NA	NA	NA	+	NA	1.28002128	NA	-0.096439895	NA	NA	NA	NA	NA	13	-1392.528845	2812.05495	6.812193329	0.000151731	0.235234849	0.866664683
107196	75.35495549	+	9.626488618	NA	5.009762409	-0.539874424	-0.022049285	NA	5.922225407	NA	+	NA	NA	NA	+	NA	1.279668572	0.090202648	NA	NA	NA	NA	NA	NA	13	-1392.529303	2812.055867	6.81311062	0.000151662	0.235050902	0.866772952
42424	74.22738787	+	14.21378058	-1.280345708	NA	-0.072309713	0.0701191	NA	6.312617227	+	NA	+	NA	NA	+	NA	1.138087755	NA	NA	NA	NA	NA	NA	NA	13	-1392.529437	2812.056135	6.813378763	0.000151641	0.253266348	0.864609521
272032	74.41440368	+	9.508193368	-1.377003259	5.551126663	-0.628244075	NA	NA	7.870101758	NA	+	+	NA	NA	+	NA	NA	NA	NA	-0.83700215	NA	NA	NA	NA	13	-1392.529998	2812.057257	6.814500749	0.000151556	0.239141757	0.864833682
9184	70.42894864	+	13.97551574	-1.561378757	5.060240246	-0.424057179	NA	-0.484213936	7.314545801	+	+	NA	NA	NA	+	NA	NA	NA	NA	NA	NA	NA	NA	NA	13	-1392.530371	2812.058002	6.815245914	0.0001515	0.255499925	0.864434068
1112308	74.1799334	+	12.51699895	NA	NA	-0.637187469	2.389579966	-7.994748393	6.297886673	NA	NA	NA	+	+	+	0.781869658	1.264023479	NA	NA	NA	NA	-0.220838857	NA	NA	15	-1390.368609	2812.059533	6.816776363	0.000151384	0.309604868	0.866533117
1091228	75.34054944	+	9.627930676	NA	5.031450697	-0.547965948	NA	NA	5.925857876	NA	+	+	NA	NA	+	NA	1.271137825	NA	NA	NA	NA	-0.030112258	NA	NA	13	-1392.53121	2812.05968	6.816923364	0.000151373	0.234961719	0.866821616
42716	75.37927933	+	9.642368358	NA	5.037742842	-0.549101605	NA	0.200716558	5.924610248	NA	+	+	NA	NA	+	NA	1.2735284	NA	NA	NA	NA	NA	NA	NA	13	-1392.531524	2812.060308	6.81755171	0.000151325	0.235145201	0.866800391
64756	74.15042719	+	12.51826937	NA	NA	-1.042635425	2.547065816	-8.043334336	6.305614132	NA	NA	+	+	+	+	0.7740791	1.270778944	NA	NA	NA	NA	NA	NA	NA	15	-1390.369104	2812.060521	6.817764913	0.000151309	0.310032755	0.866311209
1090268	75.41909964	+	9.648566748	NA	4.981597285	-0.486503407	NA	0.206198952	5.927499272	NA	+	NA	NA	NA	+	NA	1.272348802	NA	NA	NA	NA	-0.034227971	NA	NA	13	-1392.531847	2812.060954	6.818197657	0.000151276	0.235102152	0.866819025
1090968	74.2318252	+	14.20610565	-1.282635468	NA	-0.041564215	NA	NA	6.303665697	+	NA	+	NA	NA	+	NA	1.138021788	NA	NA	NA	NA	-0.068014563	NA	NA	13	-1392.531969	2812.061199	6.81844249	0.000151258	0.253329977	0.864563834
1090236	75.35580829	+	9.626931902	NA	5.015161824	-0.486077655	-0.027041016	NA	5.922325681	NA	+	NA	NA	NA	+	NA	1.273826778	NA	NA	NA	NA	-0.034801515	NA	NA	13	-1392.532205	2812.06167	6.818913412	0.000151222	0.235013291	0.866787211
1587448	73.71238872	+	12.29615425	-1.631053136	NA	-0.666528869	2.727170422	-7.293623743	7.663342836	NA	NA	NA	+	+	+	NA	NA	NA	NA	NA	0.314682483	-0.208983089	NA	NA	15	-1390.369719	2812.061753	6.818996466	0.000151216	0.315026863	0.86467788
42684	75.32278001	+	9.62224778	NA	5.062700224	-0.545241512	-0.021911868	NA	5.920425049	NA	+	+	NA	NA	+	NA	1.274884173	NA	NA	NA	NA	NA	NA	NA	13	-1392.532344	2812.061949	6.819192144	0.000151201	0.235051729	0.866771649
42456	73.95212626	+	14.36022419	-1.281974996	NA	-0.050473352	NA	-0.493019454	6.300475871	+	NA	+	NA	NA	+	NA	1.143897637	NA	NA	NA	NA	NA	NA	NA	13	-1392.532393	2812.062047	6.819290258	0.000151194	0.253940593	0.864510242
270512	77.65922044	+	9.867298303	-1.391547172	0.653834981	NA	0.015519012	NA	7.86554253	NA	NA	NA	NA	NA	+	NA	NA	NA	NA	-0.620464587	NA	NA	NA	NA	11	-1394.671472	2812.06229	6.819533414	0.000151175	0.236444996	0.863388048
270732	74.07176211	+	14.35147577	NA	0.757877025	NA	NA	NA	7.99655401	+	NA	NA	NA	NA	+	NA	NA	NA	NA	-0.95390266	NA	NA	NA	NA	10	-1395.732289	2812.062403	6.819646989	0.000151167	0.248601404	0.863087336
11444	78.52346765	+	10.14477256	NA	NA	-1.076738495	2.741558871	NA	7.587225742	NA	NA	+	+	NA	+	NA	NA	NA	NA	NA	NA	NA	NA	NA	11	-1394.671697	2812.062741	6.819984138	0.000151141	0.233110411	0.865059051
41724	75.3992365	+	9.641852567	NA	5.015809168	-0.480528601	-0.025626329	0.202671961	5.921243998	NA	+	NA	NA	NA	+	NA	1.276725459	NA	NA	NA	NA	NA	NA	NA	13	-1392.533265	2812.06379	6.821033676	0.000151062	0.235204809	0.866761174
8372	78.51118272	+	10.08736548	NA	NA	-0.332165594	0.17135218	NA	7.34591032	NA	NA	NA	NA	NA	+	NA	NA	NA	NA	NA	NA	NA	NA	NA	9	-1396.788261	2812.064328	6.8215712	0.000151021	0.230730661	0.863950308
74656	70.69598456	+	13.82807367	-1.56718104	5.055192701	-0.47799771	NA	NA	7.318240584	+	+	NA	NA	NA	+	NA	NA	0.083054297	NA	NA	NA	NA	NA	NA	13	-1392.535773	2812.068807	6.82605074	0.000150684	0.255008049	0.864416628
833792	73.86646778	+	12.18641055	-1.213811805	0.276353476	-0.638450134	2.660824711	-7.269493185	7.028983494	NA	NA	NA	+	+	+	NA	1.130866222	NA	NA	-0.758941787	0.393378895	NA	NA	NA	17	-1388.187307	2812.069905	6.827148804	0.000150601	0.315803696	0.866306726
59896	75.24043001	+	13.25029447	-1.310339701	NA	-0.549423725	2.340755588	0.269721377	6.56122395	+	NA	NA	+	NA	+	-2.263666445	1.108861468	NA	NA	NA	NA	NA	NA	NA	15	-1390.374015	2812.070343	6.82758659	0.000150568	0.264610035	0.865357383
340704	70.02082259	+	11.98635486	-1.435345045	5.4156164	-0.511872213	NA	-7.791300305	7.871128049	NA	+	NA	NA	+	+	NA	NA	0.138491297	NA	-0.812123567	NA	NA	NA	NA	15	-1390.374781	2812.071877	6.82912006	0.000150452	0.317887442	0.863165028
277232	71.4364794	+	12.115728	-1.431563186	3.590374567	NA	1.292026553	-7.366282447	8.126594255	NA	+	NA	+	+	+	NA	NA	NA	NA	-0.911347646	NA	NA	NA	NA	15	-1390.376055	2812.074423	6.831666823	0.000150261	0.317351017	0.863396008
3189176	74.03047506	+	14.48637998	-1.276839094	NA	-0.599445025	2.543231035	NA	6.62673018	+	NA	NA	+	NA	+	NA	1.041885565	NA	NA	NA	NA	-0.226070131	-0.179821632	NA	15	-1390.376282	2812.074877	6.832120821	0.000150227	0.255966264	0.865534337
9152	70.71799842	+	13.82951603	-1.563843634	5.034112534	-0.424240704	0.020808791	NA	7.317475387	+	+	NA	NA	NA	+	NA	NA	NA	NA	NA	NA	NA	NA	NA	13	-1392.539812	2812.076883	6.834126807	0.000150076	0.254983657	0.864435831
291552	69.77461137	+	12.12183876	-1.426956807	5.42273794	-0.42155106	NA	-8.255026796	7.860278124	NA	+	NA	NA	+	+	0.560396933	NA	NA	NA	-0.805500486	NA	NA	NA	NA	15	-1390.377927	2812.078168	6.835411361	0.00014998	0.318031115	0.863152747
1110484	66.25923335	+	19.74764765	NA	NA	-0.392502118	NA	-12.2083099	6.036852324	+	NA	NA	NA	+	+	3.592114148	1.302697753	NA	NA	NA	NA	-0.055412556	NA	NA	14	-1391.46314	2812.080127	6.837370517	0.000149833	0.336249612	0.863736099
2107584	77.75467825	+	9.887652872	-1.462911844	0.494813243	-0.504701403	2.395078454	NA	7.648534907	NA	NA	NA	+	NA	+	NA	NA	NA	NA	NA	NA	NA	-0.315407482	NA	13	-1392.54174	2812.08074	6.837983057	0.000149787	0.238737729	0.864865627
2160884	74.1724046	+	12.51925564	NA	NA	-0.589586674	2.360358337	-7.962102107	6.330335463	NA	NA	NA	+	+	+	0.765244011	1.228766757	NA	NA	NA	NA	NA	-0.201775231	NA	15	-1390.379995	2812.082304	6.8395479	0.00014967	0.310277915	0.866230346
2140844	76.56546292	+	9.853385119	NA	3.14886143	NA	1.30586842	NA	6.182877285	NA	+	NA	+	NA	+	NA	1.202295985	NA	NA	NA	NA	NA	-0.192401588	NA	13	-1392.542714	2812.082688	6.839931348	0.000149641	0.236064019	0.865889254
58584	78.80163241	+	9.554832223	-1.290099844	NA	-0.068878113	NA	1.050351552	6.296906058	NA	NA	+	NA	NA	+	-3.372688099	1.143442875	NA	NA	NA	NA	NA	NA	NA	13	-1392.542975	2812.083211	6.840454357	0.000149602	0.255615148	0.864868828
275200	70.07816489	+	11.99614902	-1.429687972	5.351454818	-0.422802768	0.059329422	-7.772254508	7.873718245	NA	+	NA	NA	+	+	NA	NA	NA	NA	-0.812976652	NA	NA	NA	NA	15	-1390.381014	2812.084342	6.841585183	0.000149518	0.317766089	0.86322625
1323744	70.03676862	+	11.98490612	-1.429138193	5.411144498	-0.42940746	NA	-7.790809341	7.855273919	NA	+	NA	NA	+	+	NA	NA	NA	NA	-0.800890261	NA	-0.048750919	NA	NA	15	-1390.382858	2812.08803	6.845273766	0.000149242	0.317721839	0.863241646
112892	74.12624561	+	12.28846159	NA	0.589753598	-0.616091226	2.119672031	-7.373411802	6.247871039	NA	NA	NA	+	+	+	NA	1.285333544	0.074687041	NA	NA	NA	NA	NA	NA	15	-1390.383092	2812.088497	6.845740564	0.000149207	0.309628256	0.866608276
1056928	77.57700223	+	9.81428198	-1.491100227	0.725864905	-0.300087413	NA	NA	7.41673805	NA	NA	NA	NA	NA	+	NA	NA	NA	NA	NA	NA	-0.137301137	NA	NA	11	-1394.685733	2812.090813	6.848056118	0.000149035	0.235591757	0.864073253
310256	67.28065875	+	16.68860997	-1.21498817	3.3269942	NA	1.278224459	-8.399172612	7.048024377	+	+	NA	+	+	+	NA	1.050497274	NA	NA	-0.870244792	NA	NA	NA	NA	17	-1388.198082	2812.091455	6.848698336	0.000148987	0.336262608	0.864387029
4256212	66.26799711	+	19.74306873	NA	NA	-0.382360027	NA	-12.19683214	6.035167666	+	NA	NA	NA	+	+	3.587359073	1.308320727	NA	NA	NA	NA	NA	NA	0.00497562	14	-1391.470583	2812.095012	6.85225531	0.000148722	0.336344656	0.863692333
2141624	74.02649237	+	14.46921196	-1.292442296	NA	-0.99477184	2.686070695	NA	6.631593358	+	NA	+	+	NA	+	NA	1.052712724	NA	NA	NA	NA	NA	-0.160266234	NA	15	-1390.38654	2812.095393	6.85263668	0.000148694	0.256182859	0.865415376
4241660	74.13577821	+	12.28626338	NA	0.588439879	-0.567881202	2.122663657	-7.367788466	6.246934222	NA	NA	NA	+	+	+	NA	1.281883815	NA	NA	NA	NA	NA	NA	-0.007074814	15	-1390.386957	2812.096229	6.853472382	0.000148632	0.309617225	0.866608567
5290228	74.54073883	+	12.32416216	NA	NA	-0.63836946	2.38998368	-7.336502063	6.296416265	NA	NA	NA	+	+	+	NA	1.261235007	NA	NA	NA	NA	-0.221257714	NA	-0.016609342	15	-1390.387866	2812.098045	6.855288963	0.000148497	0.309415381	0.866639697
4235736	73.93072508	+	14.33666571	-1.327414423	NA	-0.321875923	NA	-0.5276815	6.320058574	+	NA	NA	NA	NA	+	NA	1.152747286	NA	NA	NA	NA	NA	NA	0.12437163	13	-1392.55099	2812.09924	6.856483479	0.000148408	0.253904568	0.86454718
4242676	74.50795448	+	12.32703077	NA	NA	-1.043018995	2.546949811	-7.392246966	6.304782905	NA	NA	+	+	+	+	NA	1.269275608	NA	NA	NA	NA	NA	NA	-0.009165314	15	-1390.388527	2812.099368	6.856611327	0.000148399	0.309839197	0.866414915
4469472	70.03438724	+	11.98274234	-1.430619383	5.42010218	-0.421649528	NA	-7.78401694	7.860110235	NA	+	NA	NA	+	+	NA	NA	NA	NA	-0.805135734	NA	NA	NA	-0.001179204	15	-1390.38862	2812.099554	6.85679724	0.000148385	0.317843933	0.863185308
4251864	78.78422326	+	9.529620658	-1.336310113	NA	-0.32470204	NA	1.022379501	6.317044939	NA	NA	NA	NA	NA	+	-3.400683571	1.152989055	NA	NA	NA	NA	NA	NA	0.127343841	13	-1392.553353	2812.103966	6.861209197	0.000148058	0.255653323	0.864853038
368796	78.22327284	+	9.929339223	NA	0.703396166	-0.434152819	NA	NA	6.621673754	NA	NA	NA	NA	NA	+	NA	1.275532724	0.20286106	NA	-0.806288352	NA	NA	NA	NA	12	-1393.62663	2812.105718	6.862961963	0.000147928	0.233853885	0.865780209
325868	73.87702209	+	12.51597515	NA	0.542233745	NA	1.979175652	-7.839700074	7.048774752	NA	NA	NA	+	+	+	0.773029953	1.220876349	NA	NA	-1.042497194	NA	NA	NA	NA	15	-1390.393796	2812.109905	6.867148613	0.000147619	0.311093789	0.865805724
336544	74.53584145	+	9.522561558	-1.380581322	5.370120971	-0.472818238	NA	NA	7.877244541	NA	+	NA	NA	NA	+	NA	NA	0.111668494	NA	-0.825278815	NA	NA	NA	NA	13	-1392.556742	2812.110744	6.867987907	0.000147557	0.239152708	0.864788718
271072	74.63501011	+	9.557039184	-1.380304915	5.368434728	-0.399576428	NA	0.434666782	7.869528524	NA	+	NA	NA	NA	+	NA	NA	NA	NA	-0.820197199	NA	NA	NA	NA	13	-1392.556889	2812.111039	6.868282194	0.000147535	0.239373317	0.864742013
1319584	74.54703317	+	9.524880414	-1.375231648	5.364055007	-0.408802426	NA	NA	7.862724726	NA	+	NA	NA	NA	+	NA	NA	NA	NA	-0.814716456	NA	-0.054454012	NA	NA	13	-1392.558547	2812.114354	6.87159761	0.000147291	0.239052574	0.864839839
369568	71.05969905	+	13.66933521	-1.153043315	5.113063977	-0.544152474	NA	NA	6.761164666	+	+	NA	NA	NA	+	NA	1.092459735	0.177811975	NA	-0.78828464	NA	NA	NA	NA	15	-1390.39742	2812.117153	6.874396845	0.000147085	0.255907106	0.865913612
6338804	74.52503285	+	12.33092153	NA	NA	-0.591078209	2.361585526	-7.317187869	6.328870134	NA	NA	NA	+	+	+	NA	1.224426485	NA	NA	NA	NA	NA	-0.204001797	-0.022454548	15	-1390.397877	2812.118069	6.875312055	0.000147017	0.310090442	0.866328856
304284	78.28274688	+	9.932784453	NA	0.649563676	-0.123325793	NA	NA	6.607303223	NA	NA	+	NA	NA	+	NA	1.274131678	NA	NA	-0.786193313	NA	NA	NA	NA	12	-1393.632948	2812.118355	6.875598776	0.000146996	0.233935885	0.86572276
271040	74.57820572	+	9.530357899	-1.375999639	5.317955352	-0.401045118	0.048391556	NA	7.879421009	NA	+	NA	NA	NA	+	NA	NA	NA	NA	-0.826008472	NA	NA	NA	NA	13	-1392.560672	2812.118603	6.875846988	0.000146978	0.239092948	0.86483234
1060024	78.10341167	+	9.873190871	-1.533157908	NA	-1.09388874	2.837628249	NA	7.701050145	NA	NA	+	+	NA	+	NA	NA	NA	NA	NA	NA	-0.258825024	NA	NA	13	-1392.560774	2812.118809	6.876052145	0.000146963	0.238005499	0.865409202
42396	74.38570286	+	14.10407407	NA	0.700482546	-0.112688698	NA	NA	6.024675695	+	NA	+	NA	NA	+	NA	1.303720157	NA	NA	NA	NA	NA	NA	NA	12	-1393.634514	2812.121487	6.878730822	0.000146766	0.248793989	0.865558683
275420	66.14138549	+	16.55705305	NA	5.474711406	-0.434104135	NA	-8.765186464	7.995510519	+	+	NA	NA	+	+	NA	NA	NA	NA	-1.144058653	NA	NA	NA	NA	14	-1391.483853	2812.121551	6.878794955	0.000146762	0.329756091	0.863616635
59876	75.68460846	+	13.37832874	NA	NA	NA	2.011449358	0.131437843	6.288381055	+	NA	NA	+	NA	+	-2.075724847	1.265142188	NA	NA	NA	NA	NA	NA	NA	13	-1392.563068	2812.123396	6.880639173	0.000146626	0.259517174	0.865163186
833788	74.21093189	+	12.3384788	NA	0.373075221	-0.64227544	2.644357174	-7.284865651	6.98324596	NA	NA	NA	+	+	+	NA	1.277975294	NA	NA	-1.026891717	0.349996062	NA	NA	NA	16	-1389.311555	2812.125873	6.883116876	0.000146445	0.311163064	0.866976695
41464	73.94191721	+	14.35172005	-1.283710364	NA	-0.328917746	0.094489656	-0.509336752	6.315679249	+	NA	NA	NA	NA	+	NA	1.130866655	NA	NA	NA	NA	NA	NA	NA	13	-1392.565316	2812.127892	6.885135808	0.000146297	0.253564217	0.864685546
570108	70.85238766	+	12.05765762	NA	5.014782628	-0.538926414	0.032700428	-7.92290879	5.889058823	NA	+	NA	NA	+	+	NA	1.29057706	NA	NA	NA	0.15018549	NA	NA	NA	15	-1390.404467	2812.131248	6.88849107	0.000146052	0.311616919	0.865712644
9364	78.54678384	+	10.05677576	NA	NA	-0.076469622	NA	NA	7.335304334	NA	NA	+	NA	NA	+	NA	NA	NA	NA	NA	NA	NA	NA	NA	9	-1396.822743	2812.13329	6.890533923	0.000145903	0.231114387	0.86365967
305056	71.0107882	+	13.63782247	-1.149482251	5.228076096	-0.566853606	NA	NA	6.758254268	+	+	+	NA	NA	+	NA	1.083102267	NA	NA	-0.790594489	NA	NA	NA	NA	15	-1390.407096	2812.136507	6.893750114	0.000145668	0.255861567	0.865947492
57592	78.77257999	+	9.567221646	-1.291623992	NA	-0.331953359	0.093535323	1.032079321	6.312037081	NA	NA	NA	NA	NA	+	-3.376592133	1.130813779	NA	NA	NA	NA	NA	NA	NA	13	-1392.570139	2812.137539	6.894782181	0.000145593	0.255282312	0.865003131
127968	62.731453	+	19.08274139	-1.343817561	4.918157712	-0.593228208	NA	-12.05161656	6.221332509	+	+	NA	NA	+	+	3.332530348	1.095319829	0.180783956	NA	NA	NA	NA	NA	NA	17	-1388.221234	2812.13776	6.895003211	0.000145577	0.344951614	0.864170522
1351836	78.23021398	+	9.931592312	NA	0.707043968	-0.313807009	NA	NA	6.610779649	NA	NA	NA	NA	NA	+	NA	1.2627912	NA	NA	-0.789005221	NA	-0.07466692	NA	NA	12	-1393.642718	2812.137894	6.895137742	0.000145567	0.233728817	0.865820747
1089976	74.23074786	+	14.19162341	-1.285023137	NA	-0.337129003	0.098199579	NA	6.318862259	+	NA	NA	NA	NA	+	NA	1.125700606	NA	NA	NA	NA	-0.050656132	NA	NA	13	-1392.57046	2812.138181	6.89542415	0.000145546	0.252957058	0.864732481
304096	70.78060159	+	13.82440504	-1.145980867	5.12029279	-0.428435049	NA	-0.520156585	6.752032355	+	+	NA	NA	NA	+	NA	1.088095547	NA	NA	-0.779806256	NA	NA	NA	NA	15	-1390.408451	2812.139217	6.896460226	0.000145471	0.256417768	0.865912126
30948	73.98022663	+	12.71632294	NA	NA	NA	2.040625186	-7.871215194	7.544756986	NA	NA	NA	+	+	+	0.765227462	NA	NA	NA	NA	NA	NA	NA	NA	12	-1393.644173	2812.140805	6.898048826	0.000145356	0.308213819	0.863615209
4208868	74.33357884	+	12.52857297	NA	NA	NA	2.038190236	-7.220451361	7.52291536	NA	NA	NA	+	+	+	NA	NA	NA	NA	NA	NA	NA	NA	-0.083556759	12	-1393.644667	2812.141793	6.899036586	0.000145284	0.308050654	0.863720206
2138552	74.22584944	+	14.19542993	-1.282149089	NA	-0.326969994	0.096728118	NA	6.325071278	+	NA	NA	NA	NA	+	NA	1.119431703	NA	NA	NA	NA	NA	-0.040911864	NA	13	-1392.572377	2812.142014	6.899257235	0.000145268	0.253081716	0.864655812
29644	63.05198978	+	19.43787311	NA	4.78221436	NA	NA	-12.10619758	7.217875006	+	+	NA	NA	+	+	3.531825024	NA	NA	NA	NA	NA	NA	NA	NA	13	-1392.572884	2812.143028	6.900271693	0.000145194	0.336886488	0.862675197
2406636	74.24593464	+	12.3227816	NA	0.534127675	NA	1.972883694	-7.18842535	7.061669359	NA	NA	NA	+	+	+	NA	1.228806486	NA	NA	-1.070029586	NA	NA	0.032535958	NA	15	-1390.411225	2812.144764	6.902007976	0.000145068	0.310876445	0.865916811
271260	71.1500136	+	13.82444237	NA	5.431308334	-0.411163764	NA	NA	7.999472384	+	+	NA	NA	NA	+	NA	NA	NA	NA	-1.148071853	NA	NA	NA	NA	12	-1393.646754	2812.145968	6.903211222	0.000144981	0.250935377	0.864691943
4468944	73.34246586	+	12.26052615	-1.47855258	0.580112457	NA	NA	-7.593851638	7.940202771	NA	NA	NA	NA	+	+	NA	NA	NA	NA	-0.664820942	NA	NA	NA	0.140723566	13	-1392.575237	2812.147735	6.904978559	0.000144853	0.313840662	0.862393936
41436	73.94685522	+	14.30124982	NA	0.758271711	-0.340729412	NA	-0.720038781	6.02237799	+	NA	NA	NA	NA	+	NA	1.298401929	NA	NA	NA	NA	NA	NA	NA	12	-1393.650068	2812.152595	6.90983827	0.000144501	0.249207932	0.865554526
73888	77.58446546	+	9.8097578	-1.503883448	0.702988666	-0.370555248	NA	NA	7.430178881	NA	NA	NA	NA	NA	+	NA	NA	0.143030558	NA	NA	NA	NA	NA	NA	11	-1394.716671	2812.152687	6.9099309	0.000144495	0.235810951	0.863925433
3160312	73.83997372	+	12.2924372	-1.516911583	NA	-0.592882234	2.602082131	-7.258114209	7.671626277	NA	NA	NA	+	+	+	NA	NA	NA	NA	NA	NA	-0.285601554	-0.32635458	NA	15	-1390.415649	2812.153612	6.910855687	0.000144428	0.314912268	0.86453761
310252	67.8198106	+	16.66451887	NA	3.381704573	NA	1.301777582	-8.372952243	7.000512931	+	+	NA	+	+	+	NA	1.201938273	NA	NA	-1.144012924	NA	NA	NA	NA	16	-1389.326235	2812.155232	6.912475962	0.000144311	0.330809186	0.865354803
9376	77.63092041	+	9.81377178	-1.496743713	0.662352916	-0.143059139	NA	NA	7.428846345	NA	NA	+	NA	NA	+	NA	NA	NA	NA	NA	NA	NA	NA	NA	11	-1394.718319	2812.155983	6.913226601	0.000144257	0.235890506	0.863893561
63456	62.67621317	+	19.05094244	-1.34056339	5.035356465	-0.617561668	NA	-12.06869465	6.216671683	+	+	+	NA	+	+	3.322717821	1.085835506	NA	NA	NA	NA	NA	NA	NA	17	-1388.230981	2812.157254	6.91449717	0.000144165	0.344917022	0.864190586
4258276	66.35125946	+	19.90161145	NA	NA	NA	1.956367063	-11.74195701	6.292955669	+	NA	NA	+	+	+	3.606171349	1.266101731	NA	NA	NA	NA	NA	NA	0.03020339	15	-1390.418145	2812.158603	6.915846977	0.000144068	0.337563213	0.864377563
106908	74.33609191	+	14.08129123	NA	0.764286484	-0.447404681	NA	NA	6.023399243	+	NA	NA	NA	NA	+	NA	1.303377723	0.162702546	NA	NA	NA	NA	NA	NA	12	-1393.653422	2812.159303	6.916546205	0.000144017	0.24861907	0.865638967
1089948	74.34756356	+	14.07225173	NA	0.772553424	-0.354803557	NA	NA	6.02605693	+	NA	NA	NA	NA	+	NA	1.290140737	NA	NA	NA	NA	-0.087159734	NA	NA	12	-1393.654089	2812.160638	6.91788131	0.000143921	0.248472873	0.865715116
4256476	70.41623701	+	12.2534776	NA	5.164035226	-0.514351779	NA	-8.593598355	5.911681864	NA	+	NA	NA	+	+	0.846046706	1.250318743	NA	NA	NA	NA	NA	NA	-0.12842956	15	-1390.4192	2812.160715	6.917958286	0.000143916	0.311967049	0.865522518
1056916	78.53649676	+	10.04968531	NA	NA	-0.357227149	NA	NA	7.322651323	NA	NA	NA	NA	NA	+	NA	NA	NA	NA	NA	NA	-0.120964512	NA	NA	9	-1396.836517	2812.160838	6.918081478	0.000143907	0.230800987	0.863800609
303324	78.29234152	+	9.946348413	NA	0.684668342	-0.30072629	NA	0.205700308	6.612833731	NA	NA	NA	NA	NA	+	NA	1.269243478	NA	NA	-0.795107677	NA	NA	NA	NA	12	-1393.654274	2812.161008	6.918251045	0.000143895	0.233987181	0.865745505
304064	71.08334093	+	13.66512041	-1.148539901	5.105470089	-0.428271695	0.011680063	NA	6.756265362	+	+	NA	NA	NA	+	NA	1.086823022	NA	NA	-0.781578377	NA	NA	NA	NA	15	-1390.420137	2812.162588	6.91983107	0.000143781	0.255892232	0.865909771
1352608	71.07570103	+	13.66217207	-1.148698816	5.119085275	-0.427596761	NA	NA	6.7531389	+	+	NA	NA	NA	+	NA	1.087698311	NA	NA	-0.780372018	NA	0.002724797	NA	NA	15	-1390.420416	2812.163147	6.920390441	0.000143741	0.255916069	0.86589642
303292	78.23576932	+	9.926557059	NA	0.707342123	-0.30068151	-0.015474985	NA	6.608079217	NA	NA	NA	NA	NA	+	NA	1.2702453	NA	NA	-0.792941618	NA	NA	NA	NA	12	-1393.655701	2812.163861	6.921104524	0.00014369	0.233875825	0.865724249
4223952	62.57854744	+	19.25051913	-1.612265552	4.783237801	NA	NA	-11.88616513	7.328342521	+	+	NA	NA	+	+	3.299815174	NA	NA	NA	NA	NA	NA	NA	-0.042722157	15	-1390.421509	2812.165331	6.922574791	0.000143584	0.344896574	0.862055562
1616308	74.56972425	+	14.44828883	NA	NA	-0.709213189	2.717057384	NA	6.254187765	+	NA	NA	+	NA	+	NA	1.30160384	NA	NA	NA	0.296398306	-0.161577726	NA	NA	14	-1391.505759	2812.165365	6.92260805	0.000143582	0.251110869	0.866565849
538880	73.44100531	+	12.27547088	-1.625424752	0.382111236	-0.614310202	2.545927798	-7.312589872	7.640858777	NA	NA	NA	+	+	+	NA	NA	NA	NA	NA	0.339871759	NA	NA	NA	15	-1390.422328	2812.16697	6.924213295	0.000143466	0.31519467	0.864544818
8416	77.69029732	+	9.842759075	-1.500942151	0.685305985	-0.276041785	NA	0.399685521	7.425093604	NA	NA	NA	NA	NA	+	NA	NA	NA	NA	NA	NA	NA	NA	NA	11	-1394.723905	2812.167156	6.924399131	0.000143453	0.236028033	0.863882708
2140608	73.76041156	+	14.41415731	-1.258802237	0.472000966	-0.533132486	2.299472065	NA	6.573943745	+	NA	NA	+	NA	+	NA	1.068337547	NA	NA	NA	NA	NA	-0.164532422	NA	15	-1390.422992	2812.168299	6.925542027	0.000143371	0.25616742	0.865356902
1090008	73.9378907	+	14.34285512	-1.289064787	NA	-0.338926344	NA	-0.527731904	6.301911966	+	NA	NA	NA	NA	+	NA	1.133228201	NA	NA	NA	NA	-0.045749235	NA	NA	13	-1392.586018	2812.169296	6.926539509	0.0001433	0.253711712	0.864577336
276716	74.03022313	+	12.50170543	NA	0.524063052	NA	2.099461959	-7.157315009	8.352038321	NA	NA	NA	+	+	+	NA	NA	NA	NA	-1.151911764	NA	NA	NA	NA	13	-1392.587974	2812.173208	6.930451758	0.00014302	0.309516687	0.864212255
29680	62.60832109	+	19.25392965	-1.626168592	4.731445857	NA	0.013526407	-11.88483958	7.343214351	+	+	NA	NA	+	+	3.297186151	NA	NA	NA	NA	NA	NA	NA	NA	15	-1390.425807	2812.173928	6.931171559	0.000142968	0.344902996	0.86205425
4225256	73.63113157	+	12.39952206	-1.636164999	NA	NA	2.036148533	-7.602629807	7.687747338	NA	NA	NA	+	+	+	0.490085215	NA	NA	NA	NA	NA	NA	NA	0.078180739	14	-1391.510053	2812.173951	6.931194941	0.000142966	0.315317147	0.863311197
37840	66.55470948	+	16.20035482	-1.686989563	4.765603937	NA	NA	-8.7049566	3.97783059	+	+	NA	NA	+	NA	NA	2.055366037	NA	NA	NA	NA	NA	NA	NA	13	-1392.589881	2812.177023	6.934266247	0.000142747	0.333968686	0.860892024
44736	76.17140804	+	9.564033552	-1.273007732	3.249698865	-1.045153709	1.825152942	NA	6.423674606	NA	+	+	+	NA	+	NA	1.088438325	NA	NA	NA	NA	NA	NA	NA	15	-1390.427789	2812.177892	6.935135114	0.000142685	0.239541559	0.866791773
1106136	78.78387104	+	9.543372042	-1.296976093	NA	-0.341838742	NA	1.018959434	6.298390179	NA	NA	NA	NA	NA	+	-3.388559033	1.133165419	NA	NA	NA	NA	-0.045086214	NA	NA	13	-1392.590467	2812.178193	6.935436855	0.000142663	0.255438306	0.86489481
4305628	70.79600912	+	12.04815868	NA	5.158443846	-0.606138336	NA	-7.890318898	5.912064416	NA	+	NA	NA	+	+	NA	1.253928686	0.13912391	NA	NA	NA	NA	NA	-0.13440326	15	-1390.428966	2812.180246	6.937489487	0.000142517	0.311784127	0.865648395
174528	73.69999642	+	14.35687076	-1.292005847	0.657805617	-0.534119557	2.414091521	NA	6.53258186	+	NA	NA	+	NA	+	NA	1.11909328	NA	-0.307297641	NA	NA	NA	NA	NA	15	-1390.429226	2812.180766	6.93800924	0.00014248	0.256613171	0.865173201
8384	77.60517484	+	9.810512903	-1.497996327	0.690761003	-0.27646576	0.000345836	NA	7.424646368	NA	NA	NA	NA	NA	+	NA	NA	NA	NA	NA	NA	NA	NA	NA	11	-1394.731322	2812.181989	6.939232881	0.000142393	0.235821902	0.863909711
4241116	70.71850934	+	12.04072852	NA	5.265252651	-0.649499318	NA	-7.920376221	5.908809152	NA	+	+	NA	+	+	NA	1.246005866	NA	NA	NA	NA	NA	NA	-0.132052465	15	-1390.430481	2812.183276	6.94051981	0.000142301	0.31181234	0.86562625
1111008	62.7621664	+	19.06600662	-1.337012934	4.924122894	-0.477451638	NA	-12.03465125	6.219495644	+	+	NA	NA	+	+	3.324698566	1.088772643	NA	NA	NA	NA	-0.016462398	NA	NA	17	-1388.244356	2812.184003	6.941246753	0.00014225	0.34481818	0.864222991
4252104	75.40301072	+	12.94631121	-1.380087281	NA	NA	NA	0.186347024	6.354373547	+	NA	NA	NA	NA	+	-2.418237444	1.136581528	NA	NA	NA	NA	NA	NA	0.149998161	13	-1392.593521	2812.184302	6.941545264	0.000142228	0.262712044	0.863870071
62464	62.75500914	+	19.06157189	-1.337409924	4.939946135	-0.47458613	-0.01183006	-12.03282127	6.216663214	+	+	NA	NA	+	+	3.322479315	1.090797638	NA	NA	NA	NA	NA	NA	NA	17	-1388.244712	2812.184715	6.941958357	0.000142199	0.344877805	0.864199575
4256736	62.75998564	+	19.06403048	-1.335659479	4.932221052	-0.47551633	NA	-12.03069657	6.217719238	+	+	NA	NA	+	+	3.323181415	1.089292545	NA	NA	NA	NA	NA	NA	-0.006518716	17	-1388.244909	2812.185109	6.942352848	0.000142171	0.344855309	0.864208358
41404	74.33138056	+	14.06604232	NA	0.803189712	-0.339204096	-0.041595979	NA	6.015108101	+	NA	NA	NA	NA	+	NA	1.300218285	NA	NA	NA	NA	NA	NA	NA	12	-1393.66874	2812.189939	6.9471821	0.000141828	0.24869847	0.865576174
59628	78.54415527	+	9.885828599	NA	0.765838441	NA	1.805398661	0.8738277	6.244093928	NA	NA	NA	+	NA	+	-2.998559639	1.26514176	NA	NA	NA	NA	NA	NA	NA	13	-1392.596775	2812.19081	6.948053201	0.000141766	0.252903077	0.865980301
568756	74.56887007	+	14.43789775	NA	NA	-0.969711472	2.814229076	NA	6.256893505	+	NA	+	+	NA	+	NA	1.308091033	NA	NA	NA	0.300103514	NA	NA	NA	14	-1391.518642	2812.191131	6.948374081	0.000141744	0.2512399	0.866475798
2112760	73.79339338	+	12.29300932	-1.539835289	NA	-1.08855099	2.781276491	-7.325304243	7.691452167	NA	NA	+	+	+	+	NA	NA	NA	NA	NA	NA	NA	-0.303659229	NA	15	-1390.435035	2812.192383	6.949626816	0.000141655	0.315532385	0.864220137
1097208	69.23070091	+	17.085217	-1.34994514	NA	-1.069479464	2.654448076	-8.438997178	6.616066682	+	NA	+	+	+	+	NA	1.0678912	NA	NA	NA	NA	-0.195898806	NA	NA	17	-1388.249233	2812.193756	6.950999605	0.000141558	0.334392559	0.865100527
1059008	77.70933036	+	9.875096419	-1.49671351	0.57906037	-0.563208997	2.397323745	NA	7.65098634	NA	NA	NA	+	NA	+	NA	NA	NA	NA	NA	NA	-0.295956244	NA	NA	13	-1392.598864	2812.194988	6.952231101	0.000141471	0.237994372	0.865259994
2142972	70.83039519	+	12.04862817	NA	5.107774208	-0.499764312	-0.012890425	-7.898206434	5.952740098	NA	+	NA	NA	+	+	NA	1.236334005	NA	NA	NA	NA	NA	-0.134094345	NA	15	-1390.437911	2812.198137	6.955380095	0.000141248	0.311885968	0.865575803
2107824	73.34036361	+	14.6087377	-1.523836815	0.573175942	NA	2.10220208	NA	7.63979994	+	NA	NA	+	NA	+	NA	NA	NA	NA	NA	NA	NA	-0.308856813	NA	13	-1392.600678	2812.198617	6.955860379	0.000141214	0.25624485	0.86297143
5288668	70.80940067	+	12.04620074	NA	5.155550707	-0.520398443	NA	-7.887600967	5.913414332	NA	+	NA	NA	+	+	NA	1.246745813	NA	NA	NA	NA	-0.03756406	NA	-0.129884582	15	-1390.439465	2812.201245	6.958488485	0.000141029	0.311672765	0.865689376
1061088	73.21388089	+	12.24371585	-1.539168116	0.643281666	-0.31577674	NA	-7.712977075	7.422135829	NA	NA	NA	NA	+	+	NA	NA	NA	NA	NA	NA	-0.133455052	NA	NA	13	-1392.60296	2812.203181	6.960424669	0.000140892	0.312998885	0.8628713
436412	78.33963694	+	9.980143818	NA	0.652155793	-0.525394838	2.530560266	NA	7.026589658	NA	NA	NA	+	NA	+	NA	1.25215242	NA	-0.285402083	-1.010814853	NA	NA	NA	NA	14	-1391.524678	2812.203201	6.960444897	0.000140891	0.237099236	0.866325321
2107640	78.24508654	+	9.942726287	-1.489916007	NA	-0.521679819	2.536175072	0.675246125	7.677480628	NA	NA	NA	+	NA	+	NA	NA	NA	NA	NA	NA	NA	-0.318659453	NA	13	-1392.603051	2812.203361	6.960604863	0.000140879	0.238921193	0.864734468
325872	73.64983999	+	12.31665442	-1.170132608	0.448608086	NA	1.965821501	-7.660638958	7.094735768	NA	NA	NA	+	+	+	0.579211525	1.075416667	NA	NA	-0.777125609	NA	NA	NA	NA	16	-1389.350308	2812.203378	6.960621433	0.000140878	0.315504414	0.865161299
4240124	70.79686303	+	12.03984839	NA	5.181467433	-0.513914954	-0.019442547	-7.886495888	5.908324353	NA	+	NA	NA	+	+	NA	1.251373062	NA	NA	NA	NA	NA	NA	-0.12828893	15	-1390.442062	2812.206437	6.963681001	0.000140663	0.311780866	0.865639267
276736	73.74152617	+	12.2773681	-1.408927408	0.301242699	-0.48831307	2.369958712	-7.203085555	8.201486655	NA	NA	NA	+	+	+	NA	NA	NA	NA	-0.76061606	NA	NA	NA	NA	15	-1390.443921	2812.210156	6.967399153	0.000140402	0.315120406	0.864279786
57564	78.52757405	+	9.77456517	NA	0.743653153	-0.344171409	NA	0.725130285	6.017648764	NA	NA	NA	NA	NA	+	-3.104682718	1.299591838	NA	NA	NA	NA	NA	NA	NA	12	-1393.679728	2812.211916	6.969159375	0.000140278	0.250557174	0.865997551
2105508	78.47153391	+	10.12866157	NA	NA	NA	0.180409508	NA	7.341895106	NA	NA	NA	NA	NA	+	NA	NA	NA	NA	NA	NA	NA	-0.273633879	NA	9	-1396.862489	2812.212783	6.97002664	0.000140217	0.231359814	0.863413603
44536	73.82107014	+	14.57648949	-1.305529412	NA	-1.009031355	2.628135209	-0.400694903	6.592155368	+	NA	+	+	NA	+	NA	1.095289194	NA	NA	NA	NA	NA	NA	NA	15	-1390.445906	2812.214125	6.97136887	0.000140123	0.256434635	0.865507798
4235728	73.46849765	+	14.31845004	-1.31689872	0.669305794	NA	NA	-0.583350016	6.334327604	+	NA	NA	NA	NA	+	NA	1.132169362	NA	NA	NA	NA	NA	NA	0.138324071	13	-1392.608827	2812.214914	6.972157467	0.000140068	0.253968702	0.864408634
8404	78.60612174	+	10.075538	NA	NA	-0.335097612	NA	0.325666718	7.328441913	NA	NA	NA	NA	NA	+	NA	NA	NA	NA	NA	NA	NA	NA	NA	9	-1396.867088	2812.221982	6.979225264	0.000139574	0.231149395	0.863658883
633024	77.93533947	+	9.770656959	-1.310014328	0.467949204	-0.390838229	2.650778491	NA	6.447336698	NA	NA	NA	+	NA	+	NA	1.147484744	-0.436123396	NA	NA	0.471538461	NA	NA	NA	15	-1390.449931	2812.222176	6.979419992	0.00013956	0.23925793	0.86697498
291024	73.06397088	+	12.41393994	-1.440519937	0.601652944	NA	NA	-8.077256148	7.854782657	NA	NA	NA	NA	+	+	0.585445845	NA	NA	NA	-0.600593554	NA	NA	NA	NA	13	-1392.612636	2812.222533	6.979776243	0.000139535	0.313836716	0.862375326
2406640	73.92019312	+	12.17279958	-1.174045902	0.443931962	NA	1.966171313	-7.173505522	7.096942404	NA	NA	NA	+	+	+	NA	1.075573627	NA	NA	-0.779551707	NA	NA	0.002734411	NA	16	-1389.361543	2812.225849	6.983092017	0.000139304	0.315327699	0.865200567
127708	70.49468685	+	12.25732958	NA	5.039798249	-0.579851259	NA	-8.606605497	5.927140371	NA	+	NA	NA	+	+	0.84492961	1.276430997	0.118110885	NA	NA	NA	NA	NA	NA	15	-1390.45214	2812.226594	6.983837447	0.000139252	0.311865649	0.865516901
63196	70.42322556	+	12.25080614	NA	5.137326937	-0.62339012	NA	-8.633755424	5.924019185	NA	+	+	NA	+	+	0.844821523	1.269180097	NA	NA	NA	NA	NA	NA	NA	15	-1390.452223	2812.22676	6.984003589	0.000139241	0.311894832	0.865496991
2271408	77.76750039	+	9.792345044	-1.282028828	0.856861525	NA	2.147448129	NA	6.563378867	NA	NA	NA	+	NA	+	NA	1.053344459	NA	-0.364702115	NA	NA	NA	-0.19117807	NA	14	-1391.537147	2812.22814	6.985383118	0.000139145	0.240089441	0.865070049
1092088	73.83828648	+	14.58610444	-1.291580148	NA	-0.596479806	2.46425107	-0.383037166	6.580627755	+	NA	NA	+	NA	+	NA	1.091010696	NA	NA	NA	NA	-0.216429013	NA	NA	15	-1390.453383	2812.22908	6.986323179	0.000139079	0.256198495	0.865618157
11456	77.70739679	+	9.864495427	-1.517678718	0.556177898	-1.081645415	2.601047932	NA	7.672460493	NA	NA	+	+	NA	+	NA	NA	NA	NA	NA	NA	NA	NA	NA	13	-1392.616141	2812.229542	6.986785951	0.000139047	0.238298945	0.865074229
48124	67.81630612	+	16.65558958	NA	3.254197955	-0.595481503	1.487679124	-8.556657223	6.129681268	+	+	NA	+	+	+	NA	1.270050223	NA	NA	NA	NA	NA	NA	NA	16	-1389.363707	2812.230177	6.987420723	0.000139003	0.329213822	0.866072003
274892	69.21878632	+	17.04888905	NA	0.693281104	NA	NA	-8.609065883	7.994165793	+	NA	NA	NA	+	+	NA	NA	NA	NA	-0.947144565	NA	NA	NA	NA	12	-1393.688917	2812.230293	6.987536885	0.000138995	0.326032356	0.86259132
2140644	74.36739604	+	14.61649404	NA	NA	NA	2.106695954	-0.456223898	6.344457767	+	NA	NA	+	NA	+	NA	1.209028687	NA	NA	NA	NA	NA	-0.20203099	NA	13	-1392.617121	2812.231503	6.988746449	0.000138911	0.252252823	0.864917607
174764	76.55404904	+	9.831098594	NA	3.231334117	NA	1.332234404	NA	6.130236981	NA	+	NA	+	NA	+	NA	1.260946809	NA	-0.167114658	NA	NA	NA	NA	NA	13	-1392.619296	2812.235851	6.993094838	0.000138609	0.236089874	0.865801527
1110748	70.50376505	+	12.25546777	NA	5.040923432	-0.507379975	NA	-8.603500936	5.927836223	NA	+	NA	NA	+	+	0.844275859	1.269691486	NA	NA	NA	NA	-0.031652408	NA	NA	15	-1390.459812	2812.241939	6.999182384	0.000138188	0.31177529	0.865551871
274672	73.35752472	+	12.27458014	-1.444140349	0.564504887	NA	0.025129848	-7.580005546	7.860825267	NA	NA	NA	NA	+	+	NA	NA	NA	NA	-0.603666015	NA	NA	NA	NA	13	-1392.622816	2812.242893	7.000136271	0.000138122	0.313620456	0.862432498
48640	68.9603401	+	17.02494214	-1.332114563	0.444935638	-1.059722045	2.467172555	-8.460776133	6.574566983	+	NA	+	+	+	+	NA	1.085901474	NA	NA	NA	NA	NA	NA	NA	17	-1388.27413	2812.24355	7.000793864	0.000138077	0.334401368	0.865072123
2664640	77.90298529	+	9.786970496	-1.291839689	0.475695255	-0.64735509	2.623330136	NA	6.510922901	NA	NA	NA	+	NA	+	NA	1.101350951	NA	NA	NA	0.377691128	NA	-0.186591138	NA	15	-1390.460837	2812.243987	7.001230605	0.000138047	0.239290215	0.866851148
62204	70.49369177	+	12.2490934	NA	5.064497491	-0.502031031	-0.016818342	-8.599478453	5.923313977	NA	+	NA	NA	+	+	0.840587276	1.273380947	NA	NA	NA	NA	NA	NA	NA	15	-1390.46163	2812.245574	7.002817808	0.000137937	0.311868896	0.865511016
555256	73.46452108	+	12.42135855	-1.641302573	NA	-0.629163142	2.652825527	-7.723545444	7.661862713	NA	NA	NA	+	+	+	0.52096073	NA	NA	NA	NA	0.344313733	NA	NA	NA	15	-1390.462296	2812.246905	7.004148841	0.000137845	0.315570995	0.864384585
78048	73.21492931	+	12.24388421	-1.553297559	0.623206131	-0.405881652	NA	-7.703746734	7.436509816	NA	NA	NA	NA	+	+	NA	NA	0.171838344	NA	NA	NA	NA	NA	NA	13	-1392.624873	2812.247007	7.004250333	0.000137838	0.313334826	0.862688229
2145784	69.22065559	+	17.09225594	-1.339354333	NA	-1.043195225	2.629658041	-8.426147502	6.638118448	+	NA	+	+	+	+	NA	1.043351994	NA	NA	NA	NA	NA	-0.158057706	NA	17	-1388.276385	2812.248061	7.0053049	0.000137766	0.334944406	0.864814944
57832	75.40095735	+	12.97763344	-1.329109109	NA	NA	0.09617168	0.199619772	6.346917781	+	NA	NA	NA	NA	+	-2.394200733	1.110932065	NA	NA	NA	NA	NA	NA	NA	13	-1392.625407	2812.248073	7.005316897	0.000137765	0.26229675	0.864017777
4251856	78.25673603	+	9.586446075	-1.326539903	0.652528384	NA	NA	0.937150045	6.331891656	NA	NA	NA	NA	NA	+	-3.299188852	1.132538595	NA	NA	NA	NA	NA	NA	0.141579517	13	-1392.626104	2812.249469	7.006712405	0.000137669	0.255574756	0.864789146
31216	65.20867877	+	19.9217739	-1.605320314	0.527981289	NA	1.920422337	-11.60574576	7.646753483	+	NA	NA	+	+	+	3.441067435	NA	NA	NA	NA	NA	NA	NA	NA	15	-1390.464922	2812.252159	7.009402373	0.000137484	0.343636622	0.862246685
112348	70.80719075	+	12.04525134	NA	5.127996609	-0.702867598	NA	-7.931064975	5.924937797	NA	+	+	NA	+	+	NA	1.27312957	0.119302862	NA	NA	NA	NA	NA	NA	15	-1390.465528	2812.253371	7.010614411	0.0001374	0.311703632	0.865622533
4239856	68.8605736	+	16.85152003	-1.37345529	0.634232261	NA	-0.035725183	-8.688143539	6.346217195	+	NA	NA	NA	+	+	NA	1.124437083	NA	NA	NA	NA	NA	NA	0.1464032	15	-1390.466297	2812.254909	7.012152502	0.000137295	0.332703006	0.863424171
306368	78.10748037	+	9.812004144	-1.098142757	0.445716208	-1.083128543	2.673977706	NA	7.138306071	NA	NA	+	+	NA	+	NA	1.086776788	NA	NA	-0.801345934	NA	NA	NA	NA	15	-1390.470473	2812.263261	7.020504148	0.000136723	0.239417977	0.866441855
43756	76.65674996	+	9.863684988	NA	3.153958261	NA	1.23309807	0.319576651	6.132475529	NA	+	NA	+	NA	+	NA	1.255324917	NA	NA	NA	NA	NA	NA	NA	13	-1392.63336	2812.26398	7.021223969	0.000136674	0.235971556	0.865949466
4733176	73.70452972	+	12.29194667	-1.644318086	NA	-0.62912755	2.652516749	-7.285713013	7.661795337	NA	NA	NA	+	+	+	NA	NA	NA	NA	NA	0.34420315	NA	NA	-0.001269836	15	-1390.471406	2812.265126	7.022369374	0.000136595	0.31540414	0.864412699
28896	72.97080222	+	12.38721913	-1.541894569	0.614104123	-0.292885788	NA	-8.190094729	7.429294317	NA	NA	NA	NA	+	+	0.5906759	NA	NA	NA	NA	NA	NA	NA	NA	13	-1392.634316	2812.265892	7.023135429	0.000136543	0.313450076	0.862667713
567796	74.30126557	+	14.59067664	NA	NA	-0.681154686	2.654202216	-0.469815875	6.234094033	+	NA	NA	+	NA	+	NA	1.319625354	NA	NA	NA	0.319244277	NA	NA	NA	14	-1391.55681	2812.267465	7.024708757	0.000136436	0.251805695	0.866416839
536824	73.56837767	+	12.28362714	-1.611558072	NA	-0.356792322	0.191065702	-7.694954938	7.439721805	NA	NA	NA	NA	+	+	NA	NA	NA	NA	NA	0.191009462	NA	NA	NA	13	-1392.635985	2812.269231	7.026474756	0.000136315	0.313698391	0.862559153
12532	74.123011	+	12.50442316	NA	NA	-0.346856449	0.163826262	-7.703380907	7.344678198	NA	NA	NA	NA	+	+	NA	NA	NA	NA	NA	NA	NA	NA	NA	11	-1394.774975	2812.269296	7.026539685	0.000136311	0.306776206	0.862979709
1159900	70.88872332	+	12.04974721	NA	5.03137324	-0.581800332	NA	-7.900113545	5.928563873	NA	+	NA	NA	+	+	NA	1.273875872	0.114440923	NA	NA	NA	-0.027576932	NA	NA	15	-1390.47391	2812.270135	7.02737808	0.000136254	0.311592286	0.865673409
1095388	70.82171599	+	12.04327565	NA	5.12400705	-0.619820486	NA	-7.924867597	5.925360064	NA	+	+	NA	+	+	NA	1.267422659	NA	NA	NA	NA	-0.02216901	NA	NA	15	-1390.474664	2812.271643	7.02888625	0.000136151	0.311630173	0.865649107
176892	70.85028787	+	12.03654791	NA	5.127079575	-0.502029827	0.044330528	-7.892698597	5.920656412	NA	+	NA	NA	+	+	NA	1.277343878	NA	-0.122180863	NA	NA	NA	NA	NA	15	-1390.474891	2812.272095	7.02933866	0.00013612	0.311936192	0.865514501
111356	70.88102429	+	12.04584798	NA	5.047667376	-0.577654693	-0.011027455	-7.898651716	5.925293134	NA	+	NA	NA	+	+	NA	1.276923379	0.115090418	NA	NA	NA	NA	NA	NA	15	-1390.475491	2812.273295	7.030538587	0.000136038	0.311668185	0.865638651
46844	70.81349498	+	12.04017561	NA	5.139283132	-0.619974818	-0.008214561	-7.92460836	5.922771802	NA	+	+	NA	+	+	NA	1.269716513	NA	NA	NA	NA	NA	NA	NA	15	-1390.475691	2812.273695	7.030938719	0.000136011	0.311691782	0.865620855
2158820	74.00895499	+	12.54011447	NA	NA	NA	0.125969598	-8.299824539	6.091992602	NA	NA	NA	NA	+	+	0.798779461	1.261513448	NA	NA	NA	NA	NA	-0.09132859	NA	13	-1392.639215	2812.275689	7.032932818	0.000135876	0.308813664	0.864284003
13536	73.27402001	+	12.24073239	-1.545182941	0.588459925	-0.197262659	NA	-7.667969695	7.432843713	NA	NA	+	NA	+	+	NA	NA	NA	NA	NA	NA	NA	NA	NA	13	-1392.639363	2812.275986	7.033229195	0.000135856	0.31326587	0.862730046
3193336	69.25995183	+	17.0914745	-1.322503368	NA	-0.606805146	2.462109419	-8.366131729	6.630252184	+	NA	NA	+	+	+	NA	1.034186934	NA	NA	NA	NA	-0.221928915	-0.178107891	NA	17	-1388.291654	2812.278599	7.035842651	0.000135678	0.334417896	0.865043107
4206816	73.24395814	+	12.23759327	-1.560946663	0.606715635	-0.28956482	NA	-7.696755938	7.442540831	NA	NA	NA	NA	+	+	NA	NA	NA	NA	NA	NA	NA	NA	0.044239521	13	-1392.640941	2812.279142	7.036385909	0.000135641	0.313322924	0.862700986
532664	78.02940029	+	9.811835609	-1.564247034	NA	-0.339411245	0.194776282	NA	7.43928312	NA	NA	NA	NA	NA	+	NA	NA	NA	NA	NA	0.176717904	NA	NA	NA	11	-1394.781725	2812.282797	7.040040225	0.000135394	0.235754272	0.864084522
172464	73.7243807	+	14.1069736	-1.289458969	0.841276854	NA	0.056206776	NA	6.303567128	+	NA	NA	NA	NA	+	NA	1.120574289	NA	-0.197062159	NA	NA	NA	NA	NA	13	-1392.643425	2812.28411	7.041353012	0.000135305	0.253773079	0.86418759
3713208	78.2413909	+	9.794084429	-1.308381268	NA	-0.692948491	2.81578397	NA	6.558327661	NA	NA	NA	+	NA	+	NA	1.081369546	NA	NA	NA	0.361038347	-0.154357928	-0.197194498	NA	15	-1390.482445	2812.287205	7.04444828	0.000135096	0.239104639	0.867013044
1094396	70.88496738	+	12.04270457	NA	5.056222637	-0.506852446	-0.017388005	-7.897356051	5.924794587	NA	+	NA	NA	+	+	NA	1.270702595	NA	NA	NA	NA	-0.030664368	NA	NA	15	-1390.482719	2812.287751	7.044994898	0.000135059	0.311589526	0.865668223
12544	73.254768	+	12.24316404	-1.546087162	0.595348142	-0.293056928	0.010871015	-7.691525157	7.431264042	NA	NA	NA	NA	+	+	NA	NA	NA	NA	NA	NA	NA	NA	NA	13	-1392.645763	2812.288786	7.046029631	0.000134989	0.313255415	0.862717284
568512	77.89248772	+	9.768908282	-1.309538963	0.516400083	-0.9852076	2.716029906	NA	6.490975341	NA	NA	+	+	NA	+	NA	1.136374753	NA	NA	NA	0.345855673	NA	NA	NA	15	-1390.483336	2812.288986	7.046229437	0.000134975	0.239032269	0.866980497
43520	73.51764708	+	14.53368633	-1.270805489	0.490862557	-0.531774489	2.22555845	-0.448844389	6.531177964	+	NA	NA	+	NA	+	NA	1.112689607	NA	NA	NA	NA	NA	NA	NA	15	-1390.484203	2812.29072	7.047963992	0.000134858	0.25644571	0.865442434
4258036	74.19880035	+	12.50458895	NA	NA	-0.589009336	2.281239912	-7.97101707	6.27658402	NA	NA	NA	+	+	+	0.76651616	1.284120536	NA	NA	NA	NA	NA	NA	-0.003586998	15	-1390.485102	2812.292517	7.049760886	0.000134737	0.30994524	0.866265966
61932	65.73404427	+	19.70508942	NA	0.823590661	NA	-0.046840817	-12.16135612	6.04420492	+	NA	NA	NA	+	+	3.633711966	1.281610752	NA	NA	NA	NA	NA	NA	NA	14	-1391.570249	2812.294344	7.051587909	0.000134614	0.335812155	0.863913464
108992	73.76448936	+	14.39818646	-1.276610367	0.483687406	-0.595525839	2.228411693	NA	6.533972382	+	NA	NA	+	NA	+	NA	1.114524536	0.098019821	NA	NA	NA	NA	NA	NA	15	-1390.486215	2812.294743	7.051986877	0.000134587	0.25595522	0.865430437
2665656	78.23379431	+	9.78693634	-1.319372798	NA	-0.964731032	2.915694401	NA	6.561514909	NA	NA	+	+	NA	+	NA	1.088844478	NA	NA	NA	0.362804316	NA	-0.183926611	NA	15	-1390.486527	2812.295369	7.052612509	0.000134545	0.239256013	0.866932023
2105528	78.08529005	+	9.821295949	-1.499869084	NA	-0.291829924	0.140488299	NA	7.446879684	NA	NA	NA	NA	NA	+	NA	NA	NA	NA	NA	NA	NA	-0.195857663	NA	11	-1394.788455	2812.296255	7.05349858	0.000134486	0.235906247	0.863853575
305404	78.51371997	+	10.02753766	NA	0.480443958	-0.523451006	2.365741406	0.411995698	7.019681878	NA	NA	NA	+	NA	+	NA	1.243475159	NA	NA	-0.994803259	NA	NA	NA	NA	14	-1391.571862	2812.29757	7.054813295	0.000134397	0.236774787	0.866565294
370876	78.41437565	+	9.993786099	NA	0.491256904	-0.588082954	2.355757321	NA	7.021770895	NA	NA	NA	+	NA	+	NA	1.246751689	0.099581292	NA	-0.998950301	NA	NA	NA	NA	14	-1391.57258	2812.299007	7.056250445	0.000134301	0.236569388	0.866616508
176624	68.81483925	+	16.82274053	-1.34300993	0.778743141	NA	0.07367345	-8.667831797	6.32054472	+	NA	NA	NA	+	+	NA	1.110885074	NA	-0.223933502	NA	NA	NA	NA	NA	15	-1390.488473	2812.29926	7.056503536	0.000134284	0.333077509	0.863221274
57812	75.87118565	+	13.02664869	NA	NA	-0.368343394	NA	0.008437303	6.027183987	+	NA	NA	NA	NA	+	-2.259497222	1.3120111	NA	NA	NA	NA	NA	NA	NA	12	-1393.723668	2812.299795	7.057038899	0.000134248	0.257197763	0.865134828
1616064	77.89570991	+	9.775017885	-1.298207097	0.526983581	-0.670321635	2.586965838	NA	6.481547046	NA	NA	NA	+	NA	+	NA	1.133209345	NA	NA	NA	0.344967279	-0.163531528	NA	NA	15	-1390.489011	2812.300336	7.057579904	0.000134212	0.238861031	0.867064027
4256204	65.77399428	+	19.71387168	NA	0.763351204	NA	NA	-12.15409577	6.055051504	+	NA	NA	NA	+	+	3.633879096	1.283047231	NA	NA	NA	NA	NA	NA	0.022816974	14	-1391.573584	2812.301014	7.058257276	0.000134166	0.335728997	0.863947255
111068	69.39284072	+	16.82711533	NA	0.69877759	-0.482757579	NA	-8.764799154	6.027642353	+	NA	NA	NA	+	+	NA	1.301994681	0.188409664	NA	NA	NA	NA	NA	NA	14	-1391.573939	2812.301724	7.05896788	0.000134118	0.326218782	0.864870406
1096192	68.99763773	+	17.02014201	-1.315593237	0.457318325	-0.590726205	2.271390798	-8.397603111	6.559207692	+	NA	NA	+	+	+	NA	1.082778455	NA	NA	NA	NA	-0.226802035	NA	NA	17	-1388.303242	2812.301774	7.059017479	0.000134115	0.333822052	0.865313562
46556	69.4752939	+	16.82515165	NA	0.642931229	-0.176741002	NA	-8.705087523	6.028446729	+	NA	+	NA	+	+	NA	1.300373516	NA	NA	NA	NA	NA	NA	NA	14	-1391.575297	2812.304441	7.061684567	0.000133936	0.326167906	0.864909015
41456	73.4297953	+	14.31767977	-1.274481409	0.738856032	NA	-0.046903666	-0.594121428	6.304010056	+	NA	NA	NA	NA	+	NA	1.116706099	NA	NA	NA	NA	NA	NA	NA	13	-1392.653944	2812.305148	7.062391476	0.000133889	0.253941221	0.864337483
2140664	73.82584569	+	14.59509647	-1.279775914	NA	-0.550007734	2.424407158	-0.373718752	6.602212074	+	NA	NA	+	NA	+	NA	1.066216059	NA	NA	NA	NA	NA	-0.168277686	NA	15	-1390.4926	2812.307514	7.064757397	0.000133731	0.25668886	0.865287636
4242936	69.22638507	+	17.07312758	-1.388529971	NA	-1.04045338	2.568257003	-8.443014864	6.617699422	+	NA	+	+	+	+	NA	1.099522778	NA	NA	NA	NA	NA	NA	0.115157139	17	-1388.306256	2812.307804	7.065047173	0.000133711	0.334889734	0.864849632
2402492	78.42613355	+	9.992068614	NA	0.488725891	-0.522846582	2.354409025	NA	7.022772121	NA	NA	NA	+	NA	+	NA	1.247858497	NA	NA	-1.006244693	NA	NA	0.016035929	NA	14	-1391.579142	2812.312129	7.069372721	0.000133422	0.236582001	0.866596701
4255972	74.02604943	+	12.53175365	NA	NA	NA	0.124208193	-8.298620241	6.074456184	NA	NA	NA	NA	+	+	0.797561636	1.291595134	NA	NA	NA	NA	NA	NA	0.030507035	13	-1392.658463	2812.314186	7.07142945	0.000133285	0.308677435	0.864328938
6336740	74.37929062	+	12.34120716	NA	NA	NA	0.124660846	-7.631242535	6.093479537	NA	NA	NA	NA	+	+	NA	1.265947721	NA	NA	NA	NA	NA	-0.089131104	0.022508025	13	-1392.658863	2812.314986	7.07222944	0.000133232	0.308600476	0.864403217
2144748	69.48699022	+	16.96680824	NA	0.692448492	NA	1.854117845	-8.310372126	6.303522063	+	NA	NA	+	+	+	NA	1.206878043	NA	NA	NA	NA	NA	-0.195301551	NA	15	-1390.496822	2812.315957	7.07320084	0.000133167	0.328024191	0.865275909
1094108	69.40877473	+	16.81712239	NA	0.704923347	-0.373006603	NA	-8.763786994	6.03015943	+	NA	NA	NA	+	+	NA	1.28802561	NA	NA	NA	NA	-0.086185591	NA	NA	14	-1391.581513	2812.316872	7.074115309	0.000133106	0.325970727	0.864971725
2140864	76.21456857	+	9.579022245	-1.248892812	3.192915881	-0.554313789	1.613937931	NA	6.432952718	NA	+	NA	+	NA	+	NA	1.062182639	NA	NA	NA	NA	NA	-0.161814212	NA	15	-1390.497864	2812.318043	7.075286286	0.000133029	0.239767834	0.866576314
2109688	73.65062997	+	12.27971552	-1.544425894	NA	-0.305646006	0.132141717	-7.66375939	7.44886404	NA	NA	NA	NA	+	+	NA	NA	NA	NA	NA	NA	NA	-0.196339482	NA	13	-1392.660664	2812.318588	7.075831008	0.000132992	0.313731976	0.862439186
8842	84.19409832	+	NA	NA	4.989205287	NA	NA	NA	7.198810955	NA	+	NA	NA	NA	+	NA	NA	NA	NA	NA	NA	NA	NA	NA	8	-1397.96588	2812.320949	7.078192629	0.000132835	0.120319477	0.865075323
2138544	73.7692178	+	14.13683884	-1.273211161	0.72539673	NA	-0.041665632	NA	6.315340755	+	NA	NA	NA	NA	+	NA	1.103638578	NA	NA	NA	NA	NA	-0.046915754	NA	13	-1392.663749	2812.324758	7.082001699	0.000132583	0.25341992	0.864328326
2139052	71.87463248	+	13.71127212	NA	4.648174667	NA	-0.033281029	NA	5.99580958	+	+	NA	NA	NA	+	NA	1.22054513	NA	NA	NA	NA	NA	-0.136383797	NA	13	-1392.665948	2812.329156	7.086399088	0.000132291	0.250961929	0.865746211
4252364	75.88564905	+	9.572351133	NA	4.686402899	NA	NA	0.780489516	5.958406885	NA	+	NA	NA	NA	+	-3.132648619	1.242331086	NA	NA	NA	NA	NA	NA	-0.082663054	13	-1392.666028	2812.329317	7.086560568	0.000132281	0.253112258	0.86595205
60664	78.79615258	+	9.639704202	-1.311673047	NA	-1.016335168	2.59826109	1.157657805	6.584859655	NA	NA	+	+	NA	+	-3.306523316	1.095581748	NA	NA	NA	NA	NA	NA	NA	15	-1390.505793	2812.3339	7.091143836	0.000131978	0.257722869	0.866175599
1092288	76.31942611	+	9.583564742	-1.257493016	3.055645049	-0.58512207	1.660670632	NA	6.413428604	NA	+	NA	+	NA	+	NA	1.091539339	NA	NA	NA	NA	-0.159542693	NA	NA	15	-1390.507152	2812.336618	7.09386121	0.000131799	0.239338506	0.866806405
368800	77.95169598	+	9.739278563	-1.124126747	0.618215416	-0.438903055	NA	NA	6.671750903	NA	NA	NA	NA	NA	+	NA	1.135849755	0.231766351	NA	-0.556014066	NA	NA	NA	NA	13	-1392.670789	2812.338838	7.096081782	0.000131653	0.236692645	0.865410479
28876	73.15385735	+	12.69037924	NA	0.853249467	NA	NA	-8.392306776	7.314792533	NA	NA	NA	NA	+	+	0.859999428	NA	NA	NA	NA	NA	NA	NA	NA	11	-1394.810778	2812.340902	7.098145097	0.000131517	0.306902714	0.8629023
538868	74.21279208	+	12.53026228	NA	NA	-0.643477071	2.611644475	-7.328273565	7.545313028	NA	NA	NA	+	+	+	NA	NA	NA	NA	NA	0.267837244	NA	NA	NA	13	-1392.672357	2812.341974	7.099217031	0.000131446	0.308193548	0.864759531
4206796	73.55310565	+	12.4800679	NA	0.849789764	NA	NA	-7.660425187	7.29064651	NA	NA	NA	NA	+	+	NA	NA	NA	NA	NA	NA	NA	NA	-0.093793709	11	-1394.811534	2812.342415	7.099658474	0.000131417	0.306741117	0.863050069
10484	78.64725298	+	10.18595901	NA	NA	-0.553010989	2.441065177	0.514691584	7.570866852	NA	NA	NA	+	NA	+	NA	NA	NA	NA	NA	NA	NA	NA	NA	11	-1394.81205	2812.343446	7.100689201	0.00013135	0.23338479	0.864813429
4518864	63.04317477	+	19.07905891	-1.239043737	4.725856771	NA	NA	-11.83815159	6.895884498	+	+	NA	NA	+	+	3.292491506	1.074257037	NA	NA	-0.871662063	NA	NA	NA	0.130621611	17	-1388.324112	2812.343515	7.100758783	0.000131345	0.34548323	0.86373289
32900	79.22556791	+	9.700986217	NA	NA	NA	NA	NA	3.379483968	NA	NA	NA	NA	NA	NA	NA	2.470810899	NA	NA	NA	NA	NA	NA	NA	7	-1399.021014	2812.343915	7.101158888	0.000131319	0.229743487	0.861382537
57584	78.2135638	+	9.593332608	-1.283062528	0.718197731	NA	-0.043529684	0.923584496	6.301683847	NA	NA	NA	NA	NA	+	-3.284058714	1.116486903	NA	NA	NA	NA	NA	NA	NA	13	-1392.674247	2812.345755	7.102998521	0.000131198	0.255508352	0.864739046
33680	71.54712897	+	13.48093677	-1.632716396	4.736386088	NA	NA	NA	3.96215008	+	+	NA	NA	NA	NA	NA	2.066910327	NA	NA	NA	NA	NA	NA	NA	11	-1394.813249	2812.345844	7.103087397	0.000131192	0.253844811	0.862142986
45564	69.39674303	+	16.81052439	NA	0.731881896	-0.357656428	-0.038537825	-8.760101469	6.019811223	+	NA	NA	NA	+	+	NA	1.297856847	NA	NA	NA	NA	NA	NA	NA	14	-1391.596287	2812.34642	7.103663776	0.000131154	0.326209675	0.864849175
1061076	74.13393578	+	12.46947676	NA	NA	-0.371980661	NA	-7.74676497	7.322149301	NA	NA	NA	NA	+	+	NA	NA	NA	NA	NA	NA	-0.121657337	NA	NA	11	-1394.815608	2812.350562	7.107805263	0.000130883	0.306935665	0.862808649
2105520	77.54092807	+	9.845906203	-1.484627897	0.74307359	NA	-0.002618741	NA	7.419310923	NA	NA	NA	NA	NA	+	NA	NA	NA	NA	NA	NA	NA	-0.198907629	NA	11	-1394.815899	2812.351144	7.108387505	0.000130845	0.236292755	0.863464189
2669044	69.76132681	+	17.08040836	NA	NA	-0.696896502	2.687292684	-8.386054088	6.286172619	+	NA	NA	+	+	+	NA	1.256365991	NA	NA	NA	0.338252546	NA	-0.22595876	NA	16	-1389.424769	2812.3523	7.109543206	0.000130769	0.328698054	0.866078406
4239836	69.42888087	+	16.8182251	NA	0.682803807	-0.358241542	NA	-8.752619895	6.027316907	+	NA	NA	NA	+	+	NA	1.296487882	NA	NA	NA	NA	NA	NA	0.003637193	14	-1391.599452	2812.35275	7.109993446	0.00013074	0.326146171	0.864875617
2142704	68.86138899	+	16.85882636	-1.324707338	0.647697079	NA	-0.03774868	-8.675584054	6.333207692	+	NA	NA	NA	+	+	NA	1.092500361	NA	NA	NA	NA	NA	-0.050161402	NA	15	-1390.515556	2812.353425	7.110668857	0.000130696	0.332558241	0.863400697
174784	76.17262555	+	9.550556715	-1.279477486	3.314846132	-0.554664695	1.71933432	NA	6.394334817	NA	+	NA	+	NA	+	NA	1.111601441	NA	-0.271957531	NA	NA	NA	NA	NA	15	-1390.515841	2812.353995	7.111238899	0.000130659	0.240160585	0.866397937
4206804	74.14121117	+	12.46977612	NA	NA	-0.357694159	NA	-7.72080155	7.298626872	NA	NA	NA	NA	+	+	NA	NA	NA	NA	NA	NA	NA	NA	-0.111984689	11	-1394.818128	2812.355602	7.112845149	0.000130554	0.30717506	0.862703652
13524	74.17054685	+	12.4671527	NA	NA	-0.137518451	NA	-7.674457121	7.333588695	NA	NA	+	NA	+	+	NA	NA	NA	NA	NA	NA	NA	NA	NA	11	-1394.818375	2812.356096	7.113339773	0.000130521	0.307097778	0.862768476
58092	75.90766759	+	9.563650366	NA	4.661284846	NA	-0.038622093	0.764241364	5.960071608	NA	+	NA	NA	NA	+	-3.134737609	1.258935617	NA	NA	NA	NA	NA	NA	NA	13	-1392.680709	2812.358678	7.11592122	0.000130353	0.253114562	0.865926696
4236236	71.53961963	+	13.91347223	NA	4.625992221	NA	NA	-0.630757272	5.964073278	+	+	NA	NA	NA	+	NA	1.241889224	NA	NA	NA	NA	NA	NA	-0.082826362	13	-1392.681997	2812.361255	7.118498005	0.000130185	0.251371832	0.865794288
2664696	78.36736533	+	9.838858632	-1.319418319	NA	-0.665325483	2.764327106	0.629287024	6.541886259	NA	NA	NA	+	NA	+	NA	1.097913011	NA	NA	NA	0.383337362	NA	-0.190611857	NA	15	-1390.519607	2812.361528	7.118771372	0.000130167	0.239477808	0.866743713
1108216	78.81181739	+	9.650425907	-1.297320797	NA	-0.595594515	2.428720422	1.171677561	6.572518453	NA	NA	NA	+	NA	+	-3.281998339	1.091864054	NA	NA	NA	NA	-0.213514012	NA	NA	15	-1390.520262	2812.362837	7.120080718	0.000130082	0.257431139	0.86632311
567996	76.7379588	+	9.815988952	NA	2.862699857	-0.659190441	1.876185984	NA	6.098512355	NA	+	NA	+	NA	+	NA	1.305005039	NA	NA	NA	0.264977106	NA	NA	NA	14	-1391.604698	2812.363242	7.120485601	0.000130056	0.235573718	0.867264751
304288	78.01480372	+	9.743739648	-1.117305795	0.564335713	-0.117039497	NA	NA	6.655965727	NA	NA	+	NA	NA	+	NA	1.13421576	NA	NA	-0.536174824	NA	NA	NA	NA	13	-1392.688207	2812.373675	7.130918635	0.000129379	0.236776551	0.865362051
2140400	77.99940186	+	9.852863636	-1.266394214	0.636856508	NA	1.929295423	0.522902012	6.558505563	NA	NA	NA	+	NA	+	NA	1.05246814	NA	NA	NA	NA	NA	-0.159176319	NA	14	-1391.611399	2812.376644	7.13388765	0.000129187	0.239491938	0.865339321
1059064	78.25885185	+	9.928430332	-1.528820674	NA	-0.578849816	2.550340655	0.667070911	7.684752297	NA	NA	NA	+	NA	+	NA	NA	NA	NA	NA	NA	-0.276765633	NA	NA	13	-1392.690556	2812.378371	7.135614794	0.000129076	0.238199754	0.865108133
1064184	73.79942932	+	12.28331952	-1.576936196	NA	-1.133351879	2.785288556	-7.34621926	7.698170321	NA	NA	+	+	+	+	NA	NA	NA	NA	NA	NA	-0.252371873	NA	NA	15	-1390.52893	2812.380174	7.137417057	0.00012896	0.314737068	0.864523461
1617080	78.26207946	+	9.774169694	-1.329158775	NA	-0.991388089	2.888926131	NA	6.533420229	NA	NA	+	+	NA	+	NA	1.122257061	NA	NA	NA	0.333985708	-0.138307081	NA	NA	15	-1390.529367	2812.381048	7.138291545	0.000128903	0.238861525	0.867119239
2111972	69.66088516	+	17.26478501	NA	NA	NA	2.193006388	-8.248946705	7.545946423	+	NA	NA	+	+	+	NA	NA	NA	NA	NA	NA	NA	-0.384771407	NA	13	-1392.692094	2812.381447	7.13869097	0.000128877	0.327263084	0.863166529
5290488	69.27034774	+	17.06978112	-1.371360658	NA	-0.593795261	2.380477428	-8.381211559	6.601679714	+	NA	NA	+	+	+	NA	1.096553432	NA	NA	NA	NA	-0.204576833	NA	0.10768347	17	-1388.343362	2812.382014	7.139257527	0.000128841	0.33435536	0.865059223
28884	73.78265411	+	12.65997953	NA	NA	-0.3503305	NA	-8.384485505	7.32778763	NA	NA	NA	NA	+	+	0.778986389	NA	NA	NA	NA	NA	NA	NA	NA	11	-1394.83148	2812.382306	7.139549582	0.000128822	0.307335386	0.862577465
8878	83.50929741	+	NA	-1.600462183	4.966508334	NA	-0.007714184	NA	7.319271801	NA	+	NA	NA	NA	+	NA	NA	NA	NA	NA	NA	NA	NA	NA	10	-1395.892313	2812.382453	7.13969613	0.000128813	0.125827718	0.864115917
8910	83.50721448	+	NA	-1.600268282	4.957531692	NA	NA	-0.032078699	7.320274152	NA	+	NA	NA	NA	+	NA	NA	NA	NA	NA	NA	NA	NA	NA	10	-1395.892401	2812.382628	7.139871534	0.000128801	0.125828335	0.864130513
2156772	79.10211117	+	9.917621169	NA	NA	NA	2.074036176	1.013806792	6.335432798	NA	NA	NA	+	NA	+	-3.065809434	1.210799243	NA	NA	NA	NA	NA	-0.200341381	NA	13	-1392.693367	2812.383995	7.141238767	0.000128713	0.253183927	0.865656195
174320	77.92108045	+	9.820819733	-1.29912072	0.81915622	NA	2.042707092	0.534863493	6.518619494	NA	NA	NA	+	NA	+	NA	1.101585364	NA	-0.302082875	NA	NA	NA	NA	NA	14	-1391.615281	2812.384407	7.141650739	0.000128687	0.239952958	0.865123135
4207324	70.37158572	+	12.2044671	NA	5.464195197	-0.498354696	NA	-7.871044479	7.115565993	NA	+	NA	NA	+	+	NA	NA	NA	NA	NA	NA	NA	NA	-0.248079559	13	-1392.694134	2812.385528	7.142771645	0.000128615	0.31046463	0.863867576
4237816	73.84132259	+	14.57061109	-1.329430063	NA	-0.54039137	2.355051659	-0.376183302	6.578630398	+	NA	NA	+	NA	+	NA	1.125152236	NA	NA	NA	NA	NA	NA	0.113816515	15	-1390.531964	2812.386243	7.143486316	0.000128569	0.256588894	0.865362794
1353920	78.10933026	+	9.816155075	-1.09314806	0.463931066	-0.556402052	2.432300388	NA	7.072032326	NA	NA	NA	+	NA	+	NA	1.086436009	NA	NA	-0.736828691	NA	-0.229183778	NA	NA	15	-1390.532642	2812.387598	7.144841092	0.000128482	0.239149396	0.866547979
12524	73.55626243	+	12.47803151	NA	0.846084265	NA	0.000696851	-7.669571096	7.315137544	NA	NA	NA	NA	+	+	NA	NA	NA	NA	NA	NA	NA	NA	NA	11	-1394.835009	2812.389365	7.146608334	0.000128368	0.306699843	0.863040554
41964	71.55370918	+	13.90967324	NA	4.604463033	NA	-0.041848869	-0.649477267	5.965166	+	+	NA	NA	NA	+	NA	1.258691852	NA	NA	NA	NA	NA	NA	NA	13	-1392.696187	2812.389634	7.146877081	0.000128351	0.251381435	0.865762673
32968	78.79504501	+	9.499511038	-1.613478993	NA	NA	NA	0.467391363	3.991050029	NA	NA	NA	NA	NA	NA	NA	2.133061094	NA	NA	NA	NA	NA	NA	NA	9	-1396.951221	2812.390247	7.147490254	0.000128312	0.235312251	0.861474958
291788	62.92437239	+	19.36433423	NA	5.143929338	NA	NA	-11.98044502	8.05299816	+	+	NA	NA	+	+	3.470536161	NA	NA	NA	-1.193854543	NA	NA	NA	NA	14	-1391.618424	2812.390694	7.147937096	0.000128283	0.339007269	0.862764935
1351840	77.96500598	+	9.742527571	-1.117424405	0.618782876	-0.298781189	NA	NA	6.659330474	NA	NA	NA	NA	NA	+	NA	1.123520436	NA	NA	-0.538972506	NA	-0.069571156	NA	NA	13	-1392.697785	2812.392831	7.150074093	0.000128146	0.236570648	0.865449832
2111984	68.66034486	+	17.19884996	-1.571909034	0.497618898	NA	2.034982761	-8.289311173	7.639312418	+	NA	NA	+	+	+	NA	NA	NA	NA	NA	NA	NA	-0.3066303	NA	15	-1390.53694	2812.396193	7.153436904	0.000127931	0.334667275	0.862666882
567552	78.04131536	+	9.813370587	-1.311087006	0.474872137	-0.643267523	2.548617215	0.548477407	6.468374585	NA	NA	NA	+	NA	+	NA	1.149018515	NA	NA	NA	0.369408617	NA	NA	NA	15	-1390.537087	2812.396489	7.153732133	0.000127912	0.239277981	0.866823616
32936	78.69383708	+	9.472191955	-1.607945811	NA	NA	0.04649945	NA	3.992166496	NA	NA	NA	NA	NA	NA	NA	2.13312562	NA	NA	NA	NA	NA	NA	NA	9	-1396.955309	2812.398423	7.15566692	0.000127788	0.235015471	0.861585584
11512	78.23729522	+	9.916898396	-1.547434631	NA	-1.072218203	2.740347461	0.646943694	7.703910893	NA	NA	+	+	NA	+	NA	NA	NA	NA	NA	NA	NA	NA	NA	13	-1392.700701	2812.398663	7.155906441	0.000127773	0.238492937	0.864949242
178688	68.96667671	+	16.97091547	-1.34243145	0.594085093	-0.545364196	2.369879792	-8.36977043	6.541377431	+	NA	NA	+	+	+	NA	1.110884761	NA	-0.330664541	NA	NA	NA	NA	NA	17	-1388.352066	2812.399424	7.156667285	0.000127724	0.335122241	0.864716525
57804	75.23951886	+	13.07194985	NA	0.802225322	NA	NA	-0.090444437	6.044268776	+	NA	NA	NA	NA	+	-2.143763692	1.283537754	NA	NA	NA	NA	NA	NA	NA	12	-1393.773774	2812.400007	7.157250908	0.000127687	0.257162041	0.865144825
4231368	74.30286166	+	11.88187794	-1.691706383	NA	NA	NA	-7.610052633	4.016902521	NA	NA	NA	NA	+	NA	NA	2.139776686	NA	NA	NA	NA	NA	NA	0.114298361	11	-1394.841973	2812.403291	7.160534653	0.000127477	0.312717802	0.860379448
4237552	78.02105791	+	9.822666253	-1.322632283	0.631311409	NA	1.870861303	0.5210504	6.541426978	NA	NA	NA	+	NA	+	NA	1.112809378	NA	NA	NA	NA	NA	NA	0.140282936	14	-1391.625111	2812.404069	7.161312226	0.000127428	0.239414207	0.865439118
303328	78.05468381	+	9.768157449	-1.121098088	0.59551533	-0.286392877	NA	0.3435677	6.661820817	NA	NA	NA	NA	NA	+	NA	1.128966472	NA	NA	-0.544134802	NA	NA	NA	NA	13	-1392.704075	2812.405411	7.162654558	0.000127342	0.236885425	0.865360292
48896	71.65866836	+	11.97012793	-1.325343792	3.430713306	-1.088948944	1.731547158	-7.613023157	6.423587598	NA	+	+	+	+	+	NA	1.076775764	NA	NA	NA	NA	NA	NA	NA	17	-1388.355725	2812.406741	7.163984419	0.000127258	0.316987759	0.865704385
4225512	65.56438456	+	19.95171243	-1.658330999	NA	NA	2.053491768	-11.54451574	7.6987459	+	NA	NA	+	+	+	3.401874417	NA	NA	NA	NA	NA	NA	NA	0.079172887	15	-1390.542485	2812.407284	7.164527561	0.000127223	0.344099645	0.861996701
2144768	69.02823722	+	17.03332401	-1.307729719	0.395746466	-0.544109945	2.240968324	-8.377432572	6.58246233	+	NA	NA	+	+	+	NA	1.059874766	NA	NA	NA	NA	NA	-0.163637966	NA	17	-1388.356647	2812.408586	7.165829074	0.00012714	0.334475755	0.864956362
2107558	87.19484276	+	NA	-1.563817387	NA	NA	2.173956224	NA	7.653758448	NA	NA	NA	+	NA	+	NA	NA	NA	NA	NA	NA	NA	-0.302875161	NA	10	-1395.905799	2812.409424	7.166667065	0.000127087	0.124503523	0.865066152
698560	77.89303401	+	9.762044443	-1.310850416	0.547314449	-0.640198381	2.588162364	NA	6.467033794	NA	NA	NA	+	NA	+	NA	1.151458881	NA	-0.101901294	NA	0.35706149	NA	NA	NA	15	-1390.544493	2812.4113	7.16854387	0.000126968	0.239287144	0.866794146
583924	79.05902353	+	9.86922384	NA	NA	-0.681424621	2.623450959	1.009999942	6.225371372	NA	NA	NA	+	NA	+	-3.096448606	1.321042516	NA	NA	NA	0.320488668	NA	NA	NA	14	-1391.628891	2812.411629	7.168872429	0.000126947	0.25279864	0.867127998
2107880	73.50613526	+	14.78126122	-1.550708623	NA	NA	2.242867274	-0.302175703	7.671116569	+	NA	NA	+	NA	+	NA	NA	NA	NA	NA	NA	NA	-0.312746516	NA	13	-1392.707933	2812.413126	7.17036969	0.000126852	0.256753208	0.862863368
303296	77.96596254	+	9.736719438	-1.118668922	0.625249924	-0.286458781	-0.019318266	NA	6.655536394	NA	NA	NA	NA	NA	+	NA	1.130582528	NA	NA	-0.541798562	NA	NA	NA	NA	13	-1392.708748	2812.414757	7.172000218	0.000126749	0.23672411	0.865355574
172972	71.90879097	+	13.69607184	NA	4.646616741	NA	0.006683436	NA	5.964155705	+	+	NA	NA	NA	+	NA	1.261025373	NA	-0.088293068	NA	NA	NA	NA	NA	13	-1392.709238	2812.415736	7.172979952	0.000126687	0.250944024	0.865721812
2632120	73.54553677	+	14.69369082	-1.579553885	NA	-0.630048951	2.882913979	NA	7.666690371	+	NA	NA	+	NA	+	NA	NA	NA	NA	NA	0.353044082	NA	-0.34388406	NA	14	-1391.632895	2812.419636	7.176879698	0.00012644	0.256362204	0.864167233
1112564	66.24079199	+	19.95788532	NA	NA	-0.641605419	2.409471183	-11.88063454	6.310024051	+	NA	NA	+	+	+	3.652915523	1.260653174	NA	NA	NA	NA	-0.22212947	NA	NA	16	-1389.460101	2812.422964	7.18020794	0.00012623	0.337466086	0.865432553
65012	66.22008995	+	19.95071083	NA	NA	-1.0499697	2.568230264	-11.92514977	6.317851795	+	NA	+	+	+	+	3.641808376	1.267423666	NA	NA	NA	NA	NA	NA	NA	16	-1389.460327	2812.423417	7.180660095	0.000126201	0.337916585	0.865216586
571900	69.46143841	+	16.99457885	NA	0.53161926	-0.671781377	2.441013992	-8.421525615	6.2024889	+	NA	NA	+	+	+	NA	1.315832162	NA	NA	NA	0.322393058	NA	NA	NA	16	-1389.460544	2812.423851	7.181094389	0.000126174	0.328050228	0.866376608
324592	62.98453256	+	19.08288737	-1.211435493	4.813646781	NA	0.006360547	-11.83743769	6.837547889	+	+	NA	NA	+	+	3.302526152	1.056746003	NA	NA	-0.817797126	NA	NA	NA	NA	17	-1388.366031	2812.427353	7.184596302	0.000125953	0.345352722	0.863743636
1063156	74.3080506	+	12.50880287	NA	NA	-0.626049703	2.509765862	-7.316024645	7.563402275	NA	NA	NA	+	+	+	NA	NA	NA	NA	NA	NA	-0.292329532	NA	NA	13	-1392.715233	2812.427726	7.184969648	0.000125929	0.307727117	0.864935555
2108080	75.87805543	+	9.726964823	-1.512485073	3.241262979	NA	1.415798384	NA	7.494372435	NA	+	NA	+	NA	+	NA	NA	NA	NA	NA	NA	NA	-0.305030045	NA	13	-1392.715585	2812.428431	7.185674198	0.000125885	0.239702975	0.864266554
2110448	65.83176755	+	16.62371901	-1.601110612	4.831456108	NA	0.01881787	-8.727129929	7.324740714	+	+	NA	NA	+	+	NA	NA	NA	NA	NA	NA	NA	-0.250750042	NA	15	-1390.55315	2812.428615	7.185858019	0.000125874	0.336078335	0.862280578
59648	78.46422456	+	9.637286405	-1.277179645	0.473692586	-0.532128186	2.196362266	1.094610615	6.524394504	NA	NA	NA	+	NA	+	-3.245161586	1.113227608	NA	NA	NA	NA	NA	NA	NA	15	-1390.553752	2812.429818	7.18706148	0.000125798	0.257629173	0.866160272
43776	76.33690484	+	9.603532178	-1.266980743	3.189750716	-0.552976004	1.556430035	0.491883529	6.395257042	NA	+	NA	+	NA	+	NA	1.10409693	NA	NA	NA	NA	NA	NA	NA	15	-1390.55462	2812.431554	7.188797436	0.000125689	0.239801205	0.866579002
565684	74.78400473	+	14.16199795	NA	NA	-0.404824617	0.172265211	NA	6.009878038	+	NA	NA	NA	NA	+	NA	1.321772411	NA	NA	NA	0.166042401	NA	NA	NA	12	-1393.789581	2812.431621	7.188864727	0.000125684	0.248361014	0.865540398
10668	73.91400351	+	14.56769306	NA	0.778015689	NA	1.941778492	NA	7.518670245	+	NA	NA	+	NA	+	NA	NA	NA	NA	NA	NA	NA	NA	NA	11	-1394.856245	2812.431835	7.189078648	0.000125671	0.249872331	0.86344639
2111744	73.56795701	+	12.26567157	-1.510377693	0.402991663	-0.515123205	2.350252404	-7.272718915	7.649722935	NA	NA	NA	+	+	+	NA	NA	NA	NA	NA	NA	NA	-0.313148355	NA	15	-1390.556099	2812.434513	7.191756101	0.000125503	0.315147121	0.864279296
63996	65.87657316	+	19.88798473	NA	0.573471032	-0.572097868	2.145932707	-11.91019096	6.260251396	+	NA	NA	+	+	+	3.662399233	1.279858709	NA	NA	NA	NA	NA	NA	NA	16	-1389.466505	2812.435773	7.193016097	0.000125424	0.337579602	0.865435721
568568	78.38306395	+	9.818654557	-1.338971364	NA	-0.975871011	2.850817211	0.609359993	6.5209892	NA	NA	+	+	NA	+	NA	1.135086251	NA	NA	NA	0.353655824	NA	NA	NA	15	-1390.556743	2812.4358	7.193043912	0.000125422	0.239224632	0.866877085
4237796	74.40455208	+	14.59305369	NA	NA	NA	2.028201209	-0.458178817	6.293647997	+	NA	NA	+	NA	+	NA	1.269978506	NA	NA	NA	NA	NA	NA	0.02898768	13	-1392.719742	2812.436744	7.193987189	0.000125363	0.251927667	0.86499602
2143212	66.90083216	+	16.43500002	NA	4.674070923	NA	-0.029558248	-8.718437472	6.001304806	+	+	NA	NA	+	+	NA	1.215016156	NA	NA	NA	NA	NA	-0.142275957	NA	15	-1390.558041	2812.438397	7.195640167	0.000125259	0.329080659	0.864898427
2156792	78.80131074	+	9.657726459	-1.285724203	NA	-0.549750799	2.38937154	1.182217879	6.593869622	NA	NA	NA	+	NA	+	-3.288347729	1.067311792	NA	NA	NA	NA	NA	-0.166334223	NA	15	-1390.558137	2812.438588	7.195831396	0.000125247	0.257936349	0.865991719
1092028	74.23815796	+	14.34896928	NA	0.681208451	-0.611061296	2.306865011	NA	6.279758309	+	NA	NA	+	NA	+	NA	1.259841393	NA	NA	NA	NA	-0.244146051	NA	NA	14	-1391.643419	2812.440683	7.197926683	0.000125116	0.251157899	0.866440583
1056952	78.09602191	+	9.811288165	-1.526045258	NA	-0.316022958	0.142427572	NA	7.453607766	NA	NA	NA	NA	NA	+	NA	NA	NA	NA	NA	NA	-0.111341165	NA	NA	11	-1394.861236	2812.441818	7.199061772	0.000125045	0.235568983	0.864013524
2161140	66.24147649	+	19.95234546	NA	NA	-0.593738195	2.380687922	-11.8435725	6.343071006	+	NA	NA	+	+	+	3.6331132	1.22478383	NA	NA	NA	NA	NA	-0.204385923	NA	16	-1389.470121	2812.443005	7.200248151	0.000124971	0.338175026	0.865131213
109248	76.21941325	+	9.562882943	-1.266128642	3.204874806	-0.609462886	1.544270633	NA	6.393526748	NA	+	NA	+	NA	+	NA	1.107348036	0.086844963	NA	NA	NA	NA	NA	NA	15	-1390.560433	2812.44318	7.200423803	0.00012496	0.239577814	0.866648977
178668	69.46558623	+	16.91601329	NA	0.830508475	NA	1.900479881	-8.308935169	6.248092344	+	NA	NA	+	+	+	NA	1.267696123	NA	-0.215192041	NA	NA	NA	NA	NA	15	-1390.56374	2812.449793	7.207036976	0.000124548	0.328146642	0.865145373
1616120	78.3953829	+	9.825055791	-1.329379187	NA	-0.686804299	2.733432851	0.62199929	6.512348826	NA	NA	NA	+	NA	+	NA	1.132708765	NA	NA	NA	0.353743692	-0.144325915	NA	NA	15	-1390.565054	2812.452423	7.209666204	0.000124384	0.239070453	0.866941547
53448	74.07754792	+	12.01685576	-1.653527122	NA	NA	NA	-8.021735173	4.005212192	NA	NA	NA	NA	+	NA	0.502508175	2.12261479	NA	NA	NA	NA	NA	NA	NA	11	-1394.866811	2812.452968	7.210211258	0.00012435	0.312760522	0.86034457
64496	63.91251417	+	19.37421239	-1.368163973	3.158164501	NA	1.181259456	-11.70754811	6.425110571	+	+	NA	+	+	+	3.372065027	1.065727851	NA	NA	NA	NA	NA	NA	NA	17	-1388.379183	2812.453657	7.21090075	0.000124307	0.344870859	0.864005263
58336	72.3989829	+	12.33923852	-1.313237065	4.915766049	-0.457582653	NA	0.19531851	6.207106057	+	+	NA	NA	NA	+	-2.52938791	1.097529614	NA	NA	NA	NA	NA	NA	NA	15	-1390.56569	2812.453695	7.210938104	0.000124305	0.26428079	0.865751184
6339064	69.26306397	+	17.07593565	-1.359756267	NA	-0.550103453	2.341335302	-8.365458576	6.620740359	+	NA	NA	+	+	+	NA	1.073569458	NA	NA	NA	NA	NA	-0.155608731	0.104338701	17	-1388.381475	2812.458241	7.215484945	0.000124023	0.334909424	0.864761584
9400	78.10695088	+	9.810457077	-1.527678327	NA	-0.121873303	0.120095474	NA	7.461371135	NA	NA	+	NA	NA	+	NA	NA	NA	NA	NA	NA	NA	NA	NA	11	-1394.869764	2812.458874	7.216117029	0.000123983	0.23587316	0.863850771
2109668	74.12000705	+	12.53037495	NA	NA	NA	0.173250786	-7.625401469	7.340966756	NA	NA	NA	NA	+	+	NA	NA	NA	NA	NA	NA	NA	-0.276309303	NA	11	-1394.870065	2812.459476	7.216719156	0.000123946	0.307316315	0.862590072
4518860	63.36730062	+	19.17999478	NA	4.866762793	NA	NA	-11.97147152	6.806940426	+	+	NA	NA	+	+	3.45932085	1.216326714	NA	NA	-1.112170182	NA	NA	NA	0.050489496	16	-1389.47891	2812.460582	7.217825701	0.000123878	0.340112097	0.864553166
25552	72.15672263	+	12.56975268	-1.603262066	4.752069502	NA	NA	0.253877741	7.33616692	+	+	NA	NA	NA	+	-2.517003436	NA	NA	NA	NA	NA	NA	NA	NA	13	-1392.731966	2812.461192	7.218435423	0.00012384	0.264362412	0.863444355
37096	74.3046707	+	11.9012707	-1.654985547	NA	NA	0.038833829	-7.593441778	4.008675515	NA	NA	NA	NA	+	NA	NA	2.121152118	NA	NA	NA	NA	NA	NA	NA	11	-1394.871057	2812.461459	7.218702974	0.000123823	0.312481247	0.860426331
1057944	78.12493335	+	9.78621208	-1.531209801	NA	-0.068759784	NA	NA	7.44561404	NA	NA	+	NA	NA	+	NA	NA	NA	NA	NA	NA	-0.123161873	NA	NA	11	-1394.87329	2812.465927	7.223170524	0.000123547	0.235943346	0.863797144
1061112	73.65739127	+	12.27183642	-1.570506932	NA	-0.329723081	0.134063719	-7.671255147	7.455645121	NA	NA	NA	NA	+	+	NA	NA	NA	NA	NA	NA	-0.110620316	NA	NA	13	-1392.734352	2812.465964	7.223207948	0.000123545	0.313321013	0.862580882
555512	65.33228105	+	20.03436448	-1.663159259	NA	-0.633578309	2.673766838	-11.69795587	7.672610192	+	NA	NA	+	+	+	3.456430839	NA	NA	NA	NA	0.345776573	NA	NA	NA	16	-1389.481637	2812.466036	7.223279086	0.00012354	0.344458001	0.862998239
31204	66.06351073	+	20.13660923	NA	NA	NA	2.057551837	-11.7457343	7.553564133	+	NA	NA	+	+	+	3.628256652	NA	NA	NA	NA	NA	NA	NA	NA	13	-1392.736255	2812.46977	7.227013205	0.00012331	0.336079571	0.862510967
4501728	73.65966644	+	12.1304058	-1.21430097	0.502420295	-0.28574717	NA	-7.681919417	6.756675787	NA	NA	NA	NA	+	+	NA	1.144253283	NA	NA	-0.614994734	NA	NA	NA	0.195335411	15	-1390.574293	2812.4709	7.22814385	0.00012324	0.313929013	0.864391452
436416	78.04997724	+	9.787314642	-1.115681898	0.609192468	-0.509818165	2.546114669	NA	7.072640123	NA	NA	NA	+	NA	+	NA	1.114956477	NA	-0.350582997	-0.762624534	NA	NA	NA	NA	15	-1390.575114	2812.472542	7.229785902	0.000123139	0.240179759	0.865950004
324588	63.34645001	+	19.18202107	NA	4.892207323	NA	0.009242815	-11.96870823	6.786738386	+	+	NA	NA	+	+	3.461924148	1.207832968	NA	NA	-1.089813756	NA	NA	NA	NA	16	-1389.485059	2812.47288	7.230123126	0.000123118	0.34010052	0.86455589
565440	77.80746523	+	9.706565599	-1.26075487	0.690348124	-0.363828925	0.03302173	NA	6.225307968	NA	NA	NA	NA	NA	+	NA	1.157656819	NA	NA	NA	0.21415048	NA	NA	NA	13	-1392.738175	2812.47361	7.230853198	0.000123073	0.236399043	0.865728842
4241920	69.03552345	+	17.01350322	-1.357597231	0.395294068	-0.534379408	2.17342642	-8.393574863	6.560397081	+	NA	NA	+	+	+	NA	1.117891593	NA	NA	NA	NA	NA	NA	0.116230921	17	-1388.390589	2812.476469	7.233712707	0.000122897	0.33441294	0.864990783
8440	78.20238675	+	9.850468976	-1.533533089	NA	-0.295257298	0.138258861	0.513158916	7.459140833	NA	NA	NA	NA	NA	+	NA	NA	NA	NA	NA	NA	NA	NA	NA	11	-1394.879225	2812.477797	7.235040008	0.000122816	0.235958582	0.86382053
34984	78.72046766	+	9.510310438	-1.645796656	NA	NA	1.621552498	NA	4.043588719	NA	NA	NA	+	NA	NA	NA	2.168608856	NA	NA	NA	NA	NA	NA	NA	10	-1395.940367	2812.478561	7.235804155	0.000122769	0.236931851	0.861820723
569844	69.80077768	+	16.89796278	NA	NA	-0.424232399	0.16510051	-8.763076282	6.008892993	+	NA	NA	NA	+	+	NA	1.320352362	NA	NA	NA	0.178010875	NA	NA	NA	14	-1391.664807	2812.48346	7.24070344	0.000122469	0.326464918	0.864568392
15604	74.26687879	+	12.51333021	NA	NA	-1.116759924	2.69211989	-7.382172715	7.581095441	NA	NA	+	+	+	+	NA	NA	NA	NA	NA	NA	NA	NA	NA	13	-1392.746174	2812.489608	7.246851653	0.000122093	0.308261965	0.864612444
2636280	68.77140941	+	17.2988287	-1.625923052	NA	-0.641694692	2.811118525	-8.369418803	7.661796069	+	NA	NA	+	+	+	NA	NA	NA	NA	NA	0.363012982	NA	-0.341931689	NA	16	-1389.495231	2812.493224	7.250468002	0.000121872	0.335518634	0.863482485
570368	66.01909577	+	16.42497552	-1.38447122	4.894587772	-0.52332758	0.054908501	-8.878780984	6.177454165	+	+	NA	NA	+	+	NA	1.108279412	NA	NA	NA	0.201150662	NA	NA	NA	17	-1388.399727	2812.494744	7.251987591	0.00012178	0.335839312	0.864574177
572916	69.77574253	+	17.06456827	NA	NA	-1.016327317	2.762587141	-8.438658774	6.252955037	+	NA	+	+	+	+	NA	1.305336576	NA	NA	NA	0.305420105	NA	NA	NA	16	-1389.496463	2812.495689	7.252932599	0.000121722	0.328359387	0.866129878
372956	73.9251649	+	12.29837185	NA	0.635295299	-0.467005314	NA	-7.709828237	6.619450817	NA	NA	NA	NA	+	+	NA	1.274349415	0.226782075	NA	-0.798461896	NA	NA	NA	NA	14	-1391.67147	2812.496787	7.254030279	0.000121655	0.309388705	0.865169823
326124	66.04284475	+	19.8737694	NA	0.522252274	NA	2.002038913	-11.67759274	7.066700768	+	NA	NA	+	+	+	3.60998101	1.217262528	NA	NA	-1.04895357	NA	NA	NA	NA	16	-1389.498577	2812.499917	7.257160746	0.000121465	0.33890229	0.86479454
44476	74.25053494	+	14.33574226	NA	0.661462641	-1.004378509	2.454380048	NA	6.285852709	+	NA	+	+	NA	+	NA	1.26907642	NA	NA	NA	NA	NA	NA	NA	14	-1391.673086	2812.500018	7.257261537	0.000121459	0.251348496	0.866289385
1620468	69.79922147	+	17.0631343	NA	NA	-0.719918216	2.645127793	-8.398490749	6.247003089	+	NA	NA	+	+	+	NA	1.300769781	NA	NA	NA	0.304779017	-0.156363493	NA	NA	16	-1389.499671	2812.502105	7.259348624	0.000121332	0.328039991	0.866286721
13560	73.68356293	+	12.26548365	-1.572866128	NA	-0.18155272	0.116368716	-7.625250902	7.46266749	NA	NA	+	NA	+	+	NA	NA	NA	NA	NA	NA	NA	NA	NA	13	-1392.752435	2812.502131	7.259374048	0.000121331	0.313531679	0.862486597
2109680	73.2204926	+	12.26302945	-1.533456045	0.651217024	NA	0.007541654	-7.628289733	7.426245184	NA	NA	NA	NA	+	+	NA	NA	NA	NA	NA	NA	NA	-0.200079895	NA	13	-1392.752651	2812.502561	7.259804826	0.000121305	0.313602169	0.862415931
1057436	75.01400781	+	9.793094166	NA	5.174988765	-0.469079096	NA	NA	7.184107942	NA	+	NA	NA	NA	+	NA	NA	NA	NA	NA	NA	-0.10270571	NA	NA	11	-1394.892302	2812.503951	7.261194095	0.00012122	0.233264122	0.86511189
4501724	73.97567764	+	12.28911679	NA	0.607361415	-0.307869689	NA	-7.702116917	6.664811477	NA	NA	NA	NA	+	+	NA	1.284536044	NA	NA	-0.84528774	NA	NA	NA	0.11561488	14	-1391.675279	2812.504405	7.261648312	0.000121193	0.309355186	0.865170178
28920	73.41373031	+	12.40369629	-1.571151896	NA	-0.310072731	0.130109682	-8.114500232	7.460431985	NA	NA	NA	NA	+	+	0.54493257	NA	NA	NA	NA	NA	NA	NA	NA	13	-1392.754209	2812.505678	7.262921629	0.000121116	0.313707549	0.862427414
4240364	66.90913065	+	16.426014	NA	4.694175709	NA	-0.035860472	-8.705982566	5.961278048	+	+	NA	NA	+	+	NA	1.239846817	NA	NA	NA	NA	NA	NA	-0.082433908	15	-1390.593074	2812.508462	7.265705206	0.000120947	0.328899829	0.864957171
4241900	69.51092927	+	16.94537265	NA	0.70393488	NA	1.775373827	-8.320678164	6.253627335	+	NA	NA	+	+	+	NA	1.26541326	NA	NA	NA	NA	NA	NA	0.02585793	15	-1390.5931	2812.508514	7.265757229	0.000120944	0.327674765	0.865336401
42420	74.81939089	+	14.19151098	NA	NA	-0.076079047	0.089450232	NA	6.045889329	+	NA	+	NA	NA	+	NA	1.311130413	NA	NA	NA	NA	NA	NA	NA	12	-1393.828179	2812.508817	7.266060015	0.000120926	0.24878042	0.865262623
1062104	73.69792995	+	12.24061854	-1.576140759	NA	-0.130271907	NA	-7.640836152	7.44739129	NA	NA	+	NA	+	+	NA	NA	NA	NA	NA	NA	-0.119129912	NA	NA	13	-1392.755867	2812.508994	7.266237401	0.000120915	0.313618673	0.862440453
4253944	78.82099507	+	9.629107349	-1.33621513	NA	-0.539931005	2.320628105	1.182864743	6.571241889	NA	NA	NA	+	NA	+	-3.302757539	1.126077026	NA	NA	NA	NA	NA	NA	0.116713448	15	-1390.594068	2812.510449	7.267693001	0.000120827	0.257868712	0.866044265
4206840	73.66005397	+	12.26480221	-1.59189868	NA	-0.306002201	0.129462319	-7.660415127	7.475429723	NA	NA	NA	NA	+	+	NA	NA	NA	NA	NA	NA	NA	NA	0.051443749	13	-1392.757331	2812.511921	7.269164861	0.000120738	0.313589185	0.862453091
9432	78.23189823	+	9.826020723	-1.53947399	NA	-0.073418592	NA	0.522840381	7.451449264	NA	NA	+	NA	NA	+	NA	NA	NA	NA	NA	NA	NA	NA	NA	11	-1394.896901	2812.513148	7.270391574	0.000120664	0.23633221	0.863594642
3189172	74.61585873	+	14.464208	NA	NA	-0.634548779	2.570323548	NA	6.369992413	+	NA	NA	+	NA	+	NA	1.202886576	NA	NA	NA	NA	-0.234416979	-0.216001466	NA	14	-1391.680097	2812.514041	7.271284083	0.00012061	0.251433152	0.866174281
4497612	78.26825217	+	9.972678451	NA	0.71923817	NA	NA	0.215266999	6.738254116	NA	NA	NA	NA	NA	+	NA	1.275391785	NA	NA	-0.919626117	NA	NA	NA	0.139858788	12	-1393.830926	2812.514311	7.271554022	0.000120594	0.234336665	0.865290738
326128	65.69681703	+	19.77765926	-1.19440995	0.426217895	NA	1.989022588	-11.55063514	7.114371642	+	NA	NA	+	+	+	3.45344468	1.068643497	NA	NA	-0.778578236	NA	NA	NA	NA	17	-1388.410701	2812.516693	7.273936451	0.00012045	0.344024774	0.863977458
141504	77.67905966	+	9.849806182	-1.528292637	0.661539461	-0.501670109	2.426603843	NA	7.661117498	NA	NA	NA	+	NA	+	NA	NA	NA	-0.260798419	NA	NA	NA	NA	NA	13	-1392.761333	2812.519926	7.27716922	0.000120256	0.238901656	0.864625331
6337000	69.24743082	+	16.92716567	-1.404388936	NA	NA	0.091259492	-8.658256411	6.389645077	+	NA	NA	NA	+	+	NA	1.112253219	NA	NA	NA	NA	NA	-0.037336717	0.15109192	15	-1390.598858	2812.52003	7.277273758	0.00012025	0.333208016	0.863042163
2140604	74.25201487	+	14.37280766	NA	0.613079264	-0.560809864	2.283478219	NA	6.312564968	+	NA	NA	+	NA	+	NA	1.227892343	NA	NA	NA	NA	NA	-0.198478917	NA	14	-1391.683227	2812.520299	7.277542753	0.000120233	0.251771074	0.866053702
42452	74.48733753	+	14.36834643	NA	NA	-0.047897351	NA	-0.597023042	6.029985211	+	NA	+	NA	NA	+	NA	1.318805648	NA	NA	NA	NA	NA	NA	NA	12	-1393.834885	2812.52223	7.279473278	0.000120117	0.249523539	0.86509928
270986	83.96390397	+	NA	NA	5.35035392	NA	NA	NA	8.031378355	NA	+	NA	NA	NA	+	NA	NA	NA	NA	-1.190244137	NA	NA	NA	NA	9	-1397.017307	2812.522419	7.279662522	0.000120106	0.12163531	0.864961029
113152	69.01936368	+	17.02331441	-1.326658275	0.407816599	-0.627737826	2.169031071	-8.393025529	6.543091324	+	NA	NA	+	+	+	NA	1.106646759	0.130601331	NA	NA	NA	NA	NA	NA	17	-1388.413752	2812.522794	7.280037865	0.000120084	0.334301368	0.864983069
1090964	74.82641588	+	14.18172989	NA	NA	-0.037572472	NA	NA	6.033455713	+	NA	+	NA	NA	+	NA	1.312242868	NA	NA	NA	NA	-0.07695944	NA	NA	12	-1393.836142	2812.524742	7.281985837	0.000119967	0.248852891	0.865189825
323804	73.57372437	+	12.49828785	NA	0.623835514	-0.318092243	NA	-8.393164551	6.607679433	NA	NA	NA	NA	+	+	0.828305842	1.267513977	NA	NA	-0.78412284	NA	NA	NA	NA	14	-1391.685898	2812.525643	7.282886477	0.000119913	0.309501644	0.865044166
4761848	78.39545837	+	9.8128971	-1.354614862	NA	-0.654467051	2.673984896	0.627999523	6.507685284	NA	NA	NA	+	NA	+	NA	1.155690634	NA	NA	NA	0.368371926	NA	NA	0.067678105	15	-1390.601835	2812.525984	7.283227387	0.000119892	0.239313631	0.866798596
2128120	73.61220333	+	12.40991251	-1.526015341	NA	-0.529403794	2.459833004	-7.67376952	7.672067268	NA	NA	NA	+	+	+	0.511541516	NA	NA	NA	NA	NA	NA	-0.316079753	NA	15	-1390.601888	2812.526091	7.283334446	0.000119886	0.315531888	0.86410817
9884	74.9296481	+	9.779819783	NA	5.299002428	-0.597627362	NA	NA	7.181723497	NA	+	+	NA	NA	+	NA	NA	NA	NA	NA	NA	NA	NA	NA	11	-1394.90348	2812.526305	7.283548559	0.000119873	0.233405663	0.86503354
177132	66.93771998	+	16.41414445	NA	4.68214775	NA	0.0212546	-8.710086419	5.967884294	+	+	NA	NA	+	+	NA	1.257818494	NA	-0.110099641	NA	NA	NA	NA	NA	15	-1390.602699	2812.527711	7.284954891	0.000119789	0.329068426	0.864863519
4202704	77.6441166	+	9.86252883	-1.537173484	0.730258274	NA	NA	0.414092843	7.448564226	NA	NA	NA	NA	NA	+	NA	NA	NA	NA	NA	NA	NA	NA	0.055979271	11	-1394.906071	2812.531489	7.288732033	0.000119563	0.236382726	0.863473271
139440	77.50118206	+	9.824568828	-1.525475913	0.836093876	NA	0.068801542	NA	7.433120866	NA	NA	NA	NA	NA	+	NA	NA	NA	-0.150114668	NA	NA	NA	NA	NA	11	-1394.907133	2812.533612	7.290855764	0.000119436	0.236445579	0.863348827
1056984	78.21546604	+	9.816708615	-1.54080141	NA	-0.31627136	NA	0.487588891	7.440675423	NA	NA	NA	NA	NA	+	NA	NA	NA	NA	NA	NA	-0.1027817	NA	NA	11	-1394.90831	2812.535966	7.293209961	0.000119295	0.236066077	0.863730449
15616	73.47569792	+	12.25686555	-1.564906072	0.467008756	-1.1210289	2.572436275	-7.375365949	7.674305277	NA	NA	+	+	+	+	NA	NA	NA	NA	NA	NA	NA	NA	NA	15	-1390.607475	2812.537265	7.294508435	0.000119218	0.314918831	0.864346157
27112	74.92938535	+	13.42163782	-1.61401807	NA	NA	2.109269629	0.351699944	7.67715744	+	NA	NA	+	NA	+	-2.284110514	NA	NA	NA	NA	NA	NA	NA	NA	13	-1392.770738	2812.538737	7.29598067	0.00011913	0.264564066	0.862863189
272572	78.20079736	+	10.16759558	NA	0.48635794	-0.492496488	2.460442425	NA	8.344653142	NA	NA	NA	+	NA	+	NA	NA	NA	NA	-1.106853522	NA	NA	NA	NA	12	-1393.843861	2812.54018	7.297423845	0.000119044	0.235082759	0.8648617
291280	65.20872687	+	19.78325393	-1.463193418	0.577091155	NA	NA	-11.92517516	7.863660391	+	NA	NA	NA	+	+	3.425238355	NA	NA	NA	-0.599655828	NA	NA	NA	NA	14	-1391.69352	2812.540886	7.298129864	0.000119002	0.342107125	0.861293548
308444	74.00187467	+	12.29301788	NA	0.587519495	-0.17740206	NA	-7.659715238	6.605064004	NA	NA	+	NA	+	+	NA	1.27123235	NA	NA	-0.778837202	NA	NA	NA	NA	14	-1391.693891	2812.541628	7.298871289	0.000118958	0.309293325	0.865201076
6306040	73.84646304	+	12.28171613	-1.534449665	NA	-0.528149409	2.458790226	-7.245100468	7.676509758	NA	NA	NA	+	+	+	NA	NA	NA	NA	NA	NA	NA	-0.314714073	0.014510603	15	-1390.610141	2812.542596	7.299839769	0.000118901	0.315380115	0.864131425
306108	72.66051741	+	14.05662518	NA	3.239289908	-0.548168487	1.729878597	NA	6.970504626	+	+	NA	+	NA	+	NA	1.225982546	NA	NA	-1.090166895	NA	NA	NA	NA	15	-1390.610382	2812.543078	7.300321671	0.000118872	0.253569951	0.866409907
1355996	73.94041126	+	12.29560577	NA	0.636864331	-0.330576725	NA	-7.707880696	6.607478263	NA	NA	NA	NA	+	+	NA	1.261076253	NA	NA	-0.779974296	NA	-0.07264955	NA	NA	14	-1391.695669	2812.545185	7.302428102	0.000118747	0.309157892	0.865244169
6306280	68.96132715	+	17.25667388	-1.616040245	NA	NA	2.159435708	-8.265304896	7.683073388	+	NA	NA	+	+	+	NA	NA	NA	NA	NA	NA	NA	-0.305175101	0.056147557	15	-1390.612308	2812.546929	7.304172685	0.000118643	0.335136645	0.862396615
320460	72.79309653	+	12.56468245	NA	4.908129462	NA	NA	0.04799225	6.782359469	+	+	NA	NA	NA	+	-2.29517483	1.212624917	NA	NA	-1.096948289	NA	NA	NA	NA	14	-1391.69677	2812.547387	7.304630379	0.000118616	0.261096877	0.865658565
8432	77.64030131	+	9.86698875	-1.518562673	0.739619372	NA	-0.004330512	0.413325945	7.431957445	NA	NA	NA	NA	NA	+	NA	NA	NA	NA	NA	NA	NA	NA	NA	11	-1394.91419	2812.547725	7.304968987	0.000118596	0.236353896	0.863463019
2124008	78.51846641	+	9.806935468	-1.557035299	NA	NA	2.207128089	1.264879028	7.663683292	NA	NA	NA	+	NA	+	-3.309785994	NA	NA	NA	NA	NA	NA	-0.310907123	NA	13	-1392.775983	2812.549225	7.306468789	0.000118507	0.258017206	0.863600052
8924	75.05974508	+	9.807832773	NA	5.186858028	-0.45266851	NA	0.23631464	7.188633668	NA	+	NA	NA	NA	+	NA	NA	NA	NA	NA	NA	NA	NA	NA	11	-1394.915135	2812.549616	7.306859223	0.000118484	0.233580097	0.865000427
2400428	78.21248433	+	9.951144639	NA	0.751464755	NA	-0.021046011	NA	6.715632051	NA	NA	NA	NA	NA	+	NA	1.285071861	NA	NA	-0.948040019	NA	NA	0.122786588	NA	12	-1393.848697	2812.549852	7.307095806	0.00011847	0.234194436	0.865277726
1077464	73.42704191	+	12.37128134	-1.577856089	NA	-0.331179034	NA	-8.136785411	7.442706885	NA	NA	NA	NA	+	+	0.529514645	NA	NA	NA	NA	NA	-0.103937904	NA	NA	13	-1392.776405	2812.550071	7.307314448	0.000118457	0.313877848	0.862318178
8892	75.0221766	+	9.791390886	NA	5.169058095	-0.453295381	0.017270482	NA	7.190781928	NA	+	NA	NA	NA	+	NA	NA	NA	NA	NA	NA	NA	NA	NA	11	-1394.917054	2812.553454	7.31069792	0.000118257	0.233402883	0.865013478
74396	75.00909638	+	9.788547996	NA	5.189053326	-0.457592223	NA	NA	7.188785111	NA	+	NA	NA	NA	+	NA	NA	0.007250501	NA	NA	NA	NA	NA	NA	11	-1394.917658	2812.554662	7.311905386	0.000118185	0.233429697	0.864996626
2269872	75.07788105	+	9.471107388	-1.300520861	4.842073009	NA	0.085883657	NA	6.250902185	NA	+	NA	NA	NA	+	NA	1.059945114	NA	-0.228055574	NA	NA	NA	-0.120863101	NA	14	-1391.701766	2812.557379	7.314622174	0.000118025	0.239758932	0.865378888
5255384	73.6669908	+	12.23677008	-1.59628045	NA	-0.327051667	NA	-7.694621107	7.455946143	NA	NA	NA	NA	+	+	NA	NA	NA	NA	NA	NA	-0.100788389	NA	0.044569971	13	-1392.780711	2812.558683	7.315926164	0.000117948	0.313758751	0.862339364
29912	73.46142096	+	12.36710226	-1.577624138	NA	-0.139641957	NA	-8.06969713	7.452225491	NA	NA	+	NA	+	+	0.520449401	NA	NA	NA	NA	NA	NA	NA	NA	13	-1392.780741	2812.558742	7.315985409	0.000117945	0.314015372	0.862279404
291808	62.31452394	+	19.17962755	-1.448312331	5.313815356	-0.420874568	NA	-11.93647393	7.867631126	+	+	NA	NA	+	+	3.278833048	NA	NA	NA	-0.799829052	NA	NA	NA	NA	16	-1389.528408	2812.559578	7.316821232	0.000117895	0.345639475	0.86251548
6334696	78.47323294	+	9.848058222	-1.339629423	NA	NA	2.086761514	0.62913794	6.615596755	NA	NA	NA	+	NA	+	NA	1.068800457	NA	NA	NA	NA	NA	-0.149854861	0.133214918	14	-1391.703537	2812.56092	7.318163575	0.000117816	0.239545661	0.865285764
372960	73.60353017	+	12.14797903	-1.178808161	0.542766351	-0.47307113	NA	-7.688631529	6.672711667	NA	NA	NA	NA	+	+	NA	1.127707684	0.258347017	NA	-0.536719103	NA	NA	NA	NA	15	-1390.619887	2812.562087	7.319330763	0.000117747	0.313774897	0.864389534
4235752	73.92026847	+	14.37062692	-1.356051386	NA	NA	0.100705684	-0.486036638	6.367341108	+	NA	NA	NA	NA	+	NA	1.132319959	NA	NA	NA	NA	NA	NA	0.147208131	13	-1392.782654	2812.562568	7.319811541	0.000117719	0.254092724	0.864187884
4207832	73.69663409	+	12.23443041	-1.598163398	NA	-0.133937281	NA	-7.635662727	7.467339869	NA	NA	+	NA	+	+	NA	NA	NA	NA	NA	NA	NA	NA	0.051539109	13	-1392.782981	2812.563222	7.32046549	0.000117681	0.313898686	0.862301208
1063168	73.51496973	+	12.25321127	-1.54366265	0.486187986	-0.571935776	2.34978365	-7.302677964	7.652166595	NA	NA	NA	+	+	+	NA	NA	NA	NA	NA	NA	-0.287939401	NA	NA	15	-1390.620641	2812.563595	7.320838773	0.000117659	0.31424285	0.86466193
310524	74.22909507	+	12.31824965	NA	0.44957396	-1.134919148	2.663745026	-7.34060693	7.088158706	NA	NA	+	+	+	+	NA	1.220939669	NA	NA	-1.039384332	NA	NA	NA	NA	16	-1389.531194	2812.565151	7.322394668	0.000117567	0.31115467	0.866719966
307452	73.95542492	+	12.29201296	NA	0.626353327	-0.317940232	-0.006740792	-7.69847044	6.607126382	NA	NA	NA	NA	+	+	NA	1.267860032	NA	NA	-0.784772445	NA	NA	NA	NA	14	-1391.708348	2812.570543	7.32778641	0.000117251	0.30930881	0.865162822
37336	69.56662042	+	16.666001	-1.647040434	NA	-0.402226284	NA	-8.751936543	4.025393019	+	NA	NA	NA	+	NA	NA	2.119165657	NA	NA	NA	NA	NA	NA	NA	12	-1393.860738	2812.573934	7.331177602	0.000117052	0.331502058	0.860176675
58580	79.1389538	+	9.759811807	NA	NA	-0.065089869	NA	0.873182525	6.024956674	NA	NA	+	NA	NA	+	-3.176774333	1.31945156	NA	NA	NA	NA	NA	NA	NA	12	-1393.860897	2812.574254	7.331497167	0.000117033	0.250939995	0.865537952
29152	65.08834347	+	19.78232374	-1.564092739	0.58910583	-0.294870902	NA	-12.05198486	7.438759756	+	NA	NA	NA	+	+	3.440480068	NA	NA	NA	NA	NA	NA	NA	NA	14	-1391.711576	2812.576997	7.334240657	0.000116873	0.341723944	0.861556412
4251880	78.7534636	+	9.583029054	-1.365108776	NA	NA	0.099836493	1.055150914	6.364408372	NA	NA	NA	NA	NA	+	-3.370253564	1.132524349	NA	NA	NA	NA	NA	NA	0.150344163	13	-1392.79013	2812.577521	7.334764567	0.000116842	0.255792208	0.86451908
436652	74.23373647	+	14.40292135	NA	0.720316609	NA	2.226866407	NA	7.087728246	+	NA	NA	+	NA	+	NA	1.227594985	NA	-0.264330556	-1.08212418	NA	NA	NA	NA	14	-1391.711958	2812.577762	7.335005271	0.000116828	0.253750833	0.864850629
4202712	78.21664455	+	9.812182356	-1.558828203	NA	-0.294477206	NA	0.496366158	7.458184068	NA	NA	NA	NA	NA	+	NA	NA	NA	NA	NA	NA	NA	NA	0.043275588	11	-1394.929266	2812.577878	7.335121633	0.000116821	0.236265661	0.863615829
10496	77.89295351	+	9.913188184	-1.515301574	0.498189088	-0.499895963	2.281960097	0.596871057	7.657133487	NA	NA	NA	+	NA	+	NA	NA	NA	NA	NA	NA	NA	NA	NA	13	-1392.790335	2812.57793	7.33517367	0.000116818	0.23855422	0.864764032
434348	78.13542954	+	9.949867933	NA	0.857177401	NA	0.060957395	NA	6.669469757	NA	NA	NA	NA	NA	+	NA	1.260313432	NA	-0.162035313	-0.855274494	NA	NA	NA	NA	12	-1393.863471	2812.579401	7.336644796	0.000116732	0.234463837	0.865083291
270492	77.97875984	+	10.09766316	NA	0.749747307	-0.263235963	NA	NA	7.947811899	NA	NA	NA	NA	NA	+	NA	NA	NA	NA	-0.900608909	NA	NA	NA	NA	10	-1395.993065	2812.583956	7.341199518	0.000116467	0.232314995	0.863902439
2145024	71.740565	+	11.97463371	-1.300866622	3.369006825	-0.566924736	1.503564374	-7.527039465	6.430889434	NA	+	NA	+	+	+	NA	1.051800619	NA	NA	NA	NA	NA	-0.160783653	NA	17	-1388.444571	2812.584434	7.341677226	0.000116439	0.317040382	0.865600727
4253924	79.13506546	+	9.898531689	NA	NA	NA	1.996254928	1.011467863	6.28528145	NA	NA	NA	+	NA	+	-3.069640617	1.271632063	NA	NA	NA	NA	NA	NA	0.031094008	13	-1392.793904	2812.585068	7.342311715	0.000116402	0.252872464	0.865720103
320464	72.46346674	+	12.45330178	-1.183197048	4.828007578	NA	NA	0.204226242	6.832260831	+	+	NA	NA	NA	+	-2.463986264	1.065040681	NA	NA	-0.831135253	NA	NA	NA	NA	15	-1390.632062	2812.586438	7.343681458	0.000116322	0.26523339	0.864941088
4497616	78.03139721	+	9.779802657	-1.178991143	0.615225676	NA	NA	0.356307835	6.821847798	NA	NA	NA	NA	NA	+	NA	1.140083253	NA	NA	-0.690733642	NA	NA	NA	0.2152685	13	-1392.794711	2812.586682	7.343925213	0.000116308	0.237425225	0.86493358
2145004	72.19094415	+	12.1808992	NA	3.322084278	NA	1.189422942	-7.487102449	6.170194702	NA	+	NA	+	+	+	NA	1.198449491	NA	NA	NA	NA	NA	-0.192452594	NA	15	-1390.632736	2812.587787	7.345030037	0.000116244	0.311322407	0.865568268
4207564	66.47487266	+	16.60848558	NA	4.965468275	NA	NA	-8.695101681	7.158740447	+	+	NA	NA	+	+	NA	NA	NA	NA	NA	NA	NA	NA	-0.202098703	13	-1392.795518	2812.588297	7.345540123	0.000116214	0.327602927	0.863197823
1093044	74.64870666	+	14.43230958	NA	NA	-1.012958111	2.69907505	NA	6.334790446	+	NA	+	+	NA	+	NA	1.25330826	NA	NA	NA	NA	-0.209372721	NA	NA	14	-1391.717236	2812.588319	7.345562433	0.000116213	0.251024835	0.866348012
14588	73.89153215	+	12.47149023	NA	0.603036234	-0.539543578	2.205612537	-7.343573696	7.531262498	NA	NA	NA	+	+	+	NA	NA	NA	NA	NA	NA	NA	NA	NA	13	-1392.796103	2812.589467	7.346710338	0.000116146	0.30800628	0.864786496
4223192	73.43480063	+	12.36250454	-1.598082263	NA	-0.308718543	NA	-8.115451156	7.462060424	NA	NA	NA	NA	+	+	0.516969507	NA	NA	NA	NA	NA	NA	NA	0.049522303	13	-1392.796445	2812.590149	7.347392936	0.000116107	0.314119288	0.862208503
41460	74.47657465	+	14.35956999	NA	NA	-0.363681324	0.116717246	-0.614179442	6.048496878	+	NA	NA	NA	NA	+	NA	1.303578225	NA	NA	NA	NA	NA	NA	NA	12	-1393.870912	2812.594282	7.351525973	0.000115867	0.249084999	0.865314125
2141620	74.61994003	+	14.44748835	NA	NA	-0.982755405	2.682658771	NA	6.368115729	+	NA	+	+	NA	+	NA	1.217779924	NA	NA	NA	NA	NA	-0.197244192	NA	14	-1391.721134	2812.596115	7.353358514	0.000115761	0.251597761	0.866030069
2138548	74.8139654	+	14.17292334	NA	NA	-0.360421193	0.120005483	NA	6.066400163	+	NA	NA	NA	NA	+	NA	1.281998815	NA	NA	NA	NA	NA	-0.076833549	NA	12	-1393.871848	2812.596155	7.353398878	0.000115759	0.248604337	0.865301508
2110208	70.05058359	+	11.99134119	-1.549317411	5.238900678	-0.445625175	0.035072604	-7.8372377	7.294839829	NA	+	NA	NA	+	+	NA	NA	NA	NA	NA	NA	NA	-0.248560209	NA	15	-1390.637529	2812.597372	7.35461502	0.000115688	0.317499411	0.863203759
44732	76.53591556	+	9.78084827	NA	3.254310175	-1.035670402	1.8093295	NA	6.155087176	NA	+	+	+	NA	+	NA	1.260808266	NA	NA	NA	NA	NA	NA	NA	14	-1391.722914	2812.599674	7.356917987	0.000115555	0.235645109	0.867099353
178944	71.6915716	+	11.9488115	-1.332920369	3.50022336	-0.567506019	1.624369454	-7.523577174	6.392738651	NA	+	NA	+	+	+	NA	1.101469507	NA	-0.295684318	NA	NA	NA	NA	NA	17	-1388.452596	2812.600483	7.357726662	0.000115508	0.317626096	0.865365539
10924	76.26299006	+	9.99858816	NA	3.304196215	NA	1.293798825	NA	7.381875721	NA	+	NA	+	NA	+	NA	NA	NA	NA	NA	NA	NA	NA	NA	11	-1394.940632	2812.60061	7.357853111	0.000115501	0.234138449	0.864276928
8420	78.57715106	+	10.1498897	NA	NA	NA	0.177762403	0.371737154	7.355568816	NA	NA	NA	NA	NA	+	NA	NA	NA	NA	NA	NA	NA	NA	NA	9	-1397.056613	2812.601032	7.35827526	0.000115477	0.231159629	0.863403867
436908	76.43760044	+	9.834989807	NA	3.441128332	NA	1.520516498	NA	7.006220841	NA	+	NA	+	NA	+	NA	1.214351313	NA	-0.232246559	-1.155998681	NA	NA	NA	NA	14	-1391.724074	2812.601994	7.359237698	0.000115421	0.237969954	0.865683677
37060	74.89008425	+	12.08003459	NA	NA	NA	NA	-7.645109241	3.378773086	NA	NA	NA	NA	+	NA	NA	2.46863135	NA	NA	NA	NA	NA	NA	NA	9	-1397.057738	2812.603281	7.360524292	0.000115347	0.305380752	0.860726702
4766196	69.79699618	+	17.06004324	NA	NA	-0.697214619	2.594126891	-8.389278388	6.223024523	+	NA	NA	+	+	+	NA	1.310458906	NA	NA	NA	0.331960555	NA	NA	-0.047381311	16	-1389.550538	2812.603839	7.361082242	0.000115315	0.328309533	0.866115789
2107564	77.90714703	+	10.19454677	NA	0.791981945	NA	2.055106695	NA	7.506406886	NA	NA	NA	+	NA	+	NA	NA	NA	NA	NA	NA	NA	-0.377363512	NA	11	-1394.944949	2812.609244	7.36648738	0.000115004	0.234213845	0.864080068
75968	77.75818631	+	9.864223736	-1.51231476	0.512977725	-0.523273803	2.270407883	NA	7.656575482	NA	NA	NA	+	NA	+	NA	NA	0.036098326	NA	NA	NA	NA	NA	NA	13	-1392.806005	2812.609269	7.366512969	0.000115002	0.238354099	0.864867628
303340	78.23117901	+	9.975599104	NA	0.758895047	NA	-0.019599083	0.215208021	6.667755989	NA	NA	NA	NA	NA	+	NA	1.255252242	NA	NA	-0.847262599	NA	NA	NA	NA	12	-1393.87894	2812.610338	7.367581932	0.000114941	0.234329845	0.865248215
1089972	74.82558376	+	14.1665625	NA	NA	-0.373065941	0.121048274	NA	6.05184417	+	NA	NA	NA	NA	+	NA	1.297862398	NA	NA	NA	NA	-0.057815001	NA	NA	12	-1393.879088	2812.610635	7.367878833	0.000114924	0.24841826	0.86539964
305408	78.27592454	+	9.851199439	-1.101564896	0.398257958	-0.507631234	2.344725762	0.544982704	7.063885283	NA	NA	NA	+	NA	+	NA	1.106007034	NA	NA	-0.746318489	NA	NA	NA	NA	15	-1390.644387	2812.611088	7.368331856	0.000114898	0.239647999	0.866189851
566456	78.30576821	+	9.708357904	-1.292179059	NA	-0.026885109	0.146321426	NA	6.247288573	NA	NA	+	NA	NA	+	NA	1.170784172	NA	NA	NA	0.254415874	NA	NA	NA	13	-1392.807359	2812.611979	7.369222639	0.000114846	0.236552139	0.86568024
2138864	75.23583869	+	9.514534607	-1.291422312	4.702822565	NA	-0.027180245	0.385203321	6.251043995	NA	+	NA	NA	NA	+	NA	1.058622238	NA	NA	NA	NA	NA	-0.102142077	NA	14	-1391.729131	2812.612108	7.369351816	0.000114839	0.239469567	0.865561777
370880	78.14495111	+	9.806681239	-1.100626706	0.412672066	-0.591021955	2.331552123	NA	7.066419474	NA	NA	NA	+	NA	+	NA	1.110371524	0.128458959	NA	-0.751798222	NA	NA	NA	NA	15	-1390.646361	2812.615037	7.372280486	0.000114671	0.239426957	0.866290338
172784	75.21911158	+	9.49801819	-1.311983242	4.770203552	NA	0.065810126	0.394292358	6.228804054	NA	+	NA	NA	NA	+	NA	1.090196234	NA	-0.190970448	NA	NA	NA	NA	NA	14	-1391.731799	2812.617445	7.37468847	0.000114533	0.23978111	0.865437478
2669816	73.92529952	+	12.19337426	-1.366487	NA	-1.004235267	2.87209975	-7.361078954	6.567278598	NA	NA	+	+	+	+	NA	1.079912333	NA	NA	NA	0.370568473	NA	-0.182191795	NA	17	-1388.461496	2812.618282	7.375525839	0.000114485	0.315932175	0.86609638
828092	75.18469563	+	9.635034447	NA	5.222691386	-0.48137608	0.063613631	NA	6.668028307	NA	+	NA	NA	NA	+	NA	1.24934258	NA	NA	-1.044378096	0.151911015	NA	NA	NA	14	-1391.733996	2812.621838	7.379081713	0.000114282	0.236442721	0.86678179
1096448	71.83803329	+	11.97410291	-1.309564999	3.246639793	-0.594427486	1.539332422	-7.530736699	6.409418424	NA	+	NA	+	+	+	NA	1.08234329	NA	NA	NA	NA	-0.14325017	NA	NA	17	-1388.464407	2812.624106	7.381349215	0.000114152	0.31647487	0.865844731
10414	86.7402643	+	NA	-1.578852272	0.634313227	NA	1.905501631	NA	7.62624858	NA	NA	NA	+	NA	+	NA	NA	NA	NA	NA	NA	NA	NA	NA	10	-1396.013162	2812.624151	7.381394178	0.00011415	0.124279384	0.865018847
12486	85.72095384	+	NA	-1.629277042	NA	NA	NA	-4.910867853	7.451372667	NA	NA	NA	NA	+	+	NA	NA	NA	NA	NA	NA	NA	NA	NA	9	-1397.06819	2812.624186	7.381429224	0.000114148	0.151577249	0.863303395
2106288	70.82942178	+	13.89790746	-1.54921898	4.809287978	NA	0.01405968	NA	7.320494471	+	+	NA	NA	NA	+	NA	NA	NA	NA	NA	NA	NA	-0.247574374	NA	13	-1392.813625	2812.624511	7.381754546	0.000114129	0.255515022	0.863693467
141744	73.28400617	+	14.55863365	-1.586610147	0.727780983	NA	2.126760761	NA	7.651911932	+	NA	NA	+	NA	+	NA	NA	NA	-0.241483192	NA	NA	NA	NA	NA	13	-1392.815108	2812.627475	7.384719001	0.00011396	0.256387036	0.862784391
46580	69.89152983	+	16.89551023	NA	NA	-0.143612142	0.08368407	-8.672817147	6.048304097	+	NA	+	NA	+	+	NA	1.30692938	NA	NA	NA	NA	NA	NA	NA	14	-1391.737266	2812.628379	7.38562249	0.000113909	0.326540434	0.864490289
323808	73.35049585	+	12.30079596	-1.167716854	0.52841792	-0.30355721	NA	-8.20764175	6.659267421	NA	NA	NA	NA	+	+	0.634598577	1.121300018	NA	NA	-0.523362771	NA	NA	NA	NA	15	-1390.654582	2812.631477	7.38872097	0.000113732	0.313847094	0.864352255
308448	73.68489441	+	12.1429553	-1.171336068	0.494855176	-0.170790068	NA	-7.639009585	6.656754129	NA	NA	+	NA	+	+	NA	1.124359285	NA	NA	-0.517343044	NA	NA	NA	NA	15	-1390.655039	2812.632393	7.389636044	0.00011368	0.313654551	0.864438602
57588	79.10463554	+	9.776525741	NA	NA	-0.366713927	0.116096608	0.852905387	6.043498899	NA	NA	NA	NA	NA	+	-3.179835822	1.304545327	NA	NA	NA	NA	NA	NA	NA	12	-1393.890782	2812.634024	7.391267488	0.000113587	0.250552332	0.865710908
273068	76.16281525	+	9.998371473	NA	3.497725454	NA	1.450788655	NA	8.280416468	NA	+	NA	+	NA	+	NA	NA	NA	NA	-1.254669699	NA	NA	NA	NA	12	-1393.891854	2812.636167	7.393410662	0.000113466	0.236113345	0.864277817
1356000	73.62745812	+	12.14537565	-1.171128286	0.540961045	-0.314996223	NA	-7.684194413	6.659058132	NA	NA	NA	NA	+	+	NA	1.114957632	NA	NA	-0.518594141	NA	-0.066798406	NA	NA	15	-1390.657201	2812.636717	7.39396006	0.000113435	0.313525463	0.864476612
2140860	76.56515125	+	9.794868908	NA	3.19785761	-0.580727672	1.632529078	NA	6.180674804	NA	+	NA	+	NA	+	NA	1.220782342	NA	NA	NA	NA	NA	-0.195742542	NA	14	-1391.741629	2812.637105	7.394348111	0.000113413	0.235998523	0.866890327
2402496	78.1539301	+	9.806758578	-1.098254983	0.41195167	-0.507972293	2.338065398	NA	7.056287312	NA	NA	NA	+	NA	+	NA	1.104325084	NA	NA	-0.736050172	NA	NA	-0.011226783	NA	15	-1390.657972	2812.638257	7.395500685	0.000113347	0.239455903	0.866264445
1095124	69.89053322	+	16.8904863	NA	NA	-0.107530724	NA	-8.686131003	6.036785993	+	NA	+	NA	+	+	NA	1.307741898	NA	NA	NA	NA	-0.074831793	NA	NA	14	-1391.743232	2812.64031	7.397553017	0.000113231	0.326638941	0.864420387
3717368	73.95191291	+	12.19297854	-1.355231088	NA	-0.70158264	2.754328222	-7.319488878	6.561102774	NA	NA	NA	+	+	+	NA	1.074271375	NA	NA	NA	0.37176041	-0.147431919	-0.195822182	NA	17	-1388.472976	2812.641243	7.39848647	0.000113178	0.315597877	0.866242251
6339044	69.93254957	+	17.04825608	NA	NA	NA	2.028213107	-8.270156202	6.340780246	+	NA	NA	+	+	+	NA	1.208792056	NA	NA	NA	NA	NA	-0.200279228	0.013206924	15	-1390.659627	2812.641569	7.398812542	0.00011316	0.328337625	0.86488992
2668800	73.6861704	+	12.17085466	-1.342375437	0.384688249	-0.660739044	2.589723815	-7.341760681	6.519798087	NA	NA	NA	+	+	+	NA	1.093162567	NA	NA	NA	0.388395366	NA	-0.186286483	NA	17	-1388.473437	2812.642165	7.399408735	0.000113126	0.315646327	0.866217146
637184	73.7257576	+	12.14905812	-1.359779608	0.378523461	-0.419791708	2.610464501	-7.330367187	6.457305361	NA	NA	NA	+	+	+	NA	1.139459407	-0.409174213	NA	NA	0.475856579	NA	NA	NA	17	-1388.474356	2812.644002	7.401245945	0.000113022	0.315428684	0.86638816
569600	73.43237275	+	12.13617698	-1.312924809	0.596750584	-0.383504153	0.048070713	-7.762200128	6.238699275	NA	NA	NA	NA	+	+	NA	1.14931124	NA	NA	NA	0.228388559	NA	NA	NA	15	-1390.661459	2812.645232	7.402475856	0.000112953	0.313660728	0.864554209
305644	73.98609079	+	14.59803456	NA	0.580159337	NA	2.060833316	-0.528105705	7.076262988	+	NA	NA	+	NA	+	NA	1.220564415	NA	NA	-1.064279345	NA	NA	NA	NA	14	-1391.746693	2812.647233	7.404476128	0.00011284	0.253793967	0.865082809
59892	75.68252983	+	13.35576757	NA	NA	-0.583420341	2.350322414	0.114053775	6.287179911	+	NA	NA	+	NA	+	-2.094900382	1.285270493	NA	NA	NA	NA	NA	NA	NA	14	-1391.747376	2812.648597	7.40584068	0.000112763	0.259503666	0.866131728
2112240	71.44178519	+	12.11546769	-1.563402355	3.415487095	NA	1.296604471	-7.426077278	7.481501621	NA	+	NA	+	+	+	NA	NA	NA	NA	NA	NA	NA	-0.302376067	NA	15	-1390.664797	2812.651908	7.409151522	0.000112576	0.317075304	0.863364008
14044	70.39879113	+	12.2058321	NA	5.389059384	-0.669555629	NA	-7.939620372	7.177277875	NA	+	+	NA	+	+	NA	NA	NA	NA	NA	NA	NA	NA	NA	13	-1392.829547	2812.656354	7.413597055	0.000112326	0.310264511	0.863768082
2274032	70.61448696	+	11.90557706	-1.355450128	4.885782661	NA	0.113513125	-7.725702345	6.268014665	NA	+	NA	NA	+	+	NA	1.047086603	NA	-0.260948508	NA	NA	NA	-0.128028924	NA	16	-1389.577583	2812.657928	7.415171118	0.000112238	0.317966879	0.864023767
307456	73.63808938	+	12.14107871	-1.172307026	0.535735887	-0.303308778	-0.009722322	-7.676236791	6.657826303	NA	NA	NA	NA	+	+	NA	1.121243879	NA	NA	-0.522337024	NA	NA	NA	NA	15	-1390.667845	2812.658004	7.415247209	0.000112234	0.313678277	0.864398845
4258292	66.27401232	+	19.93205511	NA	NA	-0.593263699	2.300565343	-11.8496316	6.288448186	+	NA	NA	+	+	+	3.63233767	1.280581889	NA	NA	NA	NA	NA	NA	-0.005298299	16	-1389.577929	2812.65862	7.415863234	0.000112199	0.337805701	0.865177483
1090004	74.47454353	+	14.34867594	NA	NA	-0.375379311	NA	-0.637075098	6.029908685	+	NA	NA	NA	NA	+	NA	1.307805549	NA	NA	NA	NA	-0.051752757	NA	NA	12	-1393.903613	2812.659685	7.416928634	0.000112139	0.249225458	0.865167713
2402988	76.48202309	+	9.837857286	NA	3.358286827	NA	1.354446226	NA	7.017872244	NA	+	NA	+	NA	+	NA	1.221854222	NA	NA	-1.190516539	NA	NA	0.058906596	NA	14	-1391.752929	2812.659704	7.416947914	0.000112138	0.237530044	0.865916104
29404	70.13444923	+	12.41992311	NA	5.2460248	-0.474353238	NA	-8.592459623	7.186211923	NA	+	NA	NA	+	+	0.842178519	NA	NA	NA	NA	NA	NA	NA	NA	13	-1392.831829	2812.660917	7.418160973	0.00011207	0.31039425	0.86366936
1061596	70.52865053	+	12.21544694	NA	5.22719138	-0.489932487	NA	-7.897775769	7.182227292	NA	+	NA	NA	+	+	NA	NA	NA	NA	NA	NA	-0.098321673	NA	NA	13	-1392.832032	2812.661324	7.418567847	0.000112048	0.309975555	0.863911056
174524	74.23014515	+	14.32209077	NA	0.751384566	-0.561448872	2.328706169	NA	6.256273758	+	NA	NA	+	NA	+	NA	1.289616758	NA	-0.214805468	NA	NA	NA	NA	NA	14	-1391.753784	2812.661414	7.41865734	0.000112043	0.251822244	0.865944403
305900	76.56531548	+	9.874223196	NA	3.333964753	NA	1.379878483	0.373148599	6.999961818	NA	+	NA	+	NA	+	NA	1.207111657	NA	NA	-1.144011999	NA	NA	NA	NA	14	-1391.753906	2812.661658	7.418901064	0.000112029	0.237721696	0.865879392
4236016	75.29230787	+	9.506887226	-1.309260619	4.638312919	NA	-0.029825419	0.387188783	6.23594554	NA	+	NA	NA	NA	+	NA	1.089733209	NA	NA	NA	NA	NA	NA	0.030342336	14	-1391.754106	2812.662058	7.419301614	0.000112006	0.239391061	0.865608046
2138600	73.92398124	+	14.38256787	-1.307646386	NA	NA	0.101360075	-0.482420003	6.355015607	+	NA	NA	NA	NA	+	NA	1.10012217	NA	NA	NA	NA	NA	-0.050526483	NA	13	-1392.83246	2812.66218	7.419423409	0.000112	0.254006436	0.864126442
31992	73.56552389	+	12.40377706	-1.58375903	NA	-1.116619459	2.685919246	-7.770824312	7.699623255	NA	NA	+	+	+	+	0.51380145	NA	NA	NA	NA	NA	NA	NA	NA	15	-1390.67167	2812.665653	7.422896859	0.000111805	0.315325843	0.864147385
2106048	74.58129097	+	9.514069852	-1.498931354	5.200572573	-0.424187035	0.023728569	NA	7.29179663	NA	+	NA	NA	NA	+	NA	NA	NA	NA	NA	NA	NA	-0.245966724	NA	13	-1392.83423	2812.665721	7.422964102	0.000111801	0.238697429	0.864927723
572672	73.65020607	+	12.15925826	-1.360076576	0.428013629	-1.023852978	2.694979963	-7.402729947	6.501652031	NA	NA	+	+	+	+	NA	1.127140893	NA	NA	NA	0.35485516	NA	NA	NA	17	-1388.485346	2812.665983	7.423226707	0.000111787	0.315477155	0.866278963
2402732	74.29975767	+	14.43334475	NA	0.56661232	NA	2.060335735	NA	7.091372009	+	NA	NA	+	NA	+	NA	1.228798404	NA	NA	-1.094304676	NA	NA	0.035654264	NA	14	-1391.756244	2812.666335	7.423578013	0.000111767	0.253260749	0.865084093
4240852	69.89393641	+	16.8889919	NA	NA	-0.111994275	NA	-8.681809078	6.034714389	+	NA	+	NA	+	+	NA	1.315515495	NA	NA	NA	NA	NA	NA	0.010067097	14	-1391.756398	2812.666642	7.42388536	0.00011175	0.326773835	0.86434778
436656	73.7365871	+	14.41499233	-1.169855216	0.669310516	NA	2.255363291	NA	7.136025011	+	NA	NA	+	NA	+	NA	1.084190961	NA	-0.33267437	-0.820851544	NA	NA	NA	NA	15	-1390.672294	2812.666902	7.424145267	0.000111735	0.257601362	0.864184211
4235732	74.47683875	+	14.3487311	NA	NA	-0.365909565	NA	-0.633140002	6.028330216	+	NA	NA	NA	NA	+	NA	1.313041812	NA	NA	NA	NA	NA	NA	0.004549746	12	-1393.910106	2812.672671	7.429914639	0.000111414	0.249312053	0.865115883
2271404	78.05591321	+	10.00955252	NA	0.956928549	NA	2.063179794	NA	6.296821281	NA	NA	NA	+	NA	+	NA	1.214148835	NA	-0.280883778	NA	NA	NA	-0.218299252	NA	13	-1392.83787	2812.673	7.430243991	0.000111395	0.236044796	0.86543526
4223184	72.95473287	+	12.3901372	-1.581521794	0.661682115	NA	NA	-8.11529372	7.455459839	NA	NA	NA	NA	+	+	0.581243456	NA	NA	NA	NA	NA	NA	NA	0.063908674	13	-1392.837938	2812.673136	7.430379766	0.000111388	0.313658896	0.862388182
143600	73.17053663	+	12.2429851	-1.576643737	0.762066173	NA	0.09513328	-7.619274759	7.440585002	NA	NA	NA	NA	+	+	NA	NA	NA	-0.181912772	NA	NA	NA	NA	NA	13	-1392.838131	2812.673522	7.430765077	0.000111366	0.313885483	0.86224282
2142708	69.85141853	+	16.89952874	NA	NA	-0.37666758	0.109043471	-8.73102746	6.069016439	+	NA	NA	NA	+	+	NA	1.278286143	NA	NA	NA	NA	NA	-0.08031922	NA	14	-1391.760238	2812.674322	7.43156545	0.000111322	0.326613461	0.864406707
4209912	73.79899695	+	12.27359755	-1.599247375	NA	-1.111716046	2.68380261	-7.341597332	7.710201503	NA	NA	+	+	+	+	NA	NA	NA	NA	NA	NA	NA	NA	0.036432137	15	-1390.677059	2812.676432	7.433675289	0.000111204	0.315200183	0.864168754
2154728	78.74858849	+	9.603547338	-1.315665743	NA	NA	0.100506221	1.054860469	6.351598668	NA	NA	NA	NA	NA	+	-3.356286761	1.099920672	NA	NA	NA	NA	NA	-0.050582507	NA	13	-1392.842345	2812.681951	7.439194255	0.000110898	0.255680923	0.864472029
2275568	73.60523085	+	12.13968805	-1.332859129	0.784744583	NA	2.114032144	-7.23600488	6.574088399	NA	NA	NA	+	+	+	NA	1.043986216	NA	-0.391983621	NA	NA	NA	-0.192545664	NA	16	-1389.590272	2812.683307	7.440550593	0.000110823	0.316237763	0.864690131
1094132	69.86064335	+	16.8945159	NA	NA	-0.389661533	0.110083279	-8.736165534	6.05373995	+	NA	NA	NA	+	+	NA	1.294985353	NA	NA	NA	NA	-0.059201962	NA	NA	14	-1391.768511	2812.690868	7.448111486	0.000110405	0.326381265	0.864501363
10736	73.12101276	+	14.70813762	-1.568433537	0.597153469	NA	1.978704133	-0.389860562	7.645645677	+	NA	NA	+	NA	+	NA	NA	NA	NA	NA	NA	NA	NA	NA	13	-1392.847284	2812.691827	7.449070837	0.000110352	0.256297219	0.863015406
107680	77.91798771	+	9.713926172	-1.227993452	0.630397113	-0.256623581	NA	NA	6.277855525	NA	NA	+	NA	NA	+	NA	1.147076645	0.200263153	NA	NA	NA	NA	NA	NA	13	-1392.847625	2812.692509	7.449752916	0.000110314	0.236438806	0.865527177
28912	72.95723259	+	12.39713854	-1.560283599	0.661685348	NA	0.003525409	-8.114357249	7.437647136	NA	NA	NA	NA	+	+	0.587711537	NA	NA	NA	NA	NA	NA	NA	NA	13	-1392.848543	2812.694347	7.451590535	0.000110213	0.313581605	0.86239667
43516	73.94509063	+	14.52708355	NA	0.638010743	-0.559479617	2.193593865	-0.575725546	6.257792707	+	NA	NA	+	NA	+	NA	1.283360809	NA	NA	NA	NA	NA	NA	NA	14	-1391.770536	2812.694919	7.452162139	0.000110181	0.252012121	0.866117535
1092284	76.68449028	+	9.799868528	NA	3.049001644	-0.614561162	1.676134113	NA	6.152352246	NA	+	NA	+	NA	+	NA	1.259325095	NA	NA	NA	NA	-0.174818787	NA	NA	14	-1391.770684	2812.695214	7.452457807	0.000110165	0.235479164	0.867145204
4206832	73.22962175	+	12.24702724	-1.585935329	0.650296223	NA	0.005098319	-7.625837475	7.456890006	NA	NA	NA	NA	+	+	NA	NA	NA	NA	NA	NA	NA	NA	0.06476707	13	-1392.849229	2812.695718	7.452961314	0.000110137	0.313473781	0.862431018
64256	71.47643682	+	12.10512531	-1.310783042	3.386445208	-0.565566063	1.435957245	-8.025500686	6.389512251	NA	+	NA	+	+	+	0.584568795	1.09498339	NA	NA	NA	NA	NA	NA	NA	17	-1388.500228	2812.695748	7.452991045	0.000110136	0.317022627	0.865602137
2105576	78.1772021	+	9.888677289	-1.523813767	NA	NA	0.146048926	0.527351676	7.456933361	NA	NA	NA	NA	NA	+	NA	NA	NA	NA	NA	NA	NA	-0.20135028	NA	11	-1394.989174	2812.697694	7.454937928	0.000110028	0.236444782	0.863333755
113408	71.73406817	+	11.96368384	-1.319146577	3.380645601	-0.6428235	1.43326312	-7.541537715	6.392109104	NA	+	NA	+	+	+	NA	1.097506873	0.118693857	NA	NA	NA	NA	NA	NA	17	-1388.501555	2812.698401	7.455644673	0.000109989	0.316870774	0.865629896
1106132	79.12066141	+	9.747902725	NA	NA	-0.378321124	NA	0.83610948	6.024973708	NA	NA	NA	NA	NA	+	-3.19380769	1.308777023	NA	NA	NA	NA	-0.051217452	NA	NA	12	-1393.923199	2812.698857	7.456100108	0.000109964	0.250704596	0.865565305
25292	75.57225137	+	9.72482555	NA	4.83461299	NA	NA	0.802633382	7.210307873	NA	+	NA	NA	NA	+	-3.147541192	NA	NA	NA	NA	NA	NA	NA	NA	11	-1394.989879	2812.699104	7.456347857	0.000109951	0.251490568	0.864218894
566208	71.11759525	+	13.65397978	-1.328575598	4.859430658	-0.497793748	0.044970447	NA	6.166078813	+	+	NA	NA	NA	+	NA	1.117621825	NA	NA	NA	0.187179247	NA	NA	NA	15	-1390.690092	2812.702498	7.459741385	0.000109764	0.255190479	0.866220434
1079544	73.61077171	+	12.40391869	-1.564278234	NA	-0.585738346	2.473270755	-7.709398362	7.679287219	NA	NA	NA	+	+	+	0.52614303	NA	NA	NA	NA	NA	-0.272809452	NA	NA	15	-1390.690268	2812.70285	7.460093129	0.000109745	0.31468934	0.864435173
13052	70.54741673	+	12.21790005	NA	5.2088344	-0.47510753	0.027207681	-7.879669632	7.190027656	NA	+	NA	NA	+	+	NA	NA	NA	NA	NA	NA	NA	NA	NA	13	-1392.853708	2812.704676	7.461919692	0.000109645	0.310141196	0.86381634
2107828	74.33777024	+	14.68313513	NA	NA	-0.558733464	2.604825113	NA	7.571897498	+	NA	NA	+	NA	+	NA	NA	NA	NA	NA	NA	NA	-0.390465741	NA	12	-1393.926479	2812.705417	7.462660701	0.000109604	0.250462804	0.864126171
78556	70.52460669	+	12.21274945	NA	5.239669126	-0.494664597	NA	-7.886622217	7.187641558	NA	+	NA	NA	+	+	NA	NA	0.030943612	NA	NA	NA	NA	NA	NA	13	-1392.854611	2812.706483	7.46372645	0.000109546	0.310182659	0.863795036
1090720	77.92911091	+	9.719354467	-1.217909048	0.632403825	-0.11388984	NA	NA	6.27876646	NA	NA	+	NA	NA	+	NA	1.133943389	NA	NA	NA	NA	-0.094633335	NA	NA	13	-1392.855127	2812.707514	7.464757852	0.000109489	0.236300961	0.865593776
4239860	69.86496341	+	16.89333946	NA	NA	-0.378716971	0.107294	-8.729563812	6.051707116	+	NA	NA	NA	+	+	NA	1.301649498	NA	NA	NA	NA	NA	NA	0.008008862	14	-1391.77689	2812.707626	7.4648697	0.000109483	0.326494209	0.864444245
2159076	66.29272165	+	19.77005846	NA	NA	NA	0.119674929	-12.07982358	6.101532116	+	NA	NA	NA	+	+	3.588618531	1.2581228	NA	NA	NA	NA	NA	-0.092490415	NA	14	-1391.777895	2812.709636	7.466879767	0.000109373	0.33621648	0.863433086
1621240	73.94942381	+	12.1812336	-1.376215828	NA	-1.03008936	2.843661049	-7.372505044	6.53875045	NA	NA	+	+	+	+	NA	1.113675198	NA	NA	NA	0.342859323	-0.130773831	NA	NA	17	-1388.507437	2812.710165	7.467408876	0.000109344	0.315461725	0.86626997
112608	65.96608094	+	16.41269863	-1.359422468	5.04514975	-0.736570704	NA	-8.889302465	6.218678906	+	+	+	NA	+	+	NA	1.089888467	0.176473111	NA	NA	NA	NA	NA	NA	17	-1388.507857	2812.711005	7.468248846	0.000109298	0.335833999	0.864424572
4251860	79.1241335	+	9.746814094	NA	NA	-0.368821597	NA	0.840348841	6.023604054	NA	NA	NA	NA	NA	+	-3.19531338	1.314304078	NA	NA	NA	NA	NA	NA	0.006565484	12	-1393.929497	2812.711454	7.468697283	0.000109274	0.250792468	0.86551346
1620224	73.67756635	+	12.15680542	-1.348884247	0.434161084	-0.682027801	2.550403273	-7.356650534	6.489408404	NA	NA	NA	+	+	+	NA	1.126037808	NA	NA	NA	0.357104237	-0.153572423	NA	NA	17	-1388.50867	2812.71263	7.469873643	0.00010921	0.315102841	0.866434377
4242176	71.77510313	+	11.95973325	-1.32439337	3.341858309	-0.562975484	1.44584677	-7.533556079	6.397468959	NA	+	NA	+	+	+	NA	1.098642534	NA	NA	NA	NA	NA	NA	0.031860651	17	-1388.509143	2812.713578	7.470821318	0.000109158	0.316854691	0.865643427
272812	74.03402962	+	14.65573869	NA	0.55797852	NA	2.188418756	NA	8.380152418	+	NA	NA	+	NA	+	NA	NA	NA	NA	-1.173895877	NA	NA	NA	NA	12	-1393.930652	2812.713763	7.471006065	0.000109148	0.251831719	0.863335477
271006	83.18412426	+	NA	-1.420470065	5.520514873	-0.418978733	NA	NA	7.847520165	NA	+	NA	NA	NA	+	NA	NA	NA	NA	-0.801184161	NA	NA	NA	NA	11	-1394.99773	2812.714806	7.472049475	0.000109091	0.126241939	0.864559788
193264	70.39392741	+	12.05062048	-1.359734084	4.81992588	NA	0.089581638	-8.233268864	6.24192258	NA	+	NA	NA	+	+	0.610332998	1.080536978	NA	-0.221115017	NA	NA	NA	NA	NA	16	-1389.606791	2812.716344	7.473587672	0.000109007	0.317879384	0.864079189
1155232	77.8635774	+	9.712384641	-1.228715002	0.689829502	-0.454648555	NA	NA	6.27929929	NA	NA	NA	NA	NA	+	NA	1.135492057	0.198643818	NA	NA	NA	-0.074587739	NA	NA	13	-1392.859788	2812.716836	7.474079586	0.00010898	0.236216196	0.865622513
5257464	73.8507039	+	12.2713226	-1.576573735	NA	-0.583095737	2.471440035	-7.26920375	7.687052331	NA	NA	NA	+	+	+	NA	NA	NA	NA	NA	NA	-0.270632852	NA	0.026275005	15	-1390.69773	2812.717775	7.475018465	0.000108929	0.314556494	0.864457923
108988	74.27316086	+	14.35079995	NA	0.628014889	-0.591410181	2.199913821	NA	6.259488479	+	NA	NA	+	NA	+	NA	1.284383772	0.04897862	NA	NA	NA	NA	NA	NA	14	-1391.783244	2812.720334	7.477577801	0.00010879	0.251453503	0.86613291
2685176	73.68839958	+	12.3293307	-1.358014776	NA	-0.675750547	2.698850408	-7.793428131	6.542320154	NA	NA	NA	+	+	+	0.569787288	1.091705876	NA	NA	NA	0.393020591	NA	-0.189639153	NA	17	-1388.512849	2812.720989	7.478232919	0.000108754	0.316030017	0.866041389
1358076	74.26142455	+	12.31000896	NA	0.46599444	-0.583321717	2.408261803	-7.272208449	7.018938373	NA	NA	NA	+	+	+	NA	1.220821292	NA	NA	-0.971447578	NA	-0.229385805	NA	NA	16	-1389.609219	2812.7212	7.478443705	0.000108743	0.310586964	0.866937588
829884	74.28984302	+	14.45045259	NA	0.409468661	-0.630971992	2.718855249	NA	7.012962597	+	NA	NA	+	NA	+	NA	1.276013501	NA	NA	-1.048429181	0.341358694	NA	NA	NA	15	-1390.699447	2812.721208	7.47845199	0.000108742	0.253053853	0.866382152
2664636	78.18685584	+	9.997261019	NA	0.622897357	-0.659707414	2.559896553	NA	6.251363522	NA	NA	NA	+	NA	+	NA	1.260204988	NA	NA	NA	0.32585314	NA	-0.218200205	NA	14	-1391.7838	2812.721446	7.478689484	0.000108729	0.23538053	0.86708519
2159344	70.4207772	+	12.06732203	-1.336947047	4.737832366	NA	-0.018488044	-8.237686523	6.26539755	NA	+	NA	NA	+	+	0.60826582	1.046999941	NA	NA	NA	NA	NA	-0.106866347	NA	16	-1389.609927	2812.722616	7.479859829	0.000108666	0.317414502	0.864245909
41452	73.85435447	+	14.31566733	NA	0.890974877	NA	-0.054593447	-0.718161262	6.034406215	+	NA	NA	NA	NA	+	NA	1.286395838	NA	NA	NA	NA	NA	NA	NA	12	-1393.935114	2812.722687	7.479930397	0.000108662	0.249593136	0.864985498
4235488	77.98287915	+	9.727349066	-1.262118199	0.642698359	-0.302724458	NA	0.341248476	6.294343685	NA	NA	NA	NA	NA	+	NA	1.150525111	NA	NA	NA	NA	NA	NA	0.115604	13	-1392.863714	2812.724688	7.481931717	0.000108553	0.236629031	0.865514478
310528	73.91395593	+	12.16994669	-1.151426451	0.362595793	-1.120669328	2.641404661	-7.322987426	7.134635362	NA	NA	+	+	+	+	NA	1.077096467	NA	NA	-0.780021378	NA	NA	NA	NA	17	-1388.515383	2812.726057	7.483300309	0.000108479	0.315482427	0.866000518
370332	75.09998426	+	9.616536295	NA	5.395640692	-0.692204329	NA	NA	6.70390537	NA	+	+	NA	NA	+	NA	1.233052184	0.147158453	NA	-1.051883533	NA	NA	NA	NA	14	-1391.786131	2812.726108	7.483351005	0.000108476	0.236581201	0.866674116
177152	66.02465013	+	16.38403851	-1.362589491	5.068210366	-0.474331389	0.091444781	-8.835818518	6.214211871	+	+	NA	NA	+	+	NA	1.094849048	NA	-0.205504845	NA	NA	NA	NA	NA	17	-1388.515482	2812.726254	7.48349768	0.000108468	0.336256617	0.864281007
15360	66.78870292	+	16.85750917	-1.610368974	3.349603168	-0.540507057	1.528270885	-8.54812868	7.516314805	+	+	NA	+	+	+	NA	NA	NA	NA	NA	NA	NA	NA	NA	16	-1389.611886	2812.726534	7.483777836	0.000108453	0.335911464	0.863329253
9164	71.19859032	+	14.09454748	NA	4.772788059	NA	NA	-0.617000476	7.215687206	+	+	NA	NA	NA	+	NA	NA	NA	NA	NA	NA	NA	NA	NA	11	-1395.004442	2812.728231	7.485474532	0.000108361	0.249741282	0.864047746
6863096	73.95050374	+	12.18268373	-1.377248354	NA	-0.670059258	2.690007031	-7.318527437	6.55056453	NA	NA	NA	+	+	+	NA	1.098911311	NA	NA	NA	0.387704699	NA	-0.183664993	0.05223814	17	-1388.516702	2812.728695	7.48593867	0.000108336	0.315903704	0.86607821
4372720	73.63216853	+	12.11132177	-1.396513312	0.757356135	NA	2.021167682	-7.25839598	6.552401583	NA	NA	NA	+	+	+	NA	1.115342782	NA	-0.354828343	NA	NA	NA	NA	0.163405109	16	-1389.613528	2812.729818	7.48706134	0.000108275	0.316084862	0.864794037
4371184	70.69996461	+	11.89710056	-1.377968529	4.779961729	NA	0.093956283	-7.723491093	6.250739912	NA	+	NA	NA	+	+	NA	1.086404117	NA	-0.228388914	NA	NA	NA	NA	0.045958137	16	-1389.614044	2812.73085	7.488093514	0.000108219	0.317729598	0.864117157
2138540	74.26081226	+	14.09884353	NA	0.873509458	NA	-0.047479129	NA	6.054261923	+	NA	NA	NA	NA	+	NA	1.263308318	NA	NA	NA	NA	NA	-0.082705875	NA	12	-1393.939607	2812.731673	7.488916431	0.000108175	0.249081522	0.865010363
2143232	66.03320785	+	16.41666391	-1.341574925	4.990918215	-0.473111741	-0.009043825	-8.844839255	6.236131055	+	+	NA	NA	+	+	NA	1.063660851	NA	NA	NA	NA	NA	-0.099145271	NA	17	-1388.518299	2812.731889	7.489132655	0.000108163	0.335854093	0.864415304
178924	72.17368909	+	12.16012228	NA	3.41164145	NA	1.227089914	-7.489796895	6.117445492	NA	+	NA	+	+	+	NA	1.257676676	NA	-0.185171768	NA	NA	NA	NA	NA	15	-1390.705103	2812.732521	7.4897642	0.000108129	0.311428105	0.865443023
106720	77.95314261	+	9.737683422	-1.233800291	0.666377722	-0.446522509	NA	0.345743464	6.278055015	NA	NA	NA	NA	NA	+	NA	1.141646959	0.206055419	NA	NA	NA	NA	NA	NA	13	-1392.867756	2812.732773	7.490016562	0.000108115	0.236535216	0.8655299
39144	74.46042274	+	11.89229783	-1.690471065	NA	NA	1.549112294	-7.280065322	4.057738516	NA	NA	NA	+	+	NA	NA	2.155313942	NA	NA	NA	NA	NA	NA	NA	12	-1393.940321	2812.733101	7.4903441	0.000108098	0.313474258	0.861173305
4235724	73.90443544	+	14.32395912	NA	0.820980123	NA	NA	-0.702545087	6.046543289	+	NA	NA	NA	NA	+	NA	1.287131074	NA	NA	NA	NA	NA	NA	0.021068302	12	-1393.940344	2812.733146	7.490389629	0.000108095	0.249486768	0.865041083
1092084	74.37641441	+	14.59285162	NA	NA	-0.631478085	2.475420148	-0.489688624	6.310880245	+	NA	NA	+	NA	+	NA	1.264289561	NA	NA	NA	NA	-0.222935679	NA	NA	14	-1391.789892	2812.73363	7.490873704	0.000108069	0.251615214	0.866244143
64236	71.82158659	+	12.36851192	NA	3.344207322	NA	1.1090676	-8.18623004	6.118110485	NA	+	NA	+	+	+	0.820930707	1.251778468	NA	NA	NA	NA	NA	NA	NA	15	-1390.705904	2812.734121	7.491364786	0.000108042	0.311220368	0.865499636
4202692	78.59909291	+	10.11159793	NA	NA	NA	NA	0.354725917	7.313322904	NA	NA	NA	NA	NA	+	NA	NA	NA	NA	NA	NA	NA	NA	-0.092970664	9	-1397.123503	2812.73481	7.492053522	0.000108005	0.231470226	0.863103392
144368	65.86178132	+	16.60401591	-1.649248993	4.832997412	NA	0.091725326	-8.713576611	7.344134622	+	+	NA	NA	+	+	NA	NA	NA	-0.15559327	NA	NA	NA	NA	NA	15	-1390.706366	2812.735047	7.492290438	0.000107992	0.336176768	0.862156226
2400956	75.23311727	+	9.621222753	NA	5.248989798	-0.443274662	0.012589603	NA	6.738173366	NA	+	NA	NA	NA	+	NA	1.258479381	NA	NA	-1.123172433	NA	NA	0.108062631	NA	14	-1391.791255	2812.736357	7.493600203	0.000107922	0.236587868	0.866659165
42208	78.02605867	+	9.745655107	-1.223805911	0.606702573	-0.115154874	NA	0.371176954	6.27681146	NA	NA	+	NA	NA	+	NA	1.141123276	NA	NA	NA	NA	NA	NA	NA	13	-1392.870217	2812.737695	7.494938633	0.00010785	0.236651505	0.865474132
42176	77.90608037	+	9.705994048	-1.220127976	0.679054031	-0.105596086	-0.054285273	NA	6.265566065	NA	NA	+	NA	NA	+	NA	1.144840006	NA	NA	NA	NA	NA	NA	NA	13	-1392.870306	2812.737871	7.495114875	0.00010784	0.236549563	0.865440278
4204792	78.26446025	+	9.916503942	-1.550820167	NA	-0.51461354	2.415643033	0.681295735	7.695178255	NA	NA	NA	+	NA	+	NA	NA	NA	NA	NA	NA	NA	NA	0.034898773	13	-1392.870532	2812.738325	7.495568619	0.000107816	0.238566005	0.864729703
4305888	66.04979078	+	16.42533217	-1.352756776	4.944623108	-0.5909167	NA	-8.84951221	6.21878207	+	+	NA	NA	+	+	NA	1.092680911	0.175321933	NA	NA	NA	NA	NA	-0.012057675	17	-1388.522196	2812.739683	7.496926497	0.000107742	0.335768081	0.86444469
1160160	66.05634464	+	16.42608162	-1.355960653	4.932485333	-0.589313475	NA	-8.851181189	6.221194005	+	+	NA	NA	+	+	NA	1.093513112	0.1727181	NA	NA	NA	-0.008246541	NA	NA	17	-1388.522399	2812.74009	7.497333019	0.000107721	0.335753909	0.864451116
570616	73.87632768	+	12.15594624	-1.340933553	NA	-0.083948993	0.145667103	-7.654760012	6.25777609	NA	NA	+	NA	+	+	NA	1.160721256	NA	NA	NA	0.26405423	NA	NA	NA	15	-1390.709023	2812.740361	7.497604097	0.000107706	0.313962838	0.864396412
111616	66.05394219	+	16.42535945	-1.356217119	4.936795204	-0.588136351	-0.002837815	-8.850732309	6.220356366	+	+	NA	NA	+	+	NA	1.094368475	0.172998426	NA	NA	NA	NA	NA	NA	17	-1388.522548	2812.740386	7.497629395	0.000107705	0.335780239	0.86444033
106688	77.85837956	+	9.704722336	-1.230633371	0.706097627	-0.443109362	-0.02766554	NA	6.271800515	NA	NA	NA	NA	NA	+	NA	1.143541244	0.201198124	NA	NA	NA	NA	NA	NA	13	-1392.871644	2812.740549	7.497792299	0.000107696	0.236389816	0.865516095
829888	73.78736669	+	14.47367538	-1.190503653	0.31703465	-0.626984989	2.735946382	NA	7.058189053	+	NA	NA	+	NA	+	NA	1.131773667	NA	NA	-0.785715713	0.383667614	NA	NA	NA	16	-1389.619453	2812.741668	7.49891174	0.000107636	0.256839241	0.865824411
172224	77.81194042	+	9.692099835	-1.235992656	0.822052568	-0.310155443	0.064402126	NA	6.265392204	NA	NA	NA	NA	NA	+	NA	1.143371437	NA	-0.204400174	NA	NA	NA	NA	NA	13	-1392.872537	2812.742335	7.499578018	0.0001076	0.236810504	0.865283853
6337264	70.71685241	+	11.91528832	-1.34839692	4.71273575	NA	-0.018361163	-7.728027883	6.26985498	NA	+	NA	NA	+	+	NA	1.050370518	NA	NA	NA	NA	NA	-0.104050033	0.023404759	16	-1389.621064	2812.74489	7.502133507	0.000107462	0.317232326	0.864291462
537344	70.07564542	+	11.99718296	-1.617949816	5.10952268	-0.486529599	0.083891094	-7.856756446	7.295543985	NA	+	NA	NA	+	+	NA	NA	NA	NA	NA	0.161558998	NA	NA	NA	15	-1390.71199	2812.746295	7.503538248	0.000107387	0.317275135	0.863295787
2128376	65.49244275	+	20.01164473	-1.547705287	NA	-0.533368721	2.479907451	-11.6420708	7.682890375	+	NA	NA	+	+	+	3.442600526	NA	NA	NA	NA	NA	NA	-0.317289301	NA	16	-1389.622673	2812.748108	7.505351437	0.00010729	0.344401736	0.862726193
29132	65.43669684	+	19.93700956	NA	0.831893304	NA	NA	-12.17793079	7.322311604	+	NA	NA	NA	+	+	3.654830827	NA	NA	NA	NA	NA	NA	NA	NA	12	-1393.948422	2812.749303	7.50654629	0.000107225	0.33425455	0.862016593
4256228	66.31064492	+	19.76102932	NA	NA	NA	0.117883006	-12.07813465	6.083596999	+	NA	NA	NA	+	+	3.587198817	1.288280997	NA	NA	NA	NA	NA	NA	0.029071368	14	-1391.797928	2812.749702	7.506945917	0.000107204	0.336068739	0.863480542
306112	72.17340786	+	14.0727397	-1.13471879	3.184008847	-0.532187419	1.701110195	NA	7.015716722	+	+	NA	+	NA	+	NA	1.084209872	NA	NA	-0.835371311	NA	NA	NA	NA	16	-1389.623507	2812.749777	7.507020076	0.0001072	0.257168414	0.865818009
172460	74.24692999	+	14.07859694	NA	0.939670188	NA	0.003430242	NA	6.033145873	+	NA	NA	NA	NA	+	NA	1.289271392	NA	-0.106258912	NA	NA	NA	NA	NA	12	-1393.949873	2812.752205	7.509448487	0.00010707	0.249162748	0.864953889
369372	75.23875796	+	9.645019524	NA	5.274035421	-0.537990728	NA	0.242227866	6.698714799	NA	+	NA	NA	NA	+	NA	1.237448548	0.143780523	NA	-1.040514811	NA	NA	NA	NA	14	-1391.7993	2812.752446	7.509689065	0.000107057	0.236748381	0.866645682
29140	65.97940353	+	19.97194096	NA	NA	-0.351937326	NA	-12.20703276	7.334794582	+	NA	NA	NA	+	+	3.601105646	NA	NA	NA	NA	NA	NA	NA	NA	12	-1393.950099	2812.752657	7.509900013	0.000107046	0.334887191	0.861615654
304860	75.15746879	+	9.633923428	NA	5.393337197	-0.590180036	NA	0.220136698	6.697753601	NA	+	+	NA	NA	+	NA	1.228485084	NA	NA	-1.044330705	NA	NA	NA	NA	14	-1391.799591	2812.753027	7.510270961	0.000107026	0.236733085	0.866652352
304828	75.1235265	+	9.6197985	NA	5.373635517	-0.599377359	0.025215482	NA	6.704403349	NA	+	+	NA	NA	+	NA	1.226948459	NA	NA	-1.047639413	NA	NA	NA	NA	14	-1391.800473	2812.754792	7.512035656	0.000106932	0.236551268	0.86667176
434352	77.84210727	+	9.751163454	-1.143002652	0.809519803	NA	0.091376672	NA	6.716218022	NA	NA	NA	NA	NA	+	NA	1.120340805	NA	-0.229429585	-0.599633669	NA	NA	NA	NA	13	-1392.878768	2812.754797	7.512040036	0.000106931	0.23752788	0.86467888
4241376	65.98556676	+	16.40185202	-1.350746304	5.058569581	-0.618940412	NA	-8.876724537	6.214827001	+	+	+	NA	+	+	NA	1.083812025	NA	NA	NA	NA	NA	NA	-0.008481716	17	-1388.53033	2812.75595	7.513193701	0.00010687	0.335756476	0.864453024
2140660	74.35311248	+	14.60538079	NA	NA	-0.583421217	2.446381951	-0.479056574	6.343809364	+	NA	NA	+	NA	+	NA	1.228577628	NA	NA	NA	NA	NA	-0.20411642	NA	14	-1391.80106	2812.755965	7.513208687	0.000106869	0.252215691	0.865904257
369340	75.20185447	+	9.628840876	NA	5.252598149	-0.540803389	0.020942657	NA	6.703959472	NA	+	NA	NA	NA	+	NA	1.236536364	0.14712158	NA	-1.042767221	NA	NA	NA	NA	14	-1391.801066	2812.755978	7.5132218	0.000106868	0.236565348	0.866662482
1095648	65.99079287	+	16.40255034	-1.353153108	5.049201987	-0.61694342	NA	-8.877176324	6.216442329	+	+	+	NA	+	+	NA	1.084785425	NA	NA	NA	NA	-0.002361994	NA	NA	17	-1388.5305	2812.75629	7.513533402	0.000106852	0.335755713	0.864453771
47104	65.98956943	+	16.40221904	-1.353222651	5.051227026	-0.616849674	-0.00128577	-8.877219145	6.216108194	+	+	+	NA	+	+	NA	1.085044394	NA	NA	NA	NA	NA	NA	NA	17	-1388.530509	2812.75631	7.513553022	0.00010685	0.335764095	0.864450347
4256732	63.0977905	+	19.18226306	NA	5.06210604	-0.513695373	NA	-12.20911085	5.92343359	+	+	NA	NA	+	+	3.51678561	1.248081213	NA	NA	NA	NA	NA	NA	-0.127296956	16	-1389.626823	2812.756409	7.513652804	0.000106845	0.338651097	0.865071927
434876	75.16022145	+	9.619374373	NA	5.350659045	-0.444132375	0.088514355	NA	6.697611205	NA	+	NA	NA	NA	+	NA	1.236907219	NA	-0.14994505	-1.042027806	NA	NA	NA	NA	14	-1391.801369	2812.756583	7.513826915	0.000106836	0.236854475	0.866491322
11200	71.77722514	+	14.22287076	-1.559946227	3.162388832	-0.526444646	1.653377346	NA	7.529966294	+	+	NA	+	NA	+	NA	NA	NA	NA	NA	NA	NA	NA	NA	14	-1391.801391	2812.756629	7.513872331	0.000106833	0.256140935	0.864330155
4208884	74.31798942	+	12.5031951	NA	NA	-0.569773531	2.369841964	-7.291323304	7.532179721	NA	NA	NA	+	+	+	NA	NA	NA	NA	NA	NA	NA	NA	-0.118915999	13	-1392.879782	2812.756824	7.514067954	0.000106823	0.308190459	0.864547879
1353372	75.10868606	+	9.615410912	NA	5.398817586	-0.592950546	NA	NA	6.697412026	NA	+	+	NA	NA	+	NA	1.228940249	NA	NA	-1.044597323	NA	0.004709001	NA	NA	14	-1391.801774	2812.757393	7.514636792	0.000106793	0.236599663	0.86664241
1417884	75.18749797	+	9.625306256	NA	5.275968033	-0.538353493	NA	NA	6.697962962	NA	+	NA	NA	NA	+	NA	1.237372526	0.143348073	NA	-1.039720665	NA	-0.002775106	NA	NA	14	-1391.801992	2812.757829	7.515072988	0.000106769	0.236592075	0.866644882
4207600	65.88013259	+	16.62250091	-1.625888718	4.781741708	NA	0.012044201	-8.714345638	7.329491059	+	+	NA	NA	+	+	NA	NA	NA	NA	NA	NA	NA	NA	-0.04020751	15	-1390.718445	2812.759204	7.516447963	0.000106696	0.335737993	0.862306681
5288404	69.85887397	+	16.88558556	NA	NA	-0.390681998	NA	-8.757426619	6.034426586	+	NA	NA	NA	+	+	NA	1.304367593	NA	NA	NA	NA	-0.052674815	NA	0.003730523	14	-1391.803288	2812.760422	7.517665029	0.000106631	0.326706063	0.864290453
9132	71.55485726	+	13.90352609	NA	4.763204656	NA	0.006576897	NA	7.216534847	+	+	NA	NA	NA	+	NA	NA	NA	NA	NA	NA	NA	NA	NA	11	-1395.020901	2812.761149	7.51839254	0.000106592	0.249175518	0.864071232
4766968	73.94550467	+	12.17108215	-1.402204028	NA	-1.010310959	2.794181024	-7.374559684	6.537072537	NA	NA	+	+	+	+	NA	1.135271362	NA	NA	NA	0.354493297	NA	NA	0.071566341	17	-1388.53402	2812.763331	7.520574003	0.000106476	0.315774334	0.866122149
1089760	77.96032041	+	9.740964336	-1.224286657	0.670045912	-0.324252506	NA	0.332865045	6.278267876	NA	NA	NA	NA	NA	+	NA	1.128981684	NA	NA	NA	NA	-0.079393948	NA	NA	13	-1392.883112	2812.763484	7.520727445	0.000106468	0.236407532	0.865584631
2140396	78.22158132	+	10.05020097	NA	0.787262943	NA	1.894589065	0.355573608	6.295376416	NA	NA	NA	+	NA	+	NA	1.212015926	NA	NA	NA	NA	NA	-0.193306282	NA	13	-1392.883532	2812.764324	7.521567561	0.000106423	0.235704562	0.865694112
2369712	77.77051871	+	9.950020266	-1.375640005	0.513434246	NA	2.155912478	NA	8.130410298	NA	NA	NA	+	NA	+	NA	NA	NA	NA	-0.695838818	NA	NA	-0.16902186	NA	13	-1392.884118	2812.765496	7.522739468	0.000106361	0.239313534	0.863958341
4242156	72.16309636	+	12.16457522	NA	3.395646183	NA	1.095461074	-7.49580318	6.111365307	NA	+	NA	+	+	+	NA	1.243640429	NA	NA	NA	NA	NA	NA	-0.046933406	15	-1390.722416	2812.767147	7.524390148	0.000106273	0.311058047	0.86560797
1089728	77.85867427	+	9.70702705	-1.221220762	0.724360963	-0.323937576	-0.038829041	NA	6.270030066	NA	NA	NA	NA	NA	+	NA	1.131503251	NA	NA	NA	NA	-0.080271343	NA	NA	13	-1392.884964	2812.767189	7.524432153	0.000106271	0.236282214	0.865558913
2126056	73.42038093	+	12.42595852	-1.562165911	NA	NA	0.138199609	-8.040659911	7.458641142	NA	NA	NA	NA	+	+	0.541731907	NA	NA	NA	NA	NA	NA	-0.202728602	NA	13	-1392.885163	2812.767587	7.524830331	0.00010625	0.314096773	0.86208242
589048	73.6837914	+	12.31922185	-1.377945005	NA	-1.019359526	2.803372002	-7.849595534	6.524252709	NA	NA	+	+	+	+	0.571087619	1.127283659	NA	NA	NA	0.361200531	NA	NA	NA	17	-1388.536447	2812.768185	7.52542898	0.000106218	0.315873559	0.866086654
6303976	73.66483925	+	12.28705647	-1.585098515	NA	NA	0.137454918	-7.59057896	7.475302571	NA	NA	NA	NA	+	+	NA	NA	NA	NA	NA	NA	NA	-0.197818232	0.056726564	13	-1392.886736	2812.770732	7.527975623	0.000106083	0.313975996	0.862111798
828096	74.89916693	+	9.441635135	-1.151691935	5.130542213	-0.476766724	0.073358174	NA	6.709666547	NA	+	NA	NA	NA	+	NA	1.110064299	NA	NA	-0.788736284	0.192660407	NA	NA	NA	15	-1390.725474	2812.773263	7.53050651	0.000105949	0.239479129	0.866515104
44532	74.36757846	+	14.58305293	NA	NA	-1.000208592	2.611121701	-0.505507158	6.316166558	+	NA	+	+	NA	+	NA	1.272368409	NA	NA	NA	NA	NA	NA	NA	14	-1391.810372	2812.774589	7.5318328	0.000105878	0.251797609	0.866110639
436912	76.12452105	+	9.633951557	-1.143931593	3.422388657	NA	1.539258728	NA	7.051499407	NA	+	NA	+	NA	+	NA	1.074146144	NA	-0.29897545	-0.9005837	NA	NA	NA	NA	15	-1390.726553	2812.77542	7.532663781	0.000105834	0.241189652	0.865343386
4256496	70.48394625	+	12.05802642	-1.356453776	4.6674118	NA	-0.021181232	-8.231768517	6.250134727	NA	+	NA	NA	+	+	0.603915416	1.080002708	NA	NA	NA	NA	NA	NA	0.034973374	16	-1389.636712	2812.776187	7.533430113	0.000105794	0.317288752	0.864297924
33176	74.56417897	+	13.93010338	-1.600401161	NA	-0.3866789	NA	NA	4.007241156	+	NA	NA	NA	NA	NA	NA	2.131265282	NA	NA	NA	NA	NA	NA	NA	10	-1396.090031	2812.777888	7.5351315	0.000105704	0.251520206	0.861456949
565496	78.38873281	+	9.741362233	-1.297212357	NA	-0.383648876	0.172116498	0.446620066	6.26170107	NA	NA	NA	NA	NA	+	NA	1.155263182	NA	NA	NA	0.218218779	NA	NA	NA	13	-1392.890686	2812.778633	7.535876454	0.000105664	0.236511616	0.86565182
53704	66.27998437	+	19.31486957	-1.675976504	NA	NA	NA	-11.83457558	4.017527931	+	NA	NA	NA	+	NA	3.316793657	2.117298718	NA	NA	NA	NA	NA	NA	NA	12	-1393.963453	2812.779366	7.536609025	0.000105626	0.34090903	0.859372623
633020	78.22642748	+	9.980980721	NA	0.620274836	-0.411379717	2.567910882	NA	6.176454588	NA	NA	NA	+	NA	+	NA	1.317358037	-0.42101583	NA	NA	0.413813209	NA	NA	NA	14	-1391.81299	2812.779825	7.537068791	0.000105602	0.235169902	0.867174857
403632	77.71083885	+	9.930771007	-1.390167238	0.663457795	NA	2.294021947	NA	8.251340286	NA	NA	NA	+	NA	+	NA	NA	NA	-0.290090378	-0.850181128	NA	NA	NA	NA	13	-1392.891343	2812.779947	7.537190641	0.000105595	0.239831651	0.863677524
303868	75.25665625	+	9.646768337	NA	5.262072936	-0.444334743	0.014271138	0.244909111	6.696258293	NA	+	NA	NA	NA	+	NA	1.232156408	NA	NA	-1.034885187	NA	NA	NA	NA	14	-1391.813848	2812.781543	7.538786166	0.000105511	0.236736904	0.866633033
1352412	75.2458151	+	9.644201836	NA	5.277315037	-0.445032679	NA	0.239816532	6.692155007	NA	+	NA	NA	NA	+	NA	1.232446076	NA	NA	-1.032510614	NA	-0.006170387	NA	NA	14	-1391.814197	2812.782241	7.539484645	0.000105474	0.236744804	0.866626451
4498140	75.2465695	+	9.643922524	NA	5.277176554	-0.443897811	NA	0.240524119	6.692966599	NA	+	NA	NA	NA	+	NA	1.233178347	NA	NA	-1.033770985	NA	NA	NA	0.001359898	14	-1391.814285	2812.782417	7.539660549	0.000105465	0.236756937	0.866620001
1094656	66.06866271	+	16.4134325	-1.349637235	4.953815301	-0.476673753	-0.012266136	-8.843227241	6.216734887	+	+	NA	NA	+	+	NA	1.088850439	NA	NA	NA	NA	-0.012925024	NA	NA	17	-1388.543729	2812.782749	7.539992286	0.000105447	0.335692314	0.864473532
5288928	66.07540414	+	16.41550794	-1.34831926	4.944193127	-0.477507227	NA	-8.840467168	6.218139445	+	+	NA	NA	+	+	NA	1.0874959	NA	NA	NA	NA	-0.013158625	NA	-0.005059447	17	-1388.543993	2812.783276	7.540519375	0.000105419	0.335668596	0.864483114
4240384	66.06603128	+	16.41286029	-1.348744148	4.959657236	-0.475096711	-0.012286955	-8.841308871	6.21543898	+	+	NA	NA	+	+	NA	1.089336538	NA	NA	NA	NA	NA	NA	-0.004540002	17	-1388.544084	2812.783459	7.540702632	0.00010541	0.33572312	0.864460709
2662584	78.29183621	+	9.708976067	-1.289987828	NA	-0.383201395	0.172775322	NA	6.270035092	NA	NA	NA	NA	NA	+	NA	1.143705272	NA	NA	NA	0.219229812	NA	-0.047747648	NA	13	-1392.89396	2812.785179	7.542422942	0.000105319	0.236345166	0.865669527
1352380	75.2038081	+	9.626773537	NA	5.265260671	-0.445568293	0.012646938	NA	6.694965745	NA	+	NA	NA	NA	+	NA	1.231858209	NA	NA	-1.033526704	NA	-0.00665428	NA	NA	14	-1391.816506	2812.786859	7.544102231	0.000105231	0.236574286	0.866634974
2400432	77.93712773	+	9.760430373	-1.124074238	0.669184844	NA	-0.024635853	NA	6.749156863	NA	NA	NA	NA	NA	+	NA	1.138535032	NA	NA	-0.669521553	NA	NA	0.094163573	NA	13	-1392.895013	2812.787286	7.544529081	0.000105208	0.237062581	0.86492399
273088	75.84963003	+	9.691498014	-1.360244799	3.458037127	-0.502074559	1.687092701	NA	8.127987411	NA	+	NA	+	NA	+	NA	NA	NA	NA	-0.878085655	NA	NA	NA	NA	14	-1391.817004	2812.787854	7.545097274	0.000105178	0.239855667	0.86506089
41216	77.94934849	+	9.731453338	-1.226138741	0.696110378	-0.310030579	-0.036508481	0.331629337	6.26892563	NA	NA	NA	NA	NA	+	NA	1.13784817	NA	NA	NA	NA	NA	NA	NA	13	-1392.895557	2812.788375	7.545618574	0.000105151	0.236604672	0.865464355
2138304	77.87268873	+	9.707722317	-1.220036464	0.702466912	-0.30922879	-0.037443396	NA	6.275637077	NA	NA	NA	NA	NA	+	NA	1.128320638	NA	NA	NA	NA	NA	-0.038873867	NA	13	-1392.896686	2812.790632	7.547875109	0.000105032	0.236443387	0.865454011
[truncated: 105,178 more rows]
