# Supplementary material for: Flyway‐scale analysis reveals that the timing of migration in wading birds is becoming later
Source: Ecol Evol. 2021 Sep 28;11(20):14135–45. doi: 10.1002/ece3.8130 (PMC8525091; doi:10.1002/ece3.8130)
Supplement: Supplementary file 1 — Supplementary Material [file ECE3-11-14135-s001.zip › Supplementary material/Supplementary material Table 3 autumn model output.csv]

	Intercept	Flyway	Breeding latitude	Observer number	Temperature trend	Eastward wind trend	Northward wind trend	Wintering latitude	Year	Flyway x breeding latitude	Flyway x temperature trend	Flyway x Eastward wind trend	Flyway x northward wind trend	Flyway x wintering latitude	Flyway x year	Breeding latitude x wintering latitude	Breeding latitude x year	Temperature trend x Eastward wind trend	Temperature trend x northward wind trend	Temperature trend x year	Eastward wind trend x northward wind trend	Eastward wind trend x year	Northward wind trend x year	Wintering latitude x year	df	logLik	AICc	delta	weight	Marginal R2	Conditional R2
1414908	245.2870128	+	-16.90052678	NA	-28.97813895	-0.328915424	7.10559846	1.73272101	4.602548362	NA	+	+	NA	+	NA	NA	2.043764515	4.979573227	NA	2.306038913	NA	3.201431239	NA	NA	17	-1231.702455	2499.654909	0	0.001685691	0.629376708	0.801692469
5576444	245.3762672	+	-16.84479281	NA	-27.99193654	-0.635268594	7.195439298	1.353249358	5.530233727	NA	+	+	NA	+	NA	NA	NA	4.456216967	NA	3.322344342	NA	2.817105233	NA	-2.005435894	17	-1231.735929	2499.721859	0.066949764	0.001630196	0.627138251	0.801712024
1415164	228.0960475	+	-3.925564999	NA	-29.56149913	-0.358195589	7.093066893	-0.24524331	4.596720468	+	+	+	NA	+	NA	NA	2.054090014	5.031636183	NA	2.271713971	NA	3.17691388	NA	NA	18	-1230.609607	2499.743199	0.088290046	0.001612894	0.645135824	0.801437459
5575932	248.5781151	+	-16.96264563	NA	-21.04195499	-0.472037886	7.146898914	0.479169711	5.724469548	NA	NA	+	NA	+	NA	NA	NA	4.986917505	NA	3.538982399	NA	2.998476158	NA	-2.164946926	16	-1232.917648	2499.82797	0.173060547	0.00154596	0.634453624	0.798537209
1545980	244.7971728	+	-16.85123823	NA	-28.8415537	0.054603524	8.669195112	1.410240516	4.485658792	NA	+	+	NA	+	NA	NA	1.943373483	5.511393982	2.009031954	2.052695825	NA	3.055900103	NA	NA	18	-1230.664185	2499.852355	0.197445895	0.001527225	0.630878114	0.803190554
5576700	228.5627419	+	-4.156502272	NA	-28.57024891	-0.661658225	7.181818344	-0.579951428	5.520924178	+	+	+	NA	+	NA	NA	NA	4.507276947	NA	3.284679178	NA	2.788824374	NA	-1.986844223	18	-1230.704908	2499.933801	0.278891913	0.001466281	0.642357989	0.801551621
5707516	244.8856047	+	-16.79870951	NA	-27.92353998	-0.24286571	8.718929631	1.059349155	5.363778088	NA	+	+	NA	+	NA	NA	NA	5.004087982	1.964042863	3.017456914	NA	2.690871638	NA	-1.884032243	18	-1230.746055	2500.016095	0.361185896	0.001407173	0.628656559	0.803179591
1416956	244.4551918	+	-17.14937732	NA	-30.14670429	-0.046811161	9.285668816	1.676342501	4.536095233	NA	+	+	+	+	NA	NA	2.062909166	5.057487715	NA	2.215561969	NA	3.118796976	NA	NA	18	-1230.771247	2500.066479	0.411569957	0.001372166	0.626480727	0.804107936
1546236	228.1862925	+	-4.300776696	NA	-29.40697911	0.012206279	8.600283318	-0.492092755	4.484712825	+	+	+	NA	+	NA	NA	1.956895621	5.541712552	1.937547237	2.028872945	NA	3.037402242	NA	NA	19	-1229.644562	2500.103939	0.449029481	0.001346705	0.645848266	0.803098267
1417212	226.8289385	+	-3.847828325	NA	-30.73710234	-0.072558964	9.301184842	-0.355514089	4.52936968	+	+	+	+	+	NA	NA	2.073523004	5.110079446	NA	2.180513511	NA	3.094013215	NA	NA	19	-1229.653605	2500.122024	0.467115014	0.001334582	0.642713684	0.803710945
1425148	244.462854	+	-17.50835819	NA	-31.00287312	0.049847167	9.709630466	1.711359012	0.696347076	NA	+	+	+	+	+	NA	3.425861511	4.99380811	NA	2.271639753	NA	2.54131735	NA	NA	19	-1229.68855	2500.191915	0.537005827	0.00128875	0.624617961	0.806253657
1414396	248.7719672	+	-17.02812049	NA	-21.44083055	-0.127093873	7.047397974	0.796633972	4.752440522	NA	NA	+	NA	+	NA	NA	2.109418418	5.593334996	NA	2.47456357	NA	3.402826306	NA	NA	16	-1233.116963	2500.2266	0.571690887	0.001266592	0.637407673	0.798067287
1283836	244.2525849	+	-16.87377463	NA	-29.89337061	0.177239988	8.873695763	1.609988421	2.744396592	NA	+	+	NA	+	NA	NA	2.140342914	5.732950236	2.33148273	NA	NA	2.583066529	NA	NA	17	-1232.012582	2500.275163	0.620254289	0.001236207	0.629460934	0.801358553
1425404	226.8239761	+	-4.187073333	NA	-31.56925794	0.023929274	9.720744574	-0.325423976	0.725243021	+	+	+	+	+	+	NA	3.423742839	5.045212207	NA	2.237072321	NA	2.522604172	NA	NA	20	-1228.59082	2500.304316	0.649406933	0.001218319	0.640846557	0.805821752
5609212	245.5556521	+	-16.90921172	NA	-28.13394206	-0.511434222	7.149665743	1.522839267	5.119103985	NA	+	+	NA	+	NA	NA	1.422323722	4.725153893	NA	2.872997435	NA	3.156604895	NA	-1.378923984	18	-1230.893402	2500.31079	0.655881042	0.001214381	0.629176417	0.802917491
5576188	233.8687123	+	-5.717633075	NA	-21.11236198	-0.48799032	7.1274197	-1.290247258	5.730184851	+	NA	+	NA	+	NA	NA	NA	5.06846839	NA	3.518552867	NA	2.983373061	NA	-2.15898074	17	-1232.058075	2500.36615	0.7112407	0.001181228	0.647838395	0.798867842
5707772	228.6187866	+	-4.510283013	NA	-28.48247879	-0.282148577	8.653231435	-0.80351886	5.360903944	+	+	+	NA	+	NA	NA	NA	5.03392779	1.89765884	2.991671945	NA	2.667800016	NA	-1.870313923	19	-1229.781376	2500.377568	0.72265856	0.001174504	0.643142248	0.803166277
5707004	248.3200511	+	-16.92794884	NA	-20.56236457	-0.101904709	8.543590525	0.156879606	5.583398779	NA	NA	+	NA	+	NA	NA	NA	5.522377092	1.804800806	3.271819811	NA	2.893331563	NA	-2.06290124	17	-1232.089288	2500.428576	0.773666986	0.001144928	0.63623532	0.799760126
1284092	227.4071537	+	-4.143134245	NA	-30.46048879	0.132401717	8.800595557	-0.320985157	2.764103709	+	+	+	NA	+	NA	NA	2.15188979	5.761753398	2.254037522	NA	NA	2.569818633	NA	NA	18	-1230.961866	2500.447717	0.792807544	0.001134023	0.64474766	0.801197832
5608700	248.785668	+	-17.02747307	NA	-21.11682602	-0.348230447	7.101303251	0.638596293	5.319510208	NA	NA	+	NA	+	NA	NA	1.406992186	5.257682888	NA	3.0965694	NA	3.336020742	NA	-1.546731445	17	-1232.104487	2500.458973	0.804064334	0.001127658	0.63654325	0.799705347
3512060	245.5203315	+	-16.87727837	NA	-28.71410456	-0.301613969	6.809218174	1.556993711	4.594472333	NA	+	+	NA	+	NA	NA	2.203355417	5.071178226	NA	2.627115371	NA	3.211302149	-1.391978116	NA	18	-1230.96784	2500.459666	0.804756822	0.001127268	0.627830317	0.803067958
5609468	228.5676702	+	-4.088108136	NA	-28.72002396	-0.536137952	7.135754964	-0.428219926	5.102770659	+	+	+	NA	+	NA	NA	1.445542953	4.781241637	NA	2.827628777	NA	3.133646526	NA	-1.349910885	19	-1229.834482	2500.48378	0.828870658	0.001113758	0.644665282	0.802710192
1545984	244.9881107	+	-16.28350369	1.987358292	-28.77681025	0.094377637	8.725665514	1.293488268	3.782675899	NA	+	+	NA	+	NA	NA	2.443221947	5.488486657	2.190680037	2.235927923	NA	2.991940185	NA	NA	19	-1229.87617	2500.567156	0.912246752	0.001068282	0.647750085	0.802150716
1423100	245.4357779	+	-17.13671447	NA	-29.4427344	-0.302467892	7.060788855	1.76973923	1.63440391	NA	+	+	NA	+	+	NA	3.098187802	4.916588763	NA	2.365051107	NA	2.76756289	NA	NA	18	-1231.030809	2500.585603	0.930694327	0.001058474	0.628418898	0.80293751
5608704	248.9769322	+	-16.35174117	2.363453798	-21.17532363	-0.39244911	7.015126195	0.524377059	4.609700483	NA	NA	+	NA	+	NA	NA	1.864413212	5.088201081	NA	3.466779425	NA	3.25663965	NA	-1.87032352	18	-1231.032805	2500.589596	0.934686808	0.001056363	0.655978858	0.798982287
5571836	241.5306741	+	-14.28610204	NA	-21.05973172	-0.518103439	7.166166401	-8.64841599	5.735206286	NA	NA	+	NA	NA	NA	NA	NA	4.999219421	NA	3.545430782	NA	2.988373195	NA	-2.17257124	15	-1234.426274	2500.604373	0.949463839	0.001048587	0.599222481	0.792607079
7705856	249.1527074	+	-16.23709213	2.650864017	-21.15284608	-0.377367767	6.636364924	0.327841576	4.515380047	NA	NA	+	NA	+	NA	NA	2.106408479	5.152335554	NA	3.913225356	NA	3.250440676	-1.732573374	-1.929375824	19	-1229.917692	2500.650199	0.995289985	0.001024834	0.656070933	0.800721154
5609216	245.8817837	+	-16.2776841	2.233443285	-27.88039749	-0.546464574	7.06415064	1.376163197	4.458010076	NA	+	+	NA	+	NA	NA	1.853149749	4.587865618	NA	3.233374962	NA	3.089444682	NA	-1.692062188	19	-1229.929952	2500.674719	1.019809867	0.001012346	0.647998825	0.801823208
1414652	233.8385066	+	-5.612823664	NA	-21.51412219	-0.144338052	7.028164696	-0.998526747	4.757601124	+	NA	+	NA	+	NA	NA	2.123299178	5.678223499	NA	2.452926273	NA	3.39144221	NA	NA	17	-1232.213795	2500.67759	1.022681028	0.001010894	0.651109595	0.798373529
1414912	245.4934389	+	-16.40495671	1.74489666	-28.92906334	-0.323940269	7.031747956	1.655063845	3.994274011	NA	+	+	NA	+	NA	NA	2.490436177	4.917238377	NA	2.487104988	NA	3.156922294	NA	NA	18	-1231.095371	2500.714726	1.059817293	0.000992297	0.644182735	0.800517188
1423356	228.3034559	+	-4.200346874	NA	-30.00797947	-0.331526949	7.048843422	-0.20355295	1.672112526	+	+	+	NA	+	+	NA	3.092978038	4.968250953	NA	2.330570875	NA	2.749851476	NA	NA	19	-1229.957496	2500.729807	1.074897874	0.000984842	0.644093052	0.802679152
5740288	245.3807792	+	-16.16805446	2.442141129	-27.78194984	-0.136165895	8.684714821	1.042568251	4.235479794	NA	+	+	NA	+	NA	NA	1.835794065	5.149432422	2.098169783	2.959432943	NA	2.934374657	NA	-1.616843511	20	-1228.805734	2500.734144	1.079235201	0.000982709	0.651162501	0.80340315
5740284	245.0734586	+	-16.86202898	NA	-28.06232015	-0.13571985	8.627574532	1.231771608	4.972983857	NA	+	+	NA	+	NA	NA	1.369790512	5.246162398	1.902942131	2.594184024	NA	3.021788434	NA	-1.284421274	19	-1229.960004	2500.734822	1.0799133	0.000982376	0.630594235	0.804271306
1545468	248.4993864	+	-16.98982933	NA	-20.92936085	0.23669556	8.486015945	0.451582318	4.65258654	NA	NA	+	NA	+	NA	NA	2.020326181	6.115498421	1.852794186	2.249550545	NA	3.278947173	NA	NA	17	-1232.244566	2500.739132	1.084223361	0.000980261	0.639149461	0.799330035
7673084	248.671166	+	-16.93075373	NA	-21.01383953	-0.467767551	6.87330599	0.324532507	5.758527988	NA	NA	+	NA	+	NA	NA	NA	5.023722226	NA	3.887630571	NA	2.966929419	-1.314469755	-2.241930762	17	-1232.261465	2500.772931	1.11802167	0.000963835	0.632495515	0.799861298
3512316	228.9899879	+	-4.410250882	NA	-29.28237529	-0.332554128	6.816567346	-0.332492861	4.590121474	+	+	+	NA	+	NA	NA	2.20135773	5.11198397	NA	2.572136235	NA	3.187286779	-1.292337114	NA	19	-1229.979568	2500.773951	1.119042085	0.000963343	0.642822566	0.802982346
5572348	237.9948966	+	-13.97175502	NA	-27.55893658	-0.672657955	7.208608944	-8.547992592	5.554725678	NA	+	+	NA	NA	NA	NA	NA	4.500513654	NA	3.343021553	NA	2.817950031	NA	-2.024035897	16	-1233.393508	2500.77969	1.124781038	0.000960583	0.588785785	0.796092554
3643132	245.0356722	+	-16.83045172	NA	-28.59257715	0.068977462	8.337472076	1.251953532	4.481487233	NA	+	+	NA	+	NA	NA	2.09912652	5.582551513	1.947080182	2.36768741	NA	3.069817639	-1.331711306	NA	19	-1229.987764	2500.790343	1.135433907	0.00095548	0.629353737	0.804456044
1153020	227.1893917	+	-3.675540774	NA	-30.79344998	-0.289994975	7.040696859	-0.003802481	2.652607361	+	+	+	NA	+	NA	NA	2.294877107	5.187804098	NA	NA	NA	2.668930083	NA	NA	17	-1232.278781	2500.807562	1.152653448	0.000947289	0.643764079	0.798940399
7673596	245.5696133	+	-16.81815548	NA	-27.73287998	-0.625137608	6.93837928	1.178924474	5.568458574	NA	+	+	NA	+	NA	NA	NA	4.508623745	NA	3.65612483	NA	2.793578255	-1.231467725	-2.082861436	18	-1231.153664	2500.831313	1.176404456	0.000936106	0.625593202	0.802812499
1415168	229.0635337	+	-4.033104917	1.724946753	-29.53954084	-0.354662177	7.019691179	-0.22376433	3.994435234	+	+	+	NA	+	NA	NA	2.496416454	4.971776061	NA	2.44869224	NA	3.131756032	NA	NA	19	-1230.011564	2500.837943	1.183034282	0.000933008	0.658875639	0.800614806
1152764	244.7531245	+	-16.93538144	NA	-30.20833123	-0.258885931	7.052336517	2.020904952	2.62831277	NA	+	+	NA	+	NA	NA	2.287952675	5.135604721	NA	NA	NA	2.68626482	NA	NA	16	-1233.422877	2500.838428	1.183518703	0.000932782	0.627484905	0.799313174
3511548	248.9011072	+	-16.99998864	NA	-21.4201931	-0.105963045	6.733291121	0.64244179	4.738967812	NA	NA	+	NA	+	NA	NA	2.276501294	5.66927642	NA	2.810049739	NA	3.406372232	-1.4789152	NA	17	-1232.298778	2500.847555	1.192646457	0.000928534	0.635427753	0.799699569
1410812	237.7457174	+	-13.96851318	NA	-28.55457961	-0.365809615	7.117169593	-8.369083718	4.625505983	NA	+	+	NA	NA	NA	NA	2.024049682	5.024751845	NA	2.324037248	NA	3.194747939	NA	NA	16	-1233.44153	2500.875733	1.220823967	0.000915544	0.590085562	0.796172333
1546240	229.289569	+	-4.456262529	1.951521675	-29.36812419	0.049112658	8.652165708	-0.489826337	3.793757564	+	+	+	NA	+	NA	NA	2.448646671	5.51956235	2.112117354	2.207399745	NA	2.973759052	NA	NA	20	-1228.878473	2500.879623	1.224713756	0.000913765	0.661327735	0.802439875
1541884	237.4384826	+	-13.99411002	NA	-28.41929928	0.034808051	8.743732175	-8.433805214	4.502788357	NA	+	+	NA	NA	NA	NA	1.920071348	5.576845006	2.088324442	2.060288667	NA	3.043932724	NA	NA	17	-1232.320537	2500.891073	1.236164241	0.000908549	0.593012754	0.797586038
1431292	244.9606081	+	-15.83880466	NA	-28.98167266	-0.317918246	7.063687609	8.824525931	4.617916079	NA	+	+	NA	+	NA	-5.460366939	2.030610302	5.002654393	NA	2.317722299	NA	3.194586705	NA	NA	18	-1231.190463	2500.904911	1.25000225	0.000902284	0.637995808	0.802302163
1425152	244.6462426	+	-16.97657909	1.986441999	-31.0582316	0.076160717	9.784200148	1.621528284	-0.142179393	NA	+	+	+	+	+	NA	3.986197096	4.924129515	NA	2.474232407	NA	2.463859393	NA	NA	20	-1228.891478	2500.905632	1.250722615	0.000901959	0.641123047	0.805087896
5703420	237.6739875	+	-13.99567573	NA	-27.49482193	-0.263529902	8.790663595	-8.600454791	5.380827327	NA	+	+	NA	NA	NA	NA	NA	5.068473708	2.038180005	3.026156484	NA	2.687243442	NA	-1.897647588	17	-1232.328271	2500.906542	1.251633036	0.000901549	0.591640865	0.797497568
5609472	229.9087446	+	-4.262168514	2.197525476	-28.49926675	-0.571951414	7.05090231	-0.442497867	4.45079677	+	+	+	NA	+	NA	NA	1.870869122	4.648085649	NA	3.179507321	NA	3.066360502	NA	-1.656769987	20	-1228.893758	2500.910192	1.255283393	0.000899905	0.661974188	0.80205849
1416960	244.6293738	+	-16.62788269	1.896368263	-30.16734607	-0.024870016	9.341982171	1.588867937	3.871331932	NA	+	+	+	+	NA	NA	2.549515383	4.993728256	NA	2.406871973	NA	3.065412856	NA	NA	19	-1230.050787	2500.916389	1.261479472	0.000897121	0.642337574	0.802939122
1155068	225.8775511	+	-3.603418358	NA	-31.99386354	0.011467556	9.396828489	-0.131681143	2.663991114	+	+	+	+	+	NA	NA	2.30533207	5.264647496	NA	NA	NA	2.60238196	NA	NA	18	-1231.202826	2500.929638	1.274728714	0.000891198	0.641239672	0.801473757
1411068	219.7352679	+	-0.201416023	NA	-29.08346163	-0.394818	7.105595251	-10.01861882	4.62113476	+	+	+	NA	NA	NA	NA	2.032925171	5.075320116	NA	2.292685009	NA	3.171414023	NA	NA	17	-1232.341365	2500.932729	1.277820023	0.000889821	0.609262035	0.796141341
5578492	244.6883127	+	-17.02900573	NA	-28.99695615	-0.402432996	8.858837101	1.328056138	5.434709361	NA	+	+	+	+	NA	NA	NA	4.532653397	NA	3.204038018	NA	2.735404432	NA	-1.851462791	18	-1231.204825	2500.933635	1.278725474	0.000889419	0.62479918	0.803302799
1554172	244.9551457	+	-17.07612394	NA	-29.28504069	0.066076954	8.571668159	1.456528679	1.684813691	NA	+	+	NA	+	+	NA	2.943330555	5.433035092	1.938108294	2.117415799	NA	2.651016563	NA	NA	19	-1230.06118	2500.937174	1.282265365	0.000887846	0.629921328	0.80431023
5572604	220.3762975	+	-0.50813909	NA	-28.08853686	-0.699009134	7.195929893	-10.16104034	5.546992798	+	+	+	NA	NA	NA	NA	NA	4.550232526	NA	3.308318445	NA	2.791210959	NA	-2.007223114	17	-1232.348335	2500.94667	1.291760955	0.00088364	0.607358149	0.796186033
5739776	248.7092996	+	-16.25646451	2.561611239	-20.65518728	-0.001123213	8.519369054	0.160106175	4.41388804	NA	NA	+	NA	+	NA	NA	1.848422106	5.643215039	1.951987589	3.22606087	NA	3.123205809	NA	-1.811003831	19	-1230.068601	2500.952016	1.297107298	0.000881281	0.659299097	0.8003745
7706368	246.2018604	+	-16.17105607	2.51506485	-27.52498338	-0.523446955	6.703422617	1.146924615	4.375012468	NA	+	+	NA	+	NA	NA	2.08405232	4.67370577	NA	3.668694031	NA	3.091809361	-1.643655115	-1.757081575	20	-1228.91628	2500.955236	1.300326635	0.000879864	0.648574412	0.803263379
5575936	248.6645876	+	-16.47317642	1.659580947	-21.06689046	-0.530924549	7.096681554	0.362772583	5.318786829	NA	NA	+	NA	+	NA	NA	NA	4.80666046	NA	3.899976851	NA	2.865761792	NA	-2.533110194	17	-1232.352916	2500.955833	1.300923857	0.000879601	0.647722154	0.797616274
5608956	233.9232024	+	-5.664785625	NA	-21.19047903	-0.362680649	7.081492258	-1.147112383	5.319164679	+	NA	+	NA	+	NA	NA	1.427449127	5.344011794	NA	3.069445178	NA	3.325667245	NA	-1.531675117	18	-1231.221163	2500.966311	1.311402169	0.000875005	0.650153551	0.800003012
5592828	245.0477402	+	-15.78162581	NA	-28.00364181	-0.621959104	7.153172108	8.45771814	5.538963249	NA	+	+	NA	+	NA	-5.468013553	NA	4.48299583	NA	3.326667072	NA	2.812602559	NA	-1.990484536	18	-1231.228226	2500.980438	1.325528835	0.000868846	0.635797956	0.80231164
1154812	243.8868873	+	-17.19972452	NA	-31.40531164	0.039365674	9.382857253	1.948688166	2.640070712	NA	+	+	+	+	NA	NA	2.298207908	5.212254425	NA	NA	NA	2.619644869	NA	NA	17	-1232.370978	2500.991957	1.337047654	0.000863857	0.624469579	0.802002715
3514108	244.7050856	+	-17.11921304	NA	-29.85610502	-0.028816858	8.934068739	1.509137666	4.530327107	NA	+	+	+	+	NA	NA	2.215596371	5.143186211	NA	2.526610309	NA	3.13076096	-1.336562933	NA	19	-1230.088709	2500.992232	1.337322987	0.000863738	0.625090561	0.805365785
1417216	227.8053004	+	-3.960470972	1.879074111	-30.78591023	-0.052185815	9.357871403	-0.338761863	3.869586267	+	+	+	+	+	NA	NA	2.556536066	5.048783675	NA	2.367904615	NA	3.039930621	NA	NA	20	-1228.940655	2501.003986	1.349077314	0.000858676	0.65748913	0.802919582
5576448	245.5624327	+	-16.39837896	1.531001126	-27.78898069	-0.684629532	7.146213588	1.217608176	5.162688721	NA	+	+	NA	+	NA	NA	NA	4.3067698	NA	3.662728598	NA	2.700650317	NA	-2.350033914	18	-1231.251987	2501.02796	1.373050537	0.000848445	0.639691706	0.800577009
5702908	241.4715879	+	-14.32991482	NA	-20.56309405	-0.128562481	8.629542827	-8.704235503	5.586372623	NA	NA	+	NA	NA	NA	NA	NA	5.559441286	1.889474395	3.265297097	NA	2.878662637	NA	-2.065335233	16	-1233.518654	2501.029982	1.375072684	0.000847588	0.602507292	0.793789838
7705852	248.9161403	+	-16.99870145	NA	-21.09296528	-0.329038358	6.783786553	0.480548025	5.311866634	NA	NA	+	NA	+	NA	NA	1.568804423	5.330869732	NA	3.443400461	NA	3.338835808	-1.499475665	-1.563456147	18	-1231.256127	2501.036238	1.381329229	0.00084494	0.634532599	0.801372264
5707520	245.0598958	+	-16.28582128	1.750058192	-27.68913967	-0.268912434	8.781991961	0.881861865	4.930844986	NA	+	+	NA	+	NA	NA	NA	4.876297471	2.118800806	3.382450253	NA	2.547642043	NA	-2.268274361	19	-1230.113063	2501.04094	1.386030963	0.000842956	0.643009364	0.802144648
5572092	225.9667687	+	-2.246154768	NA	-21.12871456	-0.534437385	7.147982955	-10.10108433	5.740940815	+	NA	+	NA	NA	NA	NA	NA	5.078273001	NA	3.525917555	NA	2.973575137	NA	-2.16695057	16	-1233.529014	2501.050702	1.395793113	0.000838852	0.616001876	0.793231945
1425408	227.8456842	+	-4.317346644	1.966700638	-31.6510798	0.048614177	9.795241621	-0.306700469	-0.104342194	+	+	+	+	+	+	NA	3.97875724	4.978005788	NA	2.4355176	NA	2.445026947	NA	NA	21	-1227.803546	2501.054853	1.399944146	0.000837113	0.656217938	0.805043589
5740540	228.6216303	+	-4.43260721	NA	-28.62986697	-0.17355275	8.560253193	-0.649796938	4.962929029	+	+	+	NA	+	NA	NA	1.394032956	5.280848694	1.834924588	2.560578618	NA	3.00435818	NA	-1.259906068	20	-1228.967144	2501.056965	1.402055601	0.000836229	0.645358469	0.804210759
7706364	245.7974799	+	-16.88559167	NA	-27.85132132	-0.486441208	6.848856422	1.340539074	5.119022874	NA	+	+	NA	+	NA	NA	1.574916164	4.814301532	NA	3.208808544	NA	3.165926466	-1.416902764	-1.400786857	19	-1230.127337	2501.06949	1.414580761	0.000831009	0.627601764	0.8043339
1939196	245.1374257	+	-17.06326458	NA	-29.35456182	0.328680418	7.214038721	1.623301747	4.552311956	NA	+	+	NA	+	NA	NA	2.077265685	5.373547319	NA	2.292501981	-0.990649849	3.074601603	NA	NA	18	-1231.283491	2501.090966	1.436057313	0.000822133	0.630538889	0.802336799
5592316	248.2853213	+	-15.94646433	NA	-21.01153124	-0.457759991	7.102918127	7.282893892	5.73485103	NA	NA	+	NA	+	NA	-5.240104115	NA	5.017204771	NA	3.544778966	NA	2.994786892	NA	-2.150733936	17	-1232.424713	2501.099426	1.444516886	0.000818663	0.642651116	0.799228991
1542140	220.0402136	+	-0.687801397	NA	-28.93701601	-0.006030572	8.680992525	-10.02768416	4.502701118	+	+	+	NA	NA	NA	NA	1.931991796	5.607651694	2.023717093	2.038178952	NA	3.025960963	NA	NA	18	-1231.288793	2501.101571	1.44666218	0.000817785	0.611229967	0.797770874
7836928	248.8885888	+	-16.14686895	2.837732104	-20.64644932	0.003255554	8.109268127	-0.022643258	4.326754136	NA	NA	+	NA	+	NA	NA	2.085480219	5.691214927	1.900810593	3.669166605	NA	3.120604651	-1.694723292	-1.870437871	20	-1228.995855	2501.114386	1.459476567	0.000812562	0.659292492	0.802046818
5707260	234.1960753	+	-6.121812816	NA	-20.64422867	-0.132599612	8.467622081	-1.531233102	5.595132476	+	NA	+	NA	+	NA	NA	NA	5.578548681	1.732317269	3.263276641	NA	2.883060524	NA	-2.061487604	18	-1231.295907	2501.115799	1.460890318	0.000811988	0.648821826	0.800217591
5578748	227.5156083	+	-4.077173572	NA	-29.59142264	-0.424340262	8.878450533	-0.648408635	5.423462657	+	+	+	+	+	NA	NA	NA	4.585056196	NA	3.164259702	NA	2.705985335	NA	-1.829902783	19	-1230.152021	2501.118857	1.46394772	0.000810748	0.640384092	0.803039548
1562364	244.4736032	+	-15.79560878	NA	-28.8463653	0.064272679	8.623254311	8.463440811	4.501263943	NA	+	+	NA	+	NA	-5.429804825	1.930743792	5.532807925	2.003259517	2.064938946	NA	3.049575655	NA	NA	19	-1230.157577	2501.129968	1.475059207	0.000806256	0.639406294	0.803792754
7837440	245.7050087	+	-16.06740473	2.710318823	-27.43911994	-0.124606938	8.2917776	0.828589647	4.160689089	NA	+	+	NA	+	NA	NA	2.060504539	5.217988231	2.043274154	3.389535519	NA	2.940695461	-1.596709368	-1.682039466	21	-1227.842788	2501.133337	1.478428089	0.000804899	0.651628481	0.804770526
1939452	227.7402965	+	-3.942526354	NA	-29.95756688	0.321831596	7.206087316	-0.381749622	4.544248401	+	+	+	NA	+	NA	NA	2.088752728	5.440172296	NA	2.257104683	-1.024901637	3.045602071	NA	NA	19	-1230.161069	2501.136953	1.482044117	0.000803445	0.646608775	0.80202947
3643136	245.2818936	+	-16.19218907	2.224908023	-28.48833107	0.114334756	8.352979351	1.099349693	3.694182884	NA	+	+	NA	+	NA	NA	2.680498349	5.566860373	2.141851082	2.61769277	NA	3.000198999	-1.520604821	NA	20	-1229.007504	2501.137685	1.482776429	0.000803151	0.648056097	0.803409655
1410300	241.6186144	+	-14.31173423	NA	-21.45844718	-0.173950557	7.065703742	-8.466266888	4.765625564	NA	NA	+	NA	NA	NA	NA	2.085550885	5.605234767	NA	2.482799612	NA	3.385203305	NA	NA	15	-1234.694039	2501.139902	1.484992971	0.000802261	0.601607064	0.792162859
5740544	230.08794	+	-4.657321523	2.392768905	-28.38032412	-0.176108814	8.612294724	-0.68772009	4.239341617	+	+	+	NA	+	NA	NA	1.851971497	5.186351035	2.022323534	2.916642943	NA	2.917876122	NA	-1.58478239	21	-1227.849614	2501.146989	1.492079998	0.000799423	0.664120693	0.803795477
1414400	248.9154846	+	-16.50213654	1.836334093	-21.5414815	-0.125620269	6.972902658	0.73361583	4.108428305	NA	NA	+	NA	+	NA	NA	2.578835361	5.51569458	NA	2.661084464	NA	3.351922259	NA	NA	17	-1232.451899	2501.153799	1.498889778	0.000796706	0.652715409	0.797146333
5608960	235.1343517	+	-5.787997911	2.325581282	-21.24917613	-0.407022249	6.995684082	-1.134150267	4.620124063	+	NA	+	NA	+	NA	NA	1.878793273	5.180651642	NA	3.432046995	NA	3.247021125	NA	-1.849628265	19	-1230.17553	2501.165874	1.510965431	0.00079191	0.668080928	0.799638549
3512064	245.7843229	+	-16.3080618	1.995071566	-28.62847156	-0.293706868	6.686847868	1.446783387	3.898282359	NA	+	+	NA	+	NA	NA	2.733789673	5.011215878	NA	2.874568481	NA	3.161671399	-1.566386909	NA	19	-1230.180286	2501.175386	1.520477434	0.000788153	0.644587533	0.80184426
5739772	248.5287312	+	-16.99154411	NA	-20.65139577	0.005093058	8.452253779	0.321745374	5.197246263	NA	NA	+	NA	+	NA	NA	1.3581467	5.765608299	1.743476267	2.853820714	NA	3.222744116	NA	-1.469588037	18	-1231.328243	2501.180471	1.525561737	0.000786152	0.638211771	0.800824968
5703676	220.6313838	+	-0.965014972	NA	-28.01136257	-0.301638771	8.730177255	-10.1615213	5.37883855	+	+	+	NA	NA	NA	NA	NA	5.098702959	1.977490037	3.002058335	NA	2.665138563	NA	-1.885122567	18	-1231.345716	2501.215417	1.560508027	0.000772534	0.609318223	0.797783523
1412860	236.8429744	+	-14.20013797	NA	-29.75212874	-0.07763919	9.32742057	-8.496874495	4.557384871	NA	+	+	+	NA	NA	NA	2.043882846	5.103021542	NA	2.231735307	NA	3.1107487	NA	NA	17	-1232.485349	2501.220697	1.56578823	0.000770498	0.586857628	0.798744643
1433340	244.0815436	+	-16.02231103	NA	-30.18189861	-0.027209677	9.305381281	9.236205217	4.54978721	NA	+	+	+	+	NA	-5.822464714	2.050022798	5.084151438	NA	2.225053509	NA	3.109861267	NA	NA	19	-1230.205484	2501.225783	1.570874322	0.000768541	0.635781898	0.804584399
1554428	228.3795153	+	-4.54773623	NA	-29.83527621	0.024343595	8.505024075	-0.443888265	1.718744739	+	+	+	NA	+	+	NA	2.944237383	5.463599129	1.868867731	2.093207562	NA	2.637855304	NA	NA	20	-1229.056457	2501.23559	1.580681447	0.000764781	0.644840692	0.804209629
7804668	245.0833393	+	-16.77439213	NA	-27.67707693	-0.243241044	8.433820125	0.900141647	5.40459497	NA	+	+	NA	+	NA	NA	NA	5.039992237	1.913368261	3.344516095	NA	2.671624654	-1.177611232	-1.961234403	19	-1230.210457	2501.235729	1.580820177	0.000764728	0.627138618	0.804193661
7673852	229.3531237	+	-4.589798665	NA	-28.30102108	-0.652161737	6.944084886	-0.671821401	5.557125605	+	+	+	NA	+	NA	NA	NA	4.551399917	NA	3.594317468	NA	2.768549543	-1.133891386	-2.059372917	19	-1230.213771	2501.242357	1.587448292	0.000762198	0.640160054	0.802799632
1413116	218.3897805	+	-0.097346372	NA	-30.28893297	-0.103077874	9.343711037	-10.18965011	4.55209911	+	+	+	+	NA	NA	NA	2.053048002	5.154198633	NA	2.19960933	NA	3.087083981	NA	NA	18	-1231.360315	2501.244615	1.589706339	0.000761338	0.606566129	0.798550421
3643388	229.0404556	+	-4.755000577	NA	-29.14370004	0.026781772	8.294124547	-0.568995418	4.481343438	+	+	+	NA	+	NA	NA	2.100705882	5.604811458	1.884390471	2.32340943	NA	3.051142361	-1.238615786	NA	20	-1229.062121	2501.24692	1.59201052	0.000760461	0.643632308	0.804511296
5611260	244.7940506	+	-17.12235087	NA	-29.2800979	-0.238227262	9.022908371	1.508553766	4.97714062	NA	+	+	+	+	NA	NA	1.540593254	4.833946061	NA	2.702098044	NA	3.092638897	NA	-1.153046917	19	-1230.218603	2501.252021	1.597112278	0.000758524	0.626712106	0.804798935
1548028	244.3057244	+	-17.04376155	NA	-29.72323777	0.170860285	9.892713488	1.443998053	4.464396623	NA	+	+	+	+	NA	NA	1.980576957	5.444519496	1.542691004	2.045670757	NA	3.029539611	NA	NA	19	-1230.224404	2501.263623	1.608714009	0.000754137	0.628421178	0.804599052
3514364	227.719658	+	-4.313643222	NA	-30.43691349	-0.05559833	8.974580981	-0.435964467	4.524885702	+	+	+	+	+	NA	NA	2.21392117	5.184991223	NA	2.470435595	NA	3.106134777	-1.236509994	NA	20	-1229.072256	2501.267188	1.61227858	0.000752794	0.64056589	0.805146996
5707008	248.3962951	+	-16.37501111	1.867852488	-20.54273974	-0.134133988	8.616442227	-0.004159742	5.114159788	NA	NA	+	NA	+	NA	NA	NA	5.369719904	1.972981763	3.653322793	NA	2.734132648	NA	-2.46781957	18	-1231.374295	2501.272575	1.617665698	0.000750769	0.65120311	0.798994178
1163260	225.8489874	+	-3.922820393	NA	-32.82366752	0.10620126	9.801935426	-0.097254377	-1.032492046	+	+	+	+	+	+	NA	3.606667895	5.20621846	NA	NA	NA	2.04191112	NA	NA	19	-1230.235347	2501.285509	1.630600303	0.000745929	0.639411112	0.803443324
1163004	243.8800834	+	-17.54549166	NA	-32.25816824	0.134276075	9.792307923	1.988952752	-1.091507046	NA	+	+	+	+	+	NA	3.612164452	5.154931096	NA	NA	NA	2.053251256	NA	NA	18	-1231.384694	2501.293373	1.638464335	0.000743002	0.622635892	0.804010249
5604604	241.6596809	+	-14.32135292	NA	-21.13071452	-0.397498123	7.120865983	-8.591590077	5.340428155	NA	NA	+	NA	NA	NA	NA	1.373249156	5.263790394	NA	3.113701244	NA	3.317697071	NA	-1.569296838	16	-1233.651939	2501.296551	1.641642252	0.000741822	0.600847856	0.793839211
5576704	229.4721747	+	-4.288199285	1.491642529	-28.39038481	-0.710637117	7.133307792	-0.619880795	5.162187515	+	+	+	NA	+	NA	NA	NA	4.362675018	NA	3.6149006	NA	2.674386249	NA	-2.322204186	19	-1230.241837	2501.298488	1.643579345	0.000741104	0.653737849	0.800746123
5723900	244.5597178	+	-15.74117785	NA	-27.93623245	-0.23088066	8.672933194	8.127975789	5.372939333	NA	+	+	NA	+	NA	-5.439701939	NA	5.02917431	1.958662721	3.022536322	NA	2.686755963	NA	-1.869528484	19	-1230.24325	2501.301314	1.646405196	0.000740058	0.63722852	0.803771013
1545472	248.6361384	+	-16.3963794	2.062904735	-20.98709844	0.274971281	8.548011753	0.345694585	3.91946347	NA	NA	+	NA	+	NA	NA	2.538877482	6.082022209	2.041527136	2.436194881	NA	3.209202193	NA	NA	18	-1231.405734	2501.335453	1.680544216	0.000727532	0.656379153	0.798594312
1421052	236.7478126	+	-14.51981094	NA	-30.61168785	0.019063665	9.749154765	-8.594654914	0.731272294	NA	+	+	+	NA	+	NA	3.402010656	5.038642361	NA	2.287331989	NA	2.535274037	NA	NA	18	-1231.411387	2501.346759	1.691849725	0.000723431	0.584367379	0.801044773
1279740	236.8724854	+	-14.00890215	NA	-29.47085048	0.15773277	8.950426658	-8.25970621	2.75518579	NA	+	+	NA	NA	NA	NA	2.11751495	5.800113374	2.413205111	NA	NA	2.569175171	NA	NA	16	-1233.67786	2501.348395	1.693485725	0.00072284	0.591486965	0.795729657
1545724	234.1761846	+	-6.031645375	NA	-21.01541219	0.204663251	8.406841148	-1.258182944	4.662230919	+	NA	+	NA	+	NA	NA	2.037342908	6.174740235	1.776253942	2.238390835	NA	3.273160404	NA	NA	18	-1231.413091	2501.350166	1.695257342	0.0007222	0.652014214	0.799770728
1431548	229.3587091	+	-4.245244515	NA	-29.52635547	-0.346982453	7.058640572	5.487137232	4.610023404	+	+	+	NA	+	NA	-4.277068786	2.042312105	5.047700705	NA	2.283798277	NA	3.172761053	NA	NA	19	-1230.277989	2501.370793	1.715883487	0.00071479	0.650413645	0.801902104
7668988	241.7664274	+	-14.30450391	NA	-21.03485609	-0.51031767	6.878227167	-8.629468526	5.770063379	NA	NA	+	NA	NA	NA	NA	NA	5.037936466	NA	3.913490006	NA	2.955315234	-1.390180235	-2.253360019	16	-1233.69128	2501.375233	1.720324272	0.000713205	0.597977943	0.793944375
5617404	245.6866588	+	-17.13374033	NA	-28.60969022	-0.479075658	7.105284801	1.566387981	2.272564466	NA	+	+	NA	+	+	NA	2.450879368	4.675191444	NA	2.906708683	NA	2.745263938	NA	-1.324236335	19	-1230.281908	2501.37863	1.723720978	0.000711994	0.628266998	0.804061517
5611516	227.3869016	+	-3.992865834	NA	-29.88442116	-0.257809356	9.045672282	-0.492752948	4.957969624	+	+	+	+	+	NA	NA	1.566147934	4.891989447	NA	2.653645266	NA	3.068992049	NA	-1.119718342	20	-1229.132578	2501.387833	1.732923604	0.000708726	0.642641486	0.804468901
6100732	245.2348777	+	-16.97967505	NA	-28.33230743	-0.077667326	7.287375439	1.26170221	5.485106788	NA	+	+	NA	+	NA	NA	NA	4.788415229	NA	3.307939223	-0.837320096	2.699845421	NA	-1.982347953	18	-1231.43643	2501.396846	1.741936632	0.000705539	0.628087979	0.80214286
1441532	244.0904973	+	-16.38260899	NA	-31.03131367	0.067978549	9.725476875	9.24077331	0.738157424	NA	+	+	+	+	+	-5.799139684	3.403348215	5.019848169	NA	2.280364421	NA	2.536960781	NA	NA	20	-1229.138858	2501.400393	1.745483634	0.000704289	0.633879781	0.806726112
3511552	249.0819911	+	-16.39726951	2.094567598	-21.53085662	-0.103044471	6.608981225	0.551839169	4.003312833	NA	NA	+	NA	+	NA	NA	2.831896698	5.590182915	NA	3.063971578	NA	3.348921896	-1.65856948	NA	18	-1231.438985	2501.401956	1.747046504	0.000703739	0.652685593	0.798770132
1421308	218.2632738	+	-0.382948458	NA	-31.12660884	-0.006501692	9.761204133	-10.29210775	0.759777222	+	+	+	+	NA	+	NA	3.399108768	5.088638343	NA	2.255616452	NA	2.517373416	NA	NA	19	-1230.305185	2501.425184	1.770275365	0.000695613	0.604088558	0.800803954
1283840	244.3730241	+	-16.39559342	1.678167076	-29.91648935	0.220270211	8.936909598	1.526242156	2.019463644	NA	+	+	NA	+	NA	NA	2.577261042	5.730632799	2.509035573	NA	NA	2.493533866	NA	NA	18	-1231.450719	2501.425422	1.770513243	0.00069553	0.643675108	0.800224337
5605116	238.0894548	+	-14.00420664	NA	-27.69676528	-0.552096924	7.163120475	-8.489503553	5.154098945	NA	+	+	NA	NA	NA	NA	1.38750794	4.763012954	NA	2.904698742	NA	3.148974099	NA	-1.412946756	17	-1232.592291	2501.434582	1.779672917	0.000692352	0.590307778	0.797382574
1548284	227.2173378	+	-4.148819617	NA	-30.32363995	0.132834138	9.872217068	-0.512692704	4.462407486	+	+	+	+	+	NA	NA	1.995704245	5.472562056	1.45264853	2.02152215	NA	3.010364495	NA	NA	20	-1229.169044	2501.460764	1.805855082	0.000683347	0.643856286	0.804386116
1541372	241.5542977	+	-14.35564261	NA	-20.92814264	0.209457704	8.575041517	-8.532431478	4.659740845	NA	NA	+	NA	NA	NA	NA	1.992590219	6.152040691	1.942134361	2.246539083	NA	3.255883239	NA	NA	16	-1233.735813	2501.464301	1.80939151	0.00068214	0.604919442	0.793372904
7706624	231.1410661	+	-4.863451231	2.455815228	-28.1241101	-0.550364462	6.711710026	-0.551639764	4.376853676	+	+	+	NA	+	NA	NA	2.08368783	4.722515785	NA	3.59030559	NA	3.070084344	-1.539320696	-1.719672756	21	-1228.008854	2501.465469	1.810560263	0.000681741	0.661301915	0.803720826
7706620	229.4882765	+	-4.585818518	NA	-28.42114369	-0.51283871	6.854356443	-0.520403911	5.104427586	+	+	+	NA	+	NA	NA	1.585756233	4.859145483	NA	3.143735223	NA	3.143469873	-1.319941511	-1.372561164	20	-1229.172968	2501.468613	1.813703866	0.000680671	0.642306899	0.804298311
7804156	248.4169686	+	-16.89803896	NA	-20.54823825	-0.107818853	8.241181381	0.016176598	5.620100567	NA	NA	+	NA	+	NA	NA	NA	5.543240371	1.75570452	3.616022499	NA	2.865688596	-1.270313025	-2.140099278	18	-1231.473543	2501.471071	1.816162314	0.000679835	0.634292511	0.801005756
1513212	244.2381575	+	-16.73051447	NA	-29.23853174	0.02246063	8.864607805	1.253140878	4.773629908	NA	+	+	NA	+	NA	NA	NA	5.302972629	2.204013071	2.353338423	NA	2.500450408	NA	NA	17	-1232.610705	2501.47141	1.816501381	0.000679719	0.627718508	0.800351101
3642620	248.6329598	+	-16.9638537	NA	-20.92635776	0.2451566	8.135301606	0.314010351	4.642795715	NA	NA	+	NA	+	NA	NA	2.184565925	6.171463451	1.791757291	2.580941344	NA	3.286417648	-1.42820271	NA	18	-1231.477851	2501.479687	1.824778233	0.000676912	0.637180558	0.80086029
7706112	236.1863683	+	-6.35289004	2.593724199	-21.21309042	-0.392978916	6.635909585	-1.215826678	4.533193465	+	NA	+	NA	+	NA	NA	2.104941516	5.233140138	NA	3.857727211	NA	3.242077326	-1.642203646	-1.907069896	20	-1229.17852	2501.479716	1.824807393	0.000676902	0.667048452	0.801521037
5707776	229.6587772	+	-4.687739418	1.697955222	-28.27091877	-0.308833501	8.711748332	-0.866199458	4.940525207	+	+	+	NA	+	NA	NA	NA	4.909867048	2.045307219	3.344927442	NA	2.528085277	NA	-2.242989519	20	-1229.180765	2501.484207	1.829298148	0.000675384	0.656043451	0.80248482
1279996	219.2437627	+	-0.523087964	NA	-29.98846752	0.114637552	8.884066274	-9.875908765	2.774271048	+	+	+	NA	NA	NA	NA	2.12753719	5.829646165	2.343351417	NA	NA	2.55605669	NA	NA	17	-1232.617251	2501.484502	1.829593038	0.000675285	0.610044285	0.795838498
3507964	238.148988	+	-14.00381341	NA	-28.2844696	-0.333594434	6.805286128	-8.343931405	4.615609379	NA	+	+	NA	NA	NA	NA	2.193951386	5.121301884	NA	2.663078892	NA	3.205762473	-1.473160866	NA	17	-1232.618115	2501.48623	1.831320767	0.000674701	0.589445236	0.797510321
3514112	244.9340657	+	-16.52810225	2.135552017	-29.84310315	-0.002709809	8.948824915	1.388289383	3.781209252	NA	+	+	+	+	NA	NA	2.784213788	5.083002203	NA	2.784811813	NA	3.072275261	-1.519553979	NA	20	-1229.182026	2501.486728	1.831818807	0.000674533	0.64277916	0.804171782
1430780	248.480305	+	-16.01645339	NA	-21.40702468	-0.11513382	7.003525912	7.568750725	4.769245608	NA	NA	+	NA	+	NA	-5.217345171	2.096226188	5.619756577	NA	2.487439131	NA	3.396567935	NA	NA	17	-1232.619479	2501.488958	1.834048784	0.000673782	0.645521236	0.798777632
7673340	234.5444504	+	-6.13417624	NA	-21.07587073	-0.484057702	6.870815929	-1.365536041	5.762341031	+	NA	+	NA	+	NA	NA	NA	5.09705579	NA	3.846495715	NA	2.954837552	-1.229923539	-2.231731189	18	-1231.486483	2501.496951	1.842041851	0.000671094	0.645271648	0.800292178
1410556	225.8193723	+	-2.090553243	NA	-21.52988384	-0.191601997	7.04791139	-9.939882076	4.770921242	+	NA	+	NA	NA	NA	NA	2.098175265	5.687056992	NA	2.462339113	NA	3.373809394	NA	NA	16	-1233.756847	2501.506367	1.851458116	0.000667942	0.618746953	0.792748303
3511804	234.6095111	+	-6.078539303	NA	-21.48300287	-0.12443998	6.731635548	-1.067277495	4.74523067	+	NA	+	NA	+	NA	NA	2.279419082	5.743024936	NA	2.77069464	NA	3.395530928	-1.392322028	NA	18	-1231.49227	2501.508524	1.853615295	0.000667222	0.648420514	0.800117576
5611264	245.096729	+	-16.4839269	2.296916111	-29.07194533	-0.263048765	9.020079919	1.357459274	4.291264089	NA	+	+	+	+	NA	NA	1.988947325	4.696695849	NA	3.0651838	NA	3.020828972	NA	-1.464809967	20	-1229.194117	2501.51091	1.856001085	0.000666427	0.645917972	0.803695152
1292028	244.3827759	+	-17.0826127	NA	-30.33484783	0.191477406	8.789450866	1.658678368	0.100496246	NA	+	+	NA	+	+	NA	3.071881721	5.666887431	2.275267191	NA	NA	2.19442377	NA	NA	18	-1231.499977	2501.52394	1.869031123	0.000662099	0.628536062	0.802338535
5576192	234.6995198	+	-5.814715321	1.619559689	-21.13701112	-0.54600861	7.077668283	-1.312563128	5.334179494	+	NA	+	NA	+	NA	NA	NA	4.894566361	NA	3.870032305	NA	2.853328807	NA	-2.518340552	18	-1231.5164	2501.556786	1.901876925	0.000651314	0.659926819	0.798221157
5593084	229.8341934	+	-4.477792106	NA	-28.54084615	-0.648571742	7.147094659	5.2074931	5.528897189	+	+	+	NA	+	NA	-4.316679897	NA	4.526477699	NA	3.290878939	NA	2.786957343	NA	-1.975445335	19	-1230.372474	2501.559763	1.904853911	0.000650345	0.647727913	0.802000723
3512320	230.2016902	+	-4.595210652	1.951762502	-29.22087368	-0.326267743	6.696707749	-0.319453628	3.90826542	+	+	+	NA	+	NA	NA	2.720600638	5.054144286	NA	2.811929457	NA	3.137693757	-1.460324548	NA	20	-1229.219873	2501.562422	1.907513043	0.000649481	0.65809798	0.802165926
1300220	243.9320726	+	-15.83605083	NA	-29.9044526	0.187340932	8.828764454	8.55015536	2.749673002	NA	+	+	NA	+	NA	-5.341708189	2.128941141	5.755225277	2.32758514	NA	NA	2.573896369	NA	NA	18	-1231.522428	2501.568841	1.913931743	0.0006474	0.637786255	0.801997274
5605372	220.2908643	+	-0.401138177	NA	-28.23037259	-0.576968274	7.150232948	-10.11820509	5.14027775	+	+	+	NA	NA	NA	NA	1.407968149	4.817119708	NA	2.863374651	NA	3.127009765	NA	-1.387054337	18	-1231.523059	2501.570104	1.915194743	0.000646992	0.609165626	0.797416196
3507452	241.8983753	+	-14.33678572	NA	-21.44214697	-0.148069367	6.737185316	-8.436962399	4.750141945	NA	NA	+	NA	NA	NA	NA	2.262410917	5.684818613	NA	2.834729307	NA	3.389650233	-1.554695903	NA	16	-1233.788715	2501.570105	1.915195948	0.000646991	0.600409126	0.793814442
6100988	228.243957	+	-4.16767544	NA	-28.93060996	-0.081871472	7.278094895	-0.694945894	5.47351629	+	+	+	NA	+	NA	NA	NA	4.853706395	NA	3.269089938	-0.870986	2.666714077	NA	-1.962601871	19	-1230.3808	2501.576415	1.921506419	0.000644953	0.643574719	0.801938482
1416444	248.6379716	+	-17.21530772	NA	-21.30057798	0.091044888	8.535169025	0.641171714	4.725609399	NA	NA	+	+	+	NA	NA	2.130791657	5.72307405	NA	2.433587989	NA	3.371549771	NA	NA	17	-1232.664858	2501.579716	1.924806951	0.00064389	0.636418656	0.799241942
1423104	245.6515707	+	-16.6359367	1.787497948	-29.40597959	-0.296760929	6.98341583	1.691495836	0.932321647	NA	+	+	NA	+	+	NA	3.583913593	4.850768954	NA	2.552179555	NA	2.710330767	NA	NA	19	-1230.390252	2501.595319	1.94041	0.000638886	0.643545489	0.801756605
1422588	249.1297364	+	-17.22903025	NA	-21.30709853	-0.09191585	7.00668638	0.76334014	2.351926302	NA	NA	+	NA	+	+	NA	2.97032477	5.583674675	NA	2.533927131	NA	3.064086834	NA	NA	17	-1232.675161	2501.600323	1.945413578	0.000637289	0.637151445	0.798844711
5617660	228.7465658	+	-4.343517937	NA	-29.17887024	-0.503764738	7.091977641	-0.381252374	2.295945431	+	+	+	NA	+	+	NA	2.45950998	4.730686373	NA	2.861721848	NA	2.728388031	NA	-1.296521046	20	-1229.239816	2501.602308	1.947398599	0.000636657	0.643685849	0.803849297
5625596	245.230032	+	-15.85747969	NA	-28.14459028	-0.499203028	7.108052666	8.548954024	5.129959098	NA	+	+	NA	+	NA	-5.408427546	1.414621062	4.749851821	NA	2.879738848	NA	3.150279297	NA	-1.367606954	19	-1230.394588	2501.603991	1.949081999	0.000636122	0.637691265	0.803537397
1554176	245.1537807	+	-16.50551485	2.020307081	-29.23195919	0.1067933	8.626167804	1.339317496	0.895893541	NA	+	+	NA	+	+	NA	3.478050658	5.407423225	2.121143743	2.30545253	NA	2.575147494	NA	NA	20	-1229.242841	2501.608358	1.953449431	0.000634734	0.647037837	0.803265841
5703164	226.5349618	+	-2.770406142	NA	-20.64262194	-0.158757123	8.557655995	-10.09844127	5.597832563	+	NA	+	NA	NA	NA	NA	NA	5.61476806	1.820958344	3.256920366	NA	2.868407405	NA	-2.063978359	17	-1232.686642	2501.623284	1.968374967	0.000630015	0.618271905	0.794586951
5619452	244.7634755	+	-17.46522581	NA	-30.18741831	-0.125425668	9.453633412	1.560447629	1.292771539	NA	+	+	+	+	+	NA	2.889226826	4.798510021	NA	2.700836342	NA	2.548846721	NA	-1.024214331	20	-1229.251491	2501.625658	1.970749009	0.000629267	0.624916644	0.806758853
7837436	245.3219904	+	-16.84094271	NA	-27.7932456	-0.124553887	8.288618576	1.066850368	4.977883617	NA	+	+	NA	+	NA	NA	1.517836242	5.31370997	1.837795639	2.92570426	NA	3.035326765	-1.358414777	-1.308670425	20	-1229.252269	2501.627215	1.972306171	0.000628778	0.629037032	0.805579287
1284096	228.2823362	+	-4.262813521	1.650894644	-30.50627571	0.172652932	8.859324155	-0.306222909	2.051474184	+	+	+	NA	+	NA	NA	2.582444309	5.75983182	2.424845077	NA	NA	2.481270507	NA	NA	19	-1230.413765	2501.642344	1.987435033	0.000624039	0.657841904	0.80039949
1947388	245.2750591	+	-17.36995624	NA	-29.9704195	0.503894637	7.186464465	1.641702711	1.137268649	NA	+	+	NA	+	+	NA	3.293956463	5.388149253	NA	2.357231023	-1.208817095	2.549067629	NA	NA	19	-1230.4173	2501.649415	1.994506023	0.000621837	0.629703492	0.803897093
1414656	234.7644639	+	-5.699880091	1.808701624	-21.61494807	-0.143745742	6.954053513	-0.96425037	4.122904716	+	NA	+	NA	+	NA	NA	2.586563435	5.604880627	NA	2.635290694	NA	3.340768958	NA	NA	18	-1231.563782	2501.65155	1.996641116	0.000621173	0.665273313	0.797747553
3639036	237.8340802	+	-14.02705589	NA	-28.16534936	0.052481545	8.392452615	-8.407737562	4.497332542	NA	+	+	NA	NA	NA	NA	2.085826309	5.650987646	2.020147316	2.39295978	NA	3.059353938	-1.408030025	NA	18	-1231.563894	2501.651773	1.996864049	0.000621104	0.592294952	0.798829215
1285884	243.7591523	+	-17.06770647	NA	-30.77833791	0.293918184	10.10594033	1.643320744	2.728965504	NA	+	+	+	+	NA	NA	2.177162227	5.664760402	1.860514372	NA	NA	2.558156251	NA	NA	18	-1231.570541	2501.665068	2.010159119	0.000616989	0.626990378	0.802789472
6100220	248.5709331	+	-17.07870151	NA	-21.08443445	-0.00265597	7.22206461	0.372650366	5.693468669	NA	NA	+	NA	+	NA	NA	NA	5.281545326	NA	3.534411449	-0.696445558	2.907313984	NA	-2.151290009	17	-1232.711951	2501.673902	2.018992501	0.00061427	0.635508854	0.798779028
1433596	228.1616186	+	-4.191122493	NA	-30.7276586	-0.054089355	9.316994799	5.829243017	4.541480346	+	+	+	+	+	NA	-4.61640641	2.061794556	5.129349254	NA	2.190958849	NA	3.088067486	NA	NA	20	-1229.277609	2501.677894	2.022984694	0.000613045	0.648507896	0.804086779
3642624	248.8055433	+	-16.29632411	2.310351931	-20.98895739	0.28783126	8.156359348	0.176787091	3.820960184	NA	NA	+	NA	+	NA	NA	2.787112363	6.141812	1.995165917	2.835148371	NA	3.20948181	-1.621113594	NA	19	-1230.432253	2501.67932	2.024411113	0.000612608	0.656259416	0.800154156
7701756	241.9428419	+	-14.34665495	NA	-21.11122319	-0.373503238	6.789242909	-8.563108749	5.330553639	NA	NA	+	NA	NA	NA	NA	1.544949411	5.340719789	NA	3.476253292	NA	3.321444702	-1.573322922	-1.58529628	17	-1232.716784	2501.683567	2.028658084	0.000611308	0.599632184	0.795525075
1283324	248.2214277	+	-17.0267797	NA	-21.40014639	0.387818459	8.695424737	0.588645856	2.744402008	NA	NA	+	NA	+	NA	NA	2.24457902	6.412680044	2.19485179	NA	NA	2.77623609	NA	NA	16	-1233.845898	2501.68447	2.029560997	0.000611032	0.63829857	0.796977725
5577980	248.4784833	+	-17.08489813	NA	-20.96677612	-0.316867654	8.139400089	0.378917946	5.686144061	NA	NA	+	+	+	NA	NA	NA	5.08423048	NA	3.48919061	NA	2.967297469	NA	-2.088173509	17	-1232.718426	2501.686851	2.031942184	0.000610305	0.633758151	0.799166342
1382140	244.7462211	+	-16.77772946	NA	-29.41136038	-0.402082154	7.151932487	1.599645369	4.918851567	NA	+	+	NA	+	NA	NA	NA	4.704816314	NA	2.649789422	NA	2.629308994	NA	NA	16	-1233.847863	2501.688401	2.033491518	0.000609833	0.625914858	0.798503332
7673088	248.7751831	+	-16.39100721	1.821720252	-21.03783378	-0.532933423	6.793146749	0.183075547	5.316601867	NA	NA	+	NA	+	NA	NA	NA	4.829328506	NA	4.315117517	NA	2.818654188	-1.431144537	-2.652940522	18	-1231.582381	2501.688747	2.033837606	0.000609727	0.64692966	0.798889847
5736188	237.7743256	+	-14.02605873	NA	-27.62871443	-0.15951482	8.700984545	-8.54255614	5.000822171	NA	+	+	NA	NA	NA	NA	1.333535841	5.304319141	1.978773307	2.614129146	NA	3.009234023	NA	-1.314014044	18	-1231.583785	2501.691556	2.036646862	0.000608871	0.593045313	0.7986649
3643392	230.3932737	+	-4.995136138	2.168996271	-29.06129858	0.069049525	8.306474062	-0.577838639	3.713312175	+	+	+	NA	+	NA	NA	2.667977276	5.589154641	2.071386469	2.565601923	NA	2.982533822	-1.420990318	NA	21	-1228.12321	2501.694181	2.039271575	0.000608073	0.660553254	0.803889539
2070268	244.727947	+	-16.97582596	NA	-29.13178247	0.508895437	8.616752845	1.356605178	4.458393087	NA	+	+	NA	+	NA	NA	1.976710378	5.757951175	1.838440447	2.064192332	-0.7333702	2.974378774	NA	NA	19	-1230.4405	2501.695814	2.040904938	0.000607577	0.631622679	0.803528356
5617408	246.0199939	+	-16.50096784	2.258897195	-28.36570726	-0.513887962	7.017170624	1.419426928	1.537330798	NA	+	+	NA	+	+	NA	2.91077709	4.534780091	NA	3.272078638	NA	2.667592035	NA	-1.639659647	20	-1229.291294	2501.705264	2.050354826	0.000604713	0.647265698	0.802966655
5611520	228.7160007	+	-4.168182031	2.263814396	-29.70958144	-0.283421808	9.044132895	-0.510161512	4.280265332	+	+	+	+	+	NA	NA	2.009646107	4.758795436	NA	3.008563833	NA	2.9969862	NA	-1.425475678	21	-1228.128966	2501.705694	2.05078486	0.000604583	0.660352437	0.803824098
5740032	235.5855539	+	-6.236950863	2.51007105	-20.74110106	-0.032055923	8.436134838	-1.398741336	4.434972561	+	NA	+	NA	+	NA	NA	1.861335011	5.707817877	1.869720819	3.202393768	NA	3.119841665	NA	-1.793121314	20	-1229.291844	2501.706365	2.051455724	0.00060438	0.670327858	0.801151554
7669500	238.3493918	+	-14.00031717	NA	-27.29201446	-0.658886448	6.935996213	-8.533168649	5.594211929	NA	+	+	NA	NA	NA	NA	NA	4.556007225	NA	3.698199589	NA	2.793052761	-1.31326501	-2.105873617	17	-1232.730695	2501.711389	2.056480169	0.000602863	0.588066452	0.797157408
5604860	225.9355857	+	-2.157012672	NA	-21.20245892	-0.412499455	7.10245785	-10.05818538	5.340616569	+	NA	+	NA	NA	NA	NA	1.392022078	5.347017024	NA	3.08812298	NA	3.307279907	NA	-1.555369719	17	-1232.733385	2501.71677	2.061861412	0.000601243	0.617874533	0.794419928
5723388	248.030742	+	-15.9196241	NA	-20.53361609	-0.089249008	8.494717044	6.911076975	5.594334438	NA	NA	+	NA	+	NA	-5.201011717	NA	5.550531793	1.798021832	3.278579022	NA	2.890085614	NA	-2.049198566	18	-1231.602112	2501.728209	2.073299663	0.000597815	0.644320623	0.800447858
1556220	244.3371173	+	-17.39348165	NA	-30.58467337	0.225270378	10.18762991	1.513901532	0.917784287	NA	+	+	+	+	+	NA	3.256846353	5.322914573	1.293726921	2.125059711	NA	2.508822975	NA	NA	20	-1229.306363	2501.735403	2.080494187	0.000595668	0.626380381	0.80650297
7701760	242.057145	+	-13.61697595	2.405882288	-21.15246996	-0.42481302	6.650833607	-8.840728011	4.61327251	NA	NA	+	NA	NA	NA	NA	2.028636864	5.178090693	NA	3.908784275	NA	3.238488922	-1.794394267	-1.921092678	18	-1231.607658	2501.739302	2.084392616	0.000594508	0.618984901	0.79497203
1292284	227.5630272	+	-4.367014651	NA	-30.88769965	0.147212077	8.718433742	-0.271381832	0.154351734	+	+	+	NA	+	+	NA	3.071177033	5.695928508	2.199847871	NA	NA	2.186421931	NA	NA	19	-1230.462509	2501.739832	2.084922782	0.000594351	0.643784146	0.802167945
1947644	227.9046115	+	-4.262779702	NA	-30.55549352	0.495550941	7.178761182	-0.362342243	1.162185991	+	+	+	NA	+	+	NA	3.293581053	5.453014111	NA	2.321924076	-1.24027831	2.525725964	NA	NA	20	-1229.311434	2501.745544	2.090634804	0.000592655	0.645722769	0.803576444
1562620	229.452762	+	-4.621491235	NA	-29.37220143	0.023332998	8.566270054	5.258839262	4.497940326	+	+	+	NA	+	NA	-4.290858898	1.945269457	5.557762438	1.937604466	2.040852463	NA	3.033335894	NA	NA	20	-1229.312516	2501.747708	2.092798654	0.000592015	0.651133433	0.803545712
7706108	234.7070966	+	-6.138629113	NA	-21.15613655	-0.34481211	6.781108012	-1.21864048	5.312853134	+	NA	+	NA	+	NA	NA	1.578248003	5.406045055	NA	3.399410055	NA	3.328983009	-1.415405154	-1.549138231	19	-1230.468982	2501.752779	2.097869554	0.000590515	0.647420224	0.801786091
3528444	245.193315	+	-15.8256015	NA	-28.72209828	-0.291776978	6.771681266	8.584668892	4.60956804	NA	+	+	NA	+	NA	-5.409253019	2.188647898	5.092259295	NA	2.634674528	NA	3.204511619	-1.375518123	NA	19	-1230.473043	2501.760901	2.105991614	0.000588122	0.636358179	0.803678228
3508220	220.8385045	+	-0.786743077	NA	-28.80455282	-0.364160214	6.811472141	-9.931788457	4.61246591	+	+	+	NA	NA	NA	NA	2.191723942	5.161273846	NA	2.612698114	NA	3.182821718	-1.382369573	NA	18	-1231.61885	2501.761685	2.106776144	0.000587892	0.607626041	0.797719902
1513468	227.8130884	+	-4.324767178	NA	-29.80703132	-0.020109538	8.796378168	-0.62695678	4.774932556	+	+	+	NA	+	NA	NA	NA	5.331485233	2.133663768	2.331633561	NA	2.478025884	NA	NA	18	-1231.618919	2501.761824	2.106915105	0.000587851	0.642416623	0.800312928
5625084	248.495748	+	-16.02302315	NA	-21.08554172	-0.335069022	7.057986178	7.361940372	5.332098391	NA	NA	+	NA	+	NA	-5.178963717	1.398980552	5.285804444	NA	3.104875313	NA	3.330429046	NA	-1.536285184	18	-1231.620588	2501.76516	2.110251456	0.000586871	0.644592116	0.800415062
1423360	229.2992384	+	-4.317514364	1.765553995	-29.99712928	-0.327252081	6.97205209	-0.180412856	0.979638299	+	+	+	NA	+	+	NA	3.572805511	4.904943111	NA	2.513403578	NA	2.692476991	NA	NA	20	-1229.327665	2501.778007	2.123098162	0.000583113	0.658119649	0.801854022
7804924	229.3744013	+	-4.917232281	NA	-28.22659726	-0.281523334	8.392326788	-0.88648116	5.399112332	+	+	+	NA	+	NA	NA	NA	5.064312275	1.854635024	3.294820258	NA	2.651102206	-1.085973351	-1.942421327	20	-1229.328062	2501.7788	2.123890843	0.000582882	0.641034487	0.804308967
1286140	226.4334979	+	-3.990605696	NA	-31.3804435	0.253489441	10.0818697	-0.34238919	2.747883835	+	+	+	+	+	NA	NA	2.190301425	5.691203989	1.764253888	NA	NA	2.544315389	NA	NA	19	-1230.4837	2501.782215	2.127306058	0.000581888	0.642746055	0.802502704
5619456	245.0726135	+	-16.82402174	2.347245024	-30.00315183	-0.147870356	9.463097841	1.408090553	0.485173416	NA	+	+	+	+	+	NA	3.386608848	4.656547213	NA	3.071967561	NA	2.459551748	NA	-1.338997494	21	-1228.172985	2501.793732	2.13882307	0.000578547	0.64445623	0.805654158
7837696	231.2841894	+	-5.233740632	2.640867245	-28.01764411	-0.164075922	8.246381788	-0.788415192	4.171804142	+	+	+	NA	+	NA	NA	2.059781481	5.246464322	1.976002151	3.322759401	NA	2.924846389	-1.498620449	-1.647841525	22	-1227.005124	2501.800509	2.14560025	0.000576589	0.663444135	0.805352825
1382396	227.6925157	+	-3.910755412	NA	-30.00020534	-0.43169214	7.139156185	-0.361149697	4.914809054	+	+	+	NA	+	NA	NA	NA	4.755522174	NA	2.617016221	NA	2.601698071	NA	NA	17	-1232.777539	2501.805078	2.150168777	0.000575274	0.641464999	0.79829105
5619708	227.3187951	+	-4.298051065	NA	-30.77030865	-0.145414267	9.472463955	-0.448632479	1.302596545	+	+	+	+	+	+	NA	2.903842293	4.855132023	NA	2.653582733	NA	2.530048267	NA	-0.992666925	21	-1228.180346	2501.808454	2.153544607	0.000574304	0.640874356	0.806389386
1419004	237.8233884	+	-14.17686321	NA	-29.01873382	-0.339580974	7.072321709	-8.423475523	1.6803337	NA	+	+	NA	NA	+	NA	3.070292775	4.961638274	NA	2.382455276	NA	2.764205731	NA	NA	17	-1232.780896	2501.811792	2.15688328	0.000573346	0.58868401	0.797511893
3514368	228.9363108	+	-4.50606981	2.095384422	-30.4481895	-0.031364258	8.990474255	-0.428735399	3.788968003	+	+	+	+	+	NA	NA	2.772218509	5.126855541	NA	2.721302504	NA	3.047668557	-1.413243304	NA	21	-1228.192561	2501.832883	2.177974139	0.000567331	0.656762898	0.80438542
5740028	234.2365573	+	-6.055942592	NA	-20.73713337	-0.024328243	8.374570532	-1.384075051	5.202721496	+	NA	+	NA	+	NA	NA	1.379805912	5.826431091	1.669307102	2.838420794	NA	3.217590969	NA	-1.458637672	19	-1230.510488	2501.835792	2.180882566	0.000566507	0.651038716	0.801248853
5735676	241.5972672	+	-14.3623273	NA	-20.64764186	-0.024635302	8.539987228	-8.647569016	5.210753895	NA	NA	+	NA	NA	NA	NA	1.322696418	5.796655759	1.829956363	2.858266553	NA	3.199327072	NA	-1.487626816	17	-1232.79708	2501.844161	2.189251767	0.000564141	0.603992888	0.794909834
3522300	244.6398701	+	-17.43193534	NA	-30.66449205	0.048043704	9.39443197	1.586776908	1.278626101	NA	+	+	+	+	+	NA	3.32650955	5.064652988	NA	2.484685901	NA	2.638045139	-0.952282374	NA	20	-1229.364638	2501.851953	2.197043678	0.000561948	0.623919129	0.806817256
5604608	241.7242935	+	-13.68314041	2.093605277	-21.16904681	-0.444386871	7.041497293	-8.836701144	4.717221004	NA	NA	+	NA	NA	NA	NA	1.773330751	5.112641883	NA	3.445518596	NA	3.244822969	NA	-1.859488879	17	-1232.804576	2501.859152	2.204243453	0.000559928	0.6177902	0.793246607
7836924	248.6642325	+	-16.96495169	NA	-20.64526202	0.010849258	8.095914424	0.180285128	5.194252466	NA	NA	+	NA	+	NA	NA	1.51643058	5.817807032	1.680119215	3.198276943	NA	3.229552002	-1.45098398	-1.488631113	19	-1230.530659	2501.876132	2.221223104	0.000555195	0.636205589	0.802393469
6133500	245.4071309	+	-17.05997356	NA	-28.5134053	0.10584288	7.248852732	1.428630524	5.054197776	NA	+	+	NA	+	NA	NA	1.475434434	5.100142418	NA	2.840394087	-0.920089777	3.040401278	NA	-1.33017037	19	-1230.530714	2501.876242	2.221333395	0.000555164	0.630276861	0.803457296
1938684	248.7712202	+	-17.17114716	NA	-21.48629085	0.440346261	7.138138235	0.669087962	4.714863684	NA	NA	+	NA	+	NA	NA	2.140236619	5.951241882	NA	2.469071299	-0.843884174	3.30222653	NA	NA	17	-1232.81606	2501.88212	2.227211338	0.000553535	0.638703818	0.79847636
1439484	245.1114553	+	-16.08642899	NA	-29.4399028	-0.292358041	7.020531609	8.761109617	1.694101553	NA	+	+	NA	+	+	-5.383368281	3.069587631	4.939628906	NA	2.375457123	NA	2.767404466	NA	NA	19	-1230.539136	2501.893086	2.238177198	0.000550508	0.636891051	0.803565954
4036348	245.3707436	+	-17.04058799	NA	-29.09145151	0.358774297	6.91722219	1.446688935	4.544064274	NA	+	+	NA	+	NA	NA	2.237470775	5.467061706	NA	2.614437587	-0.994646948	3.08397392	-1.395820853	NA	19	-1230.542638	2501.90009	2.245181142	0.000548584	0.62900103	0.803709358
1548032	244.4770493	+	-16.47134761	2.04315455	-29.70384531	0.21727823	10.01693507	1.32590981	3.740802428	NA	+	+	+	+	NA	NA	2.496376733	5.416660604	1.704363037	2.233838552	NA	2.962513161	NA	NA	20	-1229.389066	2501.900809	2.245900059	0.000548387	0.64562533	0.803534213
1441788	228.1492775	+	-4.526476549	NA	-31.55546802	0.041113067	9.733491989	5.824340222	0.759029718	+	+	+	+	+	+	-4.590237386	3.404646642	5.063966543	NA	2.246813046	NA	2.520195935	NA	NA	21	-1228.227198	2501.902158	2.247249148	0.000548017	0.646606963	0.806195155
1152252	248.5165611	+	-17.07731518	NA	-22.07454839	-0.032958045	6.984478106	1.021616989	2.634479635	NA	NA	+	NA	+	NA	NA	2.379119684	5.818189217	NA	NA	NA	2.865029114	NA	NA	15	-1235.07615	2501.904124	2.249214948	0.000547478	0.636108272	0.795157601
5748480	245.5269426	+	-16.38258416	2.460420571	-28.24392468	-0.117695421	8.591316918	1.093484103	1.477040052	NA	+	+	NA	+	+	NA	2.837610777	5.082114911	2.034869262	3.004455594	NA	2.539656785	NA	-1.569623571	21	-1228.230138	2501.908037	2.253127794	0.000546408	0.650379836	0.804431512
2070524	227.9078312	+	-4.278423758	NA	-29.72208548	0.493570383	8.544622293	-0.572511258	4.455429886	+	+	+	NA	+	NA	NA	1.99234488	5.803946369	1.755741692	2.040589144	-0.777807452	2.95084269	NA	NA	20	-1229.392991	2501.908658	2.253749259	0.000546239	0.646906428	0.803383755
7800060	241.7010688	+	-14.34648736	NA	-20.55308236	-0.132405984	8.309142395	-8.684467712	5.624334717	NA	NA	+	NA	NA	NA	NA	NA	5.580447026	1.834737597	3.628611942	NA	2.849928043	-1.341511551	-2.146443805	17	-1232.831067	2501.912134	2.257224911	0.00054529	0.60119745	0.795058859
7708416	245.4393994	+	-16.37207257	2.567902714	-28.67805761	-0.251724425	8.59150567	1.135589614	4.217338016	NA	+	+	+	+	NA	NA	2.207633018	4.775652395	NA	3.494363882	NA	3.025822946	-1.594849709	-1.537052678	21	-1228.234172	2501.916104	2.261195375	0.000544209	0.64656107	0.805023309
1419260	219.8570848	+	-0.437723465	NA	-29.53108914	-0.368352684	7.061295687	-10.06979865	1.717576856	+	+	+	NA	NA	+	NA	3.064329318	5.011788188	NA	2.35091316	NA	2.747380595	NA	NA	18	-1231.699264	2501.922513	2.267603976	0.000542468	0.607783973	0.797471266
5616892	249.1255085	+	-17.21850037	NA	-20.99648686	-0.310217105	7.061505639	0.610223599	3.025005834	NA	NA	+	NA	+	+	NA	2.240247714	5.255438684	NA	3.140052259	NA	3.015286298	NA	-1.514477468	18	-1231.702024	2501.928034	2.273124528	0.000540972	0.636315458	0.80041406
5748476	245.2139633	+	-17.07653823	NA	-28.51563845	-0.117589742	8.535997948	1.282752277	2.277687455	NA	+	+	NA	+	+	NA	2.347175053	5.181267862	1.839208479	2.635524551	NA	2.636106678	NA	-1.23575275	20	-1229.407127	2501.93693	2.282021293	0.000538571	0.62968641	0.805306283
5709564	244.5306844	+	-16.92017957	NA	-28.55879328	-0.156394786	9.527195492	1.087369144	5.32909544	NA	+	+	+	+	NA	NA	NA	4.970029442	1.671706528	2.989233471	NA	2.658828216	NA	-1.806318407	19	-1230.561204	2501.937222	2.282313294	0.000538493	0.626975309	0.803949012
1562368	244.6898035	+	-15.33368703	1.933614423	-28.78497313	0.102574342	8.676769402	7.766013628	3.817334825	NA	+	+	NA	+	NA	-4.979531378	2.417068619	5.509883116	2.179550862	2.243147203	NA	2.9870708	NA	NA	20	-1229.408007	2501.938691	2.283781575	0.000538098	0.654872562	0.802989391
3380988	244.3544148	+	-16.86234862	NA	-29.83611011	0.199021286	8.675781721	1.52592569	2.565564653	NA	+	+	NA	+	NA	NA	2.262883112	5.80224923	2.323295508	NA	NA	2.544426321	-0.877583201	NA	18	-1231.708435	2501.940856	2.285947063	0.000537515	0.628315908	0.802005616
5574396	237.2474271	+	-14.14137581	NA	-28.58799411	-0.434788857	8.896724989	-8.633017011	5.457217885	NA	+	+	+	NA	NA	NA	NA	4.577698854	NA	3.222465234	NA	2.734737442	NA	-1.867344035	17	-1232.847071	2501.944141	2.289232075	0.000536633	0.586159865	0.797797598
1160956	244.8786845	+	-17.15608229	NA	-30.67048786	-0.232565417	7.009409621	2.062264955	-0.181975381	NA	+	+	NA	+	+	NA	3.275432848	5.08070804	NA	NA	NA	2.270085832	NA	NA	17	-1232.847484	2501.944969	2.29005951	0.000536411	0.626550307	0.800412676
7673600	245.7918423	+	-16.32312566	1.690014716	-27.48763508	-0.679495218	6.860111981	1.01372949	5.166409428	NA	+	+	NA	+	NA	NA	NA	4.348386583	NA	4.062373775	NA	2.662967972	-1.34363331	-2.47028011	19	-1230.565855	2501.946525	2.29161595	0.000535994	0.63933665	0.801605117
1541888	237.5522545	+	-13.47596993	1.732395231	-28.32699757	0.066108318	8.796751445	-8.626433389	3.893364054	NA	+	+	NA	NA	NA	NA	2.352887303	5.560907063	2.255190616	2.221373367	NA	2.986272953	NA	NA	18	-1231.717545	2501.959075	2.304166367	0.000532641	0.607614369	0.796712577
7800572	238.0217412	+	-14.02236148	NA	-27.24134845	-0.261700426	8.486379093	-8.584931795	5.423368691	NA	+	+	NA	NA	NA	NA	NA	5.105721543	1.981918156	3.374344236	NA	2.667038685	-1.255037123	-1.979373572	18	-1231.719415	2501.962815	2.307906299	0.000531646	0.590863277	0.798489475
3510012	237.2609665	+	-14.22629792	NA	-29.45147112	-0.055973526	8.954416705	-8.468414101	4.550129301	NA	+	+	+	NA	NA	NA	2.206417867	5.193264666	NA	2.560417427	NA	3.12407032	-1.414840371	NA	18	-1231.720019	2501.964022	2.309113384	0.000531325	0.586356012	0.799955827
1556476	227.1469702	+	-4.413851083	NA	-31.16868483	0.187896119	10.16635317	-0.458070055	0.930602643	+	+	+	+	+	+	NA	3.266434401	5.350709519	1.206749449	2.101099327	NA	2.49232103	NA	NA	21	-1228.258434	2501.96463	2.309720603	0.000531164	0.64192562	0.80623255
1161212	227.3604024	+	-3.925092347	NA	-31.23848345	-0.263498938	6.998341526	0.040792082	-0.114659328	+	+	+	NA	+	+	NA	3.267058238	5.132577941	NA	NA	NA	2.259463821	NA	NA	18	-1231.721058	2501.966102	2.311193124	0.000530773	0.642760529	0.800033867
1939200	245.3431051	+	-16.54703542	1.887220869	-29.3460886	0.412429954	7.147341484	1.526048938	3.888085878	NA	+	+	NA	+	NA	NA	2.56419575	5.352838335	NA	2.486520001	-1.1093353	3.011300942	NA	NA	19	-1230.575678	2501.96617	2.311261058	0.000530755	0.646616014	0.801239112
5736444	220.5415416	+	-0.848135947	NA	-28.15013069	-0.196255633	8.639392096	-10.1200899	4.992485918	+	+	+	NA	NA	NA	NA	1.355190225	5.338945701	1.9170041	2.583150715	NA	2.992227583	NA	-1.291923053	19	-1230.57663	2501.968075	2.313165754	0.00053025	0.611019613	0.798892093
1554432	229.5059602	+	-4.712192328	1.983425451	-29.80686066	0.06223086	8.55508879	-0.440328194	0.944814356	+	+	+	NA	+	+	NA	3.469655431	5.43877908	2.044919264	2.27642437	NA	2.562734732	NA	NA	21	-1228.261403	2501.970566	2.315657242	0.000529589	0.660543899	0.803548358
5592572	235.1130568	+	-6.031754772	NA	-21.08115801	-0.47454904	7.091467933	4.365789892	5.73856928	+	NA	+	NA	+	NA	-4.218757329	NA	5.087990943	NA	3.52506633	NA	2.981399759	NA	-2.147294596	18	-1231.726088	2501.976162	2.321252898	0.00052811	0.653018804	0.799356403
3520252	245.5920745	+	-17.06664777	NA	-29.12833631	-0.286062614	6.831168885	1.619675425	2.271346272	NA	+	+	NA	+	+	NA	2.998521872	5.004296542	NA	2.61163667	NA	2.869607615	-1.124517348	NA	19	-1230.580839	2501.976492	2.321583079	0.000528023	0.627383087	0.803773612
1550076	237.5222775	+	-14.18952001	NA	-28.86071287	0.045940553	8.646326688	-8.482854168	1.732110519	NA	+	+	NA	NA	+	NA	2.909290968	5.498606463	2.017506097	2.124286143	NA	2.643395133	NA	NA	18	-1231.731024	2501.986033	2.331123705	0.00052551	0.591594404	0.798790708
1541628	226.4099155	+	-2.63584825	NA	-21.01121884	0.178046016	8.500774148	-9.944777639	4.66925205	+	NA	+	NA	NA	NA	NA	2.008351677	6.210140242	1.870442751	2.235762881	NA	3.249766974	NA	NA	17	-1232.868718	2501.987435	2.332526022	0.000525141	0.620996061	0.794143638
5617664	230.1066353	+	-4.525251233	2.22185026	-28.96617852	-0.539325802	7.004610709	-0.394540426	1.573067093	+	+	+	NA	+	+	NA	2.912612201	4.594407213	NA	3.218479778	NA	2.651078788	NA	-1.605618773	21	-1228.2734	2501.994562	2.339652621	0.000523274	0.661154717	0.803195873
5584636	245.3762648	+	-16.84449028	NA	-27.99130267	-0.635171271	7.195458678	1.353383584	5.534563155	NA	+	+	NA	+	+	NA	NA	4.456632412	NA	3.321735194	NA	2.818220849	NA	-2.004759274	18	-1231.735926	2501.995838	2.340928971	0.00052294	0.627142343	0.801711525
5571840	241.548413	+	-13.84165113	1.433945702	-21.07326989	-0.573853908	7.121038412	-8.827135636	5.387174992	NA	NA	+	NA	NA	NA	NA	NA	4.843320132	NA	3.858803541	NA	2.872826998	NA	-2.491545557	16	-1234.002114	2501.996902	2.341993389	0.000522661	0.610572452	0.791823552
7702268	238.5045963	+	-14.04060881	NA	-27.40881541	-0.522173202	6.84703996	-8.465795256	5.152079072	NA	+	+	NA	NA	NA	NA	1.550418702	4.85707046	NA	3.257993926	NA	3.159444121	-1.496662962	-1.434457049	18	-1231.73688	2501.997745	2.342835711	0.000522441	0.589658807	0.798764176
7669244	226.8219193	+	-2.75012457	NA	-21.09525331	-0.526970127	6.875766529	-10.0272388	5.774045427	+	NA	+	NA	NA	NA	NA	NA	5.109294625	NA	3.874288799	NA	2.943379083	-1.309974665	-2.243717373	17	-1232.878946	2502.007893	2.352983735	0.000519797	0.613935898	0.794717106
6133756	228.218277	+	-4.097759635	NA	-29.12095863	0.104502045	7.239478745	-0.548537744	5.034800826	+	+	+	NA	+	NA	NA	1.500848238	5.171571513	NA	2.793056892	-0.95530425	3.012888441	NA	-1.298973175	20	-1229.443447	2502.009571	2.354661714	0.000519361	0.646068842	0.803200226
5625088	248.7208816	+	-15.47262878	2.30260365	-21.138489	-0.378531194	6.972934425	6.553264888	4.640689228	NA	NA	+	NA	+	NA	-4.64176367	1.844626136	5.120224139	NA	3.465544276	NA	3.252911421	NA	-1.851817922	19	-1230.598528	2502.011871	2.356962358	0.000518764	0.662400641	0.799926668
5616896	249.333818	+	-16.54223378	2.393209969	-21.04945334	-0.353551257	6.972271004	0.493441889	2.217400925	NA	NA	+	NA	+	+	NA	2.735843263	5.083629481	NA	3.516736843	NA	2.922444845	NA	-1.840960469	19	-1230.599687	2502.014189	2.359280454	0.000518163	0.655965217	0.79971532
6231804	244.8194156	+	-16.89663783	NA	-28.16752849	0.122631335	8.680226076	1.01491276	5.34334213	NA	+	+	NA	+	NA	NA	NA	5.200549598	1.830768296	3.028019485	-0.58878644	2.616987071	NA	-1.876026581	19	-1230.60154	2502.017896	2.362986491	0.000517204	0.629229226	0.803374901
5724156	229.8939103	+	-4.832603422	NA	-28.45340865	-0.269135796	8.6190054	5.001774508	5.36883657	+	+	+	NA	+	NA	-4.329971428	NA	5.053121203	1.897853568	2.997799177	NA	2.665968768	NA	-1.858967185	20	-1229.448418	2502.019513	2.364604352	0.000516786	0.648517583	0.803598374
1545728	235.2480207	+	-6.172422708	2.019546442	-21.07297125	0.240533445	8.463710924	-1.246540519	3.944428113	+	NA	+	NA	+	NA	NA	2.545992411	6.14337273	1.957311495	2.420405125	NA	3.20464913	NA	NA	19	-1230.603114	2502.021042	2.366133115	0.000516391	0.667783511	0.799339467
1561852	248.211334	+	-15.98621038	NA	-20.89742787	0.247064708	8.437042249	7.173113646	4.669720112	NA	NA	+	NA	+	NA	-5.177333522	2.007699368	6.139869405	1.845741843	2.263150895	NA	3.273267689	NA	NA	18	-1231.753201	2502.030388	2.375478963	0.000513983	0.647150582	0.800036162
3638524	241.8265012	+	-14.37834324	NA	-20.93047072	0.221014881	8.205733272	-8.502009167	4.648491445	NA	NA	+	NA	NA	NA	NA	2.166285692	6.209630748	1.874677592	2.594075251	NA	3.264630551	-1.498939617	NA	17	-1232.890337	2502.030674	2.375764657	0.00051391	0.603636574	0.794933208
7832832	241.9910154	+	-13.59773473	2.614768685	-20.63266152	-0.027726637	8.183179917	-8.927126628	4.411538565	NA	NA	+	NA	NA	NA	NA	2.009890505	5.736800227	1.97612953	3.656668872	NA	3.103402141	-1.754004691	-1.861344944	19	-1230.61213	2502.039075	2.384166271	0.000511756	0.623968534	0.796233457
5619712	228.6748048	+	-4.48583028	2.3131002	-30.61733862	-0.168670128	9.482838326	-0.465046506	0.506295214	+	+	+	+	+	+	NA	3.39510238	4.717167544	NA	3.016508952	NA	2.44105815	NA	-1.301473224	22	-1227.124407	2502.039076	2.384166894	0.000511756	0.658898808	0.80574713
1939456	228.7488137	+	-4.061350717	1.871382811	-29.97937073	0.403827123	7.139803921	-0.374366647	3.88437118	+	+	+	NA	+	NA	NA	2.572449705	5.421973493	NA	2.447158948	-1.14339052	2.981458515	NA	NA	20	-1229.459286	2502.041249	2.386339811	0.0005112	0.661594959	0.801309321
6133504	245.7304977	+	-16.41531877	2.35694486	-28.29922661	0.156494599	7.173030488	1.260156589	4.347026527	NA	+	+	NA	+	NA	NA	1.937304051	5.008182347	NA	3.215954458	-1.051452473	2.952967377	NA	-1.653982882	20	-1229.460277	2502.043231	2.388321893	0.000510694	0.650212395	0.802485303
1431296	245.1874821	+	-15.4368104	1.693424848	-28.93536883	-0.313312196	6.990953978	8.239737965	4.027633264	NA	+	+	NA	+	NA	-5.067529359	2.464037022	4.941776496	NA	2.493372214	NA	3.151101305	NA	NA	19	-1230.615879	2502.046573	2.391664358	0.000509841	0.651538834	0.80135216
5707264	235.1604756	+	-6.26892564	1.814792794	-20.62471881	-0.164996837	8.535567801	-1.578788812	5.139382706	+	NA	+	NA	+	NA	NA	NA	5.430852263	1.893200017	3.633689231	NA	2.728080825	NA	-2.455210043	19	-1230.616223	2502.047261	2.392351488	0.000509666	0.662335155	0.799733946
5735680	241.6634823	+	-13.66155173	2.315764563	-20.63523826	-0.035672233	8.60748228	-8.925370278	4.507330908	NA	NA	+	NA	NA	NA	NA	1.760105694	5.688424573	2.030776973	3.197107856	NA	3.105849346	NA	-1.799459049	18	-1231.761893	2502.047771	2.392861974	0.000509536	0.622966193	0.794556367
5756668	244.750216	+	-15.81534862	NA	-28.07394071	-0.124643134	8.582599676	8.225859815	4.984136304	NA	+	+	NA	+	NA	-5.383088706	1.362413828	5.26942151	1.898099575	2.601500211	NA	3.015890908	NA	-1.273357157	20	-1229.465438	2502.053553	2.398644152	0.000508065	0.639030649	0.804882784
7804672	245.2920219	+	-16.21530038	1.899628353	-27.39952691	-0.272346527	8.472365574	0.691402159	4.939060089	NA	+	+	NA	+	NA	NA	NA	4.904983503	2.076249212	3.774632582	NA	2.514248392	-1.299409234	-2.386274964	20	-1229.466982	2502.056641	2.401732436	0.000507281	0.642594944	0.803112214
1416700	233.6512061	+	-5.7562325	NA	-21.37290187	0.072389289	8.508041687	-1.160090263	4.730891439	+	NA	+	+	+	NA	NA	2.144470548	5.805904142	NA	2.412487722	NA	3.360691365	NA	NA	18	-1231.766353	2502.05669	2.401781449	0.000507268	0.650168042	0.799527152
3639292	221.086773	+	-1.233275139	NA	-28.67421133	0.011662674	8.352417192	-9.944230385	4.497918543	+	+	+	NA	NA	NA	NA	2.086905641	5.673932738	1.963004559	2.351947478	NA	3.041204698	-1.322462583	NA	19	-1230.623513	2502.06184	2.406931203	0.000505964	0.609613564	0.799218712
5584124	248.5524062	+	-16.94456559	NA	-21.06148471	-0.467852187	7.148421088	0.493707497	5.967692791	NA	NA	+	NA	+	+	NA	NA	5.006172427	NA	3.502817029	NA	3.060108384	NA	-2.12542196	17	-1232.908062	2502.066124	2.411214994	0.000504881	0.634628342	0.798533812
1148924	218.7663383	+	0.075649046	NA	-30.31622959	-0.326820168	7.053121729	-9.842699988	2.659199496	+	+	+	NA	NA	NA	NA	2.275570291	5.233602336	NA	NA	NA	2.658536092	NA	NA	16	-1234.040559	2502.073792	2.418882985	0.000502949	0.607560499	0.793615771
7669756	221.3687675	+	-1.039183161	NA	-27.81630258	-0.685876662	6.94073564	-10.08935618	5.584519658	+	+	+	NA	NA	NA	NA	NA	4.597800847	NA	3.641129284	NA	2.769208891	-1.223600617	-2.084440572	18	-1231.775013	2502.074011	2.419102424	0.000502894	0.605759703	0.797462624
5625600	245.5822699	+	-15.34597363	2.174924246	-27.89934555	-0.533725908	7.023703491	7.737525686	4.486181959	NA	+	+	NA	+	NA	-4.892877501	1.834151502	4.615454901	NA	3.230517251	NA	3.084561725	NA	-1.672614958	20	-1229.47662	2502.075916	2.421006774	0.000502415	0.65493863	0.802704107
5574652	219.2633903	+	-0.406401143	NA	-29.13364597	-0.456693268	8.916645843	-10.28126059	5.447574861	+	+	+	+	NA	NA	NA	NA	4.628784613	NA	3.185671398	NA	2.706853962	NA	-1.847611036	18	-1231.780277	2502.084539	2.429629659	0.000500254	0.605145812	0.797771522
7804160	248.5098169	+	-16.29683059	2.022094997	-20.52472374	-0.144195214	8.28958167	-0.172055376	5.116089466	NA	NA	+	NA	+	NA	NA	NA	5.380290352	1.933140228	4.063278076	NA	2.690820647	-1.395744064	-2.586111852	19	-1230.637299	2502.089413	2.434503764	0.000499036	0.65035707	0.800211285
7689468	248.3788805	+	-15.92145336	NA	-20.98375548	-0.454370413	6.833404946	7.084744598	5.76835681	NA	NA	+	NA	+	NA	-5.205272318	NA	5.052685546	NA	3.889306158	NA	2.963769952	-1.299226594	-2.227323677	18	-1231.783628	2502.091241	2.436332207	0.00049858	0.640645405	0.800545227
1949436	244.4896119	+	-17.60057436	NA	-31.1210629	0.486262336	9.450717527	1.642443077	0.518312778	NA	+	+	+	+	+	NA	3.501320814	5.265303933	NA	2.278786838	-0.720711028	2.439564523	NA	NA	20	-1229.489482	2502.101641	2.446731739	0.000495994	0.625871591	0.806390832
7837184	236.6072906	+	-6.780798635	2.770205871	-20.7178765	-0.026692795	8.050869427	-1.472866326	4.353402921	+	NA	+	NA	+	NA	NA	2.083734143	5.747311177	1.827586194	3.625249877	NA	3.117775465	-1.610682862	-1.850923673	21	-1228.327255	2502.102271	2.447362382	0.000495838	0.669296154	0.802940163
1300476	228.6376052	+	-4.454849928	NA	-30.4322959	0.143892901	8.767785795	5.286091047	2.767207372	+	+	+	NA	+	NA	-4.182770697	2.141529176	5.778591799	2.255908015	NA	NA	2.563004922	NA	NA	19	-1230.645579	2502.105972	2.451063318	0.000494921	0.649840695	0.801674404
1169148	244.4309568	+	-15.89310066	NA	-30.21796615	-0.247829071	7.009866401	8.99063111	2.633742134	NA	+	+	NA	+	NA	-5.365099215	2.276054773	5.158993127	NA	NA	NA	2.676752925	NA	NA	17	-1232.928797	2502.107594	2.452684973	0.00049452	0.635887051	0.799966596
5736192	237.9955219	+	-13.37795357	2.192782144	-27.33142407	-0.164611046	8.757133025	-8.811840824	4.344119742	NA	+	+	NA	NA	NA	NA	1.746634456	5.221353044	2.164262477	2.945376499	NA	2.928297583	NA	-1.61630818	19	-1230.648235	2502.111284	2.456375219	0.000493609	0.61147506	0.797926843
3522556	227.4364449	+	-4.460604844	NA	-31.24915915	0.022485485	9.439079333	-0.384824205	1.242594324	+	+	+	+	+	+	NA	3.335461376	5.105667234	NA	2.42843647	NA	2.609094195	-0.849326601	NA	21	-1228.33424	2502.116241	2.461331548	0.000492387	0.639633921	0.806516423
1941244	244.4757488	+	-17.21005719	NA	-30.21212942	0.289965161	9.071117689	1.621548823	4.516100474	NA	+	+	+	+	NA	NA	2.079499598	5.27081047	NA	2.219370618	-0.561100161	3.057420969	NA	NA	19	-1230.650773	2502.11636	2.461451323	0.000492357	0.627510754	0.804156543
3659516	244.7112185	+	-15.78424976	NA	-28.60157631	0.077724624	8.296486752	8.244770474	4.4967827	NA	+	+	NA	+	NA	-5.381742057	2.084911751	5.602277835	1.942227531	2.375797347	NA	3.063470136	-1.315615564	NA	20	-1229.497334	2502.117344	2.462434676	0.000492115	0.637798738	0.805059026
1422844	234.3544348	+	-5.935427033	NA	-21.38084726	-0.1099039	6.988541352	-1.011070826	2.427676662	+	NA	+	NA	+	+	NA	2.958686742	5.666863982	NA	2.511066664	NA	3.062874925	NA	NA	18	-1231.797859	2502.119704	2.464794788	0.000491535	0.650631954	0.799178346
1150972	217.3735294	+	0.174656802	NA	-31.54839785	-0.018756657	9.441742387	-10.03275733	2.670491283	+	+	+	+	NA	NA	NA	2.286569461	5.310761111	NA	NA	NA	2.590896866	NA	NA	17	-1232.935934	2502.121868	2.466958594	0.000491004	0.604760253	0.796297304
5594876	244.3129962	+	-15.91484394	NA	-29.04825933	-0.379138764	8.883143334	8.8109286	5.439629961	NA	+	+	+	+	NA	-5.760456185	NA	4.563800957	NA	3.203728838	NA	2.72781261	NA	-1.829823653	19	-1230.65356	2502.121935	2.467025673	0.000490987	0.633979969	0.803805449
1148668	237.1494633	+	-13.98095475	NA	-29.78871755	-0.296068225	7.063804508	-8.157138432	2.636076692	NA	+	+	NA	NA	NA	NA	2.269885251	5.182806274	NA	NA	NA	2.675317175	NA	NA	15	-1235.187756	2502.127337	2.47242762	0.000489663	0.587814142	0.793785337
7708412	245.058343	+	-17.09076654	NA	-28.96016862	-0.224868751	8.656780133	1.333260887	4.982791838	NA	+	+	+	+	NA	NA	1.682896085	4.915575574	NA	3.032694366	NA	3.10417945	-1.365685032	-1.183299561	20	-1229.503264	2502.129205	2.474296347	0.000489205	0.625299039	0.806097969
7689980	245.2403584	+	-15.76304839	NA	-27.74873807	-0.612719677	6.900047399	8.23292864	5.576575473	NA	+	+	NA	+	NA	-5.427426682	NA	4.533901355	NA	3.656215474	NA	2.789473396	-1.216180791	-2.067360778	19	-1230.660257	2502.135329	2.480419835	0.00048771	0.634185939	0.803411833
1808124	244.1826674	+	-16.99422157	NA	-30.17938193	0.616981298	8.824234166	1.559175259	2.708590784	NA	+	+	NA	+	NA	NA	2.17361406	5.972469771	2.168379779	NA	-0.708770191	2.501745331	NA	NA	18	-1231.805729	2502.135443	2.480533736	0.000487682	0.630181849	0.801664371
7722240	248.9016811	+	-15.38228403	2.587567925	-21.11614689	-0.364760861	6.599947478	6.203704942	4.546892861	NA	NA	+	NA	+	NA	-4.522199392	2.084153461	5.182207005	NA	3.906637032	NA	3.247010466	-1.711978782	-1.910933511	20	-1229.509591	2502.141858	2.486949049	0.00048612	0.662265659	0.801672484
3507708	226.7770179	+	-2.646503649	NA	-21.50309267	-0.166846975	6.735522714	-9.851057394	4.756495412	+	NA	+	NA	NA	NA	NA	2.264876098	5.756307	NA	2.797482609	NA	3.378821374	-1.473113327	NA	17	-1232.947204	2502.144409	2.489499764	0.000485501	0.616619575	0.794564049
3511808	235.756289	+	-6.235951392	2.047327952	-21.59073049	-0.122481396	6.60955044	-1.037176868	4.025906455	+	NA	+	NA	+	NA	NA	2.822804781	5.667681905	NA	3.017439099	NA	3.338935177	-1.566089699	NA	19	-1230.665014	2502.144844	2.489934546	0.000485395	0.664168319	0.799516265
5625852	229.8167352	+	-4.404148731	NA	-28.69021034	-0.524174232	7.101731718	5.256073873	5.11295186	+	+	+	NA	+	NA	-4.240381596	1.437513613	4.798338617	NA	2.836293712	NA	3.129855551	NA	-1.342289694	20	-1229.511575	2502.145827	2.490918058	0.000485157	0.649887766	0.803177445
5702912	241.48847	+	-13.81831674	1.664092539	-20.53574358	-0.160730236	8.699402785	-8.916764697	5.170224693	NA	NA	+	NA	NA	NA	NA	NA	5.425730723	2.047763272	3.605488177	NA	2.735391971	NA	-2.426522129	17	-1232.948831	2502.147662	2.492753162	0.000484712	0.61587127	0.793124063
1677308	226.8306538	+	-3.69460853	NA	-31.19129724	0.406641971	7.157103909	-0.145365933	2.611582332	+	+	+	NA	+	NA	NA	2.328791575	5.60563337	NA	NA	-1.050603265	2.537722833	NA	NA	18	-1231.813405	2502.150795	2.495886361	0.000483953	0.64529891	0.799546321
1548288	228.3037707	+	-4.30127686	2.01174105	-30.33221144	0.17648555	9.993367778	-0.511365558	3.749191567	+	+	+	+	+	NA	NA	2.50462867	5.445394882	1.606866746	2.205315938	NA	2.94350092	NA	NA	21	-1228.35261	2502.152981	2.498071822	0.000483424	0.659707031	0.803717281
1433344	244.2784092	+	-15.59535116	1.850434534	-30.20432127	-0.005741312	9.360767325	8.624103927	3.901165231	NA	+	+	+	+	NA	-5.416286848	2.524732368	5.021765936	NA	2.411628028	NA	3.05739737	NA	NA	20	-1229.516018	2502.154712	2.499803445	0.000483006	0.650393408	0.803669531
7837692	229.5038428	+	-4.899909202	NA	-28.34562635	-0.162178359	8.24641919	-0.731551141	4.968714633	+	+	+	NA	+	NA	NA	1.530249123	5.340372078	1.778503902	2.872268168	NA	3.017741443	-1.267431009	-1.284425349	21	-1228.353877	2502.155516	2.500606863	0.000482812	0.643091625	0.805669171
7675644	244.9072582	+	-16.99430536	NA	-28.69898935	-0.404080023	8.530722442	1.162807772	5.475916258	NA	+	+	+	+	NA	NA	NA	4.57894482	NA	3.528467766	NA	2.716977309	-1.175277599	-1.933027864	19	-1230.672915	2502.160644	2.50573534	0.000481575	0.623444583	0.804281882
1941500	226.7904603	+	-3.867858722	NA	-30.81101516	0.282765271	9.075292382	-0.419819768	4.50798388	+	+	+	+	+	NA	NA	2.091035297	5.335849132	NA	2.184129775	-0.592259156	3.029072701	NA	NA	20	-1229.519349	2502.161374	2.506465264	0.0004814	0.64389185	0.803741112
1171196	243.5159178	+	-16.08653862	NA	-31.44570464	0.059103574	9.402672046	9.42273506	2.64570284	NA	+	+	+	+	NA	-5.755372796	2.286318958	5.239219433	NA	NA	NA	2.608510649	NA	NA	18	-1231.819479	2502.162943	2.508033876	0.000481022	0.633607291	0.802514979
3527932	248.6101926	+	-15.99718841	NA	-21.38671665	-0.095137501	6.694014914	7.357325189	4.755493457	NA	NA	+	NA	+	NA	-5.171948265	2.261837082	5.693906591	NA	2.818789737	NA	3.400330685	-1.462268334	NA	18	-1231.819586	2502.163158	2.508248498	0.000480971	0.643470922	0.800401472
6132992	248.9851396	+	-16.47536741	2.47649635	-21.2353329	0.229119987	7.1087755	0.383891197	4.519547195	NA	NA	+	NA	+	NA	NA	1.938183103	5.478463854	NA	3.461941315	-0.919385719	3.145053424	NA	-1.845188801	19	-1230.676465	2502.167744	2.512835456	0.000479869	0.658266801	0.79944305
5610748	248.6778717	+	-17.17609818	NA	-21.03151492	-0.157298415	8.27868602	0.527720606	5.252958218	NA	NA	+	+	+	NA	NA	1.479942764	5.387463915	NA	3.014429819	NA	3.316463605	NA	-1.423404889	18	-1231.823534	2502.171052	2.516143448	0.000479076	0.635829534	0.800505615
5756672	245.0880142	+	-15.25204995	2.381842535	-27.80233787	-0.125690477	8.636915333	7.307423817	4.26484664	NA	+	+	NA	+	NA	-4.817130898	1.816949288	5.174071788	2.088012097	2.957607994	NA	2.930347344	NA	-1.597719789	21	-1228.362338	2502.172437	2.517527869	0.000478744	0.657901833	0.804280172
4036604	228.6354596	+	-4.428105044	NA	-29.67851355	0.348513319	6.92904801	-0.469304427	4.537671398	+	+	+	NA	+	NA	NA	2.236390371	5.521250737	NA	2.558136535	-1.026327828	3.055784604	-1.294774141	NA	20	-1229.52681	2502.176296	2.521386776	0.000477821	0.644292626	0.803574987
5703424	237.8075317	+	-13.53273091	1.543113714	-27.25696914	-0.289389619	8.849768495	-8.802117264	5.00160775	NA	+	+	NA	NA	NA	NA	NA	4.959100043	2.18150123	3.349092066	NA	2.560202324	NA	-2.237483154	18	-1231.834246	2502.192477	2.537567673	0.000473971	0.604365954	0.796589717
8230144	249.1632236	+	-16.36324861	2.770217961	-21.21416832	0.26243753	6.728690909	0.181285585	4.421710366	NA	NA	+	NA	+	NA	NA	2.184817254	5.554719342	NA	3.912842632	-0.946258693	3.135526082	-1.750123903	-1.904114397	20	-1229.536863	2502.196402	2.541493135	0.000473042	0.658427602	0.801212731
1441536	244.2977933	+	-15.94900632	1.940072815	-31.08763255	0.093675231	9.798694797	8.600810717	-0.080895267	NA	+	+	+	+	+	-5.373323733	3.950569199	4.951536187	NA	2.478103075	NA	2.460941484	NA	NA	21	-1228.374922	2502.197605	2.542695791	0.000472758	0.649103453	0.80581825
1949692	226.7751332	+	-4.226499936	NA	-31.69743576	0.477810142	9.451990188	-0.405532074	0.540168043	+	+	+	+	+	+	NA	3.502077871	5.32835044	NA	2.24404727	-0.749836456	2.416653271	NA	NA	21	-1228.375281	2502.198322	2.543413173	0.000472588	0.642265882	0.805936861
3510268	219.4878397	+	-0.66104936	NA	-29.98417978	-0.082393245	8.993228165	-10.10110734	4.545905178	+	+	+	+	NA	NA	NA	2.204492413	5.23428155	NA	2.508829114	NA	3.100486302	-1.323592772	NA	19	-1230.692779	2502.200372	2.545463196	0.000472104	0.605083104	0.800011423
6100476	233.7848815	+	-5.779623177	NA	-21.15773165	-0.004062199	7.20530141	-1.409120711	5.697994257	+	NA	+	NA	+	NA	NA	NA	5.3730762	NA	3.513504709	-0.718300857	2.889305197	NA	-2.144830622	18	-1231.839269	2502.202522	2.547613313	0.000471597	0.649027548	0.799097335
1384188	243.9309823	+	-17.01948117	NA	-30.55405893	-0.128082508	9.277345559	1.543441959	4.856955944	NA	+	+	+	+	NA	NA	NA	4.778002237	NA	2.564773102	NA	2.543554861	NA	NA	17	-1232.976942	2502.203884	2.548974796	0.000471276	0.623044769	0.800860085
3530492	244.3312574	+	-16.00402184	NA	-29.89603796	-0.01051911	8.958004426	8.993558971	4.543799135	NA	+	+	+	+	NA	-5.762352176	2.200846695	5.167626414	NA	2.531416692	NA	3.121851567	-1.317556296	NA	20	-1229.542145	2502.206966	2.552057227	0.00047055	0.634278781	0.805850408
1150716	236.2102271	+	-14.22780325	NA	-31.01603629	0.008705396	9.42672163	-8.302644535	2.6477057	NA	+	+	+	NA	NA	NA	2.280682182	5.2596666	NA	NA	NA	2.607678456	NA	NA	16	-1234.107482	2502.207639	2.552729637	0.000470392	0.584464985	0.796645306
5605120	238.3151854	+	-13.42200605	1.962383712	-27.43283934	-0.589392979	7.084774607	-8.725623868	4.579242323	NA	+	+	NA	NA	NA	NA	1.76139888	4.643362483	NA	3.225775572	NA	3.088291887	NA	-1.692063713	18	-1231.843098	2502.210182	2.555273116	0.000469794	0.606654481	0.796458011
5610752	248.865972	+	-16.49853448	2.421236938	-21.08115027	-0.185562335	8.300583313	0.400287531	4.519875774	NA	NA	+	+	+	NA	NA	1.955390151	5.225493024	NA	3.386187562	NA	3.233530478	NA	-1.743448206	19	-1230.697748	2502.210311	2.555401862	0.000469764	0.655637191	0.799828511
6132988	248.7845271	+	-17.15889854	NA	-21.16609572	0.17837903	7.183487975	0.524925584	5.272338657	NA	NA	+	NA	+	NA	NA	1.451042302	5.594257633	NA	3.077647667	-0.775696413	3.245041296	NA	-1.512189013	18	-1231.848615	2502.221215	2.566306416	0.000467209	0.637767978	0.800029266
5584892	228.5593181	+	-4.150581734	NA	-28.5633451	-0.660569924	7.182043653	-0.578791003	5.569972736	+	+	+	NA	+	+	NA	NA	4.512016715	NA	3.277757319	NA	2.801452909	NA	-1.979167215	19	-1230.704521	2502.223856	2.568946995	0.000466593	0.642408976	0.801544932
1677052	244.6029658	+	-17.10181215	NA	-30.58640693	0.41452588	7.163920195	1.906975283	2.588667208	NA	+	+	NA	+	NA	NA	2.320790157	5.538391292	NA	NA	-1.015083434	2.559445779	NA	NA	17	-1232.988544	2502.227087	2.572178318	0.00046584	0.628697624	0.799974093
6133760	229.589371	+	-4.283460793	2.32467125	-28.94179916	0.153489401	7.164195956	-0.580257664	4.335492752	+	+	+	NA	+	NA	NA	1.957976626	5.083373707	NA	3.160412326	-1.085672001	2.925250733	NA	-1.616953278	21	-1228.392847	2502.233456	2.578547136	0.000464359	0.664469179	0.802692865
1542144	220.9216793	+	-0.786484463	1.690359033	-28.86003843	0.023036592	8.73061102	-10.14070543	3.907714224	+	+	+	NA	NA	NA	NA	2.354803851	5.592286599	2.184474742	2.194516763	NA	2.969114055	NA	NA	19	-1230.710219	2502.235254	2.580344766	0.000463941	0.624442277	0.797251704
5578496	244.8704153	+	-16.58225396	1.540752154	-28.80227862	-0.450662098	8.824683283	1.191548112	5.064189114	NA	+	+	+	+	NA	NA	NA	4.382376031	NA	3.545619073	NA	2.617558027	NA	-2.196804669	19	-1230.712166	2502.239146	2.584236958	0.000463039	0.637386493	0.802133708
1550332	220.145078	+	-0.894439797	NA	-29.36426007	0.005741775	8.585702212	-10.07559238	1.765798962	+	+	+	NA	NA	+	NA	2.909006704	5.52960424	1.954973802	2.101787037	NA	2.630600375	NA	NA	19	-1230.71354	2502.241894	2.586985196	0.000462404	0.6097749	0.798959784
5578236	233.73555	+	-5.812068705	NA	-21.03668219	-0.334052567	8.1133315	-1.394189231	5.692121808	+	NA	+	+	+	NA	NA	NA	5.164331387	NA	3.469290471	NA	2.952627939	NA	-2.082808202	18	-1231.861432	2502.24685	2.591941152	0.000461259	0.647174137	0.799485066
1283580	233.8098188	+	-6.000744179	NA	-21.48674324	0.354100071	8.612947105	-1.131653808	2.764018697	+	NA	+	NA	+	NA	NA	2.260890447	6.471853602	2.114348717	NA	NA	2.772851557	NA	NA	17	-1232.998463	2502.246926	2.592017098	0.000461242	0.651282197	0.797412472
1553660	248.841059	+	-17.17762817	NA	-20.82331698	0.256470887	8.397331321	0.4328766	2.428392473	NA	NA	+	NA	+	+	NA	2.822390613	6.088002936	1.787256827	2.312601692	NA	2.968961146	NA	NA	18	-1231.862878	2502.249742	2.594833121	0.000460593	0.63884745	0.800007871
3381244	227.8786755	+	-4.417612036	NA	-30.39026072	0.152676908	8.624342668	-0.354123767	2.603037506	+	+	+	NA	+	NA	NA	2.261353481	5.822136861	2.249584376	NA	NA	2.535375341	-0.788017559	NA	19	-1230.717611	2502.250037	2.595128179	0.000460525	0.643230575	0.801928442
5478140	244.30989	+	-16.88100785	NA	-29.67653982	0.108985485	8.879007182	1.555632725	2.756499584	NA	+	+	NA	+	NA	NA	1.914912002	5.643612919	2.322381797	NA	NA	2.51442564	NA	-0.555118758	18	-1231.865201	2502.254387	2.599478164	0.000459524	0.629176698	0.801615757
3645180	244.5543649	+	-17.01749856	NA	-29.45211493	0.181781322	9.530947403	1.287710979	4.460914591	NA	+	+	+	+	NA	NA	2.132160531	5.516404437	1.495985613	2.354602359	NA	3.043931907	-1.305317102	NA	20	-1229.571756	2502.266189	2.611279662	0.000456821	0.627004163	0.80580643
1410816	237.8639062	+	-13.52757576	1.467622066	-28.48290428	-0.366257083	7.052256156	-8.527593839	4.117446712	NA	+	+	NA	NA	NA	NA	2.397583218	4.973863625	NA	2.478472562	NA	3.156122713	NA	NA	17	-1233.008104	2502.266209	2.61129958	0.000456816	0.602313169	0.795214577
5709820	227.9307373	+	-4.400900257	NA	-29.15886092	-0.190459398	9.51212183	-0.811291195	5.323912159	+	+	+	+	+	NA	NA	NA	4.998031736	1.586783468	2.96159742	NA	2.63390386	NA	-1.787672463	20	-1229.572514	2502.267705	2.612796167	0.000456474	0.641731481	0.803869736
1152508	233.357283	+	-5.489207731	NA	-22.14685447	-0.051656132	6.965382234	-0.802094143	2.659008036	+	NA	+	NA	+	NA	NA	2.391037223	5.904332945	NA	NA	NA	2.858083562	NA	NA	16	-1234.138255	2502.269184	2.614274782	0.000456137	0.650121498	0.795424948
1808380	227.1324576	+	-4.120567686	NA	-30.7722501	0.600336985	8.747811611	-0.398109041	2.726001734	+	+	+	NA	+	NA	NA	2.187377487	6.017590812	2.079326894	NA	-0.755000683	2.483206062	NA	NA	19	-1230.727197	2502.269209	2.614299898	0.000456131	0.64578115	0.801450639
1570556	244.6331179	+	-16.03094063	NA	-29.28342317	0.075156356	8.528298385	8.415911865	1.743808331	NA	+	+	NA	+	+	-5.35806981	2.915466335	5.454791821	1.933629559	2.128267686	NA	2.651140531	NA	NA	20	-1229.573469	2502.269614	2.614705409	0.000456039	0.638315753	0.804930107
3513596	248.7689741	+	-17.18145112	NA	-21.28516974	0.104893475	8.177787495	0.494860623	4.713222381	NA	NA	+	+	+	NA	NA	2.294152573	5.793396392	NA	2.764337613	NA	3.375969615	-1.452240673	NA	18	-1231.873065	2502.270115	2.615205579	0.000455925	0.634502369	0.800822384
1556224	244.515396	+	-16.81630939	2.104706213	-30.59421648	0.274651661	10.32521103	1.394898969	0.056518691	NA	+	+	+	+	+	NA	3.829967914	5.289706264	1.452358178	2.321609922	NA	2.422636893	NA	NA	21	-1228.413467	2502.274696	2.619787089	0.000454882	0.644017019	0.805423942
1935100	237.6217822	+	-14.14326474	NA	-28.93674947	0.298304946	7.22615414	-8.442862782	4.575076266	NA	+	+	NA	NA	NA	NA	2.058148842	5.422571647	NA	2.31048573	-0.999793077	3.066664831	NA	NA	17	-1233.015365	2502.280729	2.625820102	0.000453511	0.591460132	0.796804101
3642876	234.9119777	+	-6.470040372	NA	-21.00082661	0.213794906	8.07940222	-1.317089	4.652912995	+	NA	+	NA	+	NA	NA	2.191004652	6.222886688	1.724031443	2.552286647	NA	3.280542262	-1.348058597	NA	19	-1230.733187	2502.281189	2.626279782	0.000453407	0.649405893	0.801395159
1155072	226.6026942	+	-3.677679291	1.52239628	-32.12065501	0.033862102	9.44896035	-0.102451014	1.999505886	+	+	+	+	+	NA	NA	2.71279915	5.22624214	NA	NA	NA	2.524454159	NA	NA	19	-1230.734805	2502.284425	2.629515487	0.000452674	0.653201486	0.800556645
1431036	235.0711467	+	-5.924492467	NA	-21.48001867	-0.132847552	6.992328714	4.598835403	4.771496432	+	NA	+	NA	+	NA	-4.176286156	2.111009418	5.694319845	NA	2.465505748	NA	3.38697144	NA	NA	18	-1231.88146	2502.286905	2.631995935	0.000452113	0.656185316	0.798879431
1543932	236.8600454	+	-14.1545244	NA	-29.30793192	0.151798444	9.964973909	-8.511045826	4.481365285	NA	+	+	+	NA	NA	NA	1.957521906	5.509339538	1.621183089	2.053105841	NA	3.017422628	NA	NA	18	-1231.882229	2502.288444	2.633534592	0.000451766	0.590037902	0.799110143
1384444	226.4536214	+	-3.83496974	NA	-31.1501948	-0.154184664	9.292522598	-0.46979667	4.85206418	+	+	+	+	+	NA	NA	NA	4.829206787	NA	2.531315708	NA	2.51557507	NA	NA	18	-1231.882925	2502.289835	2.63492588	0.000451451	0.639048069	0.800510122
2070272	244.9172923	+	-16.40159924	2.074431863	-29.10605508	0.616836811	8.668405973	1.226626864	3.720297336	NA	+	+	NA	+	NA	NA	2.503170477	5.769884205	2.003236683	2.256958523	-0.840990529	2.895675933	NA	NA	20	-1229.584259	2502.291194	2.636285314	0.000451145	0.649292129	0.802556247
3520508	228.9699451	+	-4.529395977	NA	-29.6980224	-0.316476048	6.838826513	-0.280960488	2.24933666	+	+	+	NA	+	+	NA	3.002680555	5.044591352	NA	2.556697029	NA	2.843115289	-1.023271739	NA	20	-1229.586562	2502.2958	2.640890957	0.000450107	0.642475774	0.803650555
1935356	219.4156148	+	-0.23535591	NA	-29.48340751	0.290627474	7.218928055	-10.11165614	4.568647029	+	+	+	NA	NA	NA	NA	2.068113199	5.487068585	NA	2.27817567	-1.032379671	3.039061834	NA	NA	18	-1231.886879	2502.297743	2.642834311	0.00044967	0.610976923	0.796713945
8230656	246.0506011	+	-16.31024864	2.643614676	-27.94870324	0.19277391	6.810920471	1.026722406	4.261194671	NA	+	+	NA	+	NA	NA	2.171941216	5.102656388	NA	3.654981256	-1.071038294	2.952796863	-1.658713555	-1.71889174	21	-1228.425149	2502.298059	2.643149984	0.000449599	0.650839615	0.803948086
5748732	228.7898679	+	-4.663803172	NA	-29.06899616	-0.15497681	8.470717994	-0.597721687	2.299567679	+	+	+	NA	+	+	NA	2.359561369	5.215975883	1.773135943	2.601974218	NA	2.623475466	NA	-1.212211842	21	-1228.427202	2502.302166	2.647257046	0.000448676	0.644409715	0.805236831
7702272	238.8226667	+	-13.37246533	2.269006819	-27.06658148	-0.561766308	6.711036931	-8.735197368	4.487161197	NA	+	+	NA	NA	NA	NA	2.005842655	4.732111268	NA	3.679693659	NA	3.090895594	-1.710128842	-1.760219774	19	-1230.745644	2502.306104	2.651194675	0.000447794	0.608508956	0.797818323
5715708	244.8855262	+	-16.79668607	NA	-27.9193084	-0.24216849	8.719245156	1.060209241	5.392632934	NA	+	+	NA	+	+	NA	NA	5.006926816	1.964282546	3.013356829	NA	2.698296881	NA	-1.879504353	19	-1230.74592	2502.306654	2.651745161	0.000447671	0.628684078	0.80317635
5592320	248.3953398	+	-15.54475897	1.608498187	-21.03299175	-0.514961353	7.053319826	6.700817637	5.341767869	NA	NA	+	NA	+	NA	-4.878611038	NA	4.842393279	NA	3.894660887	NA	2.866018093	NA	-2.507662589	18	-1231.891745	2502.307475	2.652565718	0.000447487	0.654755316	0.798498515
1955580	244.7992657	+	-15.98274039	NA	-29.36792052	0.358769676	7.174890517	8.864591048	4.566378214	NA	+	+	NA	+	NA	-5.578100864	2.064701149	5.408604468	NA	2.304020922	-1.018777205	3.064157985	NA	NA	19	-1230.747468	2502.30975	2.654840817	0.000446978	0.639441171	0.802904405
7702012	226.9073665	+	-2.721377078	NA	-21.17251538	-0.389702913	6.786610278	-9.969118393	5.331976193	+	NA	+	NA	NA	NA	NA	1.553532193	5.413603658	NA	3.434586101	NA	3.311555846	-1.493843462	-1.571949456	18	-1231.893546	2502.311078	2.656168612	0.000446682	0.615718294	0.796272555
1938940	233.7418995	+	-5.687300629	NA	-21.5626827	0.438183554	7.121841719	-1.140848702	4.718735515	+	NA	+	NA	+	NA	NA	2.154977723	6.046622674	NA	2.446900914	-0.866681334	3.288096861	NA	NA	18	-1231.896401	2502.316787	2.661877928	0.000445408	0.65256559	0.798767462
7804412	234.8423493	+	-6.515552403	NA	-20.62076209	-0.137191547	8.187043314	-1.598387487	5.629403528	+	NA	+	NA	+	NA	NA	NA	5.594039042	1.690827141	3.587058784	NA	2.857776543	-1.191647409	-2.134297415	19	-1230.756607	2502.328029	2.673119907	0.000442912	0.646327897	0.801547892
3522304	244.8705197	+	-16.84213801	2.149339753	-30.66283034	0.075456463	9.415393385	1.466412261	0.481134589	NA	+	+	+	+	+	NA	3.913891769	5.002625303	NA	2.744134514	NA	2.572467829	-1.131680699	NA	21	-1228.440175	2502.328111	2.673201596	0.000442894	0.641669701	0.805628896
5607164	237.2570894	+	-14.19764531	NA	-28.86594872	-0.274018828	9.057199768	-8.579892348	5.009745548	NA	+	+	+	NA	NA	NA	1.507773895	4.87272402	NA	2.731128502	NA	3.084104418	NA	-1.183773609	18	-1231.903123	2502.330232	2.675322835	0.000442424	0.587494052	0.799397362
5572352	238.1277831	+	-13.57875294	1.304369671	-27.35923372	-0.718664597	7.16483814	-8.715010566	5.244434295	NA	+	+	NA	NA	NA	NA	NA	4.374377479	NA	3.634931767	NA	2.718411493	NA	-2.318899293	17	-1233.04025	2502.3305	2.675591349	0.000442365	0.59942996	0.79512802
1154816	243.9882083	+	-16.78286008	1.526462461	-31.50717547	0.063129065	9.434456197	1.896925057	1.973087192	NA	+	+	+	+	NA	NA	2.706205029	5.17193981	NA	NA	NA	2.542125756	NA	NA	18	-1231.903907	2502.3318	2.676890819	0.000442078	0.637172242	0.800775029
7707904	249.0441673	+	-16.37953976	2.702973517	-21.06252236	-0.178584529	7.875810347	0.210893987	4.430203548	NA	NA	+	+	+	NA	NA	2.190976526	5.283489269	NA	3.830555648	NA	3.228240494	-1.712317592	-1.806772143	20	-1229.605814	2502.334305	2.679395898	0.000441524	0.655730345	0.801528774
7833344	238.4967245	+	-13.33121757	2.484049205	-26.9790902	-0.149345165	8.349020832	-8.81893857	4.261141828	NA	+	+	NA	NA	NA	NA	1.984334568	5.291863393	2.106077616	3.393705917	NA	2.93510521	-1.660834168	-1.684516401	20	-1229.606342	2502.335361	2.680451815	0.000441291	0.613122647	0.799236778
1416448	248.7804172	+	-16.67465904	1.95405868	-21.39141647	0.112876365	8.599720233	0.559030167	4.038042227	NA	NA	+	+	+	NA	NA	2.632455578	5.652590689	NA	2.628255541	NA	3.31461003	NA	NA	18	-1231.912089	2502.348163	2.693253791	0.000438475	0.652567379	0.798373417
5604864	226.8562284	+	-2.198394168	2.053212746	-21.2401898	-0.459244511	7.023962109	-10.21611928	4.729084234	+	NA	+	NA	NA	NA	NA	1.785063324	5.200829452	NA	3.412522565	NA	3.235378863	NA	-1.839830131	18	-1231.91243	2502.348845	2.693935945	0.000438326	0.633342767	0.794159197
1294076	243.7684618	+	-17.39698896	NA	-31.62608792	0.349531982	10.3908272	1.716242126	-0.664943511	NA	+	+	+	+	+	NA	3.382902085	5.558589442	1.638336871	NA	NA	2.051982467	NA	NA	19	-1230.767626	2502.350067	2.695158294	0.000438058	0.625024679	0.804509421
1153024	227.88995	+	-3.744315781	1.347689738	-30.85143183	-0.28287917	6.98052091	0.027690532	2.063653644	+	+	+	NA	+	NA	NA	2.655112836	5.151085963	NA	NA	NA	2.602797635	NA	NA	18	-1231.913885	2502.351756	2.696847029	0.000437688	0.654505108	0.798036916
7702524	221.4233829	+	-1.00050179	NA	-27.9326243	-0.548604016	6.851573822	-10.03121049	5.139630935	+	+	+	NA	NA	NA	NA	1.559790493	4.900612363	NA	3.198304658	NA	3.137880976	-1.407875431	-1.409015779	19	-1230.768772	2502.352358	2.697449322	0.000437557	0.60750534	0.799037379
6232060	228.3834087	+	-4.49158635	NA	-28.75042155	0.109502373	8.611626322	-0.869954008	5.338671761	+	+	+	NA	+	NA	NA	NA	5.245258867	1.753996795	3.002565412	-0.631479216	2.588425867	NA	-1.861549127	20	-1229.615187	2502.353051	2.698141952	0.000437405	0.643969312	0.803319564
5592832	245.250785	+	-15.41761328	1.482004387	-27.80837542	-0.669893857	7.104650099	7.8866559	5.183197585	NA	+	+	NA	+	NA	-5.128886124	NA	4.338049639	NA	3.656055256	NA	2.699650728	NA	-2.324021944	19	-1230.772678	2502.36017	2.705261299	0.000435851	0.647242864	0.801380765
3639040	238.0127929	+	-13.43536698	1.991644428	-28.03060214	0.090041507	8.40896581	-8.625723795	3.796082032	NA	+	+	NA	NA	NA	NA	2.604088113	5.641896387	2.203319959	2.619979752	NA	2.995107844	-1.584700568	NA	19	-1230.774009	2502.362832	2.707923235	0.000435271	0.609027683	0.797912805
1152768	244.8810336	+	-16.55240007	1.354018702	-30.24336488	-0.250494197	6.992050652	1.977884132	2.035902043	NA	+	+	NA	+	NA	NA	2.64939572	5.097045899	NA	NA	NA	2.620441539	NA	NA	17	-1233.057297	2502.364594	2.709685079	0.000434888	0.638936686	0.798127952
7832828	241.8734684	+	-14.38528581	NA	-20.64682826	-0.015737745	8.165394407	-8.618049094	5.206183567	NA	NA	+	NA	NA	NA	NA	1.490432607	5.850540665	1.760271062	3.218339853	NA	3.207424171	-1.520123808	-1.50627559	18	-1231.920707	2502.3654	2.710490891	0.000434713	0.602686147	0.796507671
5748736	230.2707039	+	-4.895046021	2.410627521	-28.82678076	-0.157129936	8.521124525	-0.63483745	1.51513001	+	+	+	NA	+	+	NA	2.841031003	5.119071597	1.961127949	2.961692651	NA	2.528307421	NA	-1.538559017	22	-1227.287961	2502.366183	2.711274409	0.000434542	0.663290501	0.804813903
1411072	220.4661242	+	-0.252995182	1.438932087	-29.02662744	-0.396275165	7.041652494	-10.11359248	4.122508598	+	+	+	NA	NA	NA	NA	2.399543992	5.026453404	NA	2.442975754	NA	3.132810951	NA	NA	18	-1231.921476	2502.366938	2.712028477	0.000434379	0.620445423	0.795498505
7708672	229.9526867	+	-4.753335748	2.51144895	-29.30141031	-0.27289513	8.641668106	-0.613292254	4.214995401	+	+	+	+	+	NA	NA	2.210471529	4.826833472	NA	3.412331979	NA	3.003036159	-1.489292517	-1.494932471	22	-1227.295715	2502.381693	2.726783719	0.000431186	0.659752128	0.805386824
7722236	248.6270772	+	-16.00335472	NA	-21.06195903	-0.317038782	6.744970027	7.144911347	5.324294585	NA	NA	+	NA	+	NA	-5.132289249	1.559220334	5.357154407	NA	3.447830106	NA	3.333441931	-1.483357718	-1.55334874	19	-1230.790356	2502.395528	2.740618755	0.000428213	0.642508237	0.802074349
4036352	245.6343518	+	-16.45168832	2.143080592	-29.05030954	0.456813943	6.800619411	1.313059156	3.789001509	NA	+	+	NA	+	NA	NA	2.811737523	5.456087341	NA	2.878387502	-1.130209544	3.013347548	-1.584048514	NA	20	-1229.637049	2502.396774	2.741864887	0.000427946	0.647076565	0.802591423
5573884	241.4560369	+	-14.42727976	NA	-20.98200793	-0.352617699	8.21669129	-8.713069762	5.694294201	NA	NA	+	+	NA	NA	NA	NA	5.102473552	NA	3.492532961	NA	2.955370762	NA	-2.091089112	16	-1234.203241	2502.399155	2.744245981	0.000427437	0.598713575	0.793273721
1412348	241.5221407	+	-14.52287152	NA	-21.31529045	0.054887472	8.613517407	-8.570309635	4.737196063	NA	NA	+	+	NA	NA	NA	2.108125674	5.740470278	NA	2.439917722	NA	3.352782754	NA	NA	16	-1234.205051	2502.402777	2.747867754	0.000426664	0.600898029	0.793391923
114684	225.1842786	+	-3.893420615	NA	-34.07692242	0.330851476	9.960721669	-0.137281103	-2.690439425	+	+	+	+	+	+	NA	3.721596394	4.9540583	NA	NA	NA	NA	NA	NA	18	-1231.939573	2502.403132	2.748222552	0.000426588	0.633694624	0.80162398
7833340	238.1834796	+	-14.06018141	NA	-27.35513437	-0.145054753	8.342666862	-8.518018673	5.004433386	NA	+	+	NA	NA	NA	NA	1.491480457	5.374774344	1.907402567	2.963056414	NA	3.024273786	-1.433633925	-1.338240863	19	-1230.794978	2502.40477	2.749860836	0.000426239	0.592315051	0.799952233
1439740	229.541348	+	-4.511176424	NA	-29.96880533	-0.32112218	7.015920652	5.428803068	1.719836255	+	+	+	NA	+	+	-4.202727358	3.069261607	4.984247753	NA	2.3415383	NA	2.750900901	NA	NA	20	-1229.641549	2502.405775	2.750866239	0.000426025	0.649261431	0.803155148
1410304	241.6594598	+	-13.83312277	1.563591214	-21.53413652	-0.178241476	6.999662412	-8.631415916	4.220606508	NA	NA	+	NA	NA	NA	NA	2.482572009	5.539236515	NA	2.643484075	NA	3.340017073	NA	NA	16	-1234.207284	2502.407243	2.752333781	0.000425712	0.614411779	0.79140755
3651324	245.1141468	+	-17.00980914	NA	-28.98523078	0.075299594	8.323844102	1.317795517	2.296282497	NA	+	+	NA	+	+	NA	2.850265829	5.508053875	1.903374386	2.358936594	NA	2.751209121	-1.08117547	NA	20	-1229.642622	2502.407921	2.753011903	0.000425568	0.628898924	0.805087335
1947392	245.4953909	+	-16.84499135	1.966830006	-29.98753534	0.598066381	7.115229928	1.541451159	0.309195887	NA	+	+	NA	+	+	NA	3.849900044	5.366766914	NA	2.56206464	-1.341349476	2.462065093	NA	NA	20	-1229.643582	2502.40984	2.754930733	0.00042516	0.646392462	0.802821487
5735932	226.4856414	+	-2.666881077	NA	-20.73046214	-0.053601891	8.466909847	-10.05696708	5.216374133	+	NA	+	NA	NA	NA	NA	1.342843013	5.856222023	1.760286869	2.843528178	NA	3.193831132	NA	-1.477410081	18	-1231.94294	2502.409866	2.754956588	0.000425154	0.620022579	0.795663528
5723904	244.7552221	+	-15.32156502	1.699014769	-27.71007722	-0.256488041	8.732936082	7.449877424	4.952675772	NA	+	+	NA	+	NA	-5.049615643	NA	4.90458233	2.108477865	3.376821969	NA	2.547486337	NA	-2.242596957	20	-1229.643924	2502.410525	2.755615489	0.000425014	0.650346886	0.802950922
5756160	248.4604623	+	-15.39498516	2.498707402	-20.62120579	0.010130551	8.468388907	6.081319616	4.446274399	NA	NA	+	NA	+	NA	-4.557050263	1.828771565	5.671676916	1.940026561	3.22604874	NA	3.120418511	NA	-1.792851665	20	-1229.645289	2502.413255	2.758345858	0.000424434	0.665498781	0.801313804
6096124	241.564405	+	-14.42061989	NA	-21.10400418	-0.036781536	7.242965051	-8.703149831	5.703612791	NA	NA	+	NA	NA	NA	NA	NA	5.301400586	NA	3.54084225	-0.713617192	2.894887901	NA	-2.15846216	16	-1234.210521	2502.413716	2.758806605	0.000424337	0.600584055	0.792827435
1541376	241.5970796	+	-13.80461376	1.814865268	-20.96651559	0.239199227	8.635052137	-8.730526531	4.017694783	NA	NA	+	NA	NA	NA	NA	2.445269982	6.125480878	2.118394217	2.411529178	NA	3.191804476	NA	NA	17	-1233.08194	2502.413881	2.758971487	0.000424302	0.619997848	0.792758333
7722748	245.4714551	+	-15.84426591	NA	-27.86622839	-0.475384198	6.8115767	8.299981231	5.129667753	NA	+	+	NA	+	NA	-5.35541227	1.565614118	4.8369795	NA	3.211572351	NA	3.159651925	-1.400755896	-1.389656037	20	-1229.645818	2502.414313	2.759403604	0.00042421	0.636022022	0.804954728
5605376	221.3747897	+	-0.508866238	1.919814458	-27.98702984	-0.614537964	7.073013731	-10.26514705	4.577130133	+	+	+	NA	NA	NA	NA	1.774452046	4.701106555	NA	3.176002017	NA	3.066842053	NA	-1.65960484	19	-1230.800206	2502.415227	2.760317489	0.000424016	0.624009021	0.796903261
1279228	241.3085288	+	-14.4048344	NA	-21.39928107	0.360305871	8.786360348	-8.349974869	2.754113607	NA	NA	+	NA	NA	NA	NA	2.216158209	6.449706532	2.285365352	NA	NA	2.753615704	NA	NA	15	-1235.331935	2502.415695	2.76078593	0.000423917	0.604318756	0.790954257
1412864	236.9236348	+	-13.72422334	1.629430013	-29.74154036	-0.062627845	9.37870484	-8.680824477	3.989745057	NA	+	+	+	NA	NA	NA	2.459741243	5.050136963	NA	2.398108119	NA	3.063289246	NA	NA	18	-1231.94913	2502.422246	2.767336966	0.000422531	0.600185373	0.797788313
7722752	245.9054631	+	-15.26530506	2.453519933	-27.54954427	-0.512060542	6.668594535	7.346763706	4.403811897	NA	+	+	NA	+	NA	-4.766153275	2.062410581	4.698899155	NA	3.660198353	NA	3.087047196	-1.622787362	-1.737417467	21	-1228.488269	2502.424299	2.769389662	0.000422097	0.655255508	0.804163308
6096636	237.8757912	+	-14.11716531	NA	-27.90438124	-0.109161845	7.301085743	-8.608453845	5.509377219	NA	+	+	NA	NA	NA	NA	NA	4.836205244	NA	3.328567358	-0.845669841	2.699376764	NA	-2.000589345	17	-1233.0884	2502.4268	2.771890474	0.00042157	0.589913509	0.796509261
1421056	236.8292734	+	-14.02773379	1.722923455	-30.6314046	0.038010577	9.817080729	-8.793137203	0.004916978	NA	+	+	+	NA	+	NA	3.886624575	4.980059536	NA	2.465128797	NA	2.466007493	NA	NA	19	-1230.80721	2502.429234	2.774324884	0.000421057	0.598320371	0.800095585
5607420	219.0327904	+	-0.277479872	NA	-29.41728175	-0.293856665	9.079950358	-10.24943952	4.993168691	+	+	+	+	NA	NA	NA	1.530488449	4.92878131	NA	2.686805647	NA	3.061441939	NA	-1.15369334	19	-1230.80734	2502.429495	2.774585812	0.000421002	0.606846851	0.799288484
1509116	236.9918819	+	-13.91420281	NA	-28.80808771	0.00322974	8.938318506	-8.45077504	4.786932898	NA	+	+	NA	NA	NA	NA	NA	5.371531952	2.281649855	2.357385201	NA	2.49536296	NA	NA	16	-1234.219018	2502.43071	2.775801138	0.000420746	0.590497345	0.794610005
3528700	230.2482511	+	-4.727581775	NA	-29.24969696	-0.322026165	6.784417771	5.404879284	4.603157198	+	+	+	NA	+	NA	-4.280338538	2.189041929	5.127028647	NA	2.582324146	NA	3.183223315	-1.285284401	NA	20	-1229.65475	2502.432177	2.77726806	0.000420438	0.648115982	0.803431638
7673856	230.4253568	+	-4.775322844	1.635191189	-28.07808803	-0.705632401	6.867907641	-0.724222575	5.167582538	+	+	+	NA	+	NA	NA	NA	4.396765786	NA	3.985899841	NA	2.641375424	-1.241084647	-2.433913434	20	-1229.659297	2502.441271	2.786361715	0.00041853	0.652462271	0.801956701
1544188	218.9786132	+	-0.494895222	NA	-29.85768743	0.115193913	9.948311555	-10.15123023	4.480311669	+	+	+	+	NA	NA	NA	1.970914265	5.538053207	1.539168387	2.03072258	NA	2.998793501	NA	NA	19	-1230.816699	2502.448213	2.79330437	0.00041708	0.608771902	0.799154552
7800828	221.5743314	+	-1.461473623	NA	-27.7526294	-0.299031523	8.447655535	-10.092882	5.418918786	+	+	+	NA	NA	NA	NA	NA	5.130437238	1.927853417	3.328012919	NA	2.64724258	-1.170151229	-1.962057066	19	-1230.818247	2502.451308	2.79639928	0.000416435	0.607744558	0.798956297
1169404	228.4106296	+	-3.984493873	NA	-30.76521338	-0.278785449	7.005999337	5.560912116	2.655612558	+	+	+	NA	+	NA	-4.151024891	2.284483008	5.204140104	NA	NA	NA	2.662069363	NA	NA	18	-1231.965181	2502.454347	2.799438106	0.000415803	0.648821518	0.799440864
5478396	227.5061491	+	-4.181884268	NA	-30.24595201	0.066408613	8.805915928	-0.369303859	2.77579192	+	+	+	NA	+	NA	NA	1.932862761	5.674811298	2.245617759	NA	NA	2.503240321	NA	-0.539251533	19	-1230.822779	2502.460372	2.805462996	0.000414552	0.64441361	0.801460891
114428	243.5687653	+	-17.78958648	NA	-33.51622023	0.36030983	9.952533454	1.991727532	-2.759234227	NA	+	+	+	+	+	NA	3.727903879	4.900711689	NA	NA	NA	NA	NA	NA	17	-1233.106871	2502.463743	2.808833795	0.000413854	0.61647472	0.802339887
5627644	244.4205994	+	-16.01355116	NA	-29.32997678	-0.215771053	9.046658404	8.953476053	4.983066563	NA	+	+	+	+	NA	-5.731634307	1.536965238	4.863829138	NA	2.703012548	NA	3.084269479	NA	-1.133306681	20	-1229.671632	2502.465941	2.811032388	0.000413399	0.635818686	0.80531063
5742332	244.6438687	+	-17.01751452	NA	-28.86296101	-0.020807707	9.628042563	1.278222032	4.903754587	NA	+	+	+	+	NA	NA	1.461134956	5.219960729	1.534700724	2.530798465	NA	3.003944661	NA	-1.147633623	20	-1229.67512	2502.472917	2.81800753	0.00041196	0.628628442	0.805298498
5742336	244.9469605	+	-16.32487598	2.447789939	-28.59301772	-0.020282952	9.700129554	1.08929745	4.163783525	NA	+	+	+	+	NA	NA	1.929402373	5.121956061	1.72520485	2.896160086	NA	2.916204171	NA	-1.478890073	21	-1228.512615	2502.472992	2.818082786	0.000411945	0.649219864	0.80436299
7702016	228.1017274	+	-2.850670615	2.348048774	-21.21063395	-0.440545561	6.650631265	-10.13706407	4.631754896	+	NA	+	NA	NA	NA	NA	2.02599937	5.255788175	NA	3.856066621	NA	3.230267045	-1.709479863	-1.899787385	19	-1230.830084	2502.474983	2.820074005	0.000411535	0.633160104	0.796090434
3249916	244.8544897	+	-16.92361868	NA	-30.14961995	-0.23531191	6.857986149	1.934245134	2.447325922	NA	+	+	NA	+	NA	NA	2.411769371	5.208103026	NA	NA	NA	2.646704692	-0.890386712	NA	17	-1233.11302	2502.476039	2.821130379	0.000411318	0.626330119	0.799979926
1159164	217.2271188	+	-0.092557202	NA	-32.38280019	0.07599542	9.844687193	-10.12727771	-1.012710694	+	+	+	+	NA	+	NA	3.583321816	5.251658966	NA	NA	NA	2.032394722	NA	NA	18	-1231.976218	2502.476422	2.821512506	0.000411239	0.60233977	0.798405936
1564412	243.9422213	+	-15.94183767	NA	-29.76650941	0.186238648	9.901461844	8.855652536	4.479240956	NA	+	+	+	+	NA	-5.704987691	1.969368147	5.463945716	1.515785838	2.057933044	NA	3.022193771	NA	NA	20	-1229.677319	2502.477314	2.822405286	0.000411055	0.63742196	0.80512001
1422592	249.2909189	+	-16.69958667	1.876164243	-21.40359433	-0.08910422	6.928673408	0.697708212	1.604979369	NA	NA	+	NA	+	+	NA	3.481986844	5.503946953	NA	2.726775555	NA	2.99950352	NA	NA	18	-1231.978632	2502.481249	2.82634013	0.000410247	0.652763302	0.797938593
5578752	228.4223681	+	-4.209283939	1.503000634	-29.42004103	-0.472141343	8.845733808	-0.689179526	5.061311072	+	+	+	+	+	NA	NA	NA	4.439519531	NA	3.495980645	NA	2.590016796	NA	-2.166296995	20	-1229.679475	2502.481627	2.826718287	0.00041017	0.651814599	0.802207582
5736448	221.7707137	+	-1.00912277	2.138737319	-27.87342449	-0.202753544	8.691687997	-10.28487804	4.351477386	+	+	+	NA	NA	NA	NA	1.75879799	5.258027869	2.095750317	2.905225864	NA	2.912681684	NA	-1.586476108	20	-1229.679514	2502.481705	2.826796386	0.000410154	0.627622491	0.798586504
3507456	241.9767614	+	-13.77464922	1.845707189	-21.52965842	-0.15098454	6.623595259	-8.628748254	4.105322717	NA	NA	+	NA	NA	NA	NA	2.749858353	5.615641281	NA	3.062237545	NA	3.336995545	-1.720971405	NA	17	-1233.115907	2502.481813	2.826904091	0.000410132	0.615435216	0.793016677
7708668	228.3148347	+	-4.474218008	NA	-29.55381967	-0.245455145	8.704054616	-0.578909419	4.964919983	+	+	+	+	+	NA	NA	1.69631713	4.96285985	NA	2.963587444	NA	3.080732584	-1.267379027	-1.150035796	21	-1228.519505	2502.486771	2.831862073	0.000409116	0.64044839	0.80594892
1381628	248.3722327	+	-16.90688329	NA	-21.5439888	-0.193202036	7.092637163	0.616452366	5.08640682	NA	NA	+	NA	+	NA	NA	NA	5.337653754	NA	2.837499055	NA	2.820632672	NA	NA	15	-1235.367919	2502.487663	2.832753531	0.000408934	0.634172865	0.794621698
1413120	219.1290661	+	-0.148639039	1.603328236	-30.29330291	-0.08931305	9.394900561	-10.30579546	3.992963395	+	+	+	+	NA	NA	NA	2.462690189	5.103300129	NA	2.362064241	NA	3.039610262	NA	NA	19	-1230.837173	2502.489162	2.834252744	0.000408628	0.618827499	0.797936135
1418492	241.9636374	+	-14.50794253	NA	-21.324547	-0.138494771	7.024775319	-8.518381635	2.358473887	NA	NA	+	NA	NA	+	NA	2.948819808	5.59541004	NA	2.54227128	NA	3.045626304	NA	NA	16	-1234.250068	2502.49281	2.837900716	0.000407883	0.601265512	0.792976461
1294332	226.3383543	+	-4.233702707	NA	-32.21325998	0.30972336	10.36607669	-0.284816526	-0.6328247	+	+	+	+	+	+	NA	3.391065478	5.584810169	1.544912382	NA	NA	2.0405276	NA	NA	20	-1229.687003	2502.496682	2.841772607	0.000407094	0.640893546	0.804164432
7673344	235.5151594	+	-6.27874338	1.769117238	-21.09808379	-0.547884995	6.792303144	-1.396831547	5.333108602	+	NA	+	NA	+	NA	NA	NA	4.9094815	NA	4.260834961	NA	2.810449414	-1.34237363	-2.630988204	19	-1230.841834	2502.498483	2.843574462	0.000406727	0.65829572	0.799615631
1171452	227.1772311	+	-3.93820013	NA	-31.9905564	0.030017072	9.412773709	5.92204471	2.667215164	+	+	+	+	+	NA	-4.517838498	2.294768847	5.284215949	NA	NA	NA	2.594062088	NA	NA	19	-1230.842025	2502.498864	2.843954795	0.00040665	0.646852487	0.801883279
5617148	234.4118474	+	-5.970417622	NA	-21.07047854	-0.325604295	7.04280617	-1.156034454	3.092832113	+	NA	+	NA	+	+	NA	2.235628455	5.339926643	NA	3.112275051	NA	3.014609499	NA	-1.500780916	19	-1230.84244	2502.499696	2.844786544	0.000406481	0.649717585	0.800738127
4035836	248.9010426	+	-17.14444835	NA	-21.46603461	0.46763407	6.823462779	0.512896297	4.701013836	NA	NA	+	NA	+	NA	NA	2.308426746	6.031399995	NA	2.806035229	-0.852854555	3.304704216	-1.485492468	NA	18	-1231.989062	2502.50211	2.847200546	0.000405991	0.636733824	0.800113645
2078460	244.8854818	+	-17.26750021	NA	-29.72058627	0.659077549	8.49064484	1.392751673	1.286165926	NA	+	+	NA	+	+	NA	3.116439139	5.743930495	1.706750453	2.140804565	-0.95484196	2.492363971	NA	NA	20	-1229.689883	2502.502443	2.847533981	0.000405923	0.630770529	0.804890017
5572096	226.5964246	+	-2.291081952	1.39247517	-21.14170395	-0.589047535	7.103659894	-10.21587095	5.402908949	+	NA	+	NA	NA	NA	NA	NA	4.928116601	NA	3.829712856	NA	2.860994235	NA	-2.476808235	17	-1233.126323	2502.502645	2.847736024	0.000405882	0.62621764	0.792699957
1430784	248.6494956	+	-15.58866504	1.781811048	-21.50142331	-0.113874181	6.930098497	6.975107664	4.14447334	NA	NA	+	NA	+	NA	-4.80714706	2.551700961	5.544291411	NA	2.668416026	NA	3.346989975	NA	NA	18	-1231.99017	2502.504325	2.849415649	0.000405541	0.659509073	0.798062351
5613308	238.1501037	+	-14.20087548	NA	-28.1708205	-0.520062841	7.118755124	-8.53658654	2.334247668	NA	+	+	NA	NA	+	NA	2.406451671	4.713010546	NA	2.937915863	NA	2.741462418	NA	-1.358626708	18	-1231.992805	2502.509595	2.85468644	0.000404474	0.588963075	0.798615146
1158908	236.1034411	+	-14.53514218	NA	-31.87145115	0.10359325	9.83385381	-8.391807348	-1.06883068	NA	+	+	+	NA	+	NA	3.589403213	5.201670517	NA	NA	NA	2.043542444	NA	NA	17	-1233.12998	2502.50996	2.85505074	0.0004044	0.582023507	0.798803522
5747968	249.0491677	+	-16.43633856	2.583147514	-20.55435099	0.022799423	8.432672333	0.14270231	2.198517542	NA	NA	+	NA	+	+	NA	2.658104128	5.621604623	1.891195399	3.279982027	NA	2.817014991	NA	-1.785626616	20	-1229.693835	2502.510346	2.855436829	0.000404322	0.659178883	0.801013875
1179388	243.5106299	+	-16.43372916	NA	-32.2913379	0.152545021	9.808233467	9.43159635	-1.056818909	NA	+	+	+	+	+	-5.731390796	3.590448972	5.181280143	NA	NA	NA	2.046896044	NA	NA	19	-1230.848589	2502.511994	2.857084529	0.000403989	0.631734883	0.804518894
5756156	248.2420401	+	-15.99429029	NA	-20.6216891	0.016810344	8.404433277	6.999865714	5.210247105	NA	NA	+	NA	+	NA	-5.143229377	1.350482547	5.791866565	1.737260024	2.862898937	NA	3.217643059	NA	-1.459449242	19	-1230.849439	2502.513693	2.858783729	0.000403646	0.646158649	0.801530277
8197884	245.4284899	+	-16.95227307	NA	-28.07202936	-0.070875939	7.030423212	1.088429861	5.523536354	NA	+	+	NA	+	NA	NA	NA	4.838734497	NA	3.640921309	-0.832281556	2.677071892	-1.228128837	-2.059686901	19	-1230.856151	2502.527116	2.872206863	0.000400946	0.626548981	0.803228682
6231292	248.3305049	+	-17.00661456	NA	-20.61893689	0.186157352	8.51051125	0.105638718	5.571282425	NA	NA	+	NA	+	NA	NA	NA	5.685253596	1.697879482	3.284626172	-0.459924248	2.839360537	NA	-2.059918132	18	-1232.002007	2502.528	2.873091044	0.000400769	0.636831767	0.79984239
6264576	245.3082296	+	-16.28143301	2.518070486	-28.10735697	0.361552416	8.631126642	0.982766638	4.170146314	NA	+	+	NA	+	NA	NA	1.900969211	5.420522982	1.922022865	2.969222241	-0.795964349	2.844091413	NA	-1.594306636	21	-1228.542679	2502.533119	2.878209855	0.000399745	0.65257579	0.803768569
3645184	244.7802669	+	-16.37633429	2.275744987	-29.39425329	0.233979247	9.615697078	1.133765693	3.654715765	NA	+	+	+	+	NA	NA	2.728636566	5.495819358	1.669339365	2.609730691	NA	2.971382269	-1.496980515	NA	21	-1228.543176	2502.534113	2.879204221	0.000399546	0.645986482	0.804739988
1431552	230.2046531	+	-4.324809422	1.683716285	-29.50498164	-0.343742325	6.986471701	5.052641005	4.02210844	+	+	+	NA	+	NA	-3.937411426	2.474071785	4.988732626	NA	2.456482435	NA	3.128540251	NA	NA	20	-1229.706315	2502.535307	2.880397862	0.000399307	0.663255072	0.801217546
7675900	228.3126611	+	-4.491904871	NA	-29.28996685	-0.425711807	8.576614986	-0.732574662	5.462164513	+	+	+	+	+	NA	NA	NA	4.623580047	NA	3.463493678	NA	2.690373601	-1.076161558	-1.905777005	20	-1229.70827	2502.539216	2.884307458	0.000398528	0.638384062	0.804172912
1947648	228.9612219	+	-4.399011033	1.948438368	-30.60166419	0.587691736	7.108029084	-0.353837526	0.342613555	+	+	+	NA	+	+	NA	3.844472464	5.434036599	NA	2.522506255	-1.372201204	2.438497102	NA	NA	21	-1228.545889	2502.53954	2.88463072	0.000398463	0.661263355	0.802887299
1163008	243.9866342	+	-17.11863711	1.601737453	-32.39055276	0.161681298	9.857820258	1.936163614	-1.89567465	NA	+	+	+	+	+	NA	4.077105251	5.110630969	NA	NA	NA	1.955957775	NA	NA	19	-1230.866396	2502.547606	2.892697325	0.000396859	0.635885935	0.802759064
3507968	238.3312819	+	-13.48435413	1.74127236	-28.17317528	-0.331196325	6.694239945	-8.529093634	4.011792326	NA	+	+	NA	NA	NA	NA	2.655431212	5.071360761	NA	2.883095874	NA	3.161221278	-1.632733759	NA	18	-1232.013676	2502.551337	2.896428091	0.00039612	0.603915383	0.796460397
1421312	219.0390047	+	-0.445825279	1.694929724	-31.15999665	0.011138007	9.828630546	-10.41921751	0.04551763	+	+	+	+	NA	+	NA	3.875983165	5.032059649	NA	2.429296391	NA	2.448618504	NA	NA	20	-1229.716174	2502.555025	2.900115795	0.00039539	0.616925515	0.80020907
5572608	221.1024782	+	-0.597155797	1.260280675	-27.9050674	-0.744139485	7.153205108	-10.2643675	5.246862374	+	+	+	NA	NA	NA	NA	NA	4.428902164	NA	3.589559026	NA	2.694422479	NA	-2.291985649	18	-1232.016063	2502.556112	2.901203058	0.000395175	0.61685919	0.795524054
1163264	226.6078806	+	-4.009404753	1.595128799	-32.97979973	0.13217077	9.867641341	-0.065588283	-1.830934455	+	+	+	+	+	+	NA	4.069654192	5.163846615	NA	NA	NA	1.94468294	NA	NA	20	-1229.717611	2502.557899	2.90298979	0.000394822	0.651874816	0.802512897
2070528	229.0246103	+	-4.438326191	2.043371819	-29.72471853	0.598282189	8.591659992	-0.581374025	3.7275348	+	+	+	NA	+	NA	NA	2.511962835	5.816580422	1.913583834	2.228888577	-0.885056514	2.872281117	NA	NA	21	-1228.555193	2502.558147	2.903237759	0.000394773	0.663196971	0.8028079
7668992	241.8050435	+	-13.8053225	1.615364575	-21.04834088	-0.572913503	6.804347296	-8.829192214	5.380868793	NA	NA	+	NA	NA	NA	NA	NA	4.865582308	NA	4.295698883	NA	2.822725535	-1.499983191	-2.619044244	17	-1233.154658	2502.559315	2.904406228	0.000394543	0.610706247	0.793084924
1556480	228.264262	+	-4.579565716	2.072834568	-31.20489065	0.234533905	10.30069988	-0.454918494	0.081876465	+	+	+	+	+	+	NA	3.831836239	5.318226669	1.358161272	2.293222479	NA	2.406641494	NA	NA	22	-1227.385547	2502.561356	2.906447257	0.00039414	0.658188484	0.805558111
6096892	220.0889653	+	-0.534190505	NA	-28.45227842	-0.114322894	7.292551378	-10.23812611	5.499525736	+	+	+	NA	NA	NA	NA	NA	4.899582794	NA	3.292791646	-0.877842655	2.668006435	NA	-1.982699855	18	-1232.019533	2502.563052	2.908142523	0.000393806	0.608779176	0.796553398
7821052	244.7564973	+	-15.72442813	NA	-27.69372585	-0.231943464	8.39223889	7.921287911	5.413093128	NA	+	+	NA	+	NA	-5.401544317	NA	5.063845023	1.90874794	3.345334113	NA	2.667845944	-1.162623947	-1.946131749	20	-1229.721133	2502.564942	2.91003277	0.000393434	0.635649977	0.804784963
3528448	245.4807769	+	-15.3634508	1.940509065	-28.64027199	-0.284430724	6.651539256	7.88620203	3.932409666	NA	+	+	NA	+	NA	-4.953364507	2.704617597	5.033401216	NA	2.875343669	NA	3.155952087	-1.545671523	NA	20	-1229.724582	2502.57184	2.91693127	0.00039208	0.651705888	0.802699934
3659520	244.985625	+	-15.26474322	2.168373622	-28.5016689	0.121404593	8.310104229	7.433204607	3.729461395	NA	+	+	NA	+	NA	-4.8706251	2.651640446	5.5861858	2.131583631	2.619469457	NA	2.995358557	-1.500363304	NA	21	-1228.56207	2502.571901	2.916992031	0.000392068	0.654956794	0.80426631
5703680	221.5050779	+	-1.101195006	1.487835072	-27.79073317	-0.32758398	8.785418623	-10.28423218	5.013043246	+	+	+	NA	NA	NA	NA	NA	4.993082489	2.11421197	3.31291278	NA	2.542144425	NA	-2.212797659	19	-1230.883027	2502.580868	2.925959144	0.000390314	0.620593071	0.797211397
3250172	227.6652796	+	-3.953196542	NA	-30.72200941	-0.268859042	6.866346298	-0.037795897	2.49050254	+	+	+	NA	+	NA	NA	2.404945931	5.249739956	NA	NA	NA	2.634021543	-0.794423876	NA	18	-1232.03315	2502.590285	2.935375913	0.00038848	0.642220666	0.799698551
3642880	236.2110289	+	-6.688718546	2.25072207	-21.06045202	0.254022772	8.096963236	-1.312545042	3.852226362	+	NA	+	NA	+	NA	NA	2.778638536	6.19447727	1.919579159	2.79925676	NA	3.205399571	-1.535184661	NA	20	-1229.73406	2502.590797	2.935887892	0.000388381	0.666685597	0.801016064
3638528	241.9089926	+	-13.7484263	2.084305571	-20.9747447	0.25585453	8.229104372	-8.725792319	3.909978761	NA	NA	+	NA	NA	NA	NA	2.707126031	6.186286316	2.068761915	2.826021437	NA	3.192334316	-1.681042051	NA	18	-1232.034492	2502.59297	2.938060994	0.000387959	0.620842941	0.794321888
1424636	249.0418116	+	-17.49499262	NA	-21.11148598	0.177426649	8.785686138	0.569739952	1.827809939	NA	NA	+	+	+	+	NA	3.172346403	5.737597559	NA	2.496861564	NA	2.957052415	NA	NA	18	-1232.038384	2502.600754	2.94584458	0.000386452	0.635910923	0.800419091
1562624	230.4212138	+	-4.744947199	1.90951858	-29.3343552	0.05914952	8.616403496	4.747308191	3.82180542	+	+	+	NA	+	NA	-3.907712475	2.426484072	5.535405609	2.108280417	2.21545145	NA	2.970925662	NA	NA	21	-1228.576674	2502.60111	2.94620111	0.000386383	0.665636159	0.803031936
1287932	236.9335511	+	-14.18998685	NA	-29.90937397	0.171585988	8.866367008	-8.300056336	0.143199218	NA	+	+	NA	NA	+	NA	3.037837242	5.734194929	2.35708538	NA	NA	2.185205429	NA	NA	17	-1233.178035	2502.60607	2.951160621	0.000385426	0.590134123	0.796787755
6141692	245.5231985	+	-17.35216089	NA	-29.14649407	0.284983291	7.220696239	1.456959653	1.77445396	NA	+	+	NA	+	+	NA	2.667411051	5.129151332	NA	2.871569516	-1.131700637	2.54187243	NA	-1.256190244	20	-1229.743059	2502.608795	2.953885585	0.000384902	0.629492399	0.804885851
5584380	233.7997419	+	-5.66709366	NA	-21.13713867	-0.482881206	7.129337455	-1.276696295	6.030385071	+	NA	+	NA	+	+	NA	NA	5.092587888	NA	3.473811049	NA	3.059395694	NA	-2.110148147	18	-1232.04348	2502.610946	2.956036509	0.000384488	0.648102939	0.798852261
5625340	235.1453831	+	-5.973740966	NA	-21.15853462	-0.350393516	7.046250052	4.405764835	5.329858466	+	NA	+	NA	+	NA	-4.142499876	1.419089289	5.361381527	NA	3.078535595	NA	3.321698854	NA	-1.523922673	19	-1230.898826	2502.612466	2.957557297	0.000384196	0.655186281	0.800507902
6100736	245.4187686	+	-16.52149086	1.61189089	-28.14772738	-0.081397926	7.243744768	1.110802764	5.09400204	NA	+	+	NA	+	NA	NA	NA	4.659690575	NA	3.664934019	-0.91010366	2.567129379	NA	-2.343228715	19	-1230.900503	2502.615822	2.960912679	0.000383552	0.641350533	0.801038423
7714048	249.3641344	+	-16.37064552	2.641505356	-21.07443317	-0.353880705	6.646577265	0.327534564	2.989766552	NA	NA	+	NA	+	+	NA	2.641487597	5.143010426	NA	3.900884461	NA	3.036621631	-1.560243514	-1.904670836	20	-1229.749042	2502.62076	2.965851171	0.000382606	0.656055639	0.801016753
1512700	248.0904019	+	-16.87053203	NA	-20.97303295	0.211863665	8.680415409	0.243454712	4.960555416	NA	NA	+	NA	+	NA	NA	NA	5.926762416	2.047911893	2.57187786	NA	2.710875056	NA	NA	16	-1234.314153	2502.62098	2.966071096	0.000382564	0.636215747	0.796214929
1433600	229.0167244	+	-4.275307022	1.841756159	-30.7758547	-0.034124841	9.372757503	5.376097312	3.894807169	+	+	+	+	+	NA	-4.266284006	2.535157322	5.068886225	NA	2.374593084	NA	3.034859081	NA	NA	21	-1228.590233	2502.628227	2.973318006	0.00038118	0.662391557	0.803457155
6117116	244.8948031	+	-15.90056457	NA	-28.35531119	-0.044513707	7.247967292	8.497666722	5.492246374	NA	+	+	NA	+	NA	-5.571867225	NA	4.827566356	NA	3.311796908	-0.866449583	2.691317893	NA	-1.966259858	19	-1230.907632	2502.63008	2.975170516	0.000380827	0.637002688	0.802704774
4167420	244.9666696	+	-16.95710513	NA	-28.88654441	0.531397001	8.281968846	1.196441649	4.45376088	NA	+	+	NA	+	NA	NA	2.134046507	5.833937809	1.773050924	2.381360833	-0.746305402	2.986938182	-1.33995211	NA	20	-1229.754691	2502.632059	2.977149785	0.00038045	0.630107169	0.804801816
8197372	248.6640595	+	-17.04672166	NA	-21.05629235	0.001216851	6.948276821	0.218116567	5.727616051	NA	NA	+	NA	+	NA	NA	NA	5.318149999	NA	3.883140076	-0.695829096	2.875828585	-1.314636838	-2.228283755	18	-1232.054824	2502.633633	2.978724225	0.000380151	0.633554499	0.800096362
7853824	245.4149475	+	-15.17613749	2.647282119	-27.46481311	-0.115247776	8.250175547	6.938912559	4.190534162	NA	+	+	NA	+	NA	-4.695979604	2.039078892	5.240530553	2.034032132	3.382105191	NA	2.936712331	-1.576290258	-1.662690131	22	-1227.423625	2502.637512	2.982603322	0.000379414	0.65812558	0.805664279
5588220	242.9036761	+	-15.13316417	NA	-21.06658464	-0.514512474	7.176606681	-9.453987686	5.730084797	NA	NA	+	NA	NA	NA	1.883842381	NA	4.987764022	NA	3.542501873	NA	2.99126748	NA	-2.175622056	16	-1234.324753	2502.64218	2.98727121	0.00037853	0.602457946	0.793307672
8230652	245.6489023	+	-17.0367597	NA	-28.23160257	0.132847428	6.947724488	1.245748457	5.053952017	NA	+	+	NA	+	NA	NA	1.628532012	5.190686421	NA	3.176740928	-0.922928912	3.049370328	-1.419554674	-1.35187967	20	-1229.759852	2502.64238	2.987471188	0.000378492	0.628710247	0.804869197
1938688	248.9249867	+	-16.6301951	1.963515666	-21.59963312	0.525975441	7.072275388	0.582491468	4.020299548	NA	NA	+	NA	+	NA	NA	2.646598633	5.921056028	NA	2.667475575	-0.969457124	3.232877854	NA	NA	18	-1232.059199	2502.642384	2.987474497	0.000378491	0.655182922	0.797651164
7853312	248.644348	+	-15.30862031	2.772680651	-20.6124317	0.013427981	8.064642934	5.751504409	4.359505802	NA	NA	+	NA	+	NA	-4.44225203	2.063429958	5.71780749	1.889757429	3.663833021	NA	3.11803716	-1.674587701	-1.852340851	21	-1228.597714	2502.643188	2.988279215	0.000378339	0.665280095	0.802991325
7714560	246.254657	+	-16.34840395	2.491995275	-27.9285986	-0.503160387	6.722936561	1.21212932	2.272545904	NA	+	+	NA	+	+	NA	2.815661437	4.622576455	NA	3.632242475	NA	2.786020113	-1.400105536	-1.709525609	21	-1228.601614	2502.650988	2.996079275	0.000376866	0.647965588	0.803871857
3513600	248.9480841	+	-16.5672345	2.206554088	-21.38418557	0.1300461	8.2036025	0.383333054	3.935781134	NA	NA	+	+	+	NA	NA	2.881258769	5.723090294	NA	3.027022716	NA	3.31239434	-1.638602096	NA	19	-1230.919118	2502.653051	2.998142064	0.000376478	0.652529589	0.799967298
5709052	248.2991769	+	-16.97448466	NA	-20.56347528	-0.067462941	8.821599256	0.139558517	5.577836892	NA	NA	+	+	+	NA	NA	NA	5.525932413	1.697571423	3.26958429	NA	2.8882373	NA	-2.041045411	18	-1232.065726	2502.655437	3.000527764	0.000376029	0.635875335	0.799917436
6264572	245.0031701	+	-16.97716322	NA	-28.34839243	0.28940795	8.579907684	1.186013935	4.937004088	NA	+	+	NA	+	NA	NA	1.413329179	5.480494374	1.747203351	2.59292303	-0.679452896	2.947021439	NA	-1.256134458	20	-1229.767258	2502.657193	3.002283575	0.000375699	0.631300886	0.804548898
1292032	244.5073013	+	-16.60259469	1.699300044	-30.36697283	0.235301214	8.851716221	1.574946998	-0.681121732	NA	+	+	NA	+	+	NA	3.531101664	5.663174905	2.45425086	NA	NA	2.096687631	NA	NA	19	-1230.92139	2502.657596	3.002686727	0.000375623	0.642906336	0.801191109
5617152	235.6573242	+	-6.107025518	2.353186471	-21.12343836	-0.369078271	6.954086759	-1.143361894	2.301369917	+	NA	+	NA	+	+	NA	2.722958013	5.174140232	NA	3.481028572	NA	2.923253237	NA	-1.821449736	20	-1229.76863	2502.659937	3.005028263	0.000375184	0.667824398	0.800392772
5625856	231.0018209	+	-4.54157605	2.151817444	-28.4742498	-0.559645929	7.018228203	4.649638786	4.474491173	+	+	+	NA	+	NA	-3.798562522	1.854008351	4.667078833	NA	3.180763259	NA	3.063821584	NA	-1.64298197	21	-1228.606784	2502.661329	3.006419721	0.000374923	0.666099777	0.802681647
3522560	228.6579234	+	-4.656373464	2.109935851	-31.27149106	0.048073202	9.461165883	-0.376835546	0.458065408	+	+	+	+	+	+	NA	3.912730383	5.045669122	NA	2.68066446	NA	2.543544448	-1.02258889	NA	22	-1227.436468	2502.663198	3.008289058	0.000374573	0.655901432	0.805767341
5723392	248.1345619	+	-15.46503565	1.814435782	-20.51164743	-0.120878244	8.564141278	6.221713163	5.138670187	NA	NA	+	NA	+	NA	-4.790405589	NA	5.401864571	1.960850863	3.649239867	NA	2.73532625	NA	-2.442728363	19	-1230.924316	2502.663447	3.008537787	0.000374526	0.657999939	0.79987798
3645436	228.0789033	+	-4.596812222	NA	-30.04071772	0.14399579	9.537483558	-0.587295421	4.459723729	+	+	+	+	+	NA	NA	2.135170164	5.536303033	1.414247046	2.309477875	NA	3.024457756	-1.210273134	NA	21	-1228.610543	2502.668848	3.013938657	0.000373516	0.641739612	0.805751972
1509372	219.7914865	+	-0.764436297	NA	-29.33156236	-0.037884557	8.875775441	-10.02569709	4.788799658	+	+	+	NA	NA	NA	NA	NA	5.400697871	2.217618623	2.337052574	NA	2.473857935	NA	NA	17	-1233.211692	2502.673384	3.018475303	0.00037267	0.608408977	0.794867748
6141696	245.8592679	+	-16.70423653	2.413101169	-28.95294506	0.343524359	7.14132243	1.28595486	0.925207759	NA	+	+	NA	+	+	NA	3.185845076	5.035585141	NA	3.257366894	-1.274425004	2.433162131	NA	-1.584933868	21	-1228.613965	2502.675691	3.020781881	0.00037224	0.649836717	0.803947982
7800316	227.3464206	+	-3.243690347	NA	-20.62328415	-0.161459264	8.257354038	-10.02706432	5.633559843	+	NA	+	NA	NA	NA	NA	NA	5.630563602	1.772933676	3.60074918	NA	2.841961608	-1.266284991	-2.140918791	18	-1232.07628	2502.676545	3.02163598	0.000372081	0.616219837	0.795977124
5715196	248.289895	+	-16.90705661	NA	-20.5838972	-0.096321558	8.548225116	0.172952472	5.863033075	NA	NA	+	NA	+	+	NA	NA	5.545650173	1.808508969	3.229646123	NA	2.964049973	NA	-2.01719865	18	-1232.07652	2502.677024	3.022115346	0.000371992	0.636442018	0.799756897
1529596	243.9097313	+	-15.64853154	NA	-29.24096119	0.033097999	8.815889525	8.486873192	4.787861559	NA	+	+	NA	+	NA	-5.567933814	NA	5.327038159	2.196502309	2.364019865	NA	2.497739609	NA	NA	18	-1232.078979	2502.681942	3.027033315	0.000371079	0.636568717	0.800908171
5715964	228.6138791	+	-4.501871001	NA	-28.47253175	-0.280474952	8.653973299	-0.801913055	5.431373175	+	+	+	NA	+	+	NA	NA	5.040893331	1.898197564	2.981637929	NA	2.685921459	NA	-1.859243443	20	-1229.78057	2502.683817	3.028908019	0.000370731	0.64321593	0.803156927
5595132	228.8335616	+	-4.416424088	NA	-29.59410705	-0.402902248	8.897881079	5.505770265	5.428403578	+	+	+	+	+	NA	-4.591834872	NA	4.608080147	NA	3.166736348	NA	2.701566875	NA	-1.812886609	20	-1229.783535	2502.689746	3.034836604	0.000369634	0.646153884	0.803422213
5613564	220.3854502	+	-0.618281283	NA	-28.6888197	-0.544894335	7.106438085	-10.16304035	2.35865389	+	+	+	NA	NA	+	NA	2.412891639	4.766529467	NA	2.896906525	NA	2.725359519	NA	-1.333938414	19	-1230.939625	2502.694064	3.039155117	0.000368836	0.607760846	0.798637213
3251964	243.9949024	+	-17.18501765	NA	-31.33328976	0.058447173	9.167714989	1.86663218	2.466928203	NA	+	+	+	+	NA	NA	2.416440453	5.280665035	NA	NA	NA	2.582646792	-0.850952892	NA	18	-1232.085219	2502.694423	3.039513905	0.00036877	0.623407789	0.80261503
7675132	248.5761925	+	-17.04558491	NA	-20.94422062	-0.32269594	7.806048129	0.233784315	5.722040217	NA	NA	+	+	+	NA	NA	NA	5.113978291	NA	3.834426838	NA	2.938346078	-1.289388086	-2.168705764	18	-1232.086658	2502.697301	3.042391987	0.00036824	0.631880201	0.800433578
1949440	244.6849164	+	-17.06079147	2.071927611	-31.19774438	0.583758	9.48761509	1.537500679	-0.38554798	NA	+	+	+	+	+	NA	4.097886879	5.236016183	NA	2.49105412	-0.836458736	2.342356617	NA	NA	21	-1228.62533	2502.698422	3.043512762	0.000368034	0.64324028	0.805280986
5611004	233.7671077	+	-5.774643085	NA	-21.10436221	-0.172712061	8.254623546	-1.263738013	5.252892508	+	NA	+	+	+	NA	NA	1.50001483	5.47237358	NA	2.987867683	NA	3.306419704	NA	-1.40895347	19	-1230.942154	2502.699123	3.044214243	0.000367905	0.649484239	0.800788447
3519740	249.1366454	+	-17.14526188	NA	-21.32870178	-0.083857894	6.745135995	0.638842697	3.047593029	NA	NA	+	NA	+	+	NA	2.862143969	5.652668967	NA	2.808649471	NA	3.166995403	-1.288204263	NA	18	-1232.091193	2502.70637	3.051461311	0.000366574	0.635505046	0.800034891
7804928	230.5799926	+	-5.153096957	1.834472018	-27.97010899	-0.310859249	8.427348617	-0.963154472	4.949290405	+	+	+	NA	+	NA	NA	NA	4.933426596	2.010044132	3.709373502	NA	2.498528185	-1.202970985	-2.352848167	21	-1228.629592	2502.706946	3.052036527	0.000366468	0.654791441	0.8036081
5735936	227.5627098	+	-2.769047168	2.262942084	-20.71753962	-0.065623788	8.530181109	-10.23177204	4.528925743	+	NA	+	NA	NA	NA	NA	1.770901066	5.751172441	1.954175692	3.174164513	NA	3.102260604	NA	-1.782236838	19	-1230.947339	2502.709492	3.054583104	0.000366002	0.637189152	0.795646297
7714556	245.8549535	+	-17.06081419	NA	-28.26323255	-0.466083927	6.867910988	1.405662197	2.949190252	NA	+	+	NA	+	+	NA	2.332176469	4.760620069	NA	3.175558853	NA	2.850747306	-1.168215651	-1.355255449	20	-1229.79368	2502.710036	3.055126881	0.000365903	0.627190342	0.804952578
5615356	237.1222501	+	-14.49995812	NA	-29.77419935	-0.161429069	9.485004451	-8.663306837	1.345622214	NA	+	+	+	NA	+	NA	2.849133719	4.836775216	NA	2.729465025	NA	2.543255525	NA	-1.055284225	19	-1230.947627	2502.710068	3.055159394	0.000365897	0.58506565	0.801504023
6133244	233.8320317	+	-5.732137368	NA	-21.24300638	0.179412622	7.166548304	-1.27479011	5.270305476	+	NA	+	NA	+	NA	NA	1.472899818	5.691453922	NA	3.049553754	-0.79882075	3.231946443	NA	-1.495993155	19	-1230.949811	2502.714436	3.059527016	0.000365098	0.651532837	0.800312655
2069756	248.5196733	+	-17.094322	NA	-21.00118426	0.611821693	8.4398307	0.387540538	4.633572386	NA	NA	+	NA	+	NA	NA	2.049082943	6.329607777	1.710237333	2.262960036	-0.599469348	3.217023108	NA	NA	18	-1232.097044	2502.718074	3.063164604	0.000364435	0.639944427	0.799515329
6100224	248.6604412	+	-16.58127896	1.733389499	-21.11509702	-0.008608421	7.178810565	0.238287445	5.265821115	NA	NA	+	NA	+	NA	NA	NA	5.128036062	NA	3.910778941	-0.779188584	2.757944839	NA	-2.534296529	18	-1232.097246	2502.718476	3.063567224	0.000364362	0.649451093	0.79790328
3520256	245.8549472	+	-16.49971092	1.985047723	-29.04113051	-0.278116979	6.708963246	1.509799999	1.59098256	NA	+	+	NA	+	+	NA	3.522214399	4.944809946	NA	2.858013751	NA	2.821968915	-1.299740211	NA	20	-1229.798482	2502.71964	3.064731	0.00036415	0.644042812	0.802552341
2066172	237.3729435	+	-14.11974417	NA	-28.70962006	0.487714861	8.690828272	-8.48240392	4.475915031	NA	+	+	NA	NA	NA	NA	1.953482418	5.822728471	1.918016768	2.071892448	-0.730974224	2.962602009	NA	NA	18	-1232.098626	2502.721238	3.066329169	0.000363859	0.593790103	0.797921017
7837180	234.9859291	+	-6.50254615	NA	-20.71945438	-0.017958414	8.041044663	-1.44567136	5.200281018	+	NA	+	NA	+	NA	NA	1.527612388	5.87081233	1.614648905	3.165955532	NA	3.224299852	-1.372839803	-1.477960577	20	-1229.799752	2502.722181	3.067272232	0.000363687	0.648378759	0.802916012
1281788	236.2913375	+	-14.17052683	NA	-30.36301146	0.275176902	10.18057901	-8.338203657	2.739723759	NA	+	+	+	NA	NA	NA	2.154579211	5.731244197	1.941283406	NA	NA	2.544144495	NA	NA	17	-1233.237128	2502.724256	3.069346562	0.00036331	0.58849576	0.797278772
1441792	229.0448358	+	-4.626831262	1.929311159	-31.63619541	0.065269237	9.806757801	5.350581939	-0.055157471	+	+	+	+	+	+	-4.223275492	3.94921175	4.997578294	NA	2.441425605	NA	2.443858099	NA	NA	22	-1227.467039	2502.72434	3.069430678	0.000363295	0.661063999	0.805580484
5633788	245.3631339	+	-16.09250448	NA	-28.61351319	-0.467830035	7.065256851	8.499305578	2.326130914	NA	+	+	NA	+	+	-5.337131058	2.427895858	4.69966213	NA	2.912739178	NA	2.745264088	NA	-1.314106102	20	-1229.801594	2502.725864	3.070955145	0.000363018	0.636646751	0.80469819
1561856	248.3782094	+	-15.50273157	2.005836973	-20.95007377	0.283916555	8.495739252	6.466690376	3.957000654	NA	NA	+	NA	+	NA	-4.712387547	2.511980976	6.106922849	2.028695723	2.444651342	NA	3.20530647	NA	NA	19	-1230.956185	2502.727184	3.072274828	0.000362779	0.662922001	0.799511372
6133248	235.0874929	+	-5.873820565	2.440305053	-21.3126855	0.228541763	7.091987355	-1.284106435	4.527778047	+	NA	+	NA	+	NA	NA	1.954251179	5.581111521	NA	3.426363208	-0.940530425	3.132836199	NA	-1.823647661	20	-1229.802514	2502.727705	3.072796354	0.000362684	0.670481515	0.800100076
1547516	248.4596007	+	-17.10702577	NA	-20.92071797	0.313307687	9.161597683	0.409541858	4.651234426	NA	NA	+	+	+	NA	NA	2.046121261	6.116136556	1.580952614	2.258147012	NA	3.278475255	NA	NA	18	-1232.10201	2502.728006	3.073097118	0.00036263	0.638301569	0.799847594
5756924	229.8750506	+	-4.749922916	NA	-28.60033702	-0.161534541	8.527042608	5.055299431	4.973005327	+	+	+	NA	+	NA	-4.255910408	1.386112104	5.298118066	1.835579335	2.56907131	NA	3.00059731	NA	-1.252246054	21	-1228.6433	2502.734361	3.079451931	0.000361479	0.650591839	0.804661568
5723644	235.4425164	+	-6.436541457	NA	-20.61312292	-0.119216664	8.432048093	4.134588624	5.603506797	+	NA	+	NA	+	NA	-4.226044992	NA	5.598080246	1.732459562	3.269747496	NA	2.881122627	NA	-2.049841915	19	-1230.963498	2502.74181	3.086901177	0.000360135	0.653998189	0.800692397
4036608	229.895196	+	-4.63004959	2.102941005	-29.66350661	0.443346599	6.814699145	-0.473211319	3.795766842	+	+	+	NA	+	NA	NA	2.80024199	5.511626013	NA	2.814492342	-1.159782642	2.98528226	-1.476428082	NA	21	-1228.647644	2502.743049	3.088140279	0.000359912	0.660842129	0.802888998
3638780	227.3156978	+	-3.155309194	NA	-21.00222479	0.190120033	8.152652806	-9.858727699	4.658507841	+	NA	+	NA	NA	NA	NA	2.172173377	6.260249628	1.810645538	2.566679759	NA	3.258517919	-1.42279027	NA	18	-1232.109735	2502.743456	3.0885472	0.000359839	0.618877881	0.795837626
1955836	229.0272934	+	-4.270683601	NA	-29.92976234	0.347809113	7.173528997	5.492586476	4.556650502	+	+	+	NA	+	NA	-4.385200945	2.077334296	5.465586413	NA	2.269153449	-1.04651371	3.038651749	NA	NA	20	-1229.810495	2502.743667	3.088758055	0.000359801	0.65209883	0.802465994
5612796	241.9866178	+	-14.50756867	NA	-21.01031204	-0.359234473	7.08087062	-8.638502708	3.041249305	NA	NA	+	NA	NA	+	NA	2.208224702	5.261463854	NA	3.157175168	NA	2.99640718	NA	-1.536857977	17	-1233.248089	2502.746179	3.091269568	0.00035935	0.600537473	0.794581457
5742588	227.7715013	+	-4.292006441	NA	-29.47599116	-0.052642532	9.615191486	-0.64873177	4.889677367	+	+	+	+	+	NA	NA	1.490572438	5.253650248	1.446332068	2.493557214	NA	2.985787293	NA	-1.115493478	21	-1228.650208	2502.748178	3.093268906	0.000358991	0.643771555	0.805145521
2078716	228.0489572	+	-4.552830669	NA	-30.29790329	0.643176643	8.420519706	-0.540356438	1.302794938	+	+	+	NA	+	+	NA	3.124823453	5.789129081	1.626352954	2.117071068	-0.997180947	2.472203062	NA	NA	21	-1228.651516	2502.750794	3.095884476	0.000358521	0.646062752	0.804722848
1427452	221.0441225	+	-0.940860117	NA	-29.21809433	-0.392268781	7.122173635	-11.26583993	4.607726683	+	+	+	NA	NA	NA	2.783650527	2.044654323	5.055882337	NA	2.280820983	NA	3.175098181	NA	NA	18	-1232.114045	2502.752075	3.097166134	0.000358292	0.614772005	0.797034007
1285888	243.8623501	+	-16.58337219	1.733420134	-30.8423039	0.343036148	10.22748645	1.558459294	1.979570229	NA	+	+	+	+	NA	NA	2.63008292	5.65866363	2.022573035	NA	NA	2.464638372	NA	NA	19	-1230.969218	2502.75325	3.098341112	0.000358081	0.641548612	0.801622945
1934588	241.6653676	+	-14.47575305	NA	-21.50576374	0.405727384	7.158039119	-8.533585733	4.727490842	NA	NA	+	NA	NA	NA	NA	2.117256273	5.970917187	NA	2.477317134	-0.861363032	3.28250665	NA	NA	16	-1234.380865	2502.754405	3.099495787	0.000357875	0.603262818	0.792550801
1251068	243.5385176	+	-16.74250141	NA	-30.50949635	0.161408042	9.125503237	1.467134452	2.781259963	NA	+	+	NA	+	NA	NA	NA	5.536228364	2.602151004	NA	NA	1.884680407	NA	NA	16	-1234.381306	2502.755287	3.100377821	0.000357717	0.62570248	0.797882739
1283328	248.3149842	+	-16.52950622	1.734587885	-21.4841502	0.430655416	8.762428623	0.509464627	1.994718256	NA	NA	+	NA	+	NA	NA	2.696256886	6.405278285	2.377080814	NA	NA	2.682582964	NA	NA	17	-1233.254717	2502.759433	3.104524201	0.000356976	0.652804794	0.796087294
8230912	230.8282436	+	-4.890298806	2.587103202	-28.56948852	0.185263087	6.823322867	-0.692210996	4.259409375	+	+	+	NA	+	NA	NA	2.173901231	5.164413285	NA	3.574660345	-1.100727589	2.927026406	-1.552811121	-1.679871026	22	-1227.48995	2502.770162	3.11525327	0.000355066	0.663819348	0.804381159
5747964	248.8541158	+	-17.17067286	NA	-20.55545538	0.028232535	8.368317717	0.306302787	3.06482432	NA	NA	+	NA	+	+	NA	2.135749321	5.745846795	1.682996418	2.902742124	NA	2.927992759	NA	-1.442248948	19	-1230.978325	2502.771466	3.116556627	0.000354835	0.637939756	0.801446587
7702528	222.8349325	+	-1.212386093	2.206154959	-27.61072357	-0.588198886	6.718512161	-10.18736031	4.492598094	+	+	+	NA	NA	NA	NA	2.003026293	4.779222138	NA	3.607142094	NA	3.07055243	-1.614987797	-1.725519639	20	-1229.824614	2502.771904	3.116994616	0.000354757	0.624361566	0.798566542
3252220	226.3443771	+	-3.868142668	NA	-31.91261325	0.02854831	9.205096564	-0.162646482	2.509738313	+	+	+	+	+	NA	NA	2.409897313	5.322850055	NA	NA	NA	2.569851765	-0.755356815	NA	19	-1230.978571	2502.771957	3.117048289	0.000354748	0.639799041	0.80218121
1552124	236.7698924	+	-14.45618463	NA	-30.16785514	0.205768428	10.25613585	-8.599086045	0.966438624	NA	+	+	+	NA	+	NA	3.222513858	5.387677373	1.373069704	2.131696181	NA	2.501290775	NA	NA	19	-1230.981489	2502.777794	3.122884608	0.000353714	0.587250408	0.801163458
5347068	244.8104016	+	-16.94256871	NA	-29.98233818	-0.3278234	7.065264398	1.962898121	2.641327784	NA	+	+	NA	+	NA	NA	2.053726343	5.045519552	NA	NA	NA	2.614730076	NA	-0.575347318	17	-1233.266181	2502.782361	3.127452019	0.000352907	0.627209201	0.799576826
1288188	219.3176132	+	-0.709266971	NA	-30.41362107	0.129041678	8.801954466	-9.915834982	0.195448374	+	+	+	NA	NA	+	NA	3.035974471	5.763915675	2.289106554	NA	NA	2.177191036	NA	NA	18	-1232.130119	2502.784223	3.129314048	0.000352579	0.608666399	0.796879537
6141948	228.3480531	+	-4.394336563	NA	-29.7378852	0.282162796	7.211613784	-0.520684618	1.783490648	+	+	+	NA	+	+	NA	2.68219739	5.198785925	NA	2.824822674	-1.164457394	2.519142139	NA	-1.226216813	21	-1228.669189	2502.78614	3.131231022	0.000352241	0.645251717	0.804613836
1432828	248.3257547	+	-16.16704066	NA	-21.26277524	0.111913041	8.549074426	7.692982537	4.741590649	NA	NA	+	+	+	NA	-5.437408572	2.118147457	5.755435227	NA	2.44514206	NA	3.364111056	NA	NA	18	-1232.131402	2502.786789	3.131879631	0.000352127	0.644947348	0.799886665
5347324	227.2926916	+	-3.717440071	NA	-30.57015129	-0.356595647	7.053026486	-0.055020216	2.665139622	+	+	+	NA	+	NA	NA	2.067741354	5.100163338	NA	NA	NA	2.599693572	NA	-0.557905208	18	-1232.13143	2502.786845	3.131936086	0.000352117	0.643431078	0.799212493
3651328	245.3584278	+	-16.37368445	2.21106378	-28.87681312	0.120506393	8.339233211	1.165385001	1.541016335	NA	+	+	NA	+	+	NA	3.418810068	5.4932349	2.097639276	2.607562486	NA	2.685901362	-1.272265286	NA	21	-1228.671686	2502.791133	3.136223627	0.000351363	0.64747863	0.80403535
5588732	239.5158038	+	-14.92935372	NA	-27.63283837	-0.670285969	7.220465053	-9.461071293	5.547366876	NA	+	+	NA	NA	NA	2.137729651	NA	4.483680787	NA	3.337853703	NA	2.819326074	NA	-2.02565706	17	-1233.271168	2502.792336	3.137427089	0.000351151	0.592426925	0.796779641
1412604	225.6760808	+	-2.263173197	NA	-21.3857794	0.036147536	8.589723906	-10.04869727	4.742565588	+	NA	+	+	NA	NA	NA	2.120639366	5.820592745	NA	2.419873435	NA	3.341866285	NA	NA	17	-1233.271481	2502.792961	3.138051984	0.000351042	0.61807921	0.793959411
1279744	236.9301924	+	-13.58449052	1.421451388	-29.46107357	0.191440697	9.007424484	-8.406176329	2.14298485	NA	+	+	NA	NA	NA	NA	2.485285151	5.801695396	2.570967841	NA	NA	2.491482725	NA	NA	17	-1233.271516	2502.793032	3.138122938	0.000351029	0.603417277	0.794790218
3530496	244.5857563	+	-15.52034079	2.085922145	-29.88573456	0.014887018	8.972659429	8.271807746	3.812083559	NA	+	+	+	+	NA	-5.296865745	2.756230513	5.108503285	NA	2.783553891	NA	3.064358614	-1.49668016	NA	21	-1228.672957	2502.793676	3.138766598	0.000350916	0.650576444	0.804932304
8230140	248.9155957	+	-17.13146533	NA	-21.14265078	0.203290282	6.865536125	0.365120425	5.264228696	NA	NA	+	NA	+	NA	NA	1.61397287	5.671386744	NA	3.425588965	-0.783975632	3.24688511	-1.505029637	-1.528571782	19	-1230.992676	2502.800167	3.145258073	0.000349779	0.635767339	0.801699749
1300224	244.0746955	+	-15.45055612	1.624287295	-29.92811474	0.22864025	8.888740807	7.96993059	2.04810552	NA	+	+	NA	+	NA	-4.956742292	2.551819433	5.752423121	2.499063266	NA	NA	2.487019877	NA	NA	19	-1230.993598	2502.802011	3.147102164	0.000349457	0.650740802	0.801075052
7800064	241.7403043	+	-13.78358681	1.835956921	-20.5222458	-0.168717952	8.357049812	-8.917052208	5.168748132	NA	NA	+	NA	NA	NA	NA	NA	5.434991269	2.004362728	4.036686339	NA	2.68949337	-1.461876888	-2.552190771	18	-1232.139465	2502.802916	3.148007033	0.000349299	0.615871235	0.794344494
5577984	248.563682	+	-16.5946643	1.678168453	-20.98807788	-0.371436645	8.123383972	0.257678808	5.274754429	NA	NA	+	+	+	NA	NA	NA	4.90509267	NA	3.852591804	NA	2.832122573	NA	-2.45781769	18	-1232.13998	2502.803945	3.149036186	0.000349119	0.647132018	0.798247318
5588988	221.6275148	+	-1.215668716	NA	-28.21773094	-0.697172693	7.211430097	-11.35486518	5.536526883	+	+	+	NA	NA	NA	2.662825942	NA	4.529918733	NA	3.299405365	NA	2.791670619	NA	-2.008530343	18	-1232.142306	2502.808598	3.153689046	0.000348308	0.612568632	0.797098243
1282044	218.1765925	+	-0.32926062	NA	-30.9126594	0.236351041	10.16081969	-10.00104322	2.758055433	+	+	+	+	NA	NA	NA	2.166062135	5.758613263	1.853808018	NA	NA	2.53043961	NA	NA	18	-1232.142408	2502.808802	3.153892974	0.000348272	0.607573186	0.797241082
1553664	248.993409	+	-16.58292146	2.092632645	-20.87669886	0.296048314	8.456674062	0.324750348	1.603820917	NA	NA	+	NA	+	+	NA	3.377714063	6.052983538	1.976400013	2.504304245	NA	2.886909752	NA	NA	19	-1230.997155	2502.809124	3.154215059	0.000348216	0.656300339	0.799286515
5611008	234.9959565	+	-5.911775238	2.382707636	-21.15413667	-0.201462145	8.274895837	-1.261276203	4.530892345	+	NA	+	+	+	NA	NA	1.969127564	5.316238101	NA	3.35207945	NA	3.224307007	NA	-1.723498634	20	-1229.843552	2502.809781	3.154872278	0.000348102	0.667755202	0.800475409
7707900	248.8112556	+	-17.14084032	NA	-21.01210845	-0.147025361	7.91141257	0.377162624	5.248481996	NA	NA	+	+	+	NA	NA	1.635955555	5.453579182	NA	3.359836289	NA	3.32007528	-1.477003275	-1.445573142	19	-1230.998813	2502.812441	3.157531813	0.000347639	0.633877944	0.802123751
5705468	237.2638973	+	-14.09578694	NA	-28.13170064	-0.17693501	9.594548077	-8.644877008	5.34619243	NA	+	+	+	NA	NA	NA	NA	5.034225599	1.746523632	2.997936799	NA	2.655168431	NA	-1.820130007	18	-1232.145398	2502.814781	3.159872395	0.000347232	0.589627324	0.798332804
7820540	248.1279528	+	-15.89615093	NA	-20.51964946	-0.095850237	8.19684722	6.729512333	5.630434211	NA	NA	+	NA	+	NA	-5.168348436	NA	5.570324149	1.749653252	3.618637868	NA	2.862914039	-1.255378778	-2.125957836	19	-1231.000727	2502.816268	3.161359087	0.000346974	0.642336053	0.801685955
3527936	248.820424	+	-15.50614588	2.037346075	-21.4908402	-0.092587421	6.571902296	6.654043417	4.039986558	NA	NA	+	NA	+	NA	-4.698133185	2.802204385	5.616707953	NA	3.065867193	NA	3.344287561	-1.637719782	NA	19	-1231.002367	2502.819548	3.164639001	0.000346406	0.659267496	0.799694635
1410560	226.4893349	+	-2.112210241	1.53249343	-21.60479328	-0.196528848	6.982739995	-10.04084413	4.236500928	+	NA	+	NA	NA	NA	NA	2.487813036	5.624270154	NA	2.618984518	NA	3.329112219	NA	NA	17	-1233.28591	2502.821819	3.166910106	0.000346013	0.630461509	0.7922562
3659004	248.3453805	+	-15.96853215	NA	-20.89451694	0.254624272	8.091502669	6.981713321	4.659609599	NA	NA	+	NA	+	NA	-5.134721676	2.170437789	6.194346987	1.785616021	2.590398016	NA	3.280878656	-1.411928548	NA	19	-1231.003833	2502.82248	3.167571161	0.000345898	0.645118833	0.801558403
5703168	227.3118693	+	-2.866326341	1.610477977	-20.61522851	-0.190700936	8.623358088	-10.23165805	5.195203544	+	NA	+	NA	NA	NA	NA	NA	5.485689983	1.972549619	3.585985596	NA	2.729517729	NA	-2.413797742	18	-1232.149397	2502.822779	3.167870106	0.000345847	0.630188695	0.794189193
3510016	237.4030782	+	-13.67709927	1.89049012	-29.40596375	-0.036504428	8.96887174	-8.678217319	3.890721226	NA	+	+	+	NA	NA	NA	2.708247855	5.142707735	NA	2.792847985	NA	3.070691313	-1.58416815	NA	19	-1231.004779	2502.824372	3.169462852	0.000345571	0.601793285	0.798933002
1949696	227.8345864	+	-4.36875515	2.054687989	-31.80289683	0.573295868	9.489303854	-0.39843284	-0.355689472	+	+	+	+	+	+	NA	4.093960346	5.301441771	NA	2.452198202	-0.86507425	2.319234184	NA	NA	22	-1227.518755	2502.827771	3.172862294	0.000344984	0.65848172	0.805230599
5627648	244.7501438	+	-15.49433083	2.24170941	-29.12956437	-0.240097341	9.044264198	8.136776609	4.313565054	NA	+	+	+	+	NA	-5.215567909	1.974620656	4.729428412	NA	3.057078402	NA	3.013797583	NA	-1.437370462	21	-1228.690863	2502.829488	3.17457888	0.000344689	0.653469981	0.804498394
5580028	241.5057448	+	-14.26957703	NA	-21.0761569	-0.514584913	7.167421681	-8.64024021	5.941603595	NA	NA	+	NA	NA	+	NA	NA	5.015582286	NA	3.514759027	NA	3.040649712	NA	-2.139053321	16	-1234.419377	2502.831428	3.17651873	0.000344354	0.599353662	0.792606506
5742592	229.22921	+	-4.515397805	2.400862144	-29.23960427	-0.053990664	9.684947166	-0.686683621	4.162642253	+	+	+	+	+	NA	NA	1.951553362	5.157771723	1.6280548	2.849864057	NA	2.898858424	NA	-1.43911288	22	-1227.522256	2502.834775	3.179865804	0.000343779	0.662581675	0.804678305
4167424	245.2120943	+	-16.31308322	2.317748257	-28.82533237	0.654197617	8.289402945	1.028079076	3.628714061	NA	+	+	NA	+	NA	NA	2.745230119	5.858453436	1.947647491	2.64389914	-0.868684215	2.900852313	-1.538321651	NA	21	-1228.694012	2502.835785	3.180875496	0.000343605	0.649657072	0.803840168
7681276	248.5940822	+	-16.86598916	NA	-21.07693436	-0.453092217	6.848912622	0.357227535	6.588118514	NA	NA	+	NA	+	+	NA	NA	5.093079148	NA	3.802422666	NA	3.172804166	-1.456182516	-2.116029194	18	-1232.15783	2502.839646	3.184736539	0.000342942	0.632872343	0.799998746
1378044	237.3029835	+	-13.88118608	NA	-28.97881058	-0.438463305	7.163997459	-8.380510293	4.938522495	NA	+	+	NA	NA	NA	NA	NA	4.753184698	NA	2.664686919	NA	2.628388105	NA	NA	15	-1235.543933	2502.83969	3.184781112	0.000342935	0.587169832	0.7928355
1943292	237.6841523	+	-14.42047092	NA	-29.55286504	0.472383774	7.198182305	-8.521283416	1.180757042	NA	+	+	NA	NA	+	NA	3.26750908	5.436332251	NA	2.374692057	-1.216420345	2.544282508	NA	NA	18	-1232.160437	2502.84486	3.189951051	0.000342049	0.590152939	0.798468952
6096380	225.9329847	+	-2.332409561	NA	-21.17592593	-0.03872689	7.22747434	-10.16330732	5.708184249	+	NA	+	NA	NA	NA	NA	NA	5.390359795	NA	3.52086438	-0.735243296	2.877204393	NA	-2.152350124	17	-1233.300008	2502.850016	3.195107234	0.000341169	0.61751301	0.793440158
6100992	229.1782339	+	-4.30780776	1.575346605	-28.77013619	-0.086160293	7.235018369	-0.746666593	5.090489784	+	+	+	NA	+	NA	NA	NA	4.729249029	NA	3.616394469	-0.942626701	2.53588466	NA	-2.314866198	20	-1229.864673	2502.852022	3.197113443	0.000340827	0.655647917	0.801178095
5615612	218.8423733	+	-0.527882157	NA	-30.3056497	-0.181624682	9.503938243	-10.3397992	1.356898385	+	+	+	+	NA	+	NA	2.861360458	4.891442854	NA	2.686238848	NA	2.525255246	NA	-1.026869488	20	-1229.866069	2502.854815	3.199906367	0.000340351	0.604467447	0.801343089
4035840	249.0940093	+	-16.52777243	2.22846991	-21.59030572	0.567055663	6.70664518	0.394356752	3.911538281	NA	NA	+	NA	+	NA	NA	2.904577888	6.007884386	NA	3.075350101	-0.996720815	3.226489947	-1.678058601	NA	19	-1231.020527	2502.855868	3.200958854	0.000340172	0.655223333	0.799307489
3530748	229.0440573	+	-4.653058453	NA	-30.42997954	-0.037995132	8.992254217	5.740850612	4.536768177	+	+	+	+	+	NA	-4.609886057	2.201397783	5.203011058	NA	2.478501924	NA	3.100277444	-1.227253743	NA	21	-1228.704889	2502.85754	3.202630866	0.000339888	0.646360286	0.805509867
1148156	241.3544477	+	-14.35829534	NA	-22.09468357	-0.080385824	7.00333733	-8.247597719	2.640715034	NA	NA	+	NA	NA	NA	NA	2.355746034	5.831478738	NA	NA	NA	2.845299292	NA	NA	14	-1236.665458	2502.858188	3.203279027	0.000339778	0.60028791	0.789185657
1427196	239.344319	+	-14.97436227	NA	-28.63138482	-0.362753344	7.129784762	-9.327608659	4.615874072	NA	+	+	NA	NA	NA	2.245296308	2.032274286	5.00843142	NA	2.316642008	NA	3.198396592	NA	NA	17	-1233.305934	2502.861868	3.206959265	0.000339153	0.593944334	0.796845802
5574140	225.8626442	+	-2.362880188	NA	-21.05046575	-0.369909782	8.193526124	-10.16866733	5.700223392	+	NA	+	+	NA	NA	NA	NA	5.180336412	NA	3.473431578	NA	2.940943464	NA	-2.085927596	17	-1233.308014	2502.866028	3.211119423	0.000338448	0.615519405	0.793888885
1398524	244.414104	+	-15.6875265	NA	-29.41210673	-0.389664595	7.108453186	8.885728489	4.932684032	NA	+	+	NA	+	NA	-5.609283061	NA	4.731209392	NA	2.659628415	NA	2.626118382	NA	NA	17	-1233.308398	2502.866795	3.211886432	0.000338318	0.63488642	0.799066021
3651580	229.0203374	+	-4.859412866	NA	-29.5392874	0.033535264	8.280624143	-0.514832465	2.274194764	+	+	+	NA	+	+	NA	2.859467593	5.529654481	1.840367635	2.314633494	NA	2.729416836	-0.985821453	NA	21	-1228.709932	2502.867625	3.212715689	0.000338178	0.643285754	0.805106389
3518204	237.0707373	+	-14.48547258	NA	-30.24653486	0.018906646	9.405037006	-8.557343199	1.366044562	NA	+	+	+	NA	+	NA	3.294047154	5.115697058	NA	2.519160827	NA	2.641332529	-1.037965777	NA	19	-1231.026422	2502.867659	3.212749638	0.000338172	0.584425085	0.801538424
1308412	244.0639853	+	-16.05470789	NA	-30.33865571	0.200935205	8.746909099	8.508641263	0.150962915	NA	+	+	NA	+	+	-5.272871649	3.044868244	5.689441491	2.272450091	NA	NA	2.192099617	NA	NA	19	-1231.027392	2502.869599	3.214690365	0.000337844	0.636736465	0.802993314
3639296	222.2290804	+	-1.416574962	1.932005372	-28.55347315	0.046732459	8.366485865	-10.06266458	3.817383875	+	+	+	NA	NA	NA	NA	2.589995122	5.664717032	2.139092701	2.571404647	NA	2.978365877	-1.493421592	NA	20	-1229.874782	2502.872241	3.217331523	0.000337399	0.624545172	0.798709479
1416704	234.6213834	+	-5.863412118	1.924663816	-21.46383079	0.092876456	8.570394516	-1.139126853	4.0532907	+	NA	+	+	+	NA	NA	2.639519051	5.739488588	NA	2.602884713	NA	3.304117026	NA	NA	19	-1231.03064	2502.876094	3.2211851	0.000336749	0.665106492	0.798966805
7833596	221.6191652	+	-1.407918535	NA	-27.86698408	-0.181738506	8.303476267	-10.03653048	4.996774441	+	+	+	NA	NA	NA	NA	1.502444506	5.401597429	1.85308018	2.913588879	NA	3.007112832	-1.34967111	-1.316199392	20	-1229.879812	2502.882301	3.227391549	0.000335706	0.609373057	0.800384834
5635836	244.3909952	+	-16.35590657	NA	-30.23046933	-0.104468282	9.473779337	8.989566515	1.3230073	NA	+	+	+	+	+	-5.719737647	2.876817626	4.827562883	NA	2.70170272	NA	2.544331207	NA	-1.005900313	21	-1228.717295	2502.882351	3.227442038	0.000335697	0.634007176	0.80726288
6264064	248.7362386	+	-16.35463715	2.628787879	-20.74002692	0.424018729	8.470138506	0.085663378	4.36317415	NA	NA	+	NA	+	NA	NA	1.903761578	5.885953184	1.798928739	3.24134087	-0.674225982	3.051856761	NA	-1.797180319	20	-1229.881826	2502.886328	3.231419154	0.00033503	0.660714729	0.800603311
1941248	244.6593849	+	-16.68195049	1.960847971	-30.24530151	0.374400993	9.090523647	1.520884195	3.824798301	NA	+	+	+	+	NA	NA	2.585595449	5.243869685	NA	2.417724682	-0.664027432	2.990945991	NA	NA	20	-1229.883279	2502.889235	3.23432622	0.000334544	0.644058848	0.803022002
3376892	237.077667	+	-14.03273683	NA	-29.41443921	0.183013846	8.735735867	-8.223090441	2.56092764	NA	+	+	NA	NA	NA	NA	2.250976693	5.874529807	2.402588807	NA	NA	2.527831492	-0.950885146	NA	17	-1233.320651	2502.891303	3.236393699	0.000334198	0.590839554	0.796361608
1279484	226.0847402	+	-2.62346761	NA	-21.4828583	0.327261074	8.709057856	-9.769700308	2.7732544	+	NA	+	NA	NA	NA	NA	2.231199985	6.507768163	2.209994394	NA	NA	2.749796225	NA	NA	16	-1234.449424	2502.891521	3.236612308	0.000334162	0.62051401	0.791722623
6227708	237.6122879	+	-14.09497199	NA	-27.73861302	0.100754343	8.751663502	-8.638936072	5.360701961	NA	+	+	NA	NA	NA	NA	NA	5.264364777	1.905222843	3.03679864	-0.58672585	2.613512993	NA	-1.889621052	18	-1232.18496	2502.893904	3.238995363	0.000333764	0.592244601	0.797687366
1302268	243.3986076	+	-15.98324423	NA	-30.82786444	0.309728884	10.11560144	8.944983265	2.733472003	NA	+	+	+	+	NA	-5.619226646	2.167171891	5.685064609	1.835500822	NA	NA	2.547951365	NA	NA	19	-1231.040073	2502.894962	3.240052673	0.000333587	0.635788082	0.803349789
4032252	238.0254934	+	-14.17931102	NA	-28.6675533	0.33320029	6.913936126	-8.417900641	4.564995615	NA	+	+	NA	NA	NA	NA	2.228598095	5.520933696	NA	2.650280873	-1.003666917	3.077200506	-1.476581911	NA	18	-1232.185695	2502.895376	3.240466773	0.000333518	0.590829917	0.798139966
1179644	227.1411917	+	-4.253668347	NA	-32.81554301	0.123467511	9.814797644	5.919587774	-1.006768526	+	+	+	+	+	+	-4.490324411	3.58856661	5.225271748	NA	NA	NA	2.037309259	NA	NA	20	-1229.886401	2502.895478	3.240568579	0.000333501	0.644989718	0.80385069
7690236	230.6225466	+	-4.909501743	NA	-28.27365634	-0.639613419	6.911258334	5.127548539	5.564782442	+	+	+	NA	+	NA	-4.325160852	NA	4.569836218	NA	3.598802577	NA	2.766880713	-1.127879124	-2.047875934	20	-1229.886481	2502.895638	3.24072862	0.000333474	0.64555399	0.803234658
2066428	219.7737165	+	-0.669790648	NA	-29.24950169	0.472419236	8.625194612	-10.09648118	4.473992419	+	+	+	NA	NA	NA	NA	1.967358462	5.868410324	1.843029217	2.050047437	-0.772858806	2.939873666	NA	NA	19	-1231.040746	2502.896307	3.241398099	0.000333363	0.612344687	0.798046952
3508224	221.820639	+	-0.912598395	1.692494077	-28.7078194	-0.362902128	6.703138122	-10.03390675	4.02514552	+	+	+	NA	NA	NA	NA	2.640497109	5.113109337	NA	2.825372046	NA	3.138853957	-1.536523923	NA	19	-1231.043547	2502.901909	3.247000372	0.00033243	0.620627082	0.797050463
6264832	229.8242187	+	-4.637209472	2.472897252	-28.73370054	0.348443848	8.55546089	-0.771572917	4.169788118	+	+	+	NA	+	NA	NA	1.92110325	5.473306566	1.835247359	2.926168407	-0.839810218	2.822467613	NA	-1.560593001	22	-1227.556807	2502.903876	3.248966532	0.000332104	0.665848228	0.804126103
5744380	237.8419933	+	-14.21134802	NA	-28.07880247	-0.141813184	8.609669747	-8.585378608	2.338675391	NA	+	+	NA	NA	+	NA	2.298953283	5.239603556	1.91525145	2.654908049	NA	2.628277699	NA	-1.265865153	19	-1231.04494	2502.904696	3.249786545	0.000331968	0.591688039	0.799779503
5625344	236.1990633	+	-6.060347709	2.277824879	-21.21305829	-0.394236151	6.961788497	3.794309794	4.645185612	+	NA	+	NA	+	NA	-3.677268967	1.861193441	5.200605221	NA	3.43367056	NA	3.244596949	NA	-1.835684962	20	-1229.892526	2502.907728	3.252818904	0.000331465	0.6719714	0.800289085
8198140	229.0334068	+	-4.599000892	NA	-28.65982253	-0.076813886	7.040520101	-0.785511516	5.510003292	+	+	+	NA	+	NA	NA	NA	4.895003116	NA	3.577570931	-0.864338448	2.64743275	-1.129034769	-2.034996401	20	-1229.892908	2502.908493	3.253583951	0.000331338	0.641377829	0.803174104
8361728	245.6331078	+	-16.18363695	2.791607857	-27.77252987	0.390189713	8.232391721	0.764688384	4.092383246	NA	+	+	NA	+	NA	NA	2.1301666	5.499031211	1.860548848	3.403937184	-0.823145579	2.847384304	-1.612471006	-1.659374539	22	-1227.559417	2502.909096	3.254186752	0.000331238	0.653099206	0.805158994
1286144	227.2970023	+	-4.107961527	1.710671756	-31.46929827	0.29995788	10.20051517	-0.327975824	2.00881883	+	+	+	+	+	NA	NA	2.638136471	5.685466039	1.919249766	NA	NA	2.451543411	NA	NA	20	-1229.893427	2502.909532	3.254622513	0.000331166	0.656221518	0.801684425
1943548	219.4900024	+	-0.515139125	NA	-30.08303884	0.463288593	7.191175797	-10.19000631	1.205966039	+	+	+	NA	NA	+	NA	3.26610377	5.499100292	NA	2.342432767	-1.246319863	2.522109905	NA	NA	19	-1231.047745	2502.910305	3.255395612	0.000331038	0.609630191	0.798357703
3509500	241.8000163	+	-14.54002442	NA	-21.30430209	0.072388796	8.236695069	-8.537929829	4.722999818	NA	NA	+	+	NA	NA	NA	2.280844984	5.81379226	NA	2.786707734	NA	3.358204044	-1.525396753	NA	17	-1233.330411	2502.910823	3.255913953	0.000330952	0.599740091	0.794991787
6141952	229.7562821	+	-4.595465261	2.379245898	-29.5777048	0.338821328	7.132847939	-0.552046649	0.946125067	+	+	+	NA	+	+	NA	3.19426337	5.108853272	NA	3.202224786	-1.305812462	2.410867638	NA	-1.54905137	22	-1227.561975	2502.914212	3.259302556	0.000330392	0.664023865	0.804144123
1438972	248.8358565	+	-16.22862613	NA	-21.2755957	-0.081059817	6.964379435	7.434736345	2.417069643	NA	NA	+	NA	+	+	-5.139261459	2.940060622	5.609538626	NA	2.545307037	NA	3.064825322	NA	NA	18	-1232.195534	2502.915053	3.26014424	0.000330253	0.645107388	0.799573311
1553916	234.6441899	+	-6.317057191	NA	-20.90911551	0.224449905	8.321600124	-1.260737265	2.497754374	+	NA	+	NA	+	+	NA	2.817593678	6.146729581	1.713897128	2.300001538	NA	2.971591502	NA	NA	19	-1231.051833	2502.918482	3.263572726	0.000329687	0.651541172	0.80046686
1378300	219.4416912	+	-0.233330911	NA	-29.51525481	-0.467805284	7.152147162	-10.01529498	4.935639262	+	+	+	NA	NA	NA	NA	NA	4.802683681	NA	2.63452579	NA	2.602296843	NA	NA	16	-1234.463063	2502.918801	3.263891742	0.000329635	0.606111799	0.792865346
1292288	228.4516939	+	-4.49207574	1.671102978	-30.94152829	0.188278946	8.776316847	-0.255561694	-0.612581323	+	+	+	NA	+	+	NA	3.523076021	5.692630606	2.37213199	NA	NA	2.090025101	NA	NA	20	-1229.898578	2502.919832	3.264922966	0.000329465	0.657020831	0.801357535
1558268	238.952099	+	-14.94550909	NA	-28.49353755	0.035214642	8.745783921	-9.340292118	4.494467077	NA	+	+	NA	NA	NA	2.123649698	1.928477669	5.557985975	2.075994987	2.054835905	NA	3.048221147	NA	NA	18	-1232.198372	2502.92073	3.265821048	0.000329317	0.596610611	0.798274209
3659772	230.3024542	+	-5.073431353	NA	-29.11126311	0.037334964	8.262615244	5.185921982	4.494298721	+	+	+	NA	+	NA	-4.293429779	2.088511818	5.619984414	1.88484606	2.333487221	NA	3.047125084	-1.231675276	NA	21	-1228.736526	2502.920812	3.265903445	0.000329303	0.648932505	0.804945004
5756928	231.1740239	+	-4.934456254	2.346534259	-28.3559321	-0.164549289	8.577590379	4.375489772	4.263335811	+	+	+	NA	+	NA	-3.776658795	1.835248294	5.20440675	2.019186112	2.918159454	NA	2.915651032	NA	-1.571107745	22	-1227.565283	2502.920828	3.265918836	0.000329301	0.668191694	0.80440577
7845632	245.7636418	+	-16.23513604	2.685476822	-27.81809132	-0.112924951	8.280897135	0.895369013	2.197152378	NA	+	+	NA	+	+	NA	2.74556792	5.160100124	2.00580141	3.360625679	NA	2.65731252	-1.369691097	-1.638990825	22	-1227.565659	2502.92158	3.266670904	0.000329177	0.651008942	0.805306546
1963772	244.9389405	+	-16.29829897	NA	-29.97737175	0.530996393	7.148555555	8.800106768	1.188097815	NA	+	+	NA	+	+	-5.514281356	3.268578288	5.421689847	NA	2.367655029	-1.233672261	2.544619306	NA	NA	20	-1229.900183	2502.923043	3.268134261	0.000328936	0.638478118	0.804480266
5594364	248.1687976	+	-16.04521734	NA	-20.93277582	-0.292644428	8.156313703	7.378836724	5.694202661	NA	NA	+	+	+	NA	-5.3959164	NA	5.121286066	NA	3.491966739	NA	2.961726787	NA	-2.068832619	18	-1232.200221	2502.924428	3.269519165	0.000328708	0.642233212	0.79981877
1418748	226.3168158	+	-2.405502528	NA	-21.39642721	-0.15681008	7.00796674	-9.976544048	2.431276307	+	NA	+	NA	NA	+	NA	2.937088344	5.675671338	NA	2.520603829	NA	3.043977206	NA	NA	17	-1233.337695	2502.925389	3.270480363	0.00032855	0.618161554	0.793592429
1570812	229.6223163	+	-4.86005383	NA	-29.7963238	0.034875477	8.473152888	5.211477978	1.766189499	+	+	+	NA	+	+	-4.219939204	2.920653263	5.479868078	1.869850012	2.103987175	NA	2.638885528	NA	NA	21	-1228.739237	2502.926236	3.271326646	0.000328411	0.650022888	0.804668837
6116604	248.2724262	+	-16.05174973	NA	-21.05636037	0.031474965	7.180833728	7.274067407	5.702546854	NA	NA	+	NA	+	NA	-5.31873685	NA	5.324719336	NA	3.540027203	-0.725360227	2.899841326	NA	-2.136180025	18	-1232.201687	2502.927359	3.272449615	0.000328227	0.643913648	0.799444701
7833088	228.7655924	+	-3.39407495	2.547141195	-20.70132061	-0.056917383	8.128084813	-10.15397852	4.438289649	+	NA	+	NA	NA	NA	NA	2.007213283	5.791572157	1.906937251	3.614439408	NA	3.100431497	-1.674197022	-1.842483427	20	-1229.903502	2502.92968	3.274771039	0.000327846	0.636927644	0.797487123
376572	243.9316365	+	-17.80451548	NA	-32.8342641	0.338411802	9.920755001	1.794234521	-1.766877077	NA	+	+	+	+	+	NA	3.614654103	4.742680625	NA	1.620097459	NA	NA	NA	NA	18	-1232.206098	2502.936182	3.281272525	0.000326782	0.616830923	0.803662788
5606652	241.5790245	+	-14.4891823	NA	-21.04356925	-0.196197055	8.352959154	-8.664318625	5.27026285	NA	NA	+	+	NA	NA	NA	1.450036537	5.400000785	NA	3.027377063	NA	3.297324563	NA	-1.439786663	17	-1233.3445	2502.939001	3.284091962	0.000326322	0.600346727	0.794681278
7839488	245.2878951	+	-16.21796755	2.711815964	-28.21484282	-0.014309683	9.263384034	0.876123235	4.093570771	NA	+	+	+	+	NA	NA	2.146204259	5.190896812	1.689492027	3.32288342	NA	2.923284991	-1.572640068	-1.549869814	22	-1227.576003	2502.942269	3.287359902	0.000325789	0.649776479	0.805665085
6264828	228.3518338	+	-4.408584163	NA	-28.9420506	0.279186525	8.509363406	-0.720847396	4.924130703	+	+	+	NA	+	NA	NA	1.440675545	5.531384328	1.668093722	2.558653142	-0.724214171	2.924571267	NA	-1.22944643	21	-1228.748223	2502.944206	3.28929741	0.000325474	0.646365501	0.804439128
3380992	244.4959248	+	-16.34849522	1.798496222	-29.85531424	0.247329052	8.717527052	1.425562135	1.765519901	NA	+	+	NA	+	NA	NA	2.746861533	5.808727193	2.51262525	NA	NA	2.443459077	-0.991411079	NA	19	-1231.0665	2502.947814	3.292905144	0.000324887	0.643424307	0.800827133
7833600	223.1813398	+	-1.681117142	2.412228003	-27.51002869	-0.187250579	8.307320553	-10.20874058	4.274682582	+	+	+	NA	NA	NA	NA	1.981481128	5.320308772	2.044475596	3.331214886	NA	2.920034374	-1.570531175	-1.652466404	21	-1228.750739	2502.949239	3.294329898	0.000324656	0.627884019	0.800151984
3513852	234.4130676	+	-6.208832578	NA	-21.34710253	0.085704997	8.172376555	-1.222714961	4.719506952	+	NA	+	+	+	NA	NA	2.297072656	5.865802271	NA	2.725551805	NA	3.365507949	-1.366643737	NA	19	-1231.068603	2502.952021	3.297111922	0.000324205	0.647553849	0.801219929
2086652	244.3958438	+	-15.90715995	NA	-29.14759215	0.537173352	8.568410498	8.525376801	4.473010972	NA	+	+	NA	+	NA	-5.520636758	1.965134247	5.78989328	1.825799468	2.077078873	-0.762874783	2.964766334	NA	NA	20	-1229.9156	2502.953878	3.298968512	0.000323904	0.640375085	0.804100243
1685500	226.9606414	+	-3.989278596	NA	-31.78736275	0.57243544	7.130141709	-0.12071582	-0.623507502	+	+	+	NA	+	+	NA	3.469161808	5.62214497	NA	NA	-1.253926142	2.034783698	NA	NA	19	-1231.069634	2502.954084	3.299174766	0.00032387	0.644432053	0.800929971
5719804	239.1155629	+	-14.90235271	NA	-27.56582731	-0.263659402	8.792894233	-9.464897434	5.374878396	NA	+	+	NA	NA	NA	2.023956156	NA	5.049243987	2.02690964	3.023003777	NA	2.689216235	NA	-1.899873668	18	-1232.217886	2502.959758	3.304848596	0.000322953	0.59504018	0.798192907
376828	225.7657277	+	-4.0762388	NA	-33.39540567	0.309966415	9.929655341	-0.306082877	-1.7188314	+	+	+	+	+	+	NA	3.610851836	4.797446961	NA	1.589503467	NA	NA	NA	NA	19	-1231.072654	2502.960124	3.305214721	0.000322894	0.633744385	0.803022977
1549564	241.8754587	+	-14.53553277	NA	-20.82228172	0.229207368	8.485931366	-8.5783921	2.438181823	NA	NA	+	NA	NA	+	NA	2.793728545	6.124335442	1.876191681	2.309539885	NA	2.946358219	NA	NA	17	-1233.355266	2502.960532	3.30562296	0.000322828	0.604488026	0.794083902
1941504	227.7947155	+	-3.988062862	1.946310278	-30.87454434	0.365462736	9.095434709	-0.413753152	3.820559379	+	+	+	+	+	NA	NA	2.59427044	5.311391807	NA	2.378643321	-0.695005861	2.961757665	NA	NA	21	-1228.757086	2502.961934	3.307024658	0.000322602	0.659352413	0.802996684
1679356	225.8381229	+	-3.622748888	NA	-32.06863905	0.361388535	9.174658067	-0.194632405	2.639870821	+	+	+	+	+	NA	NA	2.322932333	5.487195449	NA	NA	-0.583010273	2.53767071	NA	NA	19	-1231.074266	2502.963348	3.308438738	0.000322374	0.642406041	0.801489096
1251324	226.8607045	+	-4.143571208	NA	-31.0827166	0.116379667	9.052688562	-0.44294668	2.801500403	+	+	+	NA	+	NA	NA	NA	5.563742778	2.525543309	NA	NA	1.867529171	NA	NA	17	-1233.357086	2502.964172	3.309262969	0.000322241	0.640737044	0.797772276
1552380	218.7677685	+	-0.696062423	NA	-30.70187181	0.16979871	10.23862771	-10.25223162	0.980198278	+	+	+	+	NA	+	NA	3.230370965	5.416124425	1.294003008	2.109478198	NA	2.485325283	NA	NA	20	-1229.92332	2502.969316	3.31440712	0.000321413	0.606127186	0.801134457
5588476	227.1467198	+	-2.892650228	NA	-21.14092575	-0.530426352	7.161037922	-11.14723128	5.734361705	+	NA	+	NA	NA	NA	2.334705586	NA	5.066658031	NA	3.52104457	NA	2.97675051	NA	-2.17079656	17	-1233.361231	2502.972462	3.317552849	0.000320908	0.620553395	0.79417356
6129404	237.9625334	+	-14.16493802	NA	-28.08102907	0.070219228	7.262595778	-8.553617751	5.088858121	NA	+	+	NA	NA	NA	NA	1.441409705	5.14109514	NA	2.871830361	-0.926983722	3.031828408	NA	-1.363509436	18	-1232.224638	2502.973261	3.318352449	0.00032078	0.591586745	0.797910548
7714044	249.1320447	+	-17.13202406	NA	-21.01400696	-0.305394497	6.793871848	0.47971892	3.751163147	NA	NA	+	NA	+	+	NA	2.116968322	5.320788613	NA	3.432429927	NA	3.120219877	-1.324147988	-1.539540215	19	-1231.08006	2502.974935	3.320025581	0.000320511	0.634615096	0.80165743
1562108	235.4112198	+	-6.343981055	NA	-20.98147018	0.216093991	8.371357297	4.35052294	4.676083429	+	NA	+	NA	+	NA	-4.184717328	2.025178262	6.190853397	1.776332423	2.250893591	NA	3.268764689	NA	NA	19	-1231.080349	2502.975513	3.320603729	0.000320419	0.657088879	0.800262444
1280000	219.917561	+	-0.593947496	1.386742583	-29.99095119	0.146134191	8.937690147	-9.958465047	2.177365603	+	+	+	NA	NA	NA	NA	2.486710278	5.831435861	2.495196574	NA	NA	2.479906939	NA	NA	18	-1232.227513	2502.97901	3.324101407	0.000319859	0.620866213	0.795204006
3610364	244.3833946	+	-16.70753513	NA	-29.07543779	0.031235488	8.627408328	1.124768961	4.787788894	NA	+	+	NA	+	NA	NA	NA	5.343922565	2.169306696	2.607969748	NA	2.477514593	-0.999966705	NA	18	-1232.228062	2502.980108	3.325199386	0.000319683	0.626402101	0.801105947
1558524	221.2822217	+	-1.386228092	NA	-29.06622229	-0.007661755	8.680443921	-11.21491459	4.491325878	+	+	+	NA	NA	NA	2.648494158	1.944102873	5.583611672	2.003417631	2.029540661	NA	3.030856808	NA	NA	19	-1231.082899	2502.980613	3.325703637	0.000319603	0.616389306	0.798680159
1381884	233.6722052	+	-5.671272332	NA	-21.61605572	-0.210763442	7.073087923	-1.151321463	5.094068987	+	NA	+	NA	+	NA	NA	NA	5.420709928	NA	2.818281232	NA	2.805358661	NA	NA	16	-1234.494638	2502.981949	3.327040103	0.000319389	0.647567616	0.794993701
1685244	244.7180525	+	-17.39148464	NA	-31.19917493	0.581754368	7.136723861	1.931861328	-0.678117902	NA	+	+	NA	+	+	NA	3.472561789	5.556537179	NA	NA	-1.221061425	2.051094083	NA	NA	18	-1232.229964	2502.983914	3.329005128	0.000319076	0.627866862	0.801373763
5593088	230.6384136	+	-4.584944912	1.453707339	-28.36554156	-0.696451709	7.099371526	4.788529951	5.179283637	+	+	+	NA	+	NA	-4.033266756	NA	4.385136179	NA	3.612669045	NA	2.675323525	NA	-2.302347725	20	-1229.931291	2502.985258	3.330348658	0.000318861	0.658345593	0.801319929
1439488	245.348206	+	-15.68136601	1.735579151	-29.40551615	-0.287081558	6.944442724	8.16093527	1.012492427	NA	+	+	NA	+	+	-4.979149535	3.541146559	4.875269462	NA	2.557048799	NA	2.711571238	NA	NA	20	-1229.932474	2502.987624	3.33271544	0.000318484	0.650733777	0.802607028
5627900	228.69123	+	-4.328819573	NA	-29.88618393	-0.237348207	9.064389592	5.595299031	4.96427038	+	+	+	+	+	NA	-4.542862308	1.561327394	4.913562176	NA	2.657679856	NA	3.063484932	NA	-1.105133707	21	-1228.770128	2502.988017	3.333107689	0.000318422	0.648313909	0.804863572
1572604	243.9733698	+	-16.28917989	NA	-30.62173648	0.239790747	10.19420532	8.921726038	0.954789447	NA	+	+	+	+	+	-5.702441215	3.237896379	5.342377826	1.26916373	2.13644399	NA	2.505008695	NA	NA	21	-1228.77087	2502.989501	3.334591697	0.000318186	0.635390418	0.80701373
7853820	244.9980535	+	-15.80406951	NA	-27.80891167	-0.114414415	8.24855956	7.997920048	4.988767374	NA	+	+	NA	+	NA	-5.333036552	1.508848877	5.335259894	1.833855098	2.928995202	NA	3.029406812	-1.342562889	-1.297735714	21	-1228.774061	2502.995883	3.340974225	0.000317172	0.637386714	0.806191932
6231808	244.9911703	+	-16.38137165	1.793011147	-27.95224555	0.133966918	8.741100584	0.828260318	4.897447906	NA	+	+	NA	+	NA	NA	NA	5.089967091	1.975534175	3.402964834	-0.650223272	2.462602922	NA	-2.268927545	20	-1229.937614	2502.997904	3.34299524	0.000316851	0.64397339	0.802365901
1299708	247.940926	+	-16.0475313	NA	-21.36964552	0.398772468	8.647303673	7.156040487	2.750090598	NA	NA	+	NA	+	NA	-5.057938332	2.233368269	6.438424588	2.18976099	NA	NA	2.76748757	NA	NA	17	-1233.374373	2502.998746	3.343836505	0.000316718	0.646035932	0.797727708
2078464	245.0871469	+	-16.68830182	2.136514786	-29.71831044	0.776135582	8.538575297	1.260546464	0.401043663	NA	+	+	NA	+	+	NA	3.703556962	5.75532338	1.871631965	2.342375959	-1.074494028	2.392193602	NA	NA	21	-1228.776479	2503.000719	3.3458097	0.000316406	0.648910774	0.803938977
7671548	237.6267042	+	-14.15955424	NA	-28.27681974	-0.434200683	8.545707642	-8.614264643	5.500178206	NA	+	+	+	NA	NA	NA	NA	4.626657238	NA	3.568353337	NA	2.71537502	-1.254988608	-1.953974283	18	-1232.24006	2503.004106	3.349196469	0.000315871	0.58561717	0.798731483
5607168	237.4550684	+	-13.60337719	2.033357489	-28.64476513	-0.301350528	9.057436785	-8.829235944	4.40808442	NA	+	+	+	NA	NA	NA	1.900412235	4.75264058	NA	3.056399299	NA	3.018556586	NA	-1.462997858	19	-1231.09485	2503.004514	3.34960481	0.000315806	0.604248603	0.798468993
8230908	229.1396869	+	-4.595886079	NA	-28.82194148	0.12799925	6.957665892	-0.640780828	5.036536046	+	+	+	NA	+	NA	NA	1.64125795	5.249642081	NA	3.109494279	-0.955505671	3.02267255	-1.321155447	-1.321598535	21	-1228.779083	2503.005926	3.351017289	0.000315583	0.643707597	0.804787246
1541632	227.23858	+	-2.71064098	1.769646185	-21.04865483	0.20587663	8.5569176	-10.06250716	4.04313135	+	NA	+	NA	NA	NA	NA	2.450353803	6.185103275	2.040110253	2.396159005	NA	3.187056852	NA	NA	18	-1232.242574	2503.009134	3.35422513	0.000315077	0.63463479	0.793811971
5709568	244.7185964	+	-16.40920237	1.727066325	-28.29996625	-0.186173123	9.554983829	0.911039905	4.903445036	NA	+	+	+	+	NA	NA	NA	4.84502641	1.837048213	3.350719635	NA	2.518941789	NA	-2.188834366	20	-1229.944082	2503.01084	3.355931436	0.000314809	0.641213191	0.802847335
6102780	244.7074146	+	-17.08463536	NA	-29.05291877	-0.089774316	8.656155864	1.274717342	5.421433938	NA	+	+	+	+	NA	NA	NA	4.728677977	NA	3.213543202	-0.52418356	2.674769691	NA	-1.861084042	19	-1231.099933	2503.014681	3.359772428	0.000314205	0.625762275	0.803316962
8230400	236.1495685	+	-6.446570763	2.714055953	-21.27721307	0.257997474	6.730565327	-1.370216226	4.437880376	+	NA	+	NA	+	NA	NA	2.184524358	5.643762869	NA	3.856341933	-0.963240928	3.125079147	-1.658714161	-1.881070055	21	-1228.7838	2503.01536	3.36045142	0.000314098	0.669492847	0.802013293
1550080	237.6398917	+	-13.66627112	1.765825098	-28.77826943	0.078071315	8.697688078	-8.680785412	1.046075035	NA	+	+	NA	NA	+	NA	3.373672736	5.48021257	2.186012354	2.290011051	NA	2.575167307	NA	NA	19	-1231.101582	2503.017979	3.363070419	0.000313687	0.606418823	0.797916148
6128892	241.7016145	+	-14.4718154	NA	-21.18181574	0.14030011	7.204447346	-8.650539838	5.292403262	NA	NA	+	NA	NA	NA	NA	1.418535353	5.607634703	NA	3.094396141	-0.791518936	3.224854737	NA	-1.533771602	17	-1233.385795	2503.021591	3.366681739	0.000313121	0.602398453	0.794141675
7704316	237.6943704	+	-14.22426955	NA	-28.53600407	-0.257045485	8.669653948	-8.553031733	5.014098465	NA	+	+	+	NA	NA	NA	1.659644904	4.958749366	NA	3.079441619	NA	3.09699423	-1.443430199	-1.214550706	19	-1231.103463	2503.021741	3.366831582	0.000313098	0.586996516	0.800651334
8361216	248.9188239	+	-16.24903909	2.911053939	-20.73540815	0.450033075	8.053390795	-0.102608146	4.272674469	NA	NA	+	NA	+	NA	NA	2.145953992	5.946827633	1.739421195	3.689551121	-0.708567968	3.04559806	-1.711061753	-1.856484288	21	-1228.787838	2503.023438	3.368528628	0.000312832	0.660781693	0.8023025
1515260	243.7822682	+	-16.90346133	NA	-30.04607598	0.127361648	9.979631542	1.281008093	4.759292015	NA	+	+	+	+	NA	NA	NA	5.2384558	1.783834511	2.352197014	NA	2.466855566	NA	NA	18	-1232.252387	2503.028759	3.373850342	0.000312001	0.625427428	0.801594925
1946876	249.1786713	+	-17.4278439	NA	-21.34283636	0.590769248	7.109366615	0.606382631	1.972553588	NA	NA	+	NA	+	+	NA	3.127124613	6.009846465	NA	2.535653344	-1.007926223	2.896722946	NA	NA	18	-1232.252682	2503.029349	3.374439631	0.000311909	0.638668941	0.799435138
7681788	245.5843835	+	-16.77752933	NA	-27.63195359	-0.611955644	6.920752016	1.182493822	6.123840058	NA	+	+	NA	+	+	NA	NA	4.565691911	NA	3.604430804	NA	2.934075322	-1.327494571	-2.00257135	19	-1231.107824	2503.030462	3.375552978	0.000311735	0.62598863	0.802839972
3645440	229.4125578	+	-4.834328385	2.223810514	-30.00638651	0.193130883	9.619849936	-0.597291638	3.671323642	+	+	+	+	+	NA	NA	2.718640401	5.515738288	1.579664636	2.557104733	NA	2.95278107	-1.39549794	NA	22	-1227.620677	2503.031616	3.376707367	0.000311555	0.65897579	0.805127827
3516156	238.1376601	+	-14.1567338	NA	-28.6860112	-0.319132356	6.825954415	-8.389836495	2.367393594	NA	+	+	NA	NA	+	NA	2.963360249	5.056183354	NA	2.648111341	NA	2.874924752	-1.214212072	NA	18	-1232.25595	2503.035886	3.380976475	0.000310891	0.588494972	0.798289011
5580540	237.9948344	+	-13.97297169	NA	-27.56156121	-0.673056028	7.20853111	-8.548627134	5.536956141	NA	+	+	NA	NA	+	NA	NA	4.49880459	NA	3.34552005	NA	2.813372382	NA	-2.026811215	17	-1233.393457	2503.036915	3.382005527	0.000310731	0.588768357	0.796094677
1570560	244.8574187	+	-15.56778747	1.966402803	-29.23334084	0.114358427	8.580042404	7.706114954	0.975812587	NA	+	+	NA	+	+	-4.898657004	3.435991026	5.429165741	2.111366084	2.311194132	NA	2.577018213	NA	NA	21	-1228.794686	2503.037132	3.382223327	0.000310697	0.654013151	0.804117641
1679100	243.9060785	+	-17.25921433	NA	-31.4713595	0.369588168	9.1727625	1.895403882	2.617258846	NA	+	+	+	+	NA	NA	2.314851907	5.421606338	NA	NA	-0.549915618	2.558667907	NA	NA	18	-1232.256623	2503.037231	3.382321667	0.000310682	0.625481533	0.802037614
4038396	244.7282179	+	-17.18200281	NA	-29.92210205	0.320942092	8.708641823	1.451077921	4.509562142	NA	+	+	+	+	NA	NA	2.23394905	5.365311225	NA	2.532854536	-0.582573162	3.067125235	-1.346314214	NA	20	-1229.958065	2503.038807	3.383898152	0.000310437	0.626153212	0.805419115
7800576	238.2005672	+	-13.51152674	1.710482707	-26.95670147	-0.290612226	8.523596849	-8.806823701	5.006958862	NA	+	+	NA	NA	NA	NA	NA	4.987941509	2.135505674	3.764447312	NA	2.524469506	-1.370759297	-2.363546481	19	-1231.114856	2503.044528	3.389618659	0.000309551	0.604931915	0.797507238
1422848	235.3193011	+	-6.036269222	1.84564778	-21.47724026	-0.108020114	6.911078159	-0.976633842	1.695620202	+	NA	+	NA	+	+	NA	3.461795632	5.591371184	NA	2.699418062	NA	2.999264118	NA	NA	19	-1231.118879	2503.052573	3.397663562	0.000308308	0.665052841	0.798565941
4167676	228.7636411	+	-4.734956108	NA	-29.4610548	0.513931339	8.235880553	-0.650762942	4.451784484	+	+	+	NA	+	NA	NA	2.137431686	5.870497487	1.700104091	2.337009322	-0.787005381	2.963622759	-1.245725433	NA	21	-1228.803001	2503.053762	3.398853405	0.000308124	0.644687547	0.804808467
7716608	245.3440781	+	-16.66743691	2.547758973	-29.50599658	-0.162449051	9.039589951	1.22523046	1.206017845	NA	+	+	+	+	+	NA	3.270767879	4.726128284	NA	3.404068067	NA	2.578214171	-1.239141128	-1.420876379	22	-1227.632281	2503.054825	3.39991563	0.000307961	0.64526285	0.806278732
1564668	228.5244901	+	-4.483210002	NA	-30.31917656	0.148604724	9.881135001	5.576228362	4.475173588	+	+	+	+	+	NA	-4.543501544	1.985078267	5.487263006	1.435931934	2.033642151	NA	3.005444831	NA	NA	21	-1228.804023	2503.055807	3.400898368	0.00030781	0.649501147	0.804777171
7804416	235.9505749	+	-6.715052326	1.958884026	-20.59597916	-0.173307677	8.231633612	-1.656687093	5.141290791	+	NA	+	NA	+	NA	NA	NA	5.436180641	1.860951773	4.02021676	NA	2.688157435	-1.313163535	-2.566720239	20	-1229.966897	2503.056471	3.401561636	0.000307708	0.660727496	0.801049343
6129660	219.9729527	+	-0.42531964	NA	-28.63405463	0.06754247	7.254016531	-10.20099372	5.072210089	+	+	+	NA	NA	NA	NA	1.463915064	5.209843997	NA	2.828719383	-0.960460704	3.005531004	NA	-1.33559154	19	-1231.128322	2503.071459	3.416550312	0.00030541	0.610775883	0.797887918
7669504	238.5273955	+	-13.55569744	1.48279965	-27.04602528	-0.710452976	6.864453066	-8.721666877	5.24461709	NA	+	+	NA	NA	NA	NA	NA	4.417072056	NA	4.058242266	NA	2.678019363	-1.417481292	-2.447505705	18	-1232.276127	2503.076239	3.421330379	0.000304681	0.600140205	0.796087013
5705724	219.8852085	+	-0.829025501	NA	-28.68662295	-0.21000533	9.582400874	-10.23777181	5.34202059	+	+	+	+	NA	NA	NA	NA	5.062744707	1.668294319	2.972102431	NA	2.631299532	NA	-1.802929773	19	-1231.140127	2503.095069	3.440160121	0.000301826	0.607604334	0.798541769
7689472	248.5087415	+	-15.47762115	1.769291542	-21.00421048	-0.517869055	6.754564951	6.427673153	5.339263693	NA	NA	+	NA	+	NA	-4.804997268	NA	4.863686432	NA	4.304642961	NA	2.819615269	-1.413163569	-2.626698459	19	-1231.140294	2503.095402	3.440492932	0.000301776	0.653833899	0.799776734
3518460	219.0665023	+	-0.741632932	NA	-30.78069924	-0.006410457	9.44734539	-10.21308168	1.335335226	+	+	+	+	NA	+	NA	3.301326273	5.155963847	NA	2.467685266	NA	2.614056289	-0.944531912	NA	20	-1229.987279	2503.097235	3.442325585	0.000301499	0.603420606	0.801494504
3538684	244.266689	+	-16.31511401	NA	-30.69934208	0.065614791	9.415332702	9.067453083	1.309644396	NA	+	+	+	+	+	-5.759842866	3.306068563	5.088941438	NA	2.489636319	NA	2.632022649	-0.935940078	NA	21	-1228.825871	2503.099504	3.444595035	0.000301157	0.633106706	0.807296859
1934844	225.7809455	+	-2.192819928	NA	-21.58034718	0.402947024	7.143146854	-10.01635831	4.731537545	+	NA	+	NA	NA	NA	NA	2.130725173	6.063124638	NA	2.456344238	-0.883852253	3.268389883	NA	NA	17	-1233.427122	2503.104245	3.449335892	0.000300444	0.620579975	0.79312104
5719292	242.7566516	+	-15.12202889	NA	-20.57184157	-0.127764852	8.629709396	-9.457477066	5.582615227	NA	NA	+	NA	NA	NA	1.761682077	NA	5.545044122	1.877375568	3.264376048	NA	2.882069111	NA	-2.068918647	17	-1233.429015	2503.108029	3.453120313	0.000299876	0.605477081	0.794487877
6227196	241.4968839	+	-14.41506644	NA	-20.62050118	0.16288509	8.595820521	-8.736683153	5.574293965	NA	NA	+	NA	NA	NA	NA	NA	5.724352326	1.781245322	3.278345172	-0.465175445	2.824013943	NA	-2.062273272	17	-1233.429463	2503.108926	3.454016696	0.000299742	0.603211236	0.79386214
3479292	244.8900046	+	-16.75288187	NA	-29.23792036	-0.385938615	6.93136662	1.459344873	4.931348086	NA	+	+	NA	+	NA	NA	NA	4.757728517	NA	2.912011789	NA	2.603130329	-1.049003043	NA	17	-1233.430222	2503.110443	3.455534281	0.000299515	0.624564878	0.799326025
5349372	225.9851384	+	-3.631572467	NA	-31.81634386	-0.039610547	9.324999582	-0.158822643	2.671291939	+	+	+	+	+	NA	NA	2.165473697	5.208203409	NA	NA	NA	2.562088202	NA	-0.342631852	19	-1231.14791	2503.110635	3.455725757	0.000299486	0.641119791	0.801556428
3520512	230.1758327	+	-4.712838341	1.941983969	-29.63472395	-0.310112844	6.719131945	-0.268228565	1.582773398	+	+	+	NA	+	+	NA	3.515405178	4.987201673	NA	2.795469651	NA	2.795457675	-1.192088377	NA	21	-1228.831876	2503.111514	3.456604587	0.000299354	0.65766362	0.802837494
7714812	229.4529341	+	-4.690572906	NA	-28.83602081	-0.491942946	6.873757691	-0.466247658	2.913530414	+	+	+	NA	+	+	NA	2.350465038	4.804983262	NA	3.11024167	NA	2.825321826	-1.06912031	-1.326565693	21	-1228.83273	2503.11322	3.45831117	0.000299099	0.641996736	0.804881507
5741824	248.6810894	+	-16.33731826	2.570742345	-20.65927035	0.062051742	9.001584552	0.134672154	4.388934962	NA	NA	+	+	+	NA	NA	1.894353783	5.656599289	1.763671095	3.209976337	NA	3.124799214	NA	-1.754835768	20	-1229.99737	2503.117416	3.46250727	0.000298472	0.658809698	0.800654845
3641084	237.2673145	+	-14.18154662	NA	-29.02889345	0.165550008	9.580671564	-8.482898462	4.476700832	NA	+	+	+	NA	NA	NA	2.118856523	5.584391693	1.569692077	2.37954591	NA	3.033377181	-1.380739729	NA	19	-1231.151568	2503.117952	3.463042629	0.000298392	0.589438014	0.800285442
1955068	248.4731585	+	-16.14610156	NA	-21.45463128	0.47163945	7.096929171	7.55569386	4.730542426	NA	NA	+	NA	+	NA	-5.308842908	2.127715977	5.990263635	NA	2.481953231	-0.872129985	3.292537365	NA	NA	18	-1232.298211	2503.120407	3.465498273	0.000298026	0.647049133	0.799158008
7833084	227.4064551	+	-3.195005304	NA	-20.71838421	-0.044227326	8.113131781	-9.970730707	5.212360501	+	NA	+	NA	NA	NA	NA	1.500806351	5.902637694	1.698177554	3.187454401	NA	3.201922034	-1.445681761	-1.496257689	19	-1231.153138	2503.121092	3.466182506	0.000297924	0.617867502	0.797398625
1938944	234.7207916	+	-5.79163175	1.937804163	-21.6765818	0.521827489	7.056179079	-1.1247211	4.032767262	+	NA	+	NA	+	NA	NA	2.655695262	6.020369159	NA	2.64116597	-0.990800933	3.219056841	NA	NA	19	-1231.153493	2503.1218	3.466891135	0.000297819	0.667854554	0.798254663
1154300	248.3780743	+	-17.27662474	NA	-21.91311795	0.198441808	8.576008156	0.85143855	2.643294409	NA	NA	+	+	+	NA	NA	2.397236936	5.952882859	NA	NA	NA	2.841184073	NA	NA	16	-1234.566568	2503.12581	3.470901237	0.000297222	0.63507245	0.796467895
5750528	244.9456924	+	-16.65766144	2.473487968	-29.50986218	0.051774415	10.01224703	1.172235277	0.700086543	NA	+	+	+	+	+	NA	3.215864809	5.026824686	1.489119646	2.925588679	NA	2.417176555	NA	-1.36199648	22	-1227.668521	2503.127305	3.472395901	0.000297	0.647434968	0.806054219
4044540	245.4297317	+	-17.29559931	NA	-29.65295372	0.494788989	6.962586116	1.501903353	1.762912408	NA	+	+	NA	+	+	NA	3.192438192	5.45768086	NA	2.593723584	-1.171515906	2.65357269	-1.077313362	NA	20	-1230.003108	2503.128894	3.473984484	0.000296764	0.628678627	0.804660804
5720060	221.820517	+	-1.634421984	NA	-28.13479165	-0.30375651	8.730138034	-11.29915419	5.370603256	+	+	+	NA	NA	NA	2.536198808	NA	5.074039956	1.958998563	2.996510626	NA	2.666706576	NA	-1.887510004	19	-1231.158708	2503.132231	3.477322278	0.000296269	0.614204837	0.798705204
5584128	248.6097946	+	-16.40886031	1.737571045	-21.11280269	-0.52418874	7.097893503	0.390431542	5.854187544	NA	NA	+	NA	+	+	NA	NA	4.84204873	NA	3.834449713	NA	3.000041837	NA	-2.460297364	18	-1232.304487	2503.132958	3.478049411	0.000296162	0.648737219	0.797582236
3507712	227.6684694	+	-2.733151318	1.796970478	-21.58732743	-0.170424589	6.624372335	-9.959911474	4.128524109	+	NA	+	NA	NA	NA	NA	2.739804438	5.690093643	NA	3.01818232	NA	3.327220126	-1.634354157	NA	18	-1232.305205	2503.134396	3.479486665	0.000295949	0.630166873	0.794073061
4032508	220.5200755	+	-0.821606094	NA	-29.20472988	0.322375157	6.924355986	-10.02488022	4.559962794	+	+	+	NA	NA	NA	NA	2.227249882	5.573759481	NA	2.598729464	-1.033916374	3.050271825	-1.384601947	NA	19	-1231.159919	2503.134652	3.47974279	0.000295911	0.60933752	0.798295066
7689724	235.7889804	+	-6.447318891	NA	-21.04526175	-0.471190479	6.836917116	4.308105954	5.770413299	+	NA	+	NA	+	NA	-4.231572347	NA	5.115863726	NA	3.851277456	NA	2.953126085	-1.223752088	-2.220020126	19	-1231.160158	2503.13513	3.480220831	0.00029584	0.650487238	0.800763798
3510272	220.4742368	+	-0.789920029	1.844699838	-29.9524547	-0.064417362	9.008145469	-10.22380712	3.901967193	+	+	+	+	NA	NA	NA	2.69442683	5.185407267	NA	2.734314672	NA	3.04768258	-1.48777578	NA	20	-1230.006771	2503.136218	3.481309154	0.000295679	0.619035566	0.799396165
3659008	248.5516251	+	-15.42398753	2.250900308	-20.95181572	0.29571035	8.110366555	6.164170065	3.858965101	NA	NA	+	NA	+	NA	-4.607919167	2.757730817	6.164909798	1.983209719	2.838213883	NA	3.205807056	-1.600744218	NA	20	-1230.006823	2503.136323	3.481414308	0.000295664	0.662605239	0.801077615
1429500	219.6496	+	-0.798860682	NA	-30.39500377	-0.105232335	9.326308748	-11.36890266	4.540949717	+	+	+	+	NA	NA	2.634858993	2.063468898	5.134803273	NA	2.190132561	NA	3.091616044	NA	NA	19	-1231.162223	2503.139261	3.484352034	0.00029523	0.611738621	0.799429265
6149884	245.0698181	+	-15.99071647	NA	-28.53507773	0.137465941	7.209940617	8.596388609	5.063100839	NA	+	+	NA	+	NA	-5.519907441	1.469130893	5.137155322	NA	2.846247942	-0.948348321	3.03050924	NA	-1.317110815	20	-1230.009385	2503.141447	3.486537795	0.000294907	0.639061243	0.804038363
1816316	244.3099669	+	-17.26566702	NA	-30.76243212	0.760195015	8.71440136	1.599715508	-0.297668065	NA	+	+	NA	+	+	NA	3.238833875	5.966853878	2.057513269	NA	-0.91355247	2.037845595	NA	NA	19	-1231.163653	2503.142121	3.487211965	0.000294808	0.629345796	0.802858107
1148412	225.3338535	+	-1.965504122	NA	-22.16521073	-0.099494652	6.985769483	-9.742269348	2.664300313	+	NA	+	NA	NA	NA	NA	2.366434436	5.914414281	NA	NA	NA	2.83806126	NA	NA	15	-1235.695264	2503.142352	3.487443124	0.000294774	0.617771108	0.789726215
5349116	243.95422	+	-17.19468654	NA	-31.21959963	-0.014888292	9.306899882	1.914707695	2.647838228	NA	+	+	+	+	NA	NA	2.150122583	5.152641365	NA	NA	NA	2.576928742	NA	-0.362812182	18	-1232.309411	2503.142807	3.487897753	0.000294707	0.624404618	0.802072245
3528188	235.840029	+	-6.388469032	NA	-21.44961139	-0.113666386	6.698285668	4.540297416	4.758830259	+	NA	+	NA	+	NA	-4.183560263	2.266630144	5.758177516	NA	2.781294428	NA	3.391233277	-1.384969445	NA	19	-1231.16747	2503.149754	3.494845397	0.000293685	0.653523509	0.80060482
4036092	234.5155746	+	-6.155485524	NA	-21.53157167	0.462545824	6.824572611	-1.210915678	4.706150537	+	NA	+	NA	+	NA	NA	2.312012001	6.114471183	NA	2.766003262	-0.873151234	3.29141306	-1.398008704	NA	19	-1231.167659	2503.150132	3.495223273	0.00029363	0.649876722	0.800517749
1426684	243.0516512	+	-15.19565318	NA	-21.46676163	-0.169464519	7.076789503	-9.306241805	4.757822427	NA	NA	+	NA	NA	NA	1.965794954	2.094015644	5.594633997	NA	2.477176846	NA	3.390348528	NA	NA	16	-1234.582101	2503.156875	3.501966102	0.000292641	0.605006843	0.792863615
5635840	244.7277816	+	-15.83569818	2.292446717	-30.05321872	-0.126533901	9.483382345	8.157155456	0.533614142	NA	+	+	+	+	+	-5.192605018	3.362866737	4.688387958	NA	3.063882194	NA	2.456678366	NA	-1.313163369	22	-1227.683639	2503.157539	3.502630267	0.000292544	0.651981682	0.806450095
1424892	234.2380529	+	-6.174817033	NA	-21.18414589	0.156987082	8.752643485	-1.207213099	1.906343728	+	NA	+	+	+	+	NA	3.159433325	5.817505375	NA	2.474825831	NA	2.956970982	NA	NA	19	-1231.171616	2503.158046	3.503137364	0.00029247	0.649405251	0.800732777
7723004	230.732921	+	-4.89954695	NA	-28.39365266	-0.501576447	6.822583103	5.16790504	5.114404372	+	+	+	NA	+	NA	-4.242950467	1.577130987	4.875202666	NA	3.150617521	NA	3.139763073	-1.31307298	-1.365116154	21	-1228.856874	2503.161509	3.506599803	0.000291964	0.647543731	0.804750776
1419008	237.9465386	+	-13.72783115	1.511478316	-28.95695281	-0.33949379	7.004005196	-8.588381978	1.089536745	NA	+	+	NA	NA	+	NA	3.479061741	4.907481451	NA	2.542876925	NA	2.714481939	NA	NA	18	-1232.318804	2503.161593	3.506684263	0.000291952	0.601216805	0.796550564
5633792	245.7229337	+	-15.58095659	2.200532172	-28.37747168	-0.502191418	6.978462758	7.678107578	1.609542178	NA	+	+	NA	+	+	-4.814325532	2.876037668	4.562098853	NA	3.268507607	NA	2.66925569	NA	-1.621483467	21	-1228.857303	2503.162367	3.507458181	0.000291839	0.654064579	0.803857628
3377148	219.8508595	+	-0.86490723	NA	-29.92236691	0.138407151	8.688631761	-9.805795115	2.596224893	+	+	+	NA	NA	NA	NA	2.24912484	5.895577622	2.335842494	NA	NA	2.518541067	-0.869214447	NA	18	-1232.319582	2503.16315	3.50824085	0.000291725	0.608857677	0.79660036
7714816	231.0913656	+	-4.962800006	2.432945204	-28.53070172	-0.529500059	6.731591679	-0.498615764	2.251595798	+	+	+	NA	+	+	NA	2.823365175	4.670852158	NA	3.5536501	NA	2.761092264	-1.293491958	-1.671654181	22	-1227.687205	2503.164673	3.509763792	0.000291503	0.66080951	0.804295086
7845120	249.0828945	+	-16.26824915	2.826122652	-20.58484479	0.017718525	8.092826248	-0.01684099	2.961429126	NA	NA	+	NA	+	+	NA	2.565851088	5.673458178	1.867794706	3.662350174	NA	2.93103998	-1.540801338	-1.84931422	21	-1228.859625	2503.167011	3.512102247	0.000291162	0.659221131	0.802289549
5607424	220.103742	+	-0.383653338	1.993385453	-29.21650103	-0.321583527	9.081089991	-10.4084289	4.402424027	+	+	+	+	NA	NA	NA	1.916240346	4.81223104	NA	3.004021185	NA	2.996350818	NA	-1.426718882	20	-1230.024308	2503.171293	3.516383997	0.000290539	0.622115859	0.798788934
4052732	245.0319978	+	-15.96993451	NA	-29.10912032	0.38707258	6.88241831	8.624358127	4.557913493	NA	+	+	NA	+	NA	-5.527245143	2.223281646	5.499714478	NA	2.621747663	-1.021883906	3.073692107	-1.37894386	NA	20	-1230.024341	2503.171359	3.516449989	0.00029053	0.637810261	0.804278
5750524	244.6387064	+	-17.34953999	NA	-29.76250089	0.050048212	9.932992426	1.361063364	1.518649255	NA	+	+	+	+	+	NA	2.716366313	5.128416272	1.301133144	2.555731875	NA	2.516182436	NA	-1.029745974	21	-1228.86364	2503.175041	3.520132446	0.000289995	0.626681553	0.807022939
6227964	220.4076748	+	-0.950664957	NA	-28.27685698	0.087481221	8.68852914	-10.2165441	5.357064128	+	+	+	NA	NA	NA	NA	NA	5.30877931	1.834818709	3.013065218	-0.62723914	2.586203068	NA	-1.876401436	19	-1231.181958	2503.17873	3.523820825	0.000289461	0.610196095	0.797926634
5711612	237.6740056	+	-13.99508541	NA	-27.49354538	-0.263321564	8.790759121	-8.600148114	5.389452586	NA	+	+	NA	NA	+	NA	NA	5.069324903	2.038253939	3.024931296	NA	2.689462377	NA	-1.896294776	18	-1232.328259	2503.180503	3.525594149	0.000289204	0.591649488	0.797496545
4031740	241.9468691	+	-14.50264891	NA	-21.48981422	0.437729806	6.82901857	-8.504873722	4.711613301	NA	NA	+	NA	NA	NA	NA	2.295188085	6.054668501	NA	2.830656318	-0.870300232	3.285898566	-1.561019118	NA	17	-1233.466491	2503.182982	3.528073284	0.000288846	0.602078857	0.794209402
7708160	236.0402281	+	-6.465300251	2.645655694	-21.12207216	-0.194823038	7.872812489	-1.337378598	4.448216981	+	NA	+	+	+	NA	NA	2.189305519	5.363257099	NA	3.77555467	NA	3.220144228	-1.622567296	-1.784831568	21	-1228.867737	2503.183236	3.528326776	0.000288809	0.666738757	0.80231887
5725948	244.1662519	+	-15.83321072	NA	-28.61756957	-0.13763739	9.540221574	8.407560595	5.335747693	NA	+	+	+	+	NA	-5.632003149	NA	4.993454199	1.64474475	2.992346823	NA	2.652478538	NA	-1.785769719	20	-1230.030294	2503.183264	3.528355256	0.000288805	0.635829829	0.804497236
1687548	225.7981998	+	-3.960612827	NA	-32.95289622	0.550721351	9.539180367	-0.174990414	-1.21895647	+	+	+	+	+	+	NA	3.68384972	5.483909371	NA	NA	-0.733938989	1.936775995	NA	NA	20	-1230.031443	2503.185562	3.530653094	0.000288474	0.640807172	0.80353528
6117372	229.5354589	+	-4.496437874	NA	-28.90975977	-0.053373048	7.245355634	5.218536596	5.480309224	+	+	+	NA	+	NA	-4.412950985	NA	4.882607887	NA	3.274968321	-0.893463081	2.661730851	NA	-1.950240796	20	-1230.031572	2503.18582	3.53091104	0.000288437	0.649139018	0.802361234
1168636	248.233388	+	-16.09132457	NA	-22.04241886	-0.020810947	6.939816064	7.632063447	2.640366395	NA	NA	+	NA	+	NA	-5.091901742	2.367347377	5.845366289	NA	NA	NA	2.855905276	NA	NA	16	-1234.599636	2503.191947	3.537037778	0.000287554	0.643946355	0.795919087
6103036	227.48252	+	-4.097103819	NA	-29.65519262	-0.09424739	8.664940511	-0.710390646	5.409145994	+	+	+	+	+	NA	NA	NA	4.792662888	NA	3.173868941	-0.553588995	2.641781797	NA	-1.839891477	20	-1230.03501	2503.192697	3.537787882	0.000287446	0.6414813	0.803036651
5724160	230.8169792	+	-4.98192872	1.659290917	-28.24672423	-0.295445376	8.675634964	4.509051924	4.958030847	+	+	+	NA	+	NA	-4.008194502	NA	4.931325464	2.041980653	3.342985706	NA	2.529330608	NA	-2.223272394	21	-1228.873091	2503.193944	3.539034913	0.000287267	0.660587178	0.803048163
1808128	244.3002185	+	-16.50834467	1.758803884	-30.23906845	0.717524725	8.884576447	1.464749422	1.944155631	NA	+	+	NA	+	NA	NA	2.635574867	6.000073495	2.333984727	NA	-0.798445145	2.397683343	NA	NA	19	-1231.190295	2503.195404	3.54049501	0.000287058	0.645133707	0.800564109
1804028	236.8061553	+	-14.13026302	NA	-29.75672328	0.595793577	8.900571221	-8.305635655	2.719705456	NA	+	+	NA	NA	NA	NA	2.15083983	6.038818467	2.250534864	NA	-0.70590251	2.488071424	NA	NA	17	-1233.472971	2503.195942	3.541033448	0.00028698	0.592237128	0.796031613
8193276	241.8001492	+	-14.43883501	NA	-21.07903449	-0.029742197	6.954848331	-8.684120735	5.738560737	NA	NA	+	NA	NA	NA	NA	NA	5.339686785	NA	3.90890185	-0.712514914	2.861969922	-1.390057309	-2.239259329	17	-1233.474797	2503.199595	3.544685524	0.000286457	0.599340055	0.794159517
1564416	244.1392133	+	-15.47402452	1.993047882	-29.75030969	0.231306395	10.0225612	8.15813136	3.773455933	NA	+	+	+	+	NA	-5.255817126	2.4725124	5.436152836	1.672374401	2.241463262	NA	2.956498076	NA	NA	21	-1228.878445	2503.204652	3.549742617	0.000285733	0.653249352	0.804312558
243452	244.1525666	+	-17.29157401	NA	-31.46895503	0.408900973	8.687258351	1.650966434	-1.568951546	NA	+	+	NA	+	+	NA	3.142752567	5.411712785	2.388777609	NA	NA	NA	NA	NA	17	-1233.478212	2503.206424	3.551514578	0.00028548	0.622509901	0.800054905
6231548	234.1169388	+	-6.137427922	NA	-20.70638868	0.175196246	8.4320091	-1.596628109	5.582070856	+	NA	+	NA	+	NA	NA	NA	5.753302821	1.617362317	3.276769156	-0.491845888	2.825304559	NA	-2.058259142	19	-1231.196128	2503.20707	3.552161364	0.000285388	0.649573631	0.800281839
5445372	243.8427143	+	-16.79092353	NA	-29.86304078	0.008578134	9.076784932	1.376935565	2.800121224	NA	+	+	NA	+	NA	NA	NA	5.378747363	2.515903777	NA	NA	1.895946824	NA	-1.273632175	17	-1233.479252	2503.208504	3.553595044	0.000285184	0.625945904	0.799326293
1687292	243.9043749	+	-17.63544408	NA	-32.37703284	0.56013926	9.540101763	1.922543538	-1.270591783	NA	+	+	+	+	+	NA	3.686290688	5.420211843	NA	NA	-0.702826969	1.952555155	NA	NA	19	-1231.197756	2503.210327	3.555417672	0.000284924	0.623859751	0.804125445
2069760	248.6652528	+	-16.49890649	2.138106075	-21.07393975	0.721777866	8.495824479	0.265537143	3.869815127	NA	NA	+	NA	+	NA	NA	2.591794951	6.334827293	1.879201041	2.458735049	-0.712165306	3.133120223	NA	NA	19	-1231.199167	2503.213149	3.558240124	0.000284522	0.657898117	0.798851008
5586684	244.6815043	+	-17.04348625	NA	-29.03349897	-0.404157462	8.874737597	1.322185096	5.252856043	NA	+	+	+	+	+	NA	NA	4.51606795	NA	3.228302349	NA	2.687969809	NA	-1.878187652	19	-1231.199581	2503.213977	3.559067742	0.000284404	0.624605545	0.803340276
5580796	220.374828	+	-0.505364107	NA	-28.08515869	-0.698487956	7.196036479	-10.16032546	5.5705521	+	+	+	NA	NA	+	NA	NA	4.552513812	NA	3.304997975	NA	2.797275853	NA	-2.003539324	18	-1232.348246	2503.220477	3.565567715	0.000283481	0.607383764	0.796182645
7806716	244.7479881	+	-16.88814588	NA	-28.27465215	-0.162441572	9.193967018	0.929804482	5.371316537	NA	+	+	+	+	NA	NA	NA	5.007490815	1.641956185	3.310782028	NA	2.642156334	-1.150947331	-1.887020569	20	-1230.049243	2503.221163	3.56625398	0.000283384	0.625607544	0.804893021
5478144	244.4601105	+	-16.35957472	1.838605857	-29.63441994	0.134904021	8.949434743	1.447076941	1.966106823	NA	+	+	NA	+	NA	NA	2.323506739	5.613353891	2.513862097	NA	NA	2.395000133	NA	-0.727914022	19	-1231.203378	2503.22157	3.566660899	0.000283327	0.644644285	0.800478818
5744636	220.6233304	+	-1.039594647	NA	-28.58684104	-0.178118998	8.550001374	-10.16242423	2.361463138	+	+	+	NA	NA	+	NA	2.309070613	5.274221553	1.855298774	2.623958323	NA	2.615958072	NA	-1.244696405	20	-1230.050224	2503.223124	3.568215231	0.000283106	0.609636051	0.799990402
6264060	248.5467921	+	-17.08694238	NA	-20.72073235	0.350785638	8.410451459	0.26492881	5.172970866	NA	NA	+	NA	+	NA	NA	1.392874064	5.965723948	1.614598518	2.858396133	-0.547644348	3.166893383	NA	-1.450883773	19	-1231.20432	2503.223456	3.568546523	0.00028306	0.638959944	0.800964225
7716604	244.9639446	+	-17.3824352	NA	-29.79363824	-0.134969596	9.108900069	1.422001223	1.935011757	NA	+	+	+	+	+	NA	2.760689318	4.86495032	NA	2.945017579	NA	2.65155169	-1.007844426	-1.068846179	21	-1228.888268	2503.224297	3.56938829	0.00028294	0.624191467	0.807373812
5613052	226.4056871	+	-2.454847831	NA	-21.08239915	-0.375086016	7.063475893	-10.09058347	3.106796072	+	NA	+	NA	NA	+	NA	2.203013597	5.342994479	NA	3.130919736	NA	2.995286243	NA	-1.524191371	18	-1232.352359	2503.228703	3.573794099	0.000282318	0.617335507	0.795191173
5704956	241.4476138	+	-14.37955242	NA	-20.56466118	-0.091148145	8.92904398	-8.72479465	5.580340071	NA	NA	+	+	NA	NA	NA	NA	5.563321256	1.773641572	3.262875688	NA	2.873161902	NA	-2.041727578	17	-1233.491297	2503.232594	3.577684502	0.000281769	0.6021149	0.79396628
7704320	237.9846404	+	-13.54771095	2.327871085	-28.23688348	-0.286479022	8.61132589	-8.834201463	4.325998575	NA	+	+	+	NA	NA	NA	2.131782761	4.834168306	NA	3.504107114	NA	3.023997046	-1.659766925	-1.538828911	20	-1230.055083	2503.232842	3.577933119	0.000281734	0.606146171	0.799707637
5592576	235.8362984	+	-6.104005125	1.579809644	-21.1031514	-0.5312915	7.042459893	3.933451283	5.352326867	+	NA	+	NA	+	NA	-3.912727979	NA	4.918000244	NA	3.867933921	NA	2.854483003	NA	-2.497983814	19	-1231.209027	2503.232868	3.577959409	0.00028173	0.664299374	0.798830759
1157116	218.8564778	+	-0.137294842	NA	-30.76130927	-0.300585071	7.010763331	-9.886162706	-0.084569639	+	+	+	NA	NA	+	NA	3.239518834	5.178275087	NA	NA	NA	2.252517418	NA	NA	17	-1233.492772	2503.235544	3.580634894	0.000281354	0.606146184	0.794792064
1945340	236.7996326	+	-14.621527	NA	-30.72969859	0.456227019	9.489150536	-8.631261242	0.553520833	NA	+	+	+	NA	+	NA	3.477627844	5.310851104	NA	2.294650901	-0.722045506	2.433357801	NA	NA	19	-1231.211857	2503.238529	3.583620413	0.000280934	0.585783187	0.801152739
1156860	237.2075189	+	-14.17495595	NA	-30.24947914	-0.270022331	7.020908321	-8.202757604	-0.148900912	NA	+	+	NA	NA	+	NA	3.248471866	5.127829759	NA	NA	NA	2.262862156	NA	NA	16	-1234.6232	2503.239075	3.584165891	0.000280858	0.586460246	0.794973951
7671036	241.6922286	+	-14.43574985	NA	-20.9628462	-0.356138434	7.863101666	-8.690137718	5.731240072	NA	NA	+	+	NA	NA	NA	NA	5.133417309	NA	3.856914404	NA	2.925163132	-1.362755231	-2.17581679	17	-1233.496578	2503.243156	3.588247302	0.000280285	0.597523459	0.794553105
1508604	241.2867973	+	-14.28977439	NA	-20.97465393	0.185183455	8.768583533	-8.5545689	4.962865567	NA	NA	+	NA	NA	NA	NA	NA	5.96609146	2.135270302	2.564328153	NA	2.695746558	NA	NA	15	-1235.747773	2503.247372	3.592462746	0.000279695	0.602831268	0.790126851
8328956	245.0171022	+	-16.87262555	NA	-27.92176195	0.12356075	8.394598591	0.855393915	5.384164552	NA	+	+	NA	+	NA	NA	NA	5.237220287	1.779538306	3.355514826	-0.590860734	2.597448301	-1.178986588	-1.953279898	20	-1230.064187	2503.25105	3.596141065	0.000279181	0.627716485	0.804384971
1937148	236.886362	+	-14.26954702	NA	-29.81735162	0.260402253	9.111590142	-8.52239326	4.537558182	NA	+	+	+	NA	NA	NA	2.060639531	5.317372339	NA	2.23569755	-0.563292035	3.049120658	NA	NA	18	-1232.364108	2503.252201	3.597292236	0.00027902	0.588039139	0.798766476
5613312	238.3797431	+	-13.61526398	1.989040796	-27.91495093	-0.557277064	7.037899705	-8.777404924	1.692300401	NA	+	+	NA	NA	+	NA	2.806932132	4.590287769	NA	3.264083278	NA	2.671299955	NA	-1.640348026	19	-1231.219313	2503.253441	3.598531821	0.000278847	0.605469779	0.797693903
1906428	244.6011445	+	-16.92454014	NA	-29.76182623	0.198275752	7.252003492	1.49748456	4.877578402	NA	+	+	NA	+	NA	NA	NA	5.061087288	NA	2.642544599	-0.905990106	2.504794825	NA	NA	17	-1233.502564	2503.255127	3.600218411	0.000278612	0.626947521	0.799021158
7723008	232.21183	+	-5.135390971	2.409288571	-28.10242281	-0.538895788	6.6821812	4.47533608	4.400517285	+	+	+	NA	+	NA	-3.749362063	2.065780586	4.740169399	NA	3.588808369	NA	3.067640636	-1.529202761	-1.705948576	22	-1227.733312	2503.256885	3.601976254	0.000278368	0.665361369	0.804340676
3380476	248.2824823	+	-17.01336833	NA	-21.44349184	0.407853745	8.485051503	0.511446431	2.553168119	NA	NA	+	NA	+	NA	NA	2.374243542	6.478317647	2.187906857	NA	NA	2.732480698	-0.93894613	NA	17	-1233.504192	2503.258384	3.603474559	0.000278159	0.636921754	0.797756881
7853308	248.3781283	+	-15.97624399	NA	-20.61561526	0.02163228	8.053158101	6.802779076	5.207035074	NA	NA	+	NA	+	NA	-5.099286215	1.507185893	5.842527155	1.674775225	3.203438255	NA	3.224578928	-1.435175444	-1.478778751	20	-1230.069125	2503.260926	3.606016651	0.000277806	0.644086668	0.80309153
8226048	242.1148927	+	-13.76077431	2.528366961	-21.21487065	0.218156825	6.742873369	-8.925888897	4.518871746	NA	NA	+	NA	NA	NA	NA	2.10818475	5.582707951	NA	3.909078675	-0.950521968	3.122822827	-1.812273557	-1.895811511	19	-1231.223602	2503.262019	3.607109721	0.000277654	0.621760957	0.795428448
7722496	237.2316775	+	-6.618589074	2.545460071	-21.17773899	-0.381049131	6.605331901	3.651579425	4.558144937	+	NA	+	NA	+	NA	-3.631313244	2.086387185	5.251864727	NA	3.856667246	NA	3.2398396	-1.632017833	-1.893337992	21	-1228.907667	2503.263094	3.608185297	0.000277505	0.670886131	0.802165009
1424640	249.2114548	+	-16.94900684	2.025973999	-21.19411369	0.204174708	8.864497911	0.481028543	0.972823231	NA	NA	+	+	+	+	NA	3.743784413	5.665112325	NA	2.701930616	NA	2.877687504	NA	NA	19	-1231.225756	2503.266328	3.611418596	0.000277056	0.652595718	0.799584583
1937404	218.3815635	+	-0.130364206	NA	-30.3615238	0.252419089	9.117178825	-10.22076593	4.531009318	+	+	+	+	NA	NA	NA	2.07066375	5.380317229	NA	2.203433412	-0.592649308	3.022099248	NA	NA	19	-1231.226082	2503.266978	3.612069139	0.000276966	0.607906424	0.798552211
1429244	238.3390817	+	-15.13260495	NA	-29.80864392	-0.078264552	9.314332094	-9.386795171	4.549577742	NA	+	+	+	NA	NA	2.086187333	2.051031385	5.087226579	NA	2.226107402	NA	3.114863631	NA	NA	18	-1232.371668	2503.267322	3.612413198	0.000276919	0.59041361	0.799399985
1955584	245.0275913	+	-15.56296445	1.838369743	-29.36106485	0.44020614	7.108692377	8.23424671	3.91940149	NA	+	+	NA	+	NA	-5.165075275	2.538899373	5.388140643	NA	2.492954987	-1.134459628	3.002160951	NA	NA	20	-1230.072361	2503.267398	3.61248919	0.000276908	0.65422214	0.802046159
5711100	241.4417477	+	-14.31029253	NA	-20.58183687	-0.123681431	8.633631921	-8.694577203	5.83199379	NA	NA	+	NA	NA	+	NA	NA	5.57993039	1.892802535	3.228261419	NA	2.940749533	NA	-2.025212071	17	-1233.50881	2503.267621	3.612711477	0.000276877	0.602671474	0.793789091
5612800	242.0648091	+	-13.86663614	2.12549754	-21.04374485	-0.405451809	6.998521542	-8.889405162	2.326526234	NA	NA	+	NA	NA	+	NA	2.644312147	5.10783561	NA	3.495674124	NA	2.910953218	NA	-1.830337711	18	-1232.372136	2503.268257	3.61334841	0.000276789	0.617704079	0.794012703
1177340	244.5586875	+	-16.12455569	NA	-30.6729632	-0.222402227	6.968576569	8.93552318	-0.13062716	NA	+	+	NA	+	+	-5.291289281	3.247753482	5.104054924	NA	NA	NA	2.267604743	NA	NA	18	-1232.37228	2503.268545	3.613635757	0.000276749	0.634815533	0.801083077
5601020	245.0477192	+	-15.78019565	NA	-28.00073041	-0.621510899	7.153255612	8.458626393	5.558821129	NA	+	+	NA	+	+	-5.46823918	NA	4.484906007	NA	3.323874141	NA	2.817718902	NA	-1.987378782	19	-1231.228163	2503.271141	3.616231476	0.000276391	0.635817085	0.802309253
7669248	227.5981097	+	-2.841566852	1.562207747	-21.10696401	-0.587970475	6.80370809	-10.15005783	5.397634864	+	NA	+	NA	NA	NA	NA	NA	4.943285732	NA	4.243521645	NA	2.814860983	-1.416012873	-2.597537777	18	-1232.373952	2503.271889	3.616979721	0.000276287	0.625275664	0.794137338
1515516	226.9233369	+	-4.186798687	NA	-30.64958556	0.08908714	9.959308072	-0.648221312	4.759820148	+	+	+	+	+	NA	NA	NA	5.264525167	1.695312499	2.330412122	NA	2.443273524	NA	NA	19	-1231.228941	2503.272696	3.617787372	0.000276176	0.640529431	0.801452084
3397372	244.0338298	+	-15.83258111	NA	-29.8489923	0.208164864	8.635395314	8.415807438	2.574358993	NA	+	+	NA	+	NA	-5.30164088	2.249215659	5.822540698	2.319637999	NA	NA	2.536171389	-0.860065188	NA	19	-1231.230288	2503.275391	3.62048163	0.000275804	0.63658004	0.802646017
1957628	244.1012318	+	-16.08069153	NA	-30.24919248	0.31969997	9.084899571	9.206905541	4.529226743	NA	+	+	+	+	NA	-5.843429093	2.066937452	5.304045942	NA	2.229028949	-0.577602534	3.046638345	NA	NA	20	-1230.077789	2503.278254	3.623345179	0.000275409	0.636890062	0.804623655
3519744	249.3182048	+	-16.54360219	2.092111796	-21.43838371	-0.080764863	6.620795739	0.548314586	2.311934737	NA	NA	+	NA	+	+	NA	3.417338864	5.573607248	NA	3.062325014	NA	3.109462106	-1.467743578	NA	19	-1231.231753	2503.278321	3.623412044	0.0002754	0.652724796	0.799120122
1547520	248.5959546	+	-16.51540045	2.100574908	-20.97735178	0.359798954	9.295334463	0.297297631	3.904717366	NA	NA	+	+	+	NA	NA	2.576845461	6.08173037	1.744667948	2.449201477	NA	3.207563164	NA	NA	19	-1231.232408	2503.27963	3.624720972	0.00027522	0.655749978	0.799125787
7675648	245.1272527	+	-16.50031859	1.692703592	-28.45897989	-0.457887549	8.461579686	0.997452323	5.072935092	NA	+	+	+	+	NA	NA	NA	4.41826263	NA	3.934741196	NA	2.585812151	-1.287288798	-2.32017054	20	-1230.080416	2503.283508	3.628599194	0.000274687	0.637169404	0.803041965
5633276	248.8333882	+	-16.22458744	NA	-20.96722731	-0.298236638	7.01969202	7.238696981	3.08418984	NA	NA	+	NA	+	+	-5.105483364	2.215446109	5.282840298	NA	3.147335246	NA	3.016333925	NA	-1.505004875	19	-1231.234474	2503.283763	3.628853838	0.000274652	0.644216061	0.801140863
5474044	236.9535138	+	-14.02475013	NA	-29.24680418	0.08659574	8.956065288	-8.287030008	2.76765178	NA	+	+	NA	NA	NA	NA	1.882159865	5.70637939	2.403385119	NA	NA	2.49756789	NA	-0.579752983	17	-1233.517188	2503.284377	3.629467757	0.000274567	0.591320268	0.795983564
1512956	234.0554196	+	-6.134074394	NA	-21.05669889	0.179796704	8.602415233	-1.432954626	4.973066027	+	NA	+	NA	+	NA	NA	NA	5.983779075	1.973178656	2.563579357	NA	2.70032464	NA	NA	17	-1233.517759	2503.285518	3.630608638	0.000274411	0.648706978	0.796726968
5580284	225.9032001	+	-2.200628551	NA	-21.14997434	-0.530055429	7.149612633	-10.09359987	6.00130365	+	NA	+	NA	NA	+	NA	NA	5.099183788	NA	3.487150004	NA	3.039482074	NA	-2.124633669	17	-1233.518044	2503.286088	3.631178725	0.000274333	0.616215298	0.793220119
1543936	236.9493243	+	-13.62728952	1.790906008	-29.25724883	0.189484561	10.08001125	-8.714568214	3.850469532	NA	+	+	+	NA	NA	NA	2.406784549	5.488877576	1.770496956	2.219379614	NA	2.956609496	NA	NA	19	-1231.236097	2503.287009	3.632099885	0.000274206	0.604950233	0.798220036
6248188	244.485285	+	-15.82902895	NA	-28.19240212	0.153800235	8.63194011	8.180100494	5.351443068	NA	+	+	NA	+	NA	-5.515923829	NA	5.236365487	1.818497771	3.033677596	-0.619158142	2.609095171	NA	-1.860862032	20	-1230.083506	2503.289688	3.634778738	0.000273839	0.637994658	0.803939848
1380092	236.4186302	+	-14.10646886	NA	-30.15060919	-0.158436656	9.319841062	-8.505561363	4.875080512	NA	+	+	+	NA	NA	NA	NA	4.826647787	NA	2.57795616	NA	2.541074783	NA	NA	16	-1234.648806	2503.290286	3.635377311	0.000273757	0.583977775	0.79534563
5584640	245.5674547	+	-16.36508399	1.573883787	-27.73970726	-0.679349777	7.146216532	1.222977116	5.449238901	NA	+	+	NA	+	+	NA	NA	4.33107176	NA	3.630480576	NA	2.773891491	NA	-2.313296795	19	-1231.238227	2503.291269	3.636359996	0.000273623	0.640320074	0.800521345
1400572	243.5511002	+	-15.86552211	NA	-30.58773083	-0.106784924	9.297784339	9.288401763	4.869077987	NA	+	+	+	+	NA	-5.964367432	NA	4.808014559	NA	2.572367141	NA	2.538122117	NA	NA	18	-1232.38394	2503.291865	3.636956383	0.000273541	0.632684993	0.801283031
1804284	218.981015	+	-0.504778311	NA	-30.2972857	0.579248234	8.831233199	-9.941643771	2.736649398	+	+	+	NA	NA	NA	NA	2.162916835	6.083809348	2.169966091	NA	-0.749389305	2.469953078	NA	NA	18	-1232.386369	2503.296723	3.64181391	0.000272878	0.611129752	0.796080826
3528704	231.3228225	+	-4.880059001	1.909623606	-29.18959196	-0.316155979	6.666543453	4.902354606	3.935941742	+	+	+	NA	+	NA	-3.896092053	2.697201221	5.069814066	NA	2.816977869	NA	3.134571787	-1.450298308	NA	21	-1228.925299	2503.298359	3.643449735	0.000272655	0.662421228	0.802765006
5744384	238.066013	+	-13.56163253	2.211540611	-27.78914313	-0.146662436	8.664127071	-8.858296869	1.624982962	NA	+	+	NA	NA	+	NA	2.734276522	5.154295196	2.101233849	2.989807932	NA	2.539196821	NA	-1.56978505	20	-1230.089068	2503.300812	3.645902715	0.00027232	0.610220573	0.799039044
3647228	237.8301452	+	-14.16997759	NA	-28.54414441	0.05800063	8.378741496	-8.449447341	2.391133042	NA	+	+	NA	NA	+	NA	2.809710179	5.578841454	1.978005474	2.384569048	NA	2.752103466	-1.166530731	NA	19	-1231.243497	2503.301809	3.646899688	0.000272185	0.591346797	0.799523641
5615360	237.3210557	+	-13.8987756	2.086857216	-29.57428985	-0.186651206	9.49643774	-8.92227622	0.630537557	NA	+	+	+	NA	+	NA	3.287982471	4.711914894	NA	3.06326138	NA	2.461460012	NA	-1.338289868	20	-1230.0897	2503.302077	3.647167656	0.000272148	0.602133172	0.800581843
1945596	218.2475982	+	-0.4365133	NA	-31.25328375	0.447080546	9.491916614	-10.3357588	0.575476111	+	+	+	+	NA	+	NA	3.477411054	5.371846628	NA	2.262822124	-0.749461356	2.411511727	NA	NA	20	-1230.090165	2503.303006	3.648096955	0.000272022	0.605681715	0.800887897
376576	244.1537641	+	-17.20770424	2.194118489	-32.83259522	0.357400683	9.995076768	1.692269078	-2.610519043	NA	+	+	+	+	+	NA	4.227296196	4.67388249	NA	1.865682486	NA	NA	NA	NA	19	-1231.245147	2503.305109	3.65019981	0.000271736	0.635252692	0.802404199
4038652	227.6867848	+	-4.337739484	NA	-30.5107624	0.310278591	8.739428197	-0.502728364	4.502904408	+	+	+	+	+	NA	NA	2.233014933	5.417942918	NA	2.476373446	-0.609715652	3.03937534	-1.245750204	NA	21	-1228.929134	2503.306028	3.651119416	0.000271611	0.641762182	0.805184466
2078720	229.204607	+	-4.728182566	2.104261745	-30.32284658	0.7568279	8.463991199	-0.548263529	0.43118328	+	+	+	NA	+	+	NA	3.703748127	5.801157537	1.784406629	2.314015522	-1.116145519	2.372683479	NA	NA	22	-1227.758139	2503.306541	3.65163149	0.000271541	0.662787129	0.804174885
5715712	245.0641935	+	-16.24443605	1.803528318	-27.62818579	-0.2608924	8.787965532	0.887302808	5.283391868	NA	+	+	NA	+	+	NA	NA	4.90837832	2.126531899	3.341610239	NA	2.637408174	NA	-2.222622185	20	-1230.091994	2503.306664	3.651755386	0.000271525	0.643791846	0.802086256
5764860	244.892328	+	-16.03950934	NA	-28.52042486	-0.107225169	8.493421515	8.189267526	2.330753715	NA	+	+	NA	+	+	-5.316261393	2.324722084	5.204655845	1.835512743	2.641989667	NA	2.636338143	NA	-1.225787619	21	-1228.92988	2503.307521	3.652612276	0.000271408	0.637998983	0.805933757
7724800	245.0963592	+	-15.4104028	2.50895453	-28.74149556	-0.230327979	8.620887758	7.742409777	4.240574089	NA	+	+	+	+	NA	-5.080062238	2.190170595	4.805766406	NA	3.479982496	NA	3.01891335	-1.571402322	-1.509383657	22	-1227.758687	2503.307635	3.652726175	0.000271393	0.653825848	0.805856078
1816572	227.2364988	+	-4.369945854	NA	-31.34359857	0.743029286	8.639777877	-0.3621958	-0.26232574	+	+	+	NA	+	+	NA	3.245995486	6.011252415	1.970513726	NA	-0.957893026	2.022403064	NA	NA	20	-1230.092771	2503.308219	3.653310119	0.000271314	0.644962738	0.802620692
114688	226.0999302	+	-3.995430657	1.845804572	-34.1878171	0.348250104	10.02741758	-0.098441892	-3.523344639	+	+	+	+	+	+	NA	4.251127391	4.918625266	NA	NA	NA	NA	NA	NA	19	-1231.247123	2503.309061	3.654152143	0.000271199	0.648373367	0.800651163
6100480	234.6450391	+	-5.888387581	1.694759738	-21.18820927	-0.010448756	7.162298949	-1.445985106	5.279713286	+	NA	+	NA	+	NA	NA	NA	5.225210376	NA	3.880575755	-0.799274796	2.742694449	NA	-2.519379366	19	-1231.247324	2503.309463	3.654553501	0.000271145	0.661761961	0.798505867
5634044	229.9727759	+	-4.6513354	NA	-29.14458447	-0.492679512	7.059385087	5.209502706	2.339382829	+	+	+	NA	+	+	-4.170965284	2.439627115	4.747574328	NA	2.869725751	NA	2.729529351	NA	-1.289840457	21	-1228.931221	2503.310204	3.655295134	0.000271045	0.648806652	0.804326953
1965820	244.1159905	+	-16.47165467	NA	-31.15180121	0.513653813	9.46160734	9.203777004	0.556810082	NA	+	+	+	+	+	-5.824924798	3.480063038	5.297281001	NA	2.28770791	-0.735604943	2.433118509	NA	NA	21	-1228.931422	2503.310606	3.655696487	0.00027099	0.635218246	0.806853101
7838976	248.8612971	+	-16.22369989	2.845317769	-20.65032734	0.063044158	8.566465	-0.046019715	4.303500421	NA	NA	+	+	+	NA	NA	2.128022683	5.703709285	1.723056733	3.652331	NA	3.12208853	-1.688546545	-1.817124773	21	-1228.93171	2503.311182	3.656272529	0.000270912	0.658825642	0.802311886
6135548	244.815895	+	-17.18369468	NA	-29.3436781	0.102312882	8.804775587	1.45253954	4.958248477	NA	+	+	+	+	NA	NA	1.555805968	5.049368033	NA	2.7074519	-0.568301869	3.030404896	NA	-1.156584752	20	-1230.094501	2503.311678	3.656769172	0.000270845	0.627762482	0.804844038
2070012	234.0767638	+	-6.050347317	NA	-21.09348006	0.600610619	8.357790227	-1.340033936	4.641980947	+	NA	+	NA	+	NA	NA	2.067835818	6.401664149	1.624865717	2.252283844	-0.633307835	3.20772892	NA	NA	19	-1231.248499	2503.311813	3.656903526	0.000270827	0.653006279	0.799933659
1377532	241.3432752	+	-14.23757844	NA	-21.56369751	-0.239523335	7.111666071	-8.482343261	5.095311331	NA	NA	+	NA	NA	NA	NA	NA	5.352474399	NA	2.841647684	NA	2.809724591	NA	NA	14	-1236.893058	2503.313389	3.658479729	0.000270613	0.599107007	0.788568244
3516412	220.7262306	+	-0.861000585	NA	-29.20579972	-0.34922414	6.832366552	-9.987876035	2.350209136	+	+	+	NA	NA	+	NA	2.96603873	5.095695981	NA	2.597896995	NA	2.850057807	-1.122405016	NA	19	-1231.252018	2503.318851	3.663942459	0.000269875	0.606791512	0.798451558
5618944	249.265002	+	-16.76104629	2.470863995	-20.90847015	-0.089319691	8.558663205	0.333499633	1.643678396	NA	NA	+	+	+	+	NA	3.017077188	5.253091371	NA	3.426446234	NA	2.829156389	NA	-1.677920804	20	-1230.098097	2503.31887	3.663960986	0.000269873	0.655539008	0.800909916
1419264	220.6113321	+	-0.495749259	1.48125641	-29.48334321	-0.3692675	6.9940429	-10.1692774	1.139201759	+	+	+	NA	NA	+	NA	3.464917753	4.959689901	NA	2.507013127	NA	2.698098417	NA	NA	19	-1231.252101	2503.319017	3.664107648	0.000269853	0.619241565	0.796829415
3536636	245.2669952	+	-16.02182396	NA	-29.12981976	-0.276665955	6.79377091	8.580663676	2.323268456	NA	+	+	NA	+	+	-5.358680597	2.971460828	5.025898177	NA	2.619320258	NA	2.868353774	-1.112814702	NA	20	-1230.098337	2503.31935	3.664440678	0.000269808	0.635812942	0.804398729
1437692	219.5634455	+	-1.107711993	NA	-31.23541461	-0.008254548	9.745370479	-11.5085431	0.734729302	+	+	+	+	NA	+	2.716603042	3.414472447	5.069147963	NA	2.246360499	NA	2.519871223	NA	NA	20	-1230.099282	2503.32124	3.666330729	0.000269553	0.609440881	0.80165684
3381248	228.8755831	+	-4.583179119	1.756691194	-30.42914862	0.197848639	8.662317371	-0.342997893	1.822473514	+	+	+	NA	+	NA	NA	2.734438055	5.828329622	2.431149758	NA	NA	2.436397691	-0.89713288	NA	20	-1230.100311	2503.323299	3.668389496	0.000269276	0.65698158	0.801119299
5748224	236.0586431	+	-6.520139251	2.530428861	-20.6398125	-0.008291445	8.352984066	-1.399163591	2.281639996	+	NA	+	NA	+	+	NA	2.647888633	5.685451661	1.812076894	3.25513335	NA	2.822283337	NA	-1.768689601	21	-1228.937811	2503.323384	3.668474946	0.000269264	0.670024735	0.801803418
1296380	220.5207947	+	-1.240201254	NA	-30.11793094	0.112462156	8.88272963	-11.0940828	2.770041436	+	+	+	NA	NA	NA	2.717009731	2.139266747	5.803880423	2.320805108	NA	NA	2.56324868	NA	NA	18	-1232.399966	2503.323916	3.669007387	0.000269193	0.615376993	0.796747796
5620988	243.0943818	+	-15.20635401	NA	-21.13897112	-0.392970869	7.131687982	-9.43265966	5.332539626	NA	NA	+	NA	NA	NA	1.968165074	1.381867952	5.253560884	NA	3.107918676	NA	3.322791849	NA	-1.568661749	17	-1233.540881	2503.331761	3.676852081	0.000268139	0.604257517	0.794536716
7689984	245.4813546	+	-15.35879858	1.639261071	-27.5120744	-0.665677883	6.823202734	7.581934331	5.186617253	NA	+	+	NA	+	NA	-5.049038739	NA	4.37809494	NA	4.050267129	NA	2.662549633	-1.325425848	-2.443186407	20	-1230.104823	2503.332322	3.677412597	0.000268064	0.646733499	0.802422901
6231296	248.4096854	+	-16.45440783	1.905233442	-20.60729911	0.196570521	8.580134143	-0.06645314	5.090615047	NA	NA	+	NA	+	NA	NA	NA	5.553909532	1.853382992	3.675574667	-0.529221013	2.668899535	NA	-2.472550115	19	-1231.259274	2503.333364	3.678454589	0.000267924	0.652165811	0.799105867
7671804	220.2621538	+	-0.916544325	NA	-28.82309408	-0.455892822	8.589576266	-10.20711455	5.488136091	+	+	+	+	NA	NA	NA	NA	4.670302506	NA	3.508220931	NA	2.68998562	-1.163869168	-1.928888105	19	-1231.260051	2503.334918	3.680008767	0.000267716	0.603733213	0.798924981
1906684	227.3598173	+	-3.926090315	NA	-30.37038051	0.191074899	7.243760027	-0.488195039	4.871524528	+	+	+	NA	+	NA	NA	NA	5.126156607	NA	2.608923515	-0.940228077	2.472370819	NA	NA	18	-1232.405579	2503.335143	3.680234405	0.000267686	0.642781449	0.798761181
1431040	235.8735911	+	-5.983392163	1.765175303	-21.57592472	-0.132455862	6.919400117	4.155050164	4.15208028	+	NA	+	NA	+	NA	-3.820565538	2.563169121	5.622321036	NA	2.643451226	NA	3.337432564	NA	NA	19	-1231.260212	2503.335239	3.680330413	0.000267673	0.669410954	0.798383667
7704572	220.1727348	+	-0.858710221	NA	-29.08246425	-0.27779607	8.714639794	-10.16039226	4.998497125	+	+	+	+	NA	NA	NA	1.671490176	5.004696838	NA	3.015893056	NA	3.074454998	-1.353416409	-1.184259958	20	-1230.106701	2503.336079	3.681169503	0.000267561	0.605343786	0.800792851
1380348	218.1262832	+	-0.132115436	NA	-30.69520564	-0.184227956	9.33581932	-10.18245867	4.871330246	+	+	+	+	NA	NA	NA	NA	4.876722218	NA	2.547061661	NA	2.514553733	NA	NA	17	-1233.544107	2503.338214	3.683304681	0.000267275	0.603430352	0.795217012
6141184	249.3994875	+	-16.71851538	2.531856331	-21.10079714	0.388930375	7.07644894	0.322186967	1.736184572	NA	NA	+	NA	+	+	NA	2.959676486	5.545276098	NA	3.51884542	-1.089173825	2.737940462	NA	-1.806579409	20	-1230.108157	2503.338991	3.684082225	0.000267171	0.658675909	0.800372174
1547772	234.0077252	+	-6.054097011	NA	-21.0068411	0.283245321	9.10141163	-1.316858696	4.660769533	+	NA	+	+	+	NA	NA	2.063888742	6.175239737	1.496851003	2.247227104	NA	3.272808247	NA	NA	19	-1231.262391	2503.339596	3.684686797	0.00026709	0.651288709	0.800265435
1152256	248.6109879	+	-16.66974005	1.429671034	-22.19280056	-0.026073106	6.923361538	0.985952449	2.008635534	NA	NA	+	NA	+	NA	NA	2.760348608	5.770922326	NA	NA	NA	2.793868114	NA	NA	16	-1234.674397	2503.341468	3.686558568	0.000266841	0.648037391	0.794146789
1529852	229.1285736	+	-4.657051446	NA	-29.7684618	-0.007950091	8.759808749	5.337474717	4.786939761	+	+	+	NA	+	NA	-4.449517658	NA	5.350009183	2.132311769	2.342282834	NA	2.477334722	NA	NA	19	-1231.263359	2503.341533	3.686623529	0.000266832	0.647997671	0.800722869
1550336	221.0451858	+	-0.999433732	1.723029969	-29.29623917	0.035668427	8.633781607	-10.19246056	1.096711801	+	+	+	NA	NA	+	NA	3.362382476	5.511811583	2.117435232	2.262670831	NA	2.563554518	NA	NA	20	-1230.109674	2503.342025	3.687116322	0.000266766	0.623191489	0.798442244
1296124	238.4318108	+	-14.98800299	NA	-29.54478415	0.157875019	8.952114243	-9.192996565	2.751318517	NA	+	+	NA	NA	NA	2.185845276	2.125711555	5.780001623	2.399500545	NA	NA	2.574970175	NA	NA	17	-1233.548421	2503.346843	3.691933756	0.000266124	0.595215667	0.796418472
5741820	248.5011371	+	-17.06905786	NA	-20.65593757	0.064305853	8.901054231	0.298620599	5.176510771	NA	NA	+	+	+	NA	NA	1.399325688	5.778781891	1.567412176	2.837513581	NA	3.224457936	NA	-1.416092218	19	-1231.266439	2503.347692	3.692782935	0.000266011	0.637687096	0.801111057
114432	243.710307	+	-17.28238488	1.854967613	-33.60020208	0.379355482	10.01907302	1.930534977	-3.599311769	NA	+	+	+	+	+	NA	4.260113495	4.863089379	NA	NA	NA	NA	NA	NA	18	-1232.412618	2503.349222	3.694312812	0.000265808	0.632087008	0.8009755
8197628	234.4606487	+	-6.195731342	NA	-21.1209691	-0.001653132	6.948443651	-1.483969566	5.730323417	+	NA	+	NA	+	NA	NA	NA	5.400699135	NA	3.841330281	-0.716017493	2.861068319	-1.229194406	-2.217576711	19	-1231.267707	2503.350228	3.695319294	0.000265674	0.646460021	0.800515561
3651584	230.3650619	+	-5.096847022	2.155437181	-29.45272276	0.075689163	8.292884996	-0.524266682	1.537007548	+	+	+	NA	+	+	NA	3.414361602	5.514841823	2.026881645	2.555486178	NA	2.664960817	-1.170309313	NA	22	-1227.78001	2503.350283	3.695374118	0.000265667	0.660095404	0.804481255
5600508	248.2574744	+	-15.92614309	NA	-21.03248366	-0.453250326	7.10448837	7.30481515	5.995408515	NA	NA	+	NA	+	+	-5.244991258	NA	5.037891458	NA	3.506046051	NA	3.060804045	NA	-2.108358365	18	-1232.413711	2503.351407	3.696498359	0.000265518	0.64284802	0.799222942
7845628	245.3859962	+	-17.00751894	NA	-28.18379138	-0.112632649	8.277490297	1.133943417	2.928831677	NA	+	+	NA	+	+	NA	2.235069962	5.252806496	1.800578431	2.900005229	NA	2.739919212	-1.124413599	-1.267500763	21	-1228.952368	2503.352496	3.697587221	0.000265373	0.628620238	0.806136298
4167680	230.1345587	+	-4.9829964	2.265693589	-29.42331318	0.632215549	8.240226117	-0.672667634	3.644596384	+	+	+	NA	+	NA	NA	2.735443878	5.894397095	1.867399927	2.591865213	-0.90732665	2.878588771	-1.437491646	NA	22	-1227.781216	2503.352695	3.697786116	0.000265347	0.662453751	0.80428726
5709308	234.1225353	+	-6.131997676	NA	-20.64556396	-0.095983652	8.763860933	-1.555894632	5.589186593	+	NA	+	+	+	NA	NA	NA	5.582289548	1.618047328	3.260894781	NA	2.877676991	NA	-2.038204096	19	-1231.269146	2503.353106	3.698196925	0.000265292	0.648496426	0.800371078
7703808	241.9723121	+	-13.77399186	2.465530051	-21.06135109	-0.216792813	7.938427124	-8.924460396	4.522604474	NA	NA	+	+	NA	NA	NA	2.117861513	5.314473851	NA	3.823259823	NA	3.215240127	-1.772739904	-1.794036222	19	-1231.271172	2503.357159	3.702250378	0.000264755	0.61891648	0.795818796
1291516	248.514531	+	-17.19255772	NA	-21.31858191	0.408928726	8.622753493	0.575588347	0.744943615	NA	NA	+	NA	+	+	NA	2.954207671	6.395871082	2.145754544	NA	NA	2.491754237	NA	NA	17	-1233.554573	2503.359147	3.704237926	0.000264492	0.638013059	0.797513005
5618940	249.0529998	+	-17.43916008	NA	-20.86802796	-0.064654963	8.525101018	0.466494931	2.521033988	NA	NA	+	+	+	+	NA	2.484171614	5.417202595	NA	3.045406825	NA	2.931995302	NA	-1.354488754	19	-1231.275376	2503.365567	3.710657489	0.000263645	0.635382247	0.801546436
1398780	229.0064613	+	-4.242808694	NA	-29.96095278	-0.419090826	7.103133193	5.594146769	4.926810482	+	+	+	NA	+	NA	-4.442886771	NA	4.774554587	NA	2.627594281	NA	2.600875511	NA	NA	18	-1232.420958	2503.365901	3.710992356	0.0002636	0.647055032	0.798719335
1808384	228.02047	+	-4.243944936	1.736725959	-30.85733338	0.69814357	8.803642992	-0.391902869	1.97163157	+	+	+	NA	+	NA	NA	2.644387847	6.045763287	2.238268967	NA	-0.844895303	2.379809183	NA	NA	20	-1230.122213	2503.367103	3.712194	0.000263442	0.659632876	0.800699609
376832	226.9317684	+	-4.224170199	2.172974874	-33.42276689	0.327155031	10.00388295	-0.286021074	-2.552741275	+	+	+	+	+	+	NA	4.217793104	4.73137565	NA	1.830587949	NA	NA	NA	NA	20	-1230.122754	2503.368185	3.713275881	0.0002633	0.65091963	0.802223077
1300480	229.3943712	+	-4.546695364	1.608390581	-30.47704489	0.182830558	8.824497029	4.856930628	2.072945469	+	+	+	NA	+	NA	-3.851985803	2.561041948	5.776104939	2.422197411	NA	NA	2.476643434	NA	NA	20	-1230.123726	2503.370128	3.715218592	0.000263044	0.66204937	0.801004684
5715452	234.1204286	+	-6.066768496	NA	-20.67057361	-0.126089851	8.472929942	-1.516786288	5.927464243	+	NA	+	NA	+	+	NA	NA	5.606493446	1.736425391	3.213094668	NA	2.967065263	NA	-2.00714349	19	-1231.277885	2503.370585	3.715675915	0.000262984	0.649118105	0.800202601
5606908	225.8110575	+	-2.289597048	NA	-21.1145395	-0.211866003	8.331882394	-10.13537828	5.27061398	+	NA	+	+	NA	NA	NA	1.468588195	5.482123173	NA	3.002184775	NA	3.287188222	NA	-1.42624822	18	-1232.427176	2503.378338	3.723429186	0.000261966	0.617415646	0.795249056
3383036	243.8674649	+	-17.05289883	NA	-30.70569758	0.31312486	9.890549707	1.560882952	2.555380717	NA	+	+	+	+	NA	NA	2.295634415	5.733492155	1.861377938	NA	NA	2.521033395	-0.853220247	NA	19	-1231.281776	2503.378368	3.723458577	0.000261962	0.625925674	0.803398644
243708	227.0490666	+	-4.35810282	NA	-32.02182454	0.363637903	8.616260773	-0.312849295	-1.508608112	+	+	+	NA	+	+	NA	3.141780908	5.44226057	2.312027719	NA	NA	NA	NA	NA	18	-1232.427306	2503.378596	3.723687303	0.000261933	0.638113902	0.799782063
8193788	238.2300568	+	-14.14465142	NA	-27.63595139	-0.099195146	7.028604612	-8.593226715	5.549079327	NA	+	+	NA	NA	NA	NA	NA	4.889326197	NA	3.682853044	-0.83998458	2.67533972	-1.309556624	-2.082344431	18	-1232.428009	2503.380004	3.72509508	0.000261748	0.589194909	0.797560117
1283584	234.6831276	+	-6.116197742	1.696580186	-21.57028727	0.394446082	8.674828797	-1.112811742	2.03126791	+	NA	+	NA	+	NA	NA	2.703539423	6.465980271	2.288930572	NA	NA	2.681180619	NA	NA	18	-1232.428691	2503.381367	3.7264578	0.00026157	0.664561175	0.796794407
1294080	243.8751313	+	-16.90875239	1.778778429	-31.71334126	0.401121761	10.52243847	1.631212072	-1.515919783	NA	+	+	+	+	+	NA	3.876847871	5.549361794	1.799470299	NA	NA	1.943687795	NA	NA	20	-1230.130205	2503.383087	3.728178044	0.000261345	0.639901815	0.80331468
1420540	241.9210501	+	-14.80155132	NA	-21.12547245	0.142425945	8.865256228	-8.653623695	1.816340478	NA	NA	+	+	NA	+	NA	3.157978538	5.754934619	NA	2.503596861	NA	2.935157851	NA	NA	17	-1233.568907	2503.387815	3.732905552	0.000260728	0.600347487	0.794620727
1673212	218.4452518	+	0.038949906	NA	-30.71794438	0.375190748	7.169784828	-9.939022883	2.618092387	+	+	+	NA	NA	NA	NA	2.310030126	5.654628996	NA	NA	-1.057988758	2.526264821	NA	NA	17	-1233.569279	2503.388559	3.73364957	0.000260631	0.609343631	0.794199046
1302524	227.7054464	+	-4.316182534	NA	-31.38242884	0.269619444	10.09170492	5.605735075	2.750417281	+	+	+	+	+	NA	-4.437683214	2.180932743	5.70673419	1.749465286	NA	NA	2.53660804	NA	NA	20	-1230.13473	2503.392136	3.737227232	0.000260165	0.648197479	0.802926355
5627904	229.866318	+	-4.467706949	2.220117897	-29.71516028	-0.262683782	9.062923026	4.985912792	4.29959044	+	+	+	+	+	NA	-4.101173598	1.996282591	4.782233975	NA	3.005637799	NA	2.992679059	NA	-1.405053432	22	-1227.801549	2503.39336	3.738450776	0.000260006	0.664933155	0.804400238
3519996	234.8757248	+	-6.247306627	NA	-21.39182518	-0.102379125	6.743268483	-1.066994332	3.073685086	+	NA	+	NA	+	+	NA	2.858262174	5.726179253	NA	2.769548208	NA	3.159014944	-1.204463937	NA	19	-1231.289543	2503.3939	3.73899097	0.000259936	0.648446251	0.800455631
1426940	227.0445071	+	-2.761492808	NA	-21.54433839	-0.186497409	7.061798284	-11.02553846	4.76072926	+	NA	+	NA	NA	NA	2.424915638	2.110199651	5.676933136	NA	2.453748848	NA	3.380146301	NA	NA	17	-1233.57291	2503.39582	3.740910668	0.000259687	0.623514981	0.793689007
7703804	241.8617128	+	-14.50594629	NA	-21.02856401	-0.182241711	7.966577691	-8.632781223	5.263956294	NA	NA	+	+	NA	NA	NA	1.615315086	5.469115722	NA	3.388464295	NA	3.301943254	-1.548793406	-1.461838091	18	-1232.436556	2503.397097	3.742187941	0.000259521	0.599168084	0.796318111
1437436	238.3019056	+	-15.48920597	NA	-30.67086236	0.01875836	9.737230057	-9.519268563	0.712087785	NA	+	+	+	NA	+	2.166555407	3.413235664	5.02263229	NA	2.281837344	NA	2.537764472	NA	NA	19	-1231.291341	2503.397496	3.742587302	0.000259469	0.5880715	0.801683604
4044796	228.5496688	+	-4.573861145	NA	-30.24528571	0.486485934	6.975269083	-0.431419624	1.725599283	+	+	+	NA	+	+	NA	3.20205888	5.511899895	NA	2.53722741	-1.205167616	2.620736506	-0.972999382	NA	21	-1228.975117	2503.397995	3.743086276	0.000259404	0.644138452	0.804472577
7692028	244.5316326	+	-15.8907262	NA	-28.75507435	-0.381744042	8.559382807	8.579880573	5.480149238	NA	+	+	+	+	NA	-5.707692063	NA	4.608405931	NA	3.523084641	NA	2.709828114	-1.156843319	-1.910669302	20	-1230.13815	2503.398977	3.744067545	0.000259277	0.632532757	0.804791974
1964028	229.1711447	+	-4.583338903	NA	-30.52349929	0.518991833	7.147363493	5.426322929	1.203573378	+	+	+	NA	+	+	-4.321237258	3.272113146	5.477160234	NA	2.332993527	-1.259212189	2.523519541	NA	NA	21	-1228.975742	2503.399245	3.744335613	0.000259242	0.651112885	0.804023308
5764864	245.2360614	+	-15.47705712	2.400479354	-28.25717986	-0.107965376	8.546109522	7.263614363	1.549022444	NA	+	+	NA	+	+	-4.744859129	2.803467988	5.10684789	2.025933683	3.00180759	NA	2.541886988	NA	-1.551694108	22	-1227.804607	2503.399476	3.744567062	0.000259212	0.656995005	0.805317401
7724796	244.6850622	+	-15.99457528	NA	-29.01452189	-0.203762838	8.684656548	8.69767692	4.988581203	NA	+	+	+	+	NA	-5.66766394	1.677314979	4.943176729	NA	3.02904978	NA	3.095838102	-1.346797301	-1.163807374	21	-1228.975885	2503.399532	3.74462285	0.000259205	0.634286264	0.806618418
3479548	228.3272188	+	-4.265635443	NA	-29.81832608	-0.416895453	6.93880066	-0.431303428	4.926661218	+	+	+	NA	+	NA	NA	NA	4.799958235	NA	2.855610777	NA	2.579111845	-0.948057637	NA	18	-1232.438118	2503.400222	3.745312615	0.000259116	0.639597167	0.799236305
2072316	244.3274889	+	-17.09793785	NA	-29.791092	0.447346522	9.693942039	1.404989896	4.449761418	NA	+	+	+	+	NA	NA	1.99702448	5.612110982	1.495827839	2.054030111	-0.471641694	2.980668316	NA	NA	20	-1230.139514	2503.401704	3.746794561	0.000258924	0.62923302	0.80462145
3653372	244.5147012	+	-17.31588748	NA	-30.24159117	0.224375788	9.872808911	1.387343141	1.505409898	NA	+	+	+	+	+	NA	3.155846502	5.396037818	1.300856955	2.338823919	NA	2.60605958	-0.959071796	NA	21	-1228.977112	2503.401984	3.747075228	0.000258887	0.625685442	0.807069381
6272768	245.4551557	+	-16.55887607	2.560550897	-28.72794248	0.522728306	8.509021301	1.024291927	0.994156854	NA	+	+	NA	+	+	NA	3.066181719	5.419747254	1.799993027	3.023558369	-1.01985256	2.366839576	NA	-1.533899481	22	-1227.807876	2503.406013	3.75110431	0.000258366	0.652082136	0.805043666
5606656	241.6398511	+	-13.84573824	2.159932373	-21.07421644	-0.227490907	8.378243954	-8.923905555	4.621334613	NA	NA	+	+	NA	NA	NA	1.869563801	5.255588733	NA	3.362266135	NA	3.220564114	NA	-1.727902668	18	-1232.442312	2503.40861	3.753700993	0.000258031	0.617750354	0.794130194
3638784	228.3772098	+	-3.305918294	2.024096828	-21.04330503	0.222948441	8.173244791	-9.982832428	3.941271386	+	NA	+	NA	NA	NA	NA	2.697846124	6.237729705	1.997537415	2.79160679	NA	3.188134757	-1.599661669	NA	19	-1231.297397	2503.409609	3.754700059	0.000257902	0.634271344	0.795540275
8226044	241.9863009	+	-14.49882115	NA	-21.16271747	0.170009678	6.872444417	-8.622592605	5.282045937	NA	NA	+	NA	NA	NA	NA	1.591327327	5.688479717	NA	3.458010009	-0.79980777	3.22763831	-1.578699782	-1.549433808	18	-1232.442832	2503.40965	3.754740942	0.000257897	0.601196276	0.795833023
1824508	243.8537363	+	-15.94413371	NA	-30.20169209	0.645531567	8.77696586	8.610437171	2.712355023	NA	+	+	NA	+	NA	-5.429017338	2.16331998	6.00522071	2.157776402	NA	-0.737977828	2.489170004	NA	NA	19	-1231.298243	2503.411302	3.756392735	0.000257684	0.638721652	0.802274757
6232064	229.42893	+	-4.67214716	1.743788616	-28.5586823	0.119443183	8.668009756	-0.940776212	4.904578649	+	+	+	NA	+	NA	NA	NA	5.137941798	1.891915029	3.366252011	-0.691943321	2.437397361	NA	-2.243505443	21	-1228.982097	2503.411956	3.75704685	0.0002576	0.657269791	0.802672617
6149888	245.4212067	+	-15.46795415	2.300597624	-28.32768533	0.186438141	7.134664576	7.744326314	4.37283882	NA	+	+	NA	+	NA	-4.989669633	1.91990047	5.046705824	NA	3.212676273	-1.076425527	2.94483312	NA	-1.633225607	21	-1228.984362	2503.416485	3.761576299	0.000257017	0.657393304	0.803341487
6128896	241.7769114	+	-13.82321116	2.209371947	-21.22992386	0.179216613	7.134714071	-8.919220655	4.626604887	NA	NA	+	NA	NA	NA	NA	1.848017261	5.50447398	NA	3.441286139	-0.922054862	3.132670708	NA	-1.834361136	18	-1232.446363	2503.416712	3.761802663	0.000256988	0.620473511	0.793668619
5621756	221.5865986	+	-1.133198625	NA	-28.36497234	-0.573838903	7.166158091	-11.35390729	5.125451527	+	+	+	NA	NA	NA	2.758023378	1.421559759	4.798941236	NA	2.849856711	NA	3.130771404	NA	-1.382406341	19	-1231.301241	2503.417298	3.762388706	0.000256913	0.614617444	0.798309752
1543420	241.5067248	+	-14.47411439	NA	-20.92008611	0.289173372	9.271362183	-8.584411956	4.658261042	NA	NA	+	+	NA	NA	NA	2.019376786	6.152751766	1.661055497	2.25539371	NA	3.255436144	NA	NA	17	-1233.584268	2503.418536	3.763627106	0.000256754	0.604015318	0.793928619
5586940	227.5174052	+	-4.093405137	NA	-29.61878013	-0.425633448	8.890670617	-0.652230389	5.283282731	+	+	+	+	+	+	NA	NA	4.572175125	NA	3.183024938	NA	2.669452696	NA	-1.850538468	20	-1230.148904	2503.420486	3.765576494	0.000256504	0.640224004	0.803070712
5743868	241.902642	+	-14.53370766	NA	-20.55192589	-0.001534414	8.455725669	-8.689253823	3.082314629	NA	NA	+	NA	NA	+	NA	2.098887254	5.776745512	1.769169794	2.907091025	NA	2.905213754	NA	-1.460272923	18	-1232.448683	2503.421351	3.766442098	0.000256393	0.603597959	0.795562258
3513856	235.6039584	+	-6.389540515	2.158303098	-21.4432244	0.10933792	8.196918869	-1.20762642	3.958797547	+	NA	+	+	+	NA	NA	2.871881504	5.798878135	NA	2.981080321	NA	3.302918011	-1.547207941	NA	20	-1230.149537	2503.421751	3.766841701	0.000256341	0.664011999	0.800703881
5738236	237.2719758	+	-14.15237314	NA	-28.42872542	-0.044834525	9.692687389	-8.593690691	4.931919428	NA	+	+	+	NA	NA	NA	1.424514268	5.277968084	1.612588482	2.550977273	NA	2.991380347	NA	-1.177951594	19	-1231.303828	2503.422471	3.767562197	0.000256249	0.590640731	0.799779257
2065660	241.5917153	+	-14.4673538	NA	-21.00074873	0.58753431	8.528086357	-8.574680512	4.640827749	NA	NA	+	NA	NA	NA	NA	2.021706319	6.367986662	1.798328608	2.260181446	-0.603964446	3.193460385	NA	NA	17	-1233.58624	2503.42248	3.767570688	0.000256248	0.605842427	0.793548783
5709824	228.9821967	+	-4.580103093	1.674909576	-28.92528978	-0.220571706	9.538298102	-0.872788963	4.910701188	+	+	+	+	+	NA	NA	NA	4.87665725	1.743937116	3.311228439	NA	2.497424964	NA	-2.158322357	21	-1228.987412	2503.422586	3.767676611	0.000256234	0.65451531	0.803132052
3650812	248.8531105	+	-17.09688774	NA	-20.85349331	0.257834756	8.116360899	0.317687903	3.104959894	NA	NA	+	NA	+	+	NA	2.719691866	6.14568199	1.753788224	2.584524171	NA	3.071020248	-1.255652977	NA	19	-1231.305176	2503.425168	3.770258514	0.000255904	0.637211881	0.801142284
1289980	236.1860623	+	-14.45412289	NA	-31.20808088	0.330274978	10.46164466	-8.414616791	-0.620750238	NA	+	+	+	NA	+	NA	3.34856731	5.625054374	1.720013504	NA	NA	2.042893395	NA	NA	18	-1232.450772	2503.425529	3.770619808	0.000255858	0.585828508	0.799138754
6129148	225.8973385	+	-2.249603229	NA	-21.25684755	0.140545349	7.188873184	-10.12579301	5.290949299	+	NA	+	NA	NA	NA	NA	1.43868213	5.70159473	NA	3.067876267	-0.814299387	3.211724072	NA	-1.518721758	18	-1232.451727	2503.42744	3.772530727	0.000255613	0.61959689	0.794707922
2037500	244.1711796	+	-16.83428244	NA	-29.49025046	0.407332019	8.823135212	1.205295462	4.754646047	NA	+	+	NA	+	NA	NA	NA	5.509118694	2.062189381	2.367449324	-0.621970821	2.423267492	NA	NA	18	-1232.45173	2503.427446	3.772537186	0.000255612	0.62832111	0.800577551
7677180	241.6912557	+	-14.24064326	NA	-21.09755864	-0.495517067	6.853942668	-8.59505046	6.595104424	NA	NA	+	NA	NA	+	NA	NA	5.106993139	NA	3.828778962	NA	3.160025243	-1.531294674	-2.128162115	17	-1233.588861	2503.427722	3.772813216	0.000255577	0.598369423	0.794084149
3610620	228.4177513	+	-4.658312358	NA	-29.63583364	-0.011277257	8.583201648	-0.690503853	4.788013269	+	+	+	NA	+	NA	NA	NA	5.36638874	2.105443346	2.563303258	NA	2.458056459	-0.905746935	NA	19	-1231.306458	2503.427731	3.772821751	0.000255576	0.640634426	0.801173741
5578240	234.5724718	+	-5.913890824	1.637873114	-21.05770377	-0.387917047	8.096725284	-1.420346864	5.290517552	+	NA	+	+	+	NA	NA	NA	4.99141801	NA	3.823184914	NA	2.8201929	NA	-2.443676353	19	-1231.306525	2503.427866	3.772956524	0.000255559	0.659359124	0.798842156
7839484	244.9068969	+	-16.98991958	NA	-28.56316746	-0.014607164	9.251371175	1.114082654	4.911564586	NA	+	+	+	+	NA	NA	1.602621705	5.287580404	1.486815796	2.859226435	NA	3.017993877	-1.334520122	-1.17741162	21	-1228.990336	2503.428433	3.773524325	0.000255486	0.627187084	0.806546342
3260156	243.9388446	+	-17.51039211	NA	-32.15219653	0.137177569	9.644371781	1.941556381	-0.892008042	NA	+	+	+	+	+	NA	3.572758299	5.196297513	NA	NA	NA	2.07776851	-0.458222725	NA	19	-1231.307264	2503.429343	3.774433512	0.00025537	0.622211702	0.804179975
7722492	235.9271839	+	-6.445913714	NA	-21.12485405	-0.33326221	6.748290068	4.343763838	5.323344725	+	NA	+	NA	+	NA	-4.149292643	1.569302065	5.422437536	NA	3.406695845	NA	3.32517265	-1.408356961	-1.541639813	20	-1230.154057	2503.430791	3.775881805	0.000255185	0.652478866	0.802273124
3515644	242.1019262	+	-14.46863603	NA	-21.35219539	-0.126775593	6.748497888	-8.476259651	3.096992708	NA	NA	+	NA	NA	+	NA	2.834716407	5.66852213	NA	2.833408243	NA	3.155640001	-1.368260598	NA	17	-1233.590492	2503.430983	3.776074172	0.000255161	0.600321113	0.794172104
5627132	248.3700471	+	-16.14337939	NA	-20.99706352	-0.133993038	8.295072527	7.479169668	5.262216486	NA	NA	+	+	+	NA	-5.35895103	1.475577491	5.423049829	NA	3.018631381	NA	3.309903606	NA	-1.406253419	19	-1231.31032	2503.435455	3.780545839	0.000254591	0.644210571	0.801167974
4038400	244.9692567	+	-16.58404954	2.206561513	-29.92200069	0.419342568	8.678367234	1.314146383	3.730986619	NA	+	+	+	+	NA	NA	2.82512815	5.34836857	NA	2.80078115	-0.701633992	2.993673668	-1.537569564	NA	21	-1228.993851	2503.435464	3.780555106	0.00025459	0.644605603	0.804271571
5715200	248.3313463	+	-16.30067681	1.958576223	-20.59086056	-0.123100957	8.630590417	0.024448898	5.725360772	NA	NA	+	NA	+	+	NA	NA	5.415025535	1.989530887	3.576181273	NA	2.886754895	NA	-2.383858025	19	-1231.310511	2503.435838	3.780928748	0.000254542	0.652388124	0.798972351
6135804	227.349797	+	-4.013559856	NA	-29.95641389	0.100782623	8.816520448	-0.558173733	4.937707251	+	+	+	+	+	NA	NA	1.582281679	5.119548519	NA	2.658785097	-0.598611667	3.00328735	NA	-1.123211683	21	-1228.994857	2503.437475	3.782565872	0.000254334	0.643837893	0.804495981
7675388	234.4055406	+	-6.214464631	NA	-21.00572048	-0.339340276	7.802243199	-1.461697291	5.72590917	+	NA	+	+	+	NA	NA	NA	5.186629322	NA	3.793613189	NA	2.926457522	-1.205306769	-2.158691377	19	-1231.312109	2503.439032	3.784123379	0.000254136	0.644697001	0.800852809
1308668	228.7709342	+	-4.670557591	NA	-30.85456943	0.158068532	8.687611591	5.243042782	0.193131611	+	+	+	NA	+	+	-4.114112999	3.048564108	5.712927919	2.20246484	NA	NA	2.185034925	NA	NA	20	-1230.159981	2503.442639	3.787729995	0.000253678	0.64878048	0.802654835
5621500	239.6736927	+	-15.00121583	NA	-27.77372789	-0.548782199	7.175343046	-9.439516405	5.143784449	NA	+	+	NA	NA	NA	2.225518768	1.396651056	4.747432966	NA	2.896468942	NA	3.152629391	NA	-1.41060087	18	-1232.459519	2503.443024	3.788115009	0.000253629	0.594131286	0.798057777
5636092	228.6190827	+	-4.631275492	NA	-30.76754049	-0.126247432	9.488315892	5.617306277	1.327750117	+	+	+	+	+	+	-4.526407319	2.892245541	4.876035978	NA	2.657496837	NA	2.527528674	NA	-0.979221615	22	-1227.8278	2503.445863	3.790953721	0.000253269	0.646528254	0.806779692
7685372	243.0842189	+	-15.1181878	NA	-21.04080464	-0.507089058	6.889549038	-9.403643183	5.765099984	NA	NA	+	NA	NA	NA	1.809434104	NA	5.026846836	NA	3.908574836	NA	2.958243239	-1.381903415	-2.255789469	17	-1233.59875	2503.447499	3.792590015	0.000253062	0.601077952	0.794639439
7821308	230.6473539	+	-5.237990559	NA	-28.19948458	-0.268957591	8.360167972	4.929611848	5.406712578	+	+	+	NA	+	NA	-4.337648835	NA	5.082857883	1.855132774	3.299214433	NA	2.649441662	-1.080044778	-1.93094606	21	-1228.99999	2503.44774	3.792831358	0.000253032	0.646432939	0.804728337
7812860	245.0980113	+	-16.73360988	NA	-27.57583633	-0.22991306	8.416502275	0.903659162	5.961730406	NA	+	+	NA	+	+	NA	NA	5.097390137	1.913815218	3.292579397	NA	2.812550056	-1.273934587	-1.880651437	20	-1230.164	2503.450676	3.795767025	0.000252661	0.627538565	0.804218809
1160960	245.0117964	+	-16.7690222	1.383550405	-30.71522352	-0.223587952	6.946694391	2.019266357	-0.836353024	NA	+	+	NA	+	+	NA	3.662057507	5.040155841	NA	NA	NA	2.19549462	NA	NA	18	-1232.463923	2503.451831	3.796922352	0.000252515	0.638225406	0.799210631
1521404	244.2853695	+	-16.67114503	NA	-29.00242047	0.024320576	8.86353609	1.265709613	5.740212596	NA	+	+	NA	+	+	NA	NA	5.370642297	2.193276669	2.273389094	NA	2.752135819	NA	NA	18	-1232.463941	2503.451868	3.796958702	0.00025251	0.628664515	0.800470368
5474300	219.3700581	+	-0.574008839	NA	-29.76697557	0.045492196	8.889604735	-9.898613957	2.786374705	+	+	+	NA	NA	NA	NA	1.897851775	5.737985622	2.334034168	NA	NA	2.486275006	NA	-0.565763982	18	-1232.464211	2503.452407	3.797497989	0.000252442	0.609812421	0.796102627
3659776	231.5055813	+	-5.277241085	2.126182395	-29.03066183	0.078394406	8.274003248	4.606386381	3.741318596	+	+	+	NA	+	NA	-3.867710751	2.644770926	5.603864473	2.067982336	2.57093908	NA	2.979752687	-1.411202604	NA	22	-1227.831624	2503.453509	3.798600245	0.000252303	0.664808872	0.804478742
3249404	248.5773608	+	-17.06367315	NA	-22.11607965	-0.011436282	6.777520924	0.942316476	2.441806511	NA	NA	+	NA	+	NA	NA	2.509636693	5.886494349	NA	NA	NA	2.820597585	-0.947986156	NA	16	-1234.730908	2503.454491	3.799581581	0.000252179	0.634725814	0.795952922
1160444	248.8293642	+	-17.25709267	NA	-21.96905028	0.000376002	6.946940873	0.996799836	0.454019035	NA	NA	+	NA	+	+	NA	3.150686482	5.814425724	NA	NA	NA	2.552257357	NA	NA	16	-1234.731128	2503.45493	3.80002102	0.000252124	0.635853388	0.795784813
8197376	248.7714968	+	-16.49980067	1.897008678	-21.08636425	-0.005756547	6.874814179	0.056782784	5.263149924	NA	NA	+	NA	+	NA	NA	NA	5.153847693	NA	4.327615021	-0.786506184	2.709633912	-1.436351272	-2.654610041	19	-1231.320149	2503.455113	3.800204288	0.000252101	0.648679422	0.799177698
4166908	248.6548	+	-17.07136336	NA	-21.00030865	0.631618459	8.085400468	0.247226434	4.623215733	NA	NA	+	NA	+	NA	NA	2.215242593	6.392407876	1.644483156	2.596858212	-0.617490755	3.222674224	-1.437108109	NA	19	-1231.320204	2503.455223	3.800313864	0.000252087	0.637990139	0.801056814
7682044	229.3814496	+	-4.559713065	NA	-28.20037612	-0.639096867	6.926441101	-0.666502658	6.113335455	+	+	+	NA	+	+	NA	NA	4.60854922	NA	3.542484733	NA	2.909245436	-1.229896755	-1.97894566	20	-1230.167773	2503.458223	3.803313535	0.000251709	0.640543823	0.802834284
5445628	227.2233954	+	-4.234388933	NA	-30.43095593	-0.034610877	9.004971006	-0.527179023	2.819975685	+	+	+	NA	+	NA	NA	NA	5.407066171	2.441057919	NA	NA	1.87901424	NA	-1.264553894	18	-1232.467733	2503.459451	3.80454158	0.000251555	0.640898347	0.799219662
1693436	244.2689	+	-16.04009219	NA	-30.60576969	0.444713792	7.124178347	9.030481928	2.592937824	NA	+	+	NA	+	NA	-5.486161896	2.309451633	5.573787852	NA	NA	-1.043257463	2.546356921	NA	NA	18	-1232.47013	2503.464245	3.809335961	0.000250952	0.637387904	0.800585416
6135552	245.1325129	+	-16.53917379	2.367841175	-29.1429149	0.15238172	8.754000967	1.28410194	4.246714517	NA	+	+	+	+	NA	NA	2.021202085	4.95557933	NA	3.082798586	-0.694635861	2.942520184	NA	-1.478909783	21	-1229.009965	2503.467692	3.812783031	0.00025052	0.64774815	0.803797365
5756416	236.6417443	+	-6.506557499	2.461671276	-20.70600941	-0.020081814	8.399869975	3.495413705	4.460407239	+	NA	+	NA	+	NA	-3.651294623	1.843841209	5.726716591	1.866223342	3.204317962	NA	3.117736955	NA	-1.77927694	21	-1229.011608	2503.470977	3.816067803	0.000250109	0.674156488	0.801790203
5750780	227.6468895	+	-4.527038676	NA	-30.36234476	0.018680273	9.919694265	-0.582908239	1.512686051	+	+	+	+	+	+	NA	2.742438417	5.161582065	1.21503638	2.519099301	NA	2.499585846	NA	-0.998443784	22	-1227.842285	2503.474833	3.819923949	0.000249627	0.641955408	0.806811637
7714304	236.4193981	+	-6.502995016	2.584336523	-21.13494762	-0.369599281	6.645949518	-1.213392595	3.026563845	+	NA	+	NA	+	+	NA	2.633372723	5.223502997	NA	3.845774561	NA	3.030960108	-1.472562579	-1.882727825	21	-1229.014003	2503.475767	3.820857969	0.000249511	0.666994932	0.801815089
3641340	220.0348362	+	-1.034351223	NA	-29.57220748	0.129026788	9.588285478	-10.06575794	4.476312617	+	+	+	+	NA	NA	NA	2.121273996	5.60516582	1.494589108	2.337821031	NA	3.014456167	-1.293550429	NA	20	-1230.177461	2503.477598	3.822688896	0.000249282	0.607264176	0.800548599
7821056	244.9882019	+	-15.26657054	1.847036581	-27.42524374	-0.260649867	8.428421585	7.163759428	4.960491692	NA	+	+	NA	+	NA	-4.973922644	NA	4.931935986	2.066668122	3.763622034	NA	2.514599871	-1.281616883	-2.359527522	21	-1229.015234	2503.47823	3.823320704	0.000249204	0.649790186	0.803930781
4163324	237.7695715	+	-14.1552315	NA	-28.45973756	0.514023872	8.336484251	-8.457068063	4.469949869	NA	+	+	NA	NA	NA	NA	2.120841857	5.901955461	1.846218897	2.406719346	-0.744716039	2.97658109	-1.416164105	NA	19	-1231.332117	2503.479049	3.824140453	0.000249101	0.593087592	0.799171814
5478400	228.4948023	+	-4.324942174	1.805511349	-30.22819546	0.089773755	8.871382443	-0.368322746	2.000158832	+	+	+	NA	+	NA	NA	2.335052791	5.645479904	2.429649355	NA	NA	2.38554163	NA	-0.70851708	20	-1230.179317	2503.481311	3.826401961	0.00024882	0.658612569	0.800690638
5748220	234.6817771	+	-6.327739406	NA	-20.64090815	-0.001378322	8.29389367	-1.384233187	3.128349033	+	NA	+	NA	+	+	NA	2.135892801	5.805978226	1.611752772	2.886358937	NA	2.930919571	NA	-1.432322076	20	-1230.179515	2503.481707	3.826797523	0.000248771	0.650604235	0.80188855
1672956	237.0261069	+	-14.15984846	NA	-30.17259834	0.383904765	7.175903182	-8.233913483	2.596260722	NA	+	+	NA	NA	NA	NA	2.303332391	5.589466212	NA	NA	-1.024269849	2.547233157	NA	NA	16	-1234.746126	2503.484927	3.830017556	0.000248371	0.589244734	0.794430916
5633280	249.0756928	+	-15.67536832	2.332068738	-21.0148613	-0.340896253	6.931765699	6.415217229	2.297131571	NA	NA	+	NA	+	+	-4.558825753	2.69846588	5.114863992	NA	3.514375225	NA	2.925674987	NA	-1.823453142	20	-1230.183007	2503.48869	3.833780862	0.000247904	0.662224237	0.800669302
6141180	249.1707611	+	-17.40284336	NA	-21.03930889	0.328661628	7.154905427	0.469578564	2.653374969	NA	NA	+	NA	+	+	NA	2.407630216	5.660139893	NA	3.123255352	-0.933333579	2.861799448	NA	-1.468468028	19	-1231.337758	2503.490331	3.835422194	0.0002477	0.637761792	0.800895845
5574400	237.3742364	+	-13.74578723	1.319960519	-28.39748658	-0.479306071	8.869609948	-8.803356227	5.142342657	NA	+	+	+	NA	NA	NA	NA	4.450356926	NA	3.516676055	NA	2.633224151	NA	-2.164076331	18	-1232.483539	2503.491064	3.836154675	0.00024761	0.5968675	0.796801927
1161216	228.0782608	+	-3.999456684	1.375328444	-31.3052813	-0.255799781	6.935832215	0.073750836	-0.762678001	+	+	+	NA	+	+	NA	3.651233784	5.093899062	NA	NA	NA	2.184976709	NA	NA	19	-1231.339241	2503.493298	3.838388768	0.000247333	0.653698922	0.799116602
5756412	235.461564	+	-6.365767307	NA	-20.70517388	-0.011971032	8.340035701	4.181539687	5.213346141	+	NA	+	NA	+	NA	-4.152031595	1.371533891	5.843991551	1.669922849	2.847374543	NA	3.213648414	NA	-1.450845992	20	-1230.187347	2503.497371	3.842461567	0.00024683	0.656072882	0.80174047
3260412	226.0734484	+	-4.029295499	NA	-32.73341936	0.1085258	9.685387189	-0.114173915	-0.876862251	+	+	+	+	+	+	NA	3.575861029	5.23766224	NA	NA	NA	2.06114575	-0.360336809	NA	20	-1230.187627	2503.49793	3.843021184	0.000246761	0.638840604	0.803657279
3530752	230.124858	+	-4.812863267	2.056668855	-30.44132491	-0.01431494	9.007820916	5.223066213	3.814408201	+	+	+	+	+	NA	-4.21852467	2.749433328	5.145467317	NA	2.72479857	NA	3.04271156	-1.401324925	NA	22	-1227.854565	2503.499392	3.844483231	0.000246581	0.661594122	0.804922777
5594880	244.5118299	+	-15.54993219	1.493517506	-28.86155843	-0.425825958	8.850353953	8.239868351	5.080420729	NA	+	+	+	+	NA	-5.422116465	NA	4.417994886	NA	3.534648542	NA	2.61328996	NA	-2.164380659	20	-1230.188396	2503.499469	3.844559902	0.000246571	0.64547231	0.802858571
5477628	248.2003253	+	-17.03220659	NA	-21.32962541	0.298935054	8.705862748	0.545330367	2.75935101	NA	NA	+	NA	+	NA	NA	1.96430732	6.287019316	2.186722449	NA	NA	2.687211856	NA	-0.684310569	17	-1233.625311	2503.500623	3.84571367	0.000246429	0.637758011	0.797374612
3644668	248.5935227	+	-17.07746197	NA	-20.91813384	0.319457717	8.791617061	0.274107288	4.641530092	NA	NA	+	+	+	NA	NA	2.208574619	6.17179756	1.528907378	2.587277776	NA	3.28586646	-1.419733681	NA	19	-1231.343251	2503.501317	3.846408004	0.000246343	0.636368427	0.801362427
3509756	226.6195392	+	-2.802534763	NA	-21.36440843	0.053136346	8.232725646	-9.958002083	4.729341994	+	NA	+	+	NA	NA	NA	2.283348436	5.884197924	NA	2.749872069	NA	3.347716508	-1.444518855	NA	18	-1232.490136	2503.504256	3.849347287	0.000245982	0.616008961	0.795721469
7716864	229.6203994	+	-4.870098129	2.492007908	-30.13794077	-0.182011375	9.095678154	-0.551712634	1.16280613	+	+	+	+	+	+	NA	3.288263382	4.77665791	NA	3.321180836	NA	2.549631465	-1.129284215	-1.377342914	23	-1226.677122	2503.504619	3.84970995	0.000245937	0.658723813	0.806569135
5711868	220.6284743	+	-0.959520116	NA	-28.00455627	-0.300512574	8.730689236	-10.16008281	5.426200697	+	+	+	NA	NA	+	NA	NA	5.103399665	1.977872512	2.995319182	NA	2.677315416	NA	-1.877687631	19	-1231.345352	2503.505519	3.85061006	0.000245826	0.609370265	0.797776886
8230396	234.6181126	+	-6.208050984	NA	-21.2086939	0.201273481	6.865560606	-1.347449244	5.263730007	+	NA	+	NA	+	NA	NA	1.624572822	5.756227891	NA	3.380533662	-0.804574159	3.234585004	-1.420090232	-1.51322966	20	-1230.191537	2503.50575	3.850840579	0.000245798	0.648800257	0.802100459
6149372	248.4886875	+	-16.14230299	NA	-21.13717879	0.2109311	7.142752744	7.354792279	5.283263819	NA	NA	+	NA	+	NA	-5.264178183	1.444406497	5.635186725	NA	3.085349808	-0.803733099	3.23611049	NA	-1.500239761	19	-1231.345999	2503.506812	3.851903432	0.000245667	0.646036005	0.800712326
7681280	248.6678351	+	-16.23055757	2.026417989	-21.13794797	-0.517955032	6.746737094	0.217471174	6.543354936	NA	NA	+	NA	+	+	NA	NA	4.914135101	NA	4.231959548	NA	3.118818173	-1.662162254	-2.505399029	19	-1231.346251	2503.507317	3.852407476	0.000245606	0.649120286	0.799024598
1544192	219.8408629	+	-0.58768558	1.752670541	-29.82300804	0.150668509	10.0604303	-10.27493056	3.862472671	+	+	+	+	NA	NA	NA	2.411170423	5.518178058	1.682472618	2.192556166	NA	2.938665244	NA	NA	20	-1230.193053	2503.508783	3.853873824	0.000245426	0.622332191	0.798633077
3524348	239.6889345	+	-14.97418564	NA	-28.35992754	-0.33105782	6.818970925	-9.269162618	4.606563122	NA	+	+	NA	NA	NA	2.166178126	2.200687998	5.10501557	NA	2.653929567	NA	3.209119708	-1.46394659	NA	18	-1232.492993	2503.509971	3.855061594	0.00024528	0.593153367	0.79819006
5613568	221.484873	+	-0.731466507	1.945674763	-28.45250555	-0.582352271	7.026779049	-10.31354674	1.730965401	+	+	+	NA	NA	+	NA	2.804957219	4.647445525	NA	3.214533141	NA	2.656098883	NA	-1.609059168	20	-1230.193658	2503.509993	3.855083846	0.000245277	0.622750421	0.798127822
245500	243.4572714	+	-17.64061481	NA	-32.88176929	0.575835517	10.55210736	1.718423459	-2.330845386	NA	+	+	+	+	+	NA	3.498105988	5.305262787	1.641595607	NA	NA	NA	NA	NA	18	-1232.49401	2503.512005	3.857096379	0.00024503	0.618866753	0.802823889
1935104	237.7387728	+	-13.67725976	1.611350399	-28.89733476	0.365904772	7.166174423	-8.624807179	4.011870869	NA	+	+	NA	NA	NA	NA	2.471668835	5.407292799	NA	2.478520522	-1.10267907	3.011091293	NA	NA	18	-1232.494999	2503.513983	3.859074271	0.000244788	0.604980388	0.795902224
5750784	229.1179965	+	-4.757831501	2.427015092	-30.14195268	0.018585082	9.996573339	-0.619879111	0.707926573	+	+	+	+	+	+	NA	3.234332998	5.062099014	1.394507103	2.880024721	NA	2.40155587	NA	-1.323197444	23	-1226.682064	2503.514504	3.859594601	0.000244725	0.660932285	0.806316525
5615616	219.9347644	+	-0.642712788	2.046186252	-30.12463229	-0.207265823	9.515940269	-10.50644923	0.655447312	+	+	+	+	NA	+	NA	3.292245997	4.770072894	NA	3.011952603	NA	2.444349369	NA	-1.303717013	21	-1229.03489	2503.517542	3.862632561	0.000244353	0.620031958	0.800855084
7669760	222.2704452	+	-1.18310613	1.424922542	-27.58750729	-0.736111981	6.871443577	-10.20031222	5.248310408	+	+	+	NA	NA	NA	NA	NA	4.464384047	NA	3.986377931	NA	2.658139124	-1.323388587	-2.412672276	19	-1231.352269	2503.519354	3.864444496	0.000244132	0.616403121	0.796738026
1154556	233.1660849	+	-5.644703242	NA	-21.98444574	0.17807845	8.547284527	-0.978147035	2.667426895	+	NA	+	+	+	NA	NA	2.408980802	6.036654294	NA	NA	NA	2.834715075	NA	NA	17	-1233.634678	2503.519357	3.864447778	0.000244131	0.649130105	0.796711884
1412352	241.5595018	+	-14.02317682	1.693126625	-21.3834374	0.069441121	8.674586938	-8.758516075	4.144737306	NA	NA	+	+	NA	NA	NA	2.540087781	5.680310407	NA	2.610305234	NA	3.301287235	NA	NA	17	-1233.635176	2503.520351	3.865442175	0.00024401	0.614665836	0.792675164
5709056	248.3770731	+	-16.41953518	1.863420757	-20.54350693	-0.102289925	8.873886863	-0.019835835	5.110158315	NA	NA	+	+	+	NA	NA	NA	5.373256284	1.873228763	3.650381095	NA	2.729834675	NA	-2.446623494	19	-1231.354102	2503.523019	3.868109824	0.000243685	0.65083415	0.799130301
1557756	242.894745	+	-15.18168556	NA	-20.93856662	0.21100649	8.574966783	-9.317255245	4.653229879	NA	NA	+	NA	NA	NA	1.83709033	2.001188207	6.138368774	1.929041857	2.242878029	NA	3.261574389	NA	NA	17	-1233.63708	2503.52416	3.869250778	0.000243546	0.60803696	0.794075357
1439744	230.4125887	+	-4.599510924	1.724313993	-29.95842442	-0.317195212	6.940475819	4.982852967	1.04310474	+	+	+	NA	+	+	-3.853299239	3.538053693	4.921821392	NA	2.520010713	NA	2.694683507	NA	NA	21	-1229.038968	2503.525698	3.870788954	0.000243359	0.662379152	0.802464567
3389180	244.4367359	+	-17.04474049	NA	-30.23114108	0.204994558	8.660668703	1.59190598	0.349259019	NA	+	+	NA	+	+	NA	3.026591234	5.725616406	2.277433832	NA	NA	2.222209318	-0.624396905	NA	19	-1231.355802	2503.526419	3.871510013	0.000243271	0.627856047	0.802656722
4166912	248.8381083	+	-16.40271216	2.391936223	-21.07985382	0.756097101	8.097193632	0.090973099	3.767911131	NA	NA	+	NA	+	NA	NA	2.845316966	6.407416896	1.82452466	2.863197821	-0.746242484	3.129763212	-1.63889108	NA	20	-1230.203717	2503.53011	3.875201075	0.000242822	0.657851306	0.800439156
1676540	248.515946	+	-17.2224062	NA	-22.11968089	0.543521434	7.077044977	0.891462004	2.601007214	NA	NA	+	NA	+	NA	NA	2.409791657	6.18139724	NA	NA	-0.857659782	2.76403522	NA	NA	16	-1234.770024	2503.532722	3.877812864	0.000242505	0.637439496	0.795566381
5357308	243.9236807	+	-17.53721639	NA	-32.12579948	0.097822372	9.737289393	1.966412996	-1.032297202	NA	+	+	+	+	+	NA	3.497391861	5.117217302	NA	NA	NA	2.033872809	NA	-0.234428646	19	-1231.358967	2503.532749	3.877840221	0.000242502	0.622619277	0.804027326
3661564	244.1904492	+	-15.92636628	NA	-29.49942925	0.196116755	9.544236371	8.629898422	4.475478495	NA	+	+	+	+	NA	-5.649747666	2.119110483	5.534054172	1.470423808	2.362269695	NA	3.036540288	-1.287272235	NA	21	-1229.0425	2503.532761	3.877851534	0.000242501	0.635905905	0.806333209
7820544	248.2505687	+	-15.40109515	1.967546895	-20.49375986	-0.131655158	8.242514529	5.964723301	5.140177294	NA	NA	+	NA	+	NA	-4.720294816	NA	5.411282401	1.921738126	4.054088794	NA	2.692642932	-1.378187103	-2.56024018	20	-1230.205593	2503.533863	3.878954384	0.000242367	0.657035683	0.801098544
3529980	248.4580048	+	-16.14322182	NA	-21.24769655	0.124379407	8.195287307	7.481535955	4.728971793	NA	NA	+	+	+	NA	-5.385668559	2.279803455	5.823719318	NA	2.771357146	NA	3.368759286	-1.433685515	NA	19	-1231.359705	2503.534225	3.879316201	0.000242323	0.642946662	0.801462264
1947132	234.3153331	+	-6.070668884	NA	-21.41891328	0.58494244	7.093629388	-1.181408428	2.041705818	+	NA	+	NA	+	+	NA	3.118127781	6.10146385	NA	2.512440282	-1.026252725	2.892549959	NA	NA	19	-1231.359818	2503.534451	3.879542377	0.000242296	0.652290343	0.799756535
1290236	217.9494144	+	-0.511984233	NA	-31.74330597	0.292050099	10.44113186	-10.09041642	-0.589020649	+	+	+	+	NA	+	NA	3.35501176	5.652185697	1.635279657	NA	NA	2.031595599	NA	NA	19	-1231.362289	2503.539393	3.8844839	0.000241698	0.605049518	0.799027457
1549820	226.8507243	+	-2.909201256	NA	-20.90517951	0.197807022	8.414815585	-9.978537792	2.505314198	+	NA	+	NA	NA	+	NA	2.788488397	6.181941801	1.807399447	2.2973661	NA	2.948385267	NA	NA	18	-1232.507858	2503.5397	3.884791413	0.000241661	0.620380745	0.794873221
8361984	231.0253643	+	-5.21869334	2.725462521	-28.3766193	0.374061981	8.184326078	-0.875362918	4.099913695	+	+	+	NA	+	NA	NA	2.132718831	5.541343542	1.783667247	3.336542654	-0.861459123	2.827031682	-1.51316423	-1.623639157	23	-1226.694775	2503.539927	3.88501786	0.000241633	0.665202544	0.805711192
2086908	229.1903776	+	-4.6046121	NA	-29.69543059	0.518663052	8.508608277	5.285045994	4.467994665	+	+	+	NA	+	NA	-4.372169491	1.981428405	5.827988736	1.750654183	2.053117461	-0.799836987	2.944295749	NA	NA	21	-1229.046595	2503.540951	3.886042441	0.00024151	0.652359195	0.803810038
2074364	237.4479862	+	-14.37829809	NA	-29.29577371	0.636120201	8.564769272	-8.552388581	1.336002697	NA	+	+	NA	NA	+	NA	3.081720872	5.808052701	1.786854099	2.14773917	-0.950144921	2.485449209	NA	NA	19	-1231.363883	2503.542581	3.887671781	0.000241313	0.592422302	0.799377653
8226556	238.3779158	+	-14.20186053	NA	-27.7938637	0.102063197	6.946280574	-8.530025167	5.08666561	NA	+	+	NA	NA	NA	NA	1.604765621	5.236468208	NA	3.225586768	-0.929727916	3.041961886	-1.49899893	-1.38488176	19	-1231.364417	2503.543648	3.888739437	0.000241184	0.59094654	0.799288389
7812348	248.337165	+	-16.83161927	NA	-20.61145076	-0.091642165	8.220597113	0.048664701	6.468583489	NA	NA	+	NA	+	+	NA	NA	5.615880621	1.761271841	3.52795655	NA	3.076046617	-1.415174663	-2.010930652	19	-1231.364421	2503.543656	3.888747297	0.000241183	0.634689432	0.801144387
8197888	245.6481356	+	-16.44628835	1.771553192	-27.84686996	-0.075003919	6.957374688	0.906419304	5.097558923	NA	+	+	NA	+	NA	NA	NA	4.702128735	NA	4.065245824	-0.912004178	2.529087285	-1.345612431	-2.463679406	20	-1230.2109	2503.544477	3.889567819	0.000241084	0.641008922	0.80206031
1677312	227.5755346	+	-3.772919181	1.496453538	-31.29213584	0.47843978	7.101299049	-0.123598285	1.953675897	+	+	+	NA	+	NA	NA	2.731744449	5.603024192	NA	NA	-1.147514246	2.45227181	NA	NA	19	-1231.365001	2503.544816	3.889907459	0.000241043	0.657300326	0.798682465
7708156	234.5451511	+	-6.236271468	NA	-21.07455822	-0.163028731	7.908534078	-1.329163032	5.249485929	+	NA	+	+	+	NA	NA	1.645370151	5.528055462	NA	3.316157712	NA	3.310421259	-1.393432796	-1.431382483	20	-1230.211677	2503.546031	3.891121765	0.000240897	0.646818728	0.802523168
5357564	225.9171075	+	-3.936250694	NA	-32.70072696	0.072734646	9.751249834	-0.114808429	-0.97811985	+	+	+	+	+	+	NA	3.501053077	5.171431634	NA	NA	NA	2.024076549	NA	-0.215795494	20	-1230.213544	2503.549765	3.894855797	0.000240448	0.639359119	0.803470017
8361724	245.2516973	+	-16.95801556	NA	-28.08320006	0.308219426	8.238269307	1.019480052	4.941321136	NA	+	+	NA	+	NA	NA	1.562958353	5.552603977	1.678908793	2.926143632	-0.691539196	2.959294889	-1.365434048	-1.279972499	21	-1229.051322	2503.550405	3.895495722	0.000240371	0.62975307	0.805863015
6143740	244.7898651	+	-17.55720319	NA	-30.30601504	0.310041828	9.195612985	1.491845644	1.114692196	NA	+	+	+	+	+	NA	2.96498389	5.069525959	NA	2.707566663	-0.718833428	2.447368445	NA	-1.023258956	21	-1229.052816	2503.553392	3.898483196	0.000240012	0.626173298	0.80688907
1553920	235.7487475	+	-6.470283382	2.047571079	-20.96213135	0.261619534	8.37606115	-1.249142557	1.692982027	+	NA	+	NA	+	+	NA	3.361146259	6.1137605	1.895511689	2.486847019	NA	2.891378939	NA	NA	20	-1230.216923	2503.556523	3.901614331	0.000239637	0.667503202	0.800046985
1410748	236.3530707	+	-10.40669289	NA	-29.31298428	-0.358359106	7.089365539	NA	4.579457335	NA	+	+	NA	NA	NA	NA	2.028690413	5.008901351	NA	2.247372292	NA	3.168889308	NA	NA	15	-1235.902762	2503.557349	3.902439697	0.000239538	0.504134329	0.780282793
7839744	230.4434627	+	-5.088024727	2.644109152	-28.84394244	-0.047519256	9.27632622	-0.785667158	4.099839481	+	+	+	+	+	NA	NA	2.151146656	5.218233018	1.600599999	3.251780938	NA	2.906495996	-1.472068256	-1.507680441	23	-1226.705226	2503.560827	3.905917964	0.000239121	0.661975134	0.806185175
1513216	244.2530434	+	-16.53854695	0.636475738	-29.25053928	0.032769187	8.898897403	1.202821108	4.572373587	NA	+	+	NA	+	NA	NA	NA	5.278746571	2.278285028	2.436854567	NA	2.434274046	NA	NA	18	-1232.518671	2503.561327	3.906417654	0.000239062	0.6329191	0.799678033
7716860	227.9922667	+	-4.594243384	NA	-30.39579281	-0.154026962	9.161870582	-0.517087584	1.878226122	+	+	+	+	+	+	NA	2.78800445	4.911639973	NA	2.874951136	NA	2.622566181	-0.905350678	-1.034129453	22	-1227.888507	2503.567277	3.912367819	0.000238352	0.639589755	0.807144983
6149376	248.7243996	+	-15.58541184	2.417649271	-21.2004347	0.259855557	7.068487534	6.504101257	4.548522303	NA	NA	+	NA	+	NA	-4.714914035	1.919902613	5.521610661	NA	3.460522912	-0.943605833	3.138335964	NA	-1.825586042	20	-1230.223195	2503.569066	3.914157115	0.000238138	0.664880048	0.800372148
1171200	243.6361587	+	-15.74864906	1.48103543	-31.54628851	0.08220515	9.453067614	8.944433749	1.998676663	NA	+	+	+	+	NA	-5.425287678	2.682066552	5.199964972	NA	NA	NA	2.533010379	NA	NA	19	-1231.377626	2503.570066	3.915156852	0.000238019	0.645240555	0.801507522
1294336	227.2223181	+	-4.359984909	1.755610411	-32.32446724	0.358678713	10.49466681	-0.268624044	-1.471935487	+	+	+	+	+	+	NA	3.879324825	5.57595921	1.699133969	NA	NA	1.933227917	NA	NA	21	-1229.061305	2503.57037	3.915461189	0.000237983	0.654674562	0.80332475
7681532	234.4299179	+	-6.040865435	NA	-21.14103313	-0.469198408	6.845943627	-1.336233473	6.611776865	+	NA	+	NA	+	+	NA	NA	5.16832139	NA	3.759060681	NA	3.165627674	-1.374581476	-2.102753738	19	-1231.377816	2503.570447	3.915538401	0.000237974	0.645706076	0.800423892
5584896	229.4782325	+	-4.25181734	1.5401937	-28.33709408	-0.704770509	7.133342123	-0.613218858	5.487501894	+	+	+	NA	+	+	NA	NA	4.390552327	NA	3.578060164	NA	2.757435001	NA	-2.280372456	20	-1230.224098	2503.570873	3.915964254	0.000237923	0.654453621	0.800685428
1935360	220.1895015	+	-0.295552707	1.586179562	-29.46019928	0.356250788	7.1597149	-10.22583521	4.01358701	+	+	+	NA	NA	NA	NA	2.475610313	5.473411849	NA	2.442254479	-1.134055479	2.983484064	NA	NA	19	-1231.378572	2503.571959	3.917050343	0.000237794	0.623415483	0.796151778
6129408	238.186508	+	-13.56629861	2.087196801	-27.84896544	0.109387619	7.192042502	-8.813287431	4.468967816	NA	+	+	NA	NA	NA	NA	1.845724566	5.061485716	NA	3.20907336	-1.044897101	2.952398885	NA	-1.654281113	19	-1231.379621	2503.574056	3.919147268	0.000237545	0.609081733	0.797091049
110588	216.5068434	+	-0.038027982	NA	-33.63356302	0.299999799	10.00336565	-10.23071968	-2.662866577	+	+	+	+	NA	+	NA	3.69779644	5.000541216	NA	NA	NA	NA	NA	NA	17	-1233.66293	2503.57586	3.920950915	0.000237331	0.596281981	0.796585031
5486332	244.4306572	+	-17.08342063	NA	-30.12820255	0.129807671	8.796537682	1.608555325	0.183257818	NA	+	+	NA	+	+	NA	2.844182636	5.588471763	2.268641279	NA	NA	2.143371209	NA	-0.49829772	19	-1231.38106	2503.576935	3.922025471	0.000237203	0.628304703	0.802544701
6143744	245.1155319	+	-16.90886346	2.437133056	-30.13688365	0.368808305	9.157569121	1.320479139	0.241901786	NA	+	+	+	+	+	NA	3.495615586	4.972976207	NA	3.094015006	-0.85440982	2.335430077	NA	-1.350078401	22	-1227.894214	2503.57869	3.923780835	0.000236995	0.646640343	0.805866125
5494524	243.9898869	+	-15.84891938	NA	-29.69274207	0.120566779	8.834183697	8.458626228	2.761480506	NA	+	+	NA	+	NA	-5.312080935	1.908977112	5.667756374	2.318685674	NA	NA	2.50696167	NA	-0.541973145	19	-1231.381946	2503.578706	3.923796906	0.000236993	0.637447889	0.802261209
8328444	248.4278335	+	-16.97775449	NA	-20.60557977	0.184257376	8.20688249	-0.036068066	5.60793953	NA	NA	+	NA	+	NA	NA	NA	5.708474215	1.647150924	3.629798912	-0.466350789	2.810894606	-1.273138264	-2.137239117	19	-1231.383268	2503.581351	3.926442322	0.00023668	0.634896081	0.801087818
4036096	235.7238776	+	-6.33624905	2.182394729	-21.65296079	0.558784524	6.709645502	-1.202233023	3.932653723	+	NA	+	NA	+	NA	NA	2.896369912	6.093565195	NA	3.028089895	-1.013896765	3.214358659	-1.584496792	NA	20	-1230.231898	2503.586472	3.931563123	0.000236075	0.666793261	0.800055845
5627136	248.5924375	+	-15.58979219	2.363157203	-21.04124421	-0.16176543	8.316077167	6.660209413	4.54682412	NA	NA	+	+	+	NA	-4.823971728	1.939661508	5.264744178	NA	3.381418649	NA	3.228753427	NA	-1.718731969	20	-1230.232493	2503.587662	3.932752563	0.000235935	0.662408851	0.800742567
2072572	227.1707354	+	-4.155393528	NA	-30.40147195	0.429962715	9.658663823	-0.562243037	4.446451957	+	+	+	+	+	NA	NA	2.013444215	5.653223661	1.401598378	2.030210618	-0.507265338	2.957688387	NA	NA	21	-1229.070838	2503.589437	3.934528334	0.000235725	0.644827859	0.804386082
1570044	248.5502275	+	-16.18391904	NA	-20.79326265	0.26608989	8.351031512	7.062575231	2.492872993	NA	NA	+	NA	+	+	-5.106326631	2.792911596	6.112295135	1.781736988	2.324569731	NA	2.970029607	NA	NA	19	-1231.3878	2503.590415	3.935505746	0.00023561	0.646708535	0.800730459
7845888	231.234988	+	-5.319905273	2.616163545	-28.40118742	-0.151912156	8.235620026	-0.73413326	2.18114406	+	+	+	NA	+	+	NA	2.754430879	5.187893704	1.938132971	3.293538911	NA	2.637627491	-1.268669602	-1.604219258	23	-1226.720182	2503.59074	3.935831447	0.000235572	0.662945374	0.805857914
5743872	241.9806169	+	-13.8320912	2.338603483	-20.53504066	-0.011890179	8.520713342	-8.97156638	2.300837928	NA	NA	+	NA	NA	+	NA	2.566649826	5.666650374	1.969919813	3.250995302	NA	2.800973576	NA	-1.774304611	19	-1231.390181	2503.595176	3.9402669	0.00023505	0.622725734	0.795227357
1572860	228.4513032	+	-4.746107531	NA	-31.16007073	0.202845737	10.17343338	5.614616236	0.961375833	+	+	+	+	+	+	-4.531478859	3.24955958	5.365429586	1.191861515	2.112423481	NA	2.490260693	NA	NA	22	-1227.902875	2503.596012	3.94110307	0.000234951	0.64756318	0.806619066
5719548	227.6412896	+	-3.373978531	NA	-20.65788289	-0.159109732	8.554448645	-11.08453066	5.59332708	+	NA	+	NA	NA	NA	2.199432515	NA	5.597926123	1.801460542	3.255301329	NA	2.872517198	NA	-2.068750688	18	-1232.537274	2503.598532	3.943623457	0.000234656	0.622476907	0.795523512
6260476	237.7065374	+	-14.14143446	NA	-27.91396292	0.263235821	8.653040551	-8.585062937	4.965278617	NA	+	+	NA	NA	NA	NA	1.377046449	5.537466276	1.823740849	2.612942729	-0.675496819	2.934831265	NA	-1.285734657	19	-1231.393544	2503.601904	3.946994682	0.00023426	0.593772461	0.798939105
245756	225.6749652	+	-4.20487619	NA	-33.46458835	0.534551317	10.52574299	-0.325148073	-2.28896991	+	+	+	+	+	+	NA	3.50553238	5.333436404	1.547606502	NA	NA	NA	NA	NA	19	-1231.395225	2503.605264	3.950355169	0.000233867	0.635180512	0.802342182
7675136	248.6789988	+	-16.50595767	1.836209602	-20.96471446	-0.383779317	7.757558541	0.088035963	5.275506856	NA	NA	+	+	+	NA	NA	NA	4.920880905	NA	4.263559691	NA	2.788009137	-1.406073332	-2.580492764	19	-1231.395604	2503.606022	3.951113325	0.000233778	0.646386219	0.799467032
5732092	244.5595756	+	-15.73798397	NA	-27.92974183	-0.229808429	8.673404849	8.12993838	5.417139491	NA	+	+	NA	+	+	-5.440199406	NA	5.033533626	1.959029431	3.016258137	NA	2.698128706	NA	-1.862587456	20	-1230.242933	2503.608542	3.953632666	0.000233484	0.63727163	0.803765771
1677056	244.7305099	+	-16.6940443	1.497971455	-30.66044339	0.487270564	7.107994896	1.848426444	1.929383698	NA	+	+	NA	+	NA	NA	2.723602186	5.53349993	NA	NA	-1.11122894	2.474686482	NA	NA	18	-1232.542704	2503.609394	3.954484665	0.000233385	0.641427021	0.798802047
6272764	245.1395714	+	-17.25555231	NA	-28.95033495	0.44389311	8.461442391	1.229181114	1.883820715	NA	+	+	NA	+	+	NA	2.530160694	5.48115416	1.626144563	2.639191525	-0.89360867	2.488172855	NA	-1.192258986	21	-1229.081057	2503.609875	3.954966255	0.000233329	0.630501774	0.805800413
7854080	232.3486055	+	-5.503677143	2.593893614	-27.99645455	-0.153234872	8.21507088	4.211490993	4.195722484	+	+	+	NA	+	NA	-3.728899406	2.04202161	5.263336695	1.973305016	3.321530905	NA	2.922675201	-1.488702533	-1.63421194	23	-1226.731775	2503.613925	3.959015979	0.000232857	0.66745239	0.805960669
4044544	245.6964477	+	-16.70782839	2.154711402	-29.61998103	0.595545376	6.845591272	1.36846775	0.963234254	NA	+	+	NA	+	+	NA	3.783886962	5.446237848	NA	2.858898762	-1.310473173	2.576199925	-1.26233012	NA	21	-1229.083173	2503.614108	3.959199027	0.000232835	0.646815049	0.803567102
1310460	243.4080982	+	-16.3106891	NA	-31.66883184	0.364455151	10.39818932	9.010180636	-0.636821532	NA	+	+	+	+	+	-5.613753421	3.364813407	5.578910201	1.615531717	NA	NA	2.045596966	NA	NA	20	-1230.248292	2503.619261	3.964351682	0.000232236	0.633827035	0.805061005
1433084	234.9402467	+	-6.088785012	NA	-21.33492633	0.091763031	8.522132552	4.726035751	4.74418898	+	NA	+	+	+	NA	-4.395668725	2.132526993	5.827212358	NA	2.424054288	NA	3.355155478	NA	NA	19	-1231.403144	2503.621103	3.966193668	0.000232022	0.655573395	0.799987703
1572608	244.1781494	+	-15.818867	2.054824301	-30.6337998	0.287762494	10.32847275	8.206022691	0.113448136	NA	+	+	+	+	+	-5.240028556	3.797641776	5.309280567	1.422949223	2.328300255	NA	2.420491574	NA	NA	22	-1227.915729	2503.62172	3.966811251	0.000231951	0.651632604	0.806195386
6264320	235.5114053	+	-6.262627524	2.580023459	-20.83252254	0.412715682	8.384048982	-1.488467706	4.381732851	+	NA	+	NA	+	NA	NA	1.91947289	5.962987526	1.708294418	3.217923029	-0.706083188	3.045119734	NA	-1.77844367	21	-1229.087035	2503.621831	3.966921736	0.000231938	0.671930076	0.80136903
1940732	248.662007	+	-17.27518657	NA	-21.35625313	0.424715316	8.322434823	0.585684966	4.705802561	NA	NA	+	+	+	NA	NA	2.14718994	5.9349878	NA	2.437487815	-0.555628506	3.311048434	NA	NA	18	-1232.549158	2503.622301	3.967391472	0.000231883	0.637457812	0.799288796
3523836	243.277128	+	-15.1879121	NA	-21.44935602	-0.144098425	6.749057512	-9.246209681	4.742937917	NA	NA	+	NA	NA	NA	1.892695875	2.269475898	5.674365151	NA	2.827652543	NA	3.394478208	-1.546704522	NA	17	-1233.68634	2503.622679	3.967770029	0.00023184	0.603671605	0.794511176
7709948	242.1284419	+	-14.46715658	NA	-21.03376438	-0.350756985	6.798831876	-8.597219046	3.809372863	NA	NA	+	NA	NA	+	NA	2.079113639	5.330828592	NA	3.465647851	NA	3.108312797	-1.402432442	-1.562074393	18	-1232.549578	2503.623141	3.968231612	0.000231786	0.599561638	0.79583001
5621244	227.1605177	+	-2.82774437	NA	-21.21683743	-0.407222506	7.115929154	-11.14430005	5.330080965	+	NA	+	NA	NA	NA	2.425565117	1.40452921	5.337494997	NA	3.079083098	NA	3.313579998	NA	-1.553825619	18	-1232.551521	2503.627028	3.972119113	0.000231336	0.622650611	0.79535459
1390332	244.7929382	+	-16.71561198	NA	-29.1642129	-0.398003582	7.159490842	1.61097233	5.925812799	NA	+	+	NA	+	+	NA	NA	4.778363663	NA	2.564935455	NA	2.891041888	NA	NA	17	-1233.689768	2503.629535	3.974626429	0.000231046	0.626905553	0.798641246
3383292	226.9056062	+	-4.25848719	NA	-31.2971038	0.271252692	9.890008788	-0.374098208	2.59244201	+	+	+	+	+	NA	NA	2.295512931	5.750859488	1.768132002	NA	NA	2.511392698	-0.761898358	NA	20	-1230.254343	2503.631363	3.976453673	0.000230835	0.641308512	0.80320104
3524604	222.0899577	+	-1.493727013	NA	-28.93561772	-0.362379353	6.830427962	-11.13859127	4.600006978	+	+	+	NA	NA	NA	2.689244452	2.20073747	5.141452225	NA	2.597491014	NA	3.186120507	-1.364831693	NA	19	-1231.41027	2503.635354	3.980444996	0.000230375	0.612926616	0.798613342
7800832	222.6287824	+	-1.659133487	1.643348511	-27.48517875	-0.327711161	8.48173912	-10.22182267	5.018757922	+	+	+	NA	NA	NA	NA	NA	5.016726288	2.074281342	3.702477383	NA	2.509855674	-1.281446982	-2.331261419	20	-1230.256379	2503.635434	3.980525056	0.000230366	0.620088589	0.798343737
3245820	237.3568424	+	-14.0052886	NA	-29.73008481	-0.268293767	6.853904132	-8.120273947	2.438989976	NA	+	+	NA	NA	NA	NA	2.4049988	5.261365388	NA	NA	NA	2.632808289	-0.967367047	NA	16	-1234.821862	2503.636398	3.981489404	0.000230255	0.587181714	0.79442762
1432832	248.4951228	+	-15.72453812	1.904056829	-21.34771869	0.133242177	8.611865104	7.070809342	4.07176855	NA	NA	+	+	+	NA	-5.019875963	2.606938096	5.686875325	NA	2.634836076	NA	3.308400032	NA	NA	19	-1231.412896	2503.640607	3.985698219	0.000229771	0.659790879	0.799241336
8226560	238.6957634	+	-13.51918004	2.399109218	-27.48808651	0.151222595	6.817103257	-8.824695967	4.373846115	NA	+	+	NA	NA	NA	NA	2.094041238	5.159404001	NA	3.66669182	-1.065842856	2.952302167	-1.725279645	-1.722286276	20	-1230.259648	2503.641972	3.987062626	0.000229614	0.611005385	0.798476169
2086656	244.6115746	+	-15.43937355	2.02302577	-29.12412739	0.642094611	8.617180802	7.803948646	3.753260688	NA	+	+	NA	+	NA	-5.062002425	2.478489821	5.800963602	1.986012353	2.26502239	-0.86787002	2.887710932	NA	NA	21	-1229.097152	2503.642065	3.987155656	0.000229603	0.656629757	0.803374402
130812	243.1923303	+	-16.65230244	NA	-33.54486271	0.378068418	9.967811857	9.595439984	-2.719013641	NA	+	+	+	+	+	-5.855582415	3.705586511	4.928221317	NA	NA	NA	NA	NA	NA	18	-1232.560859	2503.645703	3.990793883	0.000229186	0.625853874	0.80279498
6135808	228.7138717	+	-4.198971532	2.337208524	-29.79100016	0.149221919	8.767754127	-0.589997897	4.233458445	+	+	+	+	+	NA	NA	2.043351351	5.029418438	NA	3.026086508	-0.723720584	2.915175761	NA	-1.439755993	22	-1227.928982	2503.648226	3.993317036	0.000228897	0.662312939	0.803922269
3650816	249.0235061	+	-16.42998322	2.304015736	-20.91597774	0.300426847	8.137416424	0.180766354	2.302181517	NA	NA	+	NA	+	+	NA	3.314871741	6.116328207	1.957071412	2.838042762	NA	2.996619394	-1.450101099	NA	20	-1230.263709	2503.650094	3.995184668	0.000228683	0.656223067	0.800444593
3644672	248.7655642	+	-16.41319003	2.346200317	-20.97940655	0.37092983	8.889107108	0.130101706	3.806936809	NA	NA	+	+	+	NA	NA	2.823257752	6.141309623	1.704955193	2.846249301	NA	3.207824914	-1.614580808	NA	20	-1230.265056	2503.652788	3.997879014	0.000228375	0.655638718	0.800677009
6150140	229.4895081	+	-4.421673133	NA	-29.09938994	0.131385621	7.207277318	5.27016445	5.043559343	+	+	+	NA	+	NA	-4.34273441	1.493828177	5.198232309	NA	2.801103542	-0.976900164	3.006344964	NA	-1.289954891	21	-1229.102818	2503.653398	3.998488914	0.000228306	0.651493688	0.803641205
5738492	219.6159079	+	-0.67229603	NA	-28.99192269	-0.075824225	9.682772656	-10.21104585	4.919830468	+	+	+	+	NA	NA	NA	1.451002312	5.311697246	1.53176045	2.516626977	NA	2.973672198	NA	-1.14871529	20	-1230.266664	2503.656005	4.001095506	0.000228008	0.609030519	0.799899355
3509504	241.8754736	+	-13.96114153	1.96844229	-21.3822076	0.090644794	8.263740138	-8.752996839	4.032789811	NA	NA	+	+	NA	NA	NA	2.802635524	5.75241998	NA	3.024619091	NA	3.299158875	-1.699618689	NA	18	-1232.566091	2503.656168	4.001259062	0.00022799	0.615653284	0.794257422
7704576	221.5676436	+	-1.069700951	2.267591003	-28.80327951	-0.307402538	8.658552649	-10.32746172	4.327530745	+	+	+	+	NA	NA	NA	2.131947035	4.883584139	NA	3.428168944	NA	3.00262665	-1.563595589	-1.499697078	21	-1229.104429	2503.65662	4.001710784	0.000227938	0.622520687	0.800344174
1177596	228.5579932	+	-4.225462219	NA	-31.20549431	-0.253098505	6.965132621	5.50841206	-0.075978709	+	+	+	NA	+	+	-4.078968317	3.24447826	5.148839488	NA	NA	NA	2.258088816	NA	NA	19	-1231.421973	2503.658761	4.003851643	0.000227694	0.647715389	0.800544056
1541820	236.0457346	+	-10.40507337	NA	-29.18047728	0.032720257	8.677707503	NA	4.459323637	NA	+	+	NA	NA	NA	NA	1.926723691	5.546870907	2.040677493	1.989476173	NA	3.021028591	NA	NA	16	-1234.834297	2503.661268	4.006359094	0.000227409	0.506355993	0.781805049
110332	235.7357356	+	-14.75665471	NA	-33.12696335	0.328977971	9.993854503	-8.462550761	-2.72864136	NA	+	+	+	NA	+	NA	3.704689887	4.948492118	NA	NA	NA	NA	NA	NA	16	-1234.834316	2503.661305	4.006396254	0.000227405	0.57548018	0.797145719
8246528	248.9074852	+	-15.49726085	2.708666409	-21.17922052	0.290743307	6.694039109	6.149842086	4.451401085	NA	NA	+	NA	+	NA	-4.596198625	2.163906441	5.595017536	NA	3.906026558	-0.968888778	3.129304855	-1.729305033	-1.884622081	21	-1229.110353	2503.668467	4.013557925	0.000226592	0.664808793	0.802149399
3538688	244.5230536	+	-15.83300494	2.100019689	-30.7000297	0.092278379	9.436018195	8.342774183	0.53040651	NA	+	+	+	+	+	-5.291773307	3.879982355	5.027967962	NA	2.74306345	NA	2.567597098	-1.111623932	NA	22	-1227.939256	2503.668773	4.013864286	0.000226557	0.649468585	0.806382657
7710460	238.4832955	+	-14.18060622	NA	-27.80604866	-0.503124322	6.864858573	-8.504448201	3.060932663	NA	+	+	NA	NA	+	NA	2.28007194	4.804985306	NA	3.226046743	NA	2.855527556	-1.25695498	-1.390723281	19	-1231.427185	2503.669185	4.01427557	0.000226511	0.588772905	0.799448058
7800320	228.2769209	+	-3.393179693	1.772680821	-20.59126778	-0.197195255	8.301860305	-10.16709338	5.193797959	+	NA	+	NA	NA	NA	NA	NA	5.489938341	1.935566689	3.994826685	NA	2.686883004	-1.382952807	-2.533024023	19	-1231.427693	2503.670201	4.01529175	0.000226396	0.629205416	0.795550156
1398012	248.0741322	+	-15.86795799	NA	-21.51010357	-0.179838333	7.047026436	7.575586732	5.101696619	NA	NA	+	NA	+	NA	-5.360371852	NA	5.367292213	NA	2.848502431	NA	2.817942603	NA	NA	16	-1234.84238	2503.677434	4.022524922	0.000225578	0.642619357	0.79529774
3653376	244.7412294	+	-16.67742534	2.271873113	-30.18602661	0.276725217	9.958352022	1.234041278	0.692721272	NA	+	+	+	+	+	NA	3.754193253	5.374764669	1.473554846	2.593607826	NA	2.532375373	-1.149807881	NA	22	-1227.946565	2503.683392	4.028482914	0.000224907	0.644609928	0.805982747
6108924	245.2340412	+	-16.98797127	NA	-28.35006441	-0.076546878	7.287480286	1.257818365	5.378183702	NA	+	+	NA	+	+	NA	NA	4.78028044	NA	3.322853088	-0.842596393	2.671627892	NA	-1.998867513	19	-1231.434608	2503.684031	4.029122159	0.000224836	0.627994221	0.802156955
1807612	248.2385719	+	-17.12473309	NA	-21.47029161	0.739980951	8.653492421	0.52942019	2.715904839	NA	NA	+	NA	+	NA	NA	2.272735898	6.614844814	2.063281641	NA	-0.561414995	2.7154561	NA	NA	17	-1233.718082	2503.686164	4.031255344	0.000224596	0.639047153	0.797127923
1285372	248.1826054	+	-17.13860054	NA	-21.39349097	0.461305667	9.339866281	0.549077731	2.736158579	NA	NA	+	+	+	NA	NA	2.269982467	6.414332958	1.937116101	NA	NA	2.773984294	NA	NA	17	-1233.718087	2503.686173	4.031264073	0.000224595	0.637487851	0.797463112
2066176	237.483936	+	-13.59226928	1.818311249	-28.65002527	0.579091475	8.739819355	-8.691117987	3.83259647	NA	+	+	NA	NA	NA	NA	2.41198205	5.837610478	2.071213522	2.242355468	-0.825702667	2.891549293	NA	NA	19	-1231.436359	2503.687533	4.032623966	0.000224442	0.609183056	0.797105223
2037756	227.568885	+	-4.305999136	NA	-30.08298434	0.391450854	8.751906503	-0.697889018	4.754324669	+	+	+	NA	+	NA	NA	NA	5.552770682	1.981071833	2.346335955	-0.665744551	2.395292978	NA	NA	19	-1231.43682	2503.688456	4.033546713	0.000224339	0.643286169	0.800494848
5574656	219.9872971	+	-0.495336985	1.277426626	-28.95934945	-0.500351041	8.890851441	-10.38771718	5.142461972	+	+	+	+	NA	NA	NA	NA	4.506142405	NA	3.469530865	NA	2.607964394	NA	-2.134563528	19	-1231.437246	2503.689307	4.034398188	0.000224243	0.614727462	0.79708652
5346556	248.4937482	+	-17.08259796	NA	-22.00032132	-0.121957809	7.001644107	0.975842773	2.650145165	NA	NA	+	NA	+	NA	NA	2.092890333	5.692416627	NA	NA	NA	2.773956468	NA	-0.697669712	16	-1234.84888	2503.690433	4.035524053	0.000224117	0.635575546	0.795559094
1552128	236.8591722	+	-13.91985259	1.853920485	-30.14282685	0.246226612	10.38355017	-8.813106849	0.210175197	NA	+	+	+	NA	+	NA	3.7248061	5.362309262	1.520292306	2.306203932	NA	2.42309286	NA	NA	20	-1230.284234	2503.691144	4.036234827	0.000224037	0.602556258	0.800267156
1946880	249.3608275	+	-16.88186096	2.032857707	-21.45079931	0.68726924	7.03923695	0.513390134	1.110214174	NA	NA	+	NA	+	+	NA	3.703075314	5.981561859	NA	2.744607432	-1.146571624	2.803725253	NA	NA	19	-1231.438442	2503.691698	4.036788928	0.000223975	0.655691288	0.798655524
6227452	226.475962	+	-2.795238361	NA	-20.70547897	0.15194683	8.521537145	-10.1406022	5.584842987	+	NA	+	NA	NA	NA	NA	NA	5.79128583	1.704976514	3.270645029	-0.496314351	2.810055959	NA	-2.060674157	18	-1232.585149	2503.694283	4.039373898	0.000223686	0.619149173	0.794639464
1169152	244.5748817	+	-15.58657882	1.302680105	-30.25262883	-0.239935947	6.951027223	8.549621243	2.063885142	NA	+	+	NA	+	NA	-5.05694314	2.623728845	5.12158828	NA	NA	NA	2.613211323	NA	NA	18	-1232.588816	2503.701617	4.046708173	0.000222867	0.646264475	0.798974556
7718144	243.7275594	+	-14.62304098	2.483711304	-21.1686883	-0.420625524	6.663693971	-9.827727012	4.579555097	NA	NA	+	NA	NA	NA	2.29305668	2.05416682	5.159879105	NA	3.912669181	NA	3.242375435	-1.790780129	-1.930839115	19	-1231.443544	2503.701904	4.046994752	0.000222835	0.623661293	0.795606069
8238848	246.0919759	+	-16.55005709	2.635520382	-28.51135492	0.329552618	6.851616408	1.088190446	1.657569323	NA	+	+	NA	+	+	NA	3.085555191	5.106740523	NA	3.608055956	-1.238195629	2.554987827	-1.361529811	-1.654438949	22	-1227.959558	2503.709378	4.05446911	0.000222004	0.650448962	0.80479815
7709952	242.2390794	+	-13.73800169	2.39666224	-21.07566274	-0.402241895	6.660561301	-8.873329496	3.126365631	NA	NA	+	NA	NA	+	NA	2.549983647	5.168943269	NA	3.896789249	NA	3.030064161	-1.626306112	-1.897074884	19	-1231.447375	2503.709565	4.054656321	0.000221983	0.61882118	0.795287198
6137596	238.0034672	+	-14.42726687	NA	-28.71276923	0.247931582	7.234075285	-8.622182498	1.834362475	NA	+	+	NA	NA	+	NA	2.624337096	5.169289416	NA	2.902565064	-1.136800962	2.537102888	NA	-1.289873496	19	-1231.449789	2503.714392	4.059483086	0.000221448	0.590334958	0.799437265
8194044	221.0796489	+	-1.062793565	NA	-28.17826455	-0.106005942	7.037515798	-10.16614097	5.537341812	+	+	+	NA	NA	NA	NA	NA	4.94409485	NA	3.624398842	-0.870677015	2.647083839	-1.218577682	-2.059794425	19	-1231.449798	2503.71441	4.059500796	0.000221446	0.607174579	0.797819113
5744640	221.8637671	+	-1.205228714	2.157281831	-28.31678626	-0.18432019	8.600749198	-10.3300749	1.665274095	+	+	+	NA	NA	+	NA	2.73420526	5.19097019	2.034656645	2.949674211	NA	2.528547845	NA	-1.540903743	21	-1229.133602	2503.714966	4.060056479	0.000221385	0.62633787	0.799682375
3518208	237.2115609	+	-13.93585994	1.904182197	-30.21126427	0.039446666	9.424696501	-8.770407333	0.665191641	NA	+	+	+	NA	+	NA	3.81218096	5.063416233	NA	2.752846151	NA	2.581889871	-1.204281847	NA	20	-1230.296201	2503.715078	4.060168997	0.000221372	0.599894004	0.800526833
3655420	239.2944509	+	-14.9463065	NA	-28.238195	0.052612913	8.396230777	-9.284065536	4.489481725	NA	+	+	NA	NA	NA	2.051961993	2.092837235	5.632427706	2.008766474	2.385805416	NA	3.063313095	-1.399703043	NA	19	-1231.450819	2503.716453	4.061543702	0.00022122	0.595760085	0.799519072
7714300	234.9498908	+	-6.292582684	NA	-21.07744746	-0.321274499	6.791024012	-1.216078202	3.770368471	+	NA	+	NA	+	+	NA	2.120047392	5.395698837	NA	3.388790465	NA	3.112955608	-1.242633254	-1.525567971	20	-1230.297014	2503.716704	4.061794586	0.000221192	0.647457081	0.802073776
1377788	225.7915854	+	-2.209061738	NA	-21.63432533	-0.257429344	7.093470199	-9.932728726	5.102888817	+	NA	+	NA	NA	NA	NA	NA	5.432955294	NA	2.823292406	NA	2.794754393	NA	NA	15	-1235.982729	2503.717283	4.062374407	0.000221128	0.615897897	0.789241203
3647484	220.9759562	+	-1.293519233	NA	-29.05415488	0.017607509	8.338924149	-9.996654561	2.373320079	+	+	+	NA	NA	+	NA	2.817172695	5.601237553	1.920762977	2.34363586	NA	2.731365034	-1.079295636	NA	20	-1230.297378	2503.717433	4.062523529	0.000221112	0.60878962	0.799868679
1955840	229.9110428	+	-4.360256392	1.831842992	-29.95095606	0.427791151	7.107917734	5.020380761	3.910720688	+	+	+	NA	+	NA	-4.027668014	2.55075585	5.447201999	NA	2.455160071	-1.162336433	2.975715181	NA	NA	21	-1229.135651	2503.719064	4.064154771	0.000220932	0.666158129	0.801894328
1418496	242.017656	+	-14.02317752	1.605655716	-21.39690398	-0.1417061	6.955318758	-8.689997592	1.720030374	NA	NA	+	NA	NA	+	NA	3.384886111	5.527263271	NA	2.709274682	NA	2.988114625	NA	NA	17	-1233.735219	2503.720437	4.065528448	0.00022078	0.614385082	0.792233504
6143996	227.2695298	+	-4.337213054	NA	-30.89902436	0.307315439	9.204804108	-0.528341457	1.117428093	+	+	+	+	+	+	NA	2.98258004	5.137685092	NA	2.660026698	-0.74753767	2.424428566	NA	-0.991437053	22	-1227.965435	2503.721132	4.066223303	0.000220703	0.642295099	0.806497925
1957884	228.1274173	+	-4.212899428	NA	-30.80295434	0.30869702	9.086827879	5.787527272	4.51970796	+	+	+	+	+	NA	-4.634309477	2.079507434	5.359987675	NA	2.194721141	-0.604324188	3.021759379	NA	NA	21	-1229.13781	2503.72338	4.068471454	0.000220455	0.649742022	0.804110826
3481340	244.0875658	+	-16.98983299	NA	-30.36065365	-0.119306991	9.015750489	1.411922833	4.87028467	NA	+	+	+	+	NA	NA	NA	4.826331262	NA	2.815011487	NA	2.520868082	-0.992658165	NA	18	-1232.600276	2503.724536	4.069627412	0.000220328	0.621841828	0.801590374
3246076	219.3828895	+	-0.272615155	NA	-30.24850457	-0.301332893	6.860948532	-9.771852567	2.479159592	+	+	+	NA	NA	NA	NA	2.398330896	5.302321668	NA	NA	NA	2.620209268	-0.880882063	NA	17	-1233.738018	2503.726037	4.071127663	0.000220163	0.606360328	0.794405836
7806204	248.3985598	+	-16.93811387	NA	-20.54929152	-0.078183177	8.481235863	0.001978869	5.615146609	NA	NA	+	+	+	NA	NA	NA	5.546208594	1.663918887	3.612452635	NA	2.861432926	-1.264247981	-2.120967846	19	-1231.4561	2503.727014	4.072105178	0.000220055	0.633992048	0.801137968
1562112	236.3466126	+	-6.45258155	1.975143182	-21.03510468	0.250895372	8.426245775	3.830129434	3.97405083	+	NA	+	NA	+	NA	-3.788313133	2.522737297	6.159613145	1.95321365	2.428865703	NA	3.20169253	NA	NA	20	-1230.302953	2503.728582	4.0736726	0.000219883	0.671845445	0.79996547
5584384	234.6034071	+	-5.717440278	1.704986948	-21.18879911	-0.538773916	7.079040673	-1.286292383	5.921215512	+	NA	+	NA	+	+	NA	NA	4.934251285	NA	3.797893067	NA	3.000429461	NA	-2.438391069	19	-1231.458218	2503.73125	4.076341113	0.00021959	0.661089805	0.79817576
6096128	241.5865358	+	-13.96639085	1.510235372	-21.12259892	-0.045986237	7.203550222	-8.897117557	5.3336365	NA	NA	+	NA	NA	NA	NA	NA	5.168219457	NA	3.870314647	-0.787213536	2.763605155	NA	-2.493011255	17	-1233.741278	2503.732555	4.077646331	0.000219446	0.612654163	0.792076737
7806972	228.7072972	+	-4.803402484	NA	-28.86914034	-0.195219108	9.2065464	-0.89156804	5.363308547	+	+	+	+	+	NA	NA	NA	5.029835118	1.563635599	3.258345176	NA	2.619645018	-1.056642568	-1.862798877	21	-1229.143072	2503.733905	4.07899565	0.000219298	0.639761471	0.804951424
1435644	221.2100555	+	-1.20304218	NA	-29.67117852	-0.365418762	7.07793147	-11.35688843	1.678287275	+	+	+	NA	NA	+	2.871749387	3.085347224	4.991752879	NA	2.339410059	NA	2.747411984	NA	NA	19	-1231.460538	2503.735891	4.080981762	0.000219081	0.61349502	0.798340614
1152512	234.0498357	+	-5.549347354	1.411928648	-22.26551766	-0.045654035	6.904476136	-0.763615253	2.041653908	+	NA	+	NA	+	NA	NA	2.768210636	5.860517467	NA	NA	NA	2.787585422	NA	NA	17	-1233.743595	2503.73719	4.082280741	0.000218938	0.661214838	0.794658793
1521660	227.8111908	+	-4.225710073	NA	-29.56612443	-0.018506917	8.794987389	-0.619365405	5.776467232	+	+	+	NA	+	+	NA	NA	5.401951981	2.122050054	2.248630272	NA	2.738699706	NA	NA	19	-1231.461324	2503.737463	4.082554081	0.000218908	0.643468811	0.800420277
6129664	221.0904744	+	-0.543182541	2.047758981	-28.42319458	0.104982707	7.184344015	-10.36810748	4.4630961	+	+	+	NA	NA	NA	NA	1.861370412	5.133114714	NA	3.157884047	-1.076499863	2.926682036	NA	-1.620285195	20	-1230.308104	2503.738884	4.083975145	0.000218753	0.626734696	0.797501765
3538940	228.7566979	+	-4.797832258	NA	-31.23813583	0.039300607	9.453834672	5.764177207	1.271697181	+	+	+	+	+	+	-4.589240104	3.317324964	5.12359617	NA	2.436558681	NA	2.606018385	-0.842505552	NA	22	-1227.974672	2503.739605	4.084696232	0.000218674	0.645399061	0.806881625
1390588	227.6912503	+	-3.80991177	NA	-29.74805549	-0.4277098	7.147103196	-0.354763352	5.957504216	+	+	+	NA	+	+	NA	NA	4.83218908	NA	2.528911362	NA	2.872586385	NA	NA	18	-1232.607979	2503.739943	4.085033828	0.000218637	0.64256482	0.79841717
1246972	236.2812335	+	-13.92183049	NA	-30.07588579	0.142245672	9.201479262	-8.250563404	2.791191914	NA	+	+	NA	NA	NA	NA	NA	5.60632206	2.681954654	NA	NA	1.87845399	NA	NA	15	-1235.994273	2503.740371	4.085462397	0.00021859	0.588429193	0.792095765
1570816	230.6115776	+	-4.99181301	1.941558277	-29.76885526	0.071631746	8.521626553	4.690562893	1.00799234	+	+	+	NA	+	+	-3.828837967	3.435245366	5.454831952	2.042046079	2.283230031	NA	2.565152338	NA	NA	22	-1227.975107	2503.740475	4.085566219	0.000218579	0.664743045	0.80414798
8247040	245.7444915	+	-15.3886166	2.583997426	-27.98245703	0.220435381	6.778070894	7.350285959	4.287812067	NA	+	+	NA	+	NA	-4.86348447	2.151742071	5.138215637	NA	3.646007235	-1.094692146	2.944951123	-1.63755844	-1.697955935	22	-1227.975196	2503.740654	4.085744712	0.000218559	0.657756496	0.804824736
5758716	244.2805498	+	-15.93358739	NA	-28.92045665	-0.002560938	9.64095341	8.576150953	4.910937005	NA	+	+	+	+	NA	-5.615200861	1.458995064	5.242662065	1.508307272	2.534577922	NA	2.997131649	NA	-1.128243511	21	-1229.146467	2503.740695	4.085786029	0.000218555	0.637439328	0.805851688
5752572	239.2792648	+	-14.97212028	NA	-27.70291527	-0.15886869	8.702974048	-9.443907175	4.9920173	NA	+	+	NA	NA	NA	2.111690857	1.342560672	5.286084765	1.966731852	2.608065644	NA	3.013504109	NA	-1.312372356	19	-1231.463454	2503.741723	4.086813476	0.000218443	0.596623807	0.799352678
4031996	226.7420794	+	-2.751593781	NA	-21.55352923	0.432178845	6.830084021	-9.927866112	4.716872445	+	NA	+	NA	NA	NA	NA	2.298313346	6.135402014	NA	2.792757997	-0.890358678	3.272636891	-1.478584429	NA	18	-1232.60999	2503.743966	4.089056825	0.000218198	0.618454068	0.794945264
7675904	229.3814369	+	-4.67742163	1.639382544	-29.07279482	-0.478551001	8.510490303	-0.785378848	5.071258433	+	+	+	+	+	NA	NA	NA	4.468438967	NA	3.855357335	NA	2.562490075	-1.183219482	-2.280284765	21	-1229.148288	2503.744337	4.089428404	0.000218157	0.650684472	0.803307076
5723648	236.2877632	+	-6.555208728	1.774204214	-20.59185512	-0.151135519	8.497847239	3.628823344	5.158003885	+	NA	+	NA	+	NA	-3.883688374	NA	5.453180147	1.88952494	3.631913187	NA	2.729556061	NA	-2.434965276	20	-1230.311816	2503.746309	4.091399772	0.000217942	0.666636376	0.800334134
2080508	244.3678622	+	-17.48141767	NA	-30.71286171	0.600623315	9.931764205	1.464300451	0.747965599	NA	+	+	+	+	+	NA	3.333106427	5.543896834	1.219915041	2.139728318	-0.636374579	2.420843787	NA	NA	21	-1229.152096	2503.751952	4.097043211	0.000217328	0.627391992	0.806606441
2074620	219.8180718	+	-0.899669371	NA	-29.82319712	0.620242674	8.501046898	-10.17029839	1.353530513	+	+	+	NA	NA	+	NA	3.088409306	5.852919218	1.714062793	2.125754902	-0.989955853	2.466071134	NA	NA	20	-1230.31497	2503.752617	4.097708074	0.000217256	0.611004524	0.799471344
7718140	243.3226987	+	-15.19850322	NA	-21.11838507	-0.369489427	6.800828983	-9.373098921	5.323260355	NA	NA	+	NA	NA	NA	1.894268079	1.552185489	5.33063665	NA	3.469052672	NA	3.326223127	-1.565488986	-1.584666866	18	-1232.615297	2503.75458	4.099670809	0.000217043	0.602903048	0.796218573
6102268	248.4990589	+	-17.14021069	NA	-21.01831661	-0.004682171	7.937103283	0.32503868	5.672856749	NA	NA	+	+	+	NA	NA	NA	5.280217279	NA	3.498744788	-0.523229638	2.906938476	NA	-2.097925194	18	-1232.615703	2503.755392	4.100482616	0.000216955	0.634734466	0.799180066
3641088	237.4206325	+	-13.58299865	2.044504763	-28.93770211	0.209757118	9.661523727	-8.711358046	3.755913576	NA	+	+	+	NA	NA	NA	2.652611303	5.570764919	1.733394127	2.611928636	NA	2.966129084	-1.560425803	NA	20	-1230.316925	2503.756527	4.101617718	0.000216832	0.606420484	0.799356917
5715968	229.6665533	+	-4.646082242	1.756164235	-28.20721567	-0.300288193	8.717993843	-0.859239866	5.326050435	+	+	+	NA	+	+	NA	NA	4.945148977	2.053361636	3.300061928	NA	2.626153732	NA	-2.192939422	21	-1229.15557	2503.758902	4.103992855	0.000216574	0.656896068	0.802424129
7685884	239.8112482	+	-14.92221437	NA	-27.36486592	-0.656876796	6.949018833	-9.41263301	5.586970756	NA	+	+	NA	NA	NA	2.058113451	NA	4.539446732	NA	3.690698707	NA	2.794506549	-1.303701166	-2.106822249	18	-1232.618179	2503.760343	4.105434381	0.000216418	0.591560392	0.797848143
4052736	245.3213061	+	-15.49094967	2.090901104	-29.07050458	0.482353616	6.767352186	7.876793145	3.8212419	NA	+	+	NA	+	NA	-5.051357556	2.7835414	5.488501831	NA	2.879264994	-1.15407614	3.004470969	-1.563083383	NA	21	-1229.158136	2503.764034	4.109125129	0.000216019	0.654439716	0.803420444
5636096	229.8186829	+	-4.781859918	2.269925186	-30.6180146	-0.149322007	9.498564402	4.996060353	0.545548163	+	+	+	+	+	+	-4.075142111	3.374618558	4.739886063	NA	3.013533519	NA	2.439923917	NA	-1.282345382	23	-1226.807625	2503.765626	4.110716904	0.000215848	0.663455306	0.806318694
4032256	238.2085514	+	-13.63656146	1.890969784	-28.59291822	0.416115652	6.806526857	-8.628284954	3.902912615	NA	+	+	NA	NA	NA	NA	2.733840729	5.514620055	NA	2.88755959	-1.124991385	3.013310265	-1.650486537	NA	19	-1231.475835	2503.766485	4.111575921	0.000215755	0.606658368	0.79717534
1150976	217.8884756	+	0.150165051	1.240231663	-31.62286418	-0.003298221	9.48675277	-10.11298101	2.130449152	+	+	+	+	NA	NA	NA	2.616756993	5.280739268	NA	NA	NA	2.52589123	NA	NA	18	-1232.622385	2503.768755	4.113846382	0.00021551	0.61420114	0.795593135
8329212	229.1393543	+	-4.89858969	NA	-28.49430282	0.109800827	8.350612242	-0.952844963	5.376966144	+	+	+	NA	+	NA	NA	NA	5.275463497	1.711076074	3.305788394	-0.63094511	2.571778034	-1.086131582	-1.933669697	21	-1229.161334	2503.770429	4.115519681	0.00021533	0.64185991	0.804460821
1963776	245.1828983	+	-15.87354242	1.917031968	-29.99540291	0.6225109	7.077985055	8.141349092	0.381275849	NA	+	+	NA	+	+	-5.081650548	3.810264114	5.400423184	NA	2.567203122	-1.362813818	2.459550269	NA	NA	21	-1229.161561	2503.770883	4.115973524	0.000215281	0.653827885	0.803643651
4038656	228.9392279	+	-4.541626495	2.168352629	-30.53673862	0.405544328	8.711324823	-0.508218398	3.736792108	+	+	+	+	+	NA	NA	2.814324515	5.402364471	NA	2.736936856	-0.726807575	2.966023008	-1.430584676	NA	22	-1227.990556	2503.771373	4.11646442	0.000215228	0.658699411	0.804482655
1439228	235.560351	+	-6.237427164	NA	-21.34876555	-0.099312329	6.954053671	4.499094872	2.477384328	+	NA	+	NA	+	+	-4.111093656	2.933801186	5.682553051	NA	2.522444322	NA	3.063611613	NA	NA	19	-1231.478439	2503.771693	4.116783893	0.000215194	0.655607955	0.799693502
3667708	244.7912446	+	-15.96979854	NA	-28.98774332	0.083783789	8.283605099	8.248427995	2.347701705	NA	+	+	NA	+	+	-5.334725869	2.823854053	5.528528739	1.899337099	2.367068416	NA	2.750232288	-1.069696452	NA	21	-1229.163617	2503.774995	4.120086317	0.000214839	0.637254701	0.805704205
3478780	248.4463688	+	-16.87799727	NA	-21.53470405	-0.181276557	6.855582025	0.487812411	5.096279712	NA	NA	+	NA	+	NA	NA	NA	5.380192728	NA	3.115621995	NA	2.788192797	-1.129118399	NA	16	-1234.891257	2503.775187	4.120277978	0.000214818	0.632486227	0.795631466
1693692	228.0772865	+	-4.01229252	NA	-31.17030202	0.43256232	7.124206595	5.56585722	2.61372661	+	+	+	NA	+	NA	-4.262546022	2.318733474	5.631299896	NA	NA	-1.072114174	2.528073606	NA	NA	19	-1231.480732	2503.776279	4.121369906	0.000214701	0.650571458	0.800019516
5573888	241.4721516	+	-13.98033893	1.458412196	-20.99236442	-0.403840647	8.207094167	-8.897285608	5.338998264	NA	NA	+	+	NA	NA	NA	NA	4.94729587	NA	3.809479886	NA	2.836810013	NA	-2.412707973	17	-1233.763868	2503.777736	4.122826903	0.000214544	0.610222719	0.79248913
1400828	227.8344043	+	-4.190083631	NA	-31.13794147	-0.134040747	9.309077725	5.929350566	4.862797405	+	+	+	+	+	NA	-4.775946096	NA	4.851519501	NA	2.54015704	NA	2.512868664	NA	NA	19	-1231.481762	2503.77834	4.123430572	0.00021448	0.645148281	0.800842214
1279232	241.3272037	+	-13.95574243	1.486776825	-21.46123375	0.393820576	8.848727628	-8.500528854	2.113387407	NA	NA	+	NA	NA	NA	NA	2.600420377	6.445983966	2.450350739	NA	NA	2.670923618	NA	NA	16	-1234.894063	2503.7808	4.125891057	0.000214216	0.616694819	0.790208093
3653628	227.76851	+	-4.692074154	NA	-30.84202692	0.187698483	9.885132814	-0.519140249	1.455107482	+	+	+	+	+	+	NA	3.175964698	5.414183346	1.216105761	2.293451901	NA	2.579522143	-0.858419912	NA	22	-1227.995761	2503.781785	4.126875876	0.000214111	0.640716967	0.806925607
7724288	248.7761344	+	-15.49617913	2.641950853	-21.02272645	-0.156450935	7.89555639	6.311040356	4.457957272	NA	NA	+	+	+	NA	-4.698923696	2.17237198	5.320291478	NA	3.82009606	NA	3.223794944	-1.690000166	-1.782260892	21	-1229.168683	2503.785128	4.130218901	0.000213753	0.662257997	0.802454555
3266300	244.532277	+	-15.88941635	NA	-30.16116005	-0.225281887	6.819951542	8.853013871	2.456321567	NA	+	+	NA	+	NA	-5.324453706	2.39758967	5.229413665	NA	NA	NA	2.638137024	-0.872583548	NA	18	-1232.631191	2503.786368	4.131458995	0.000213621	0.634669573	0.800634889
4046588	244.6651154	+	-17.52359655	NA	-30.78367437	0.479438075	9.140523154	1.519505703	1.098810744	NA	+	+	+	+	+	NA	3.401759392	5.332574873	NA	2.490348189	-0.712441943	2.536822075	-0.945957456	NA	21	-1229.169563	2503.786888	4.131978593	0.000213565	0.625165548	0.806945018
3247868	236.4223452	+	-14.24753304	NA	-30.94152744	0.031145998	9.192424809	-8.265293772	2.459081347	NA	+	+	+	NA	NA	NA	2.40973987	5.333769306	NA	NA	NA	2.567962235	-0.92498462	NA	17	-1233.769721	2503.789442	4.134532748	0.000213292	0.583912163	0.797228726
5480188	243.8350259	+	-17.06021743	NA	-30.55633356	0.234803992	10.02802184	1.600193128	2.739087171	NA	+	+	+	+	NA	NA	2.005093198	5.602070298	1.885022895	NA	NA	2.508162192	NA	-0.417661538	19	-1231.488669	2503.792154	4.137244634	0.000213003	0.626942493	0.80288649
5634048	231.1752064	+	-4.795961141	2.176567642	-28.93664398	-0.527951769	6.973491481	4.595624475	1.630383682	+	+	+	NA	+	+	-3.722863861	2.883814031	4.613143411	NA	3.21911002	NA	2.653550908	NA	-1.592863873	22	-1228.001149	2503.79256	4.137650602	0.00021296	0.665178288	0.803823795
5620992	243.419746	+	-14.70341167	2.174367385	-21.18614787	-0.439846289	7.054117599	-9.838161968	4.682263163	NA	NA	+	NA	NA	NA	2.326904917	1.800136989	5.094081639	NA	3.45044918	NA	3.248754382	NA	-1.869603093	18	-1232.635334	2503.794653	4.139743764	0.000212737	0.622560659	0.793875535
4052220	248.6037086	+	-16.12796188	NA	-21.43458857	0.496987745	6.786780373	7.34337237	4.716475393	NA	NA	+	NA	+	NA	-5.264134289	2.294363669	6.068115253	NA	2.814713947	-0.879955034	3.295370866	-1.468506962	NA	19	-1231.489995	2503.794806	4.139896625	0.000212721	0.645007625	0.800786662
1435388	239.4869087	+	-15.22423888	NA	-29.10013778	-0.336175047	7.085094876	-9.420579898	1.649725863	NA	+	+	NA	NA	+	2.334889282	3.086073219	4.944669048	NA	2.375316191	NA	2.764949858	NA	NA	18	-1232.636021	2503.796028	4.141118638	0.000212591	0.592716248	0.798169513
3606268	237.2651288	+	-13.93409592	NA	-28.63947654	0.014581145	8.68225412	-8.431859837	4.801516352	NA	+	+	NA	NA	NA	NA	NA	5.414779307	2.242268404	2.631780658	NA	2.470943288	-1.078198188	NA	17	-1233.773845	2503.797689	4.14278013	0.000212415	0.589792982	0.795341985
1966076	228.1058048	+	-4.568045234	NA	-31.68529112	0.501751947	9.461203073	5.771734692	0.571666634	+	+	+	+	+	+	-4.61169486	3.483823857	5.351467852	NA	2.253956497	-0.760617274	2.412726598	NA	NA	22	-1228.005383	2503.801029	4.1461195	0.00021206	0.648085111	0.806303985
6116860	235.0483288	+	-6.101231846	NA	-21.12826805	0.02531715	7.171372547	4.345516579	5.70537605	+	NA	+	NA	+	NA	-4.295125194	NA	5.402977859	NA	3.519911898	-0.741392874	2.884304986	NA	-2.132363541	19	-1231.493111	2503.801037	4.146128011	0.000212059	0.654372284	0.799566325
6144000	228.6702517	+	-4.539622338	2.405201558	-30.76322741	0.364269998	9.168455276	-0.559907169	0.255461283	+	+	+	+	+	+	NA	3.507445828	5.044653808	NA	3.038337554	-0.881637979	2.312848084	NA	-1.312477134	23	-1226.827437	2503.805251	4.150341588	0.000211613	0.661218743	0.805954233
8214268	245.0877333	+	-15.88124711	NA	-28.09911389	-0.03908217	6.99497647	8.273403549	5.530090699	NA	+	+	NA	+	NA	-5.530746018	NA	4.876079161	NA	3.6404118	-0.860751362	2.669041048	-1.212292557	-2.043039443	20	-1230.342154	2503.806985	4.152076169	0.00021143	0.6353944	0.803790823
1810172	243.777455	+	-17.11854056	NA	-30.84585405	0.553660761	9.92039613	1.607471375	2.708577008	NA	+	+	+	+	NA	NA	2.193327836	5.822778033	1.817809273	NA	-0.442247647	2.510537948	NA	NA	19	-1231.496638	2503.808091	4.153181961	0.000211313	0.627751636	0.802796095
3905276	244.2844955	+	-16.9837374	NA	-30.12429421	0.642641057	8.624647508	1.474195228	2.52837357	NA	+	+	NA	+	NA	NA	2.297206318	6.044253087	2.158735708	NA	-0.714777761	2.462173832	-0.882956629	NA	19	-1231.49743	2503.809674	4.154765362	0.000211146	0.62903999	0.802313223
2094844	244.5546341	+	-16.20616791	NA	-29.73000705	0.684786858	8.444840143	8.489265498	1.335381388	NA	+	+	NA	+	+	-5.465233836	3.092638141	5.774889932	1.695965251	2.152451899	-0.981045515	2.48829041	NA	NA	21	-1229.181559	2503.810879	4.155970442	0.000211018	0.639416294	0.805475805
6273024	229.965233	+	-4.905761147	2.514815747	-29.3414756	0.508923829	8.435282009	-0.732753097	1.012735714	+	+	+	NA	+	+	NA	3.078996824	5.47159686	1.715330698	2.980648324	-1.061642146	2.348406786	NA	-1.500934591	23	-1226.830354	2503.811085	4.156175527	0.000210997	0.665352213	0.805382175
4052988	229.9180474	+	-4.753769906	NA	-29.65304682	0.373350397	6.898781308	5.410347263	4.549840726	+	+	+	NA	+	NA	-4.388623024	2.224378118	5.545336792	NA	2.568205422	-1.047306794	3.049004248	-1.287333218	NA	21	-1229.183454	2503.81467	4.159761089	0.000210619	0.649797562	0.803995484
1508860	226.445372	+	-2.805511653	NA	-21.05595308	0.15366061	8.694800656	-9.938796913	4.975075303	+	NA	+	NA	NA	NA	NA	NA	6.022282528	2.064649782	2.556182244	NA	2.68521361	NA	NA	16	-1234.912819	2503.818313	4.163403927	0.000210236	0.61848063	0.790990005
6247676	248.03809	+	-15.99247417	NA	-20.59432344	0.218119831	8.459153775	6.928691495	5.581411734	NA	NA	+	NA	+	NA	-5.256639954	NA	5.724630138	1.684007728	3.292245774	-0.490341418	2.83254381	NA	-2.045787573	19	-1231.502959	2503.820733	4.165824081	0.000209981	0.645073099	0.800511723
1564672	229.4782658	+	-4.603955493	1.972145243	-30.32813733	0.191230101	9.999844425	5.065074011	3.775989109	+	+	+	+	+	NA	-4.161337762	2.483998498	5.459994415	1.586629652	2.213794859	NA	2.939733054	NA	NA	22	-1228.016665	2503.823593	4.168683882	0.000209681	0.66438864	0.80427048
5486588	227.6475813	+	-4.395788331	NA	-30.68405591	0.087644038	8.725419585	-0.316014802	0.234337572	+	+	+	NA	+	+	NA	2.850351439	5.619732154	2.193753665	NA	NA	2.136946805	NA	-0.483370574	20	-1230.350598	2503.823874	4.1689645	0.000209652	0.643509091	0.80237971
8193532	226.7877658	+	-2.835683111	NA	-21.14211453	-0.033120928	6.955015536	-10.08935027	5.741461958	+	NA	+	NA	NA	NA	NA	NA	5.42018963	NA	3.869045527	-0.732490572	2.847384376	-1.308986548	-2.229113092	18	-1232.650193	2503.824371	4.169462405	0.0002096	0.615441135	0.794920821
5613056	227.3572025	+	-2.507479233	2.08332056	-21.11509437	-0.421155181	6.982113392	-10.25245605	2.407871902	+	NA	+	NA	NA	+	NA	2.630383161	5.194278908	NA	3.46171601	NA	2.911386065	NA	-1.811774781	19	-1231.504818	2503.82445	4.169541447	0.000209591	0.632991899	0.794950957
1150720	236.2369447	+	-13.86251819	1.255253173	-31.07861257	0.025279416	9.471700878	-8.432799026	2.100680446	NA	+	+	+	NA	NA	NA	2.614598295	5.228163053	NA	NA	NA	2.542312284	NA	NA	17	-1233.78865	2503.8273	4.172390527	0.000209293	0.59463638	0.795669909
5594620	235.0171105	+	-6.142549738	NA	-21.00208883	-0.311882785	8.129969002	4.464194518	5.69853922	+	NA	+	+	+	NA	-4.373746951	NA	5.189752826	NA	3.473247671	NA	2.949022768	NA	-2.066612133	19	-1231.50784	2503.830495	4.17558555	0.000208959	0.652574375	0.79994703
5705212	226.4555546	+	-2.781125625	NA	-20.64445826	-0.119163137	8.875303223	-10.12532405	5.591414248	+	NA	+	+	NA	NA	NA	NA	5.618842066	1.698100199	3.254350606	NA	2.862617597	NA	-2.03894557	18	-1232.655863	2503.83571	4.180801391	0.000208415	0.617925669	0.794757485
1179392	243.6371664	+	-16.08893139	1.555956562	-32.4216687	0.17916705	9.872172247	8.930587238	-1.837980943	NA	+	+	+	+	+	-5.384622524	4.042046231	5.138039592	NA	NA	NA	1.952100353	NA	NA	20	-1230.357215	2503.837107	4.182197726	0.000208269	0.643885247	0.803492009
3389436	227.862659	+	-4.52513449	NA	-30.78791252	0.159128442	8.60938607	-0.299861637	0.36498769	+	+	+	NA	+	+	NA	3.032625226	5.744843187	2.203444483	NA	NA	2.210081821	-0.532661906	NA	20	-1230.357958	2503.838592	4.183683377	0.000208115	0.642879734	0.802540899
1165308	220.1282981	+	-0.69269622	NA	-30.45105844	-0.324405494	7.071159105	-11.13636789	2.655726642	+	+	+	NA	NA	NA	2.886697755	2.28660603	5.21257116	NA	NA	NA	2.66526421	NA	NA	17	-1233.795294	2503.840589	4.185679511	0.000207907	0.61333865	0.794500118
3248124	217.9785422	+	-0.158242552	NA	-31.46778308	0.001802444	9.228367114	-9.962785964	2.498943595	+	+	+	+	NA	NA	NA	2.403325076	5.375352198	NA	NA	NA	2.55519839	-0.83870991	NA	18	-1232.658991	2503.841967	4.187057486	0.000207764	0.603654188	0.797031965
5738240	237.4865402	+	-13.50443091	2.200061585	-28.14316106	-0.048641908	9.764076245	-8.865126791	4.272132654	NA	+	+	+	NA	NA	NA	1.840321475	5.193721012	1.793130818	2.88246517	NA	2.909997812	NA	-1.479165519	20	-1230.359732	2503.842142	4.187232489	0.000207746	0.609071048	0.798983314
8232704	245.4813667	+	-16.42920491	2.64639109	-28.74877793	0.188272778	8.304323756	1.055241171	4.169266061	NA	+	+	+	+	NA	NA	2.244493571	5.050799074	NA	3.518332572	-0.735655866	2.942953715	-1.614514919	-1.55287783	22	-1228.026232	2503.842725	4.187816441	0.000207685	0.648509874	0.805145655
1529084	247.796752	+	-15.84176039	NA	-20.94146609	0.223173909	8.628455035	7.13842232	4.976346353	NA	NA	+	NA	+	NA	-5.309692894	NA	5.953673377	2.039075689	2.583901821	NA	2.708713984	NA	NA	17	-1233.797071	2503.844142	4.189233019	0.000207538	0.644519456	0.796887974
6260732	220.282366	+	-0.82766119	NA	-28.45873556	0.252570616	8.588539951	-10.181757	4.954367658	+	+	+	NA	NA	NA	NA	1.401569129	5.587464154	1.751682826	2.581418076	-0.717740058	2.913079109	NA	-1.261652226	20	-1230.361885	2503.846447	4.191537509	0.000207299	0.612068725	0.799111272
112636	226.8177082	+	-3.892555044	NA	-32.43094903	-0.061082763	6.8019058	0.01432661	-1.850319251	+	+	+	NA	+	+	NA	3.35049312	4.840384046	NA	NA	NA	NA	NA	NA	17	-1233.801276	2503.852552	4.197643437	0.000206667	0.636857933	0.797426631
1441020	248.7280248	+	-16.45341147	NA	-21.07582796	0.1966359	8.795967817	7.553815647	1.879172996	NA	NA	+	+	+	+	-5.38446481	3.147258899	5.768904989	NA	2.507371324	NA	2.954904733	NA	NA	19	-1231.520293	2503.855401	4.200492208	0.000206373	0.644331183	0.801073102
6137852	220.0135031	+	-0.681253706	NA	-29.2506923	0.243836283	7.225761777	-10.27064625	1.84529699	+	+	+	NA	NA	+	NA	2.63655312	5.236280003	NA	2.859982038	-1.167888039	2.515449045	NA	-1.26310239	20	-1230.366375	2503.855427	4.200518419	0.00020637	0.609504236	0.799391502
1420796	226.2534527	+	-2.679124336	NA	-21.19627664	0.122023298	8.835612693	-10.11397458	1.891530923	+	NA	+	+	NA	+	NA	3.145208806	5.832339708	NA	2.482617117	NA	2.934537956	NA	NA	18	-1232.665836	2503.855657	4.200748123	0.000206346	0.617242058	0.795221204
4163580	220.822356	+	-1.217954579	NA	-28.98955903	0.496658162	8.293925137	-10.01354851	4.468857601	+	+	+	NA	NA	NA	NA	2.123625912	5.93854476	1.779519427	2.365740595	-0.783268093	2.954032822	-1.329742394	NA	20	-1230.367152	2503.856981	4.202072149	0.00020621	0.610730991	0.799507419
5758720	244.6137468	+	-15.37105371	2.388621862	-28.66004758	-0.002470097	9.71111239	7.661134823	4.188787797	NA	+	+	+	+	NA	-5.0516659	1.916091158	5.146068276	1.69313967	2.890921549	NA	2.911191809	NA	-1.451394944	22	-1228.034014	2503.85829	4.20338105	0.000206075	0.656339716	0.805205336
7854076	230.7527096	+	-5.214948895	NA	-28.31832962	-0.150753475	8.215684487	4.976501351	4.978569878	+	+	+	NA	+	NA	-4.257733152	1.521713444	5.35673906	1.779538456	2.878949705	NA	3.01402741	-1.260625851	-1.276910942	22	-1228.036547	2503.863355	4.208446439	0.000205554	0.648338758	0.806106715
6264316	234.1443545	+	-6.07271062	NA	-20.81277542	0.342333983	8.329927589	-1.457453766	5.17676825	+	NA	+	NA	+	NA	NA	1.416834702	6.039577899	1.531765454	2.842979929	-0.581352676	3.158294931	NA	-1.438664586	20	-1230.370895	2503.864466	4.209557015	0.00020544	0.651973743	0.801366861
8226812	221.1061675	+	-1.025097362	NA	-28.33632237	0.096187356	6.955014439	-10.11401722	5.071601856	+	+	+	NA	NA	NA	NA	1.615917969	5.293536478	NA	3.163938547	-0.960815783	3.016350379	-1.409003119	-1.357527107	20	-1230.370963	2503.864603	4.209693729	0.000205426	0.609111445	0.799509921
3376380	241.4663599	+	-14.42531844	NA	-21.44971968	0.383668487	8.559573649	-8.310548524	2.548049187	NA	NA	+	NA	NA	NA	NA	2.356386398	6.519516166	2.27567808	NA	NA	2.707222036	-1.009255334	NA	16	-1234.936783	2503.866241	4.211331478	0.000205257	0.603391334	0.791753384
5601276	229.8301834	+	-4.470675755	NA	-28.53249666	-0.647252489	7.147351835	5.209408532	5.5880982	+	+	+	NA	+	+	-4.317065279	NA	4.532210147	NA	3.282527679	NA	2.802198279	NA	-1.96617342	20	-1230.37191	2503.866496	4.211587392	0.000205231	0.647789978	0.801992453
6259964	241.6307839	+	-14.46414237	NA	-20.71762569	0.323361097	8.497565677	-8.684594977	5.18649911	NA	NA	+	NA	NA	NA	NA	1.357819743	5.998280392	1.700147713	2.862933453	-0.551084102	3.1430928	NA	-1.468673898	18	-1232.671735	2503.867455	4.212545821	0.000205133	0.604855519	0.79503916
5711356	226.463812	+	-2.719702966	NA	-20.66582004	-0.152979806	8.562473263	-10.08991022	5.893771821	+	NA	+	NA	NA	+	NA	NA	5.639693058	1.824772787	3.212246425	NA	2.943177988	NA	-2.015611587	18	-1232.67236	2503.868705	4.213796129	0.000205005	0.618520787	0.794575063
3528192	236.8478929	+	-6.513274043	2.003110276	-21.55242715	-0.112010249	6.578174759	4.030319019	4.054983998	+	NA	+	NA	+	NA	-3.781494147	2.79846987	5.683963696	NA	3.022804905	NA	3.335795047	-1.555772171	NA	20	-1230.373069	2503.868815	4.213905939	0.000204993	0.668260995	0.800145394
7812352	248.3928994	+	-16.12654278	2.240237148	-20.62272586	-0.122811643	8.262296498	-0.140880584	6.406551177	NA	NA	+	NA	+	+	NA	NA	5.477778443	1.961083001	3.971845899	NA	3.005444131	-1.638733631	-2.429486348	20	-1230.37348	2503.869637	4.214728002	0.000204909	0.652703001	0.800384303
3774204	244.7043196	+	-17.09072284	NA	-30.52912498	0.441470451	6.968665206	1.819179836	2.406205551	NA	+	+	NA	+	NA	NA	2.445679123	5.613348681	NA	NA	-1.019842406	2.518995584	-0.896807645	NA	18	-1232.673251	2503.870487	4.215578284	0.000204822	0.627546316	0.800641366
5752828	221.7751586	+	-1.541884658	NA	-28.27911352	-0.197334342	8.638826959	-11.29981849	4.980037726	+	+	+	NA	NA	NA	2.631803659	1.368635396	5.316028131	1.897309061	2.573226006	NA	2.997136835	NA	-1.288493788	20	-1230.374514	2503.871705	4.216796192	0.000204697	0.616143733	0.799799858
1942780	242.0680473	+	-14.73100495	NA	-21.36203709	0.556960965	7.128942865	-8.605901047	1.973033294	NA	NA	+	NA	NA	+	NA	3.108550162	6.029596047	NA	2.544155408	-1.025913938	2.875335557	NA	NA	17	-1233.812798	2503.875596	4.22068732	0.000204299	0.603193207	0.793546384
1934592	241.7157998	+	-13.97846049	1.693598768	-21.59315469	0.475175781	7.098532104	-8.721347785	4.132025261	NA	NA	+	NA	NA	NA	NA	2.55127045	5.946045404	NA	2.650511355	-0.971805399	3.220430596	NA	NA	17	-1233.812881	2503.875761	4.22085238	0.000204283	0.617293836	0.791870072
5742080	235.4672483	+	-6.253143655	2.519980891	-20.74578665	0.033779118	8.939960567	-1.436042426	4.408729529	+	NA	+	+	+	NA	NA	1.90945236	5.721752796	1.672906149	3.185612123	NA	3.121579576	NA	-1.73446651	21	-1229.214039	2503.87584	4.220930625	0.000204275	0.669921436	0.801423873
2070016	235.1729695	+	-6.2001213	2.097865712	-21.16645208	0.707091729	8.40863761	-1.34247225	3.892413509	+	NA	+	NA	+	NA	NA	2.601431021	6.408595547	1.786436249	2.443564504	-0.744477433	3.125099918	NA	NA	20	-1230.37741	2503.877497	4.222588076	0.000204105	0.669496926	0.799584098
1549568	241.9303501	+	-13.98129198	1.845953608	-20.85681384	0.260140571	8.543696883	-8.781724457	1.712008242	NA	NA	+	NA	NA	+	NA	3.280646057	6.096318362	2.053268168	2.479491949	NA	2.870990331	NA	NA	18	-1232.676934	2503.877853	4.222943672	0.000204069	0.619793655	0.793483309
3521788	249.053554	+	-17.40026485	NA	-21.14406211	0.168327349	8.430798136	0.465900205	2.508483736	NA	NA	+	+	+	+	NA	3.058945299	5.792228537	NA	2.754995536	NA	3.059518534	-1.199705058	NA	19	-1231.531531	2503.877876	4.222966782	0.000204067	0.634451545	0.80144294
1676796	233.2597896	+	-5.56520938	NA	-22.19517328	0.540650223	7.061073927	-0.947355305	2.624656835	+	NA	+	NA	+	NA	NA	2.422548076	6.278528522	NA	NA	-0.881626472	2.754327646	NA	NA	17	-1233.814766	2503.879531	4.224622214	0.000203898	0.651618743	0.795818353
1148928	219.2561575	+	0.050839308	1.054321609	-30.33314806	-0.324541187	7.004006051	-9.903233907	2.199585342	+	+	+	NA	NA	NA	NA	2.555820986	5.205819261	NA	NA	NA	2.605649388	NA	NA	17	-1233.814825	2503.879649	4.22474043	0.000203886	0.615729125	0.792935861
5726204	229.2207509	+	-4.730635205	NA	-29.16618468	-0.171971913	9.52436671	5.234879572	5.329912137	+	+	+	+	+	NA	-4.509929553	NA	5.016109997	1.569865469	2.966210123	NA	2.63029461	NA	-1.771432591	21	-1229.216204	2503.880169	4.225260451	0.000203833	0.647334042	0.804268818
638972	225.1611581	+	-3.948579206	NA	-34.16762708	0.938347496	9.580415487	-0.243448715	-2.832277324	+	+	+	+	+	+	NA	3.821607977	5.361925012	NA	NA	-1.029850889	NA	NA	NA	19	-1231.533281	2503.881377	4.226467765	0.00020371	0.636063114	0.801875458
1160700	233.8043201	+	-5.772407221	NA	-22.04186399	-0.019164683	6.928972284	-0.809100954	0.551107443	+	NA	+	NA	+	+	NA	3.136670315	5.898995125	NA	NA	NA	2.555860989	NA	NA	17	-1233.816126	2503.882253	4.227343638	0.000203621	0.64967589	0.79607604
1424896	235.2729869	+	-6.306602267	1.992636736	-21.26651029	0.182223234	8.828689829	-1.187939771	1.068251723	+	NA	+	+	+	+	NA	3.721217683	5.748925644	NA	2.675194392	NA	2.878903649	NA	NA	20	-1230.379833	2503.882343	4.22743437	0.000203611	0.664806252	0.800207351
6109180	228.2473535	+	-4.175635716	NA	-28.94118307	-0.081174899	7.278150493	-0.696924124	5.407730458	+	+	+	NA	+	+	NA	NA	4.848653119	NA	3.278291869	-0.874216089	2.649368167	NA	-1.972780754	20	-1230.38011	2503.882897	4.227988425	0.000203555	0.643511383	0.801948423
7845884	229.4700093	+	-4.992556725	NA	-28.74042119	-0.149806733	8.235389364	-0.675767145	2.89498724	+	+	+	NA	+	+	NA	2.256202753	5.278845902	1.740908455	2.846257888	NA	2.71884168	-1.030761425	-1.242711066	22	-1228.046653	2503.883569	4.228660067	0.000203487	0.642781551	0.806192127
112380	244.6656438	+	-17.37636375	NA	-31.86315726	-0.029147093	6.811572301	2.075136975	-1.926556047	NA	+	+	NA	+	+	NA	3.359408019	4.786085006	NA	NA	NA	NA	NA	NA	16	-1234.946245	2503.885165	4.230255595	0.000203324	0.620223104	0.797935085
1513472	228.125554	+	-4.374702014	0.604219681	-29.82623664	-0.010976791	8.827809182	-0.636706575	4.583748679	+	+	+	NA	+	NA	NA	NA	5.30856879	2.203003584	2.410533003	NA	2.414861644	NA	NA	19	-1231.535385	2503.885585	4.230676227	0.000203282	0.647009315	0.799794625
1438976	249.0228834	+	-15.79961756	1.820851782	-21.3660182	-0.078551553	6.887623204	6.823462128	1.692469391	NA	NA	+	NA	+	+	-4.717444694	3.436580154	5.531951647	NA	2.732430137	NA	3.002010254	NA	NA	19	-1231.536324	2503.887463	4.23255403	0.000203091	0.659374552	0.798868293
1382144	244.7639706	+	-16.67186175	0.35323198	-29.42060788	-0.404190391	7.13907541	1.578046034	4.809801822	NA	+	+	NA	+	NA	NA	NA	4.680191125	NA	2.701694899	NA	2.595022082	NA	NA	17	-1233.819433	2503.888866	4.233957326	0.000202948	0.62879018	0.798061549
7677692	238.3779468	+	-13.96365818	NA	-27.18838264	-0.645168531	6.917952579	-8.511837447	6.164241151	NA	+	+	NA	NA	+	NA	NA	4.614690498	NA	3.645153011	NA	2.93725677	-1.411941794	-2.023456495	18	-1232.682455	2503.888896	4.233986576	0.000202945	0.588564733	0.797175217
3249920	245.0036548	+	-16.50589744	1.472804467	-30.18317027	-0.22425607	6.771599637	1.878600054	1.78394704	NA	+	+	NA	+	NA	NA	2.817829114	5.173750953	NA	NA	NA	2.570944103	-0.984113211	NA	18	-1232.682737	2503.889459	4.234550044	0.000202888	0.638682331	0.798722919
7845116	248.8662758	+	-17.08728762	NA	-20.58208352	0.025666351	8.079032856	0.185490718	3.772408056	NA	NA	+	NA	+	+	NA	2.017677574	5.798915697	1.64673174	3.193141763	NA	3.032227603	-1.291959848	-1.468301052	20	-1230.383602	2503.88988	4.234970673	0.000202846	0.636246243	0.802634195
6129152	226.8649861	+	-2.308180944	2.170596328	-21.30448594	0.177901072	7.119754461	-10.30369133	4.63639841	+	NA	+	NA	NA	NA	NA	1.861348172	5.602523062	NA	3.407521836	-0.942536335	3.120691782	NA	-1.813897289	19	-1231.538073	2503.890961	4.236051893	0.000202736	0.636146471	0.794582195
1299964	235.0063685	+	-6.303567796	NA	-21.45438753	0.366017023	8.57850773	4.304759732	2.767322677	+	NA	+	NA	+	NA	-4.055736534	2.25009547	6.489156774	2.116235461	NA	NA	2.765683415	NA	NA	18	-1232.683746	2503.891478	4.236568849	0.000202684	0.656131705	0.797936698
7671292	226.7065568	+	-2.848933221	NA	-21.02271596	-0.372947107	7.86050315	-10.09206348	5.735224159	+	NA	+	+	NA	NA	NA	NA	5.204277965	NA	3.817902873	NA	2.913388461	-1.282839904	-2.166247504	18	-1232.684235	2503.892454	4.237545359	0.000202585	0.613522957	0.795314492
1412796	235.4461846	+	-10.58549373	NA	-30.49184997	-0.070139446	9.294738839	NA	4.51263709	NA	+	+	+	NA	NA	NA	2.048143236	5.087677255	NA	2.156958816	NA	3.08494927	NA	NA	16	-1234.95281	2503.898295	4.243385521	0.000201994	0.499363235	0.783148374
1168892	234.5462828	+	-5.789698401	NA	-22.11475528	-0.040046411	6.929113677	4.600658902	2.662204381	+	NA	+	NA	+	NA	-4.030459006	2.380226895	5.921095066	NA	NA	NA	2.850880738	NA	NA	17	-1233.826039	2503.902079	4.247169749	0.000201612	0.654945782	0.795969588
6096640	238.0081395	+	-13.71034253	1.386673766	-27.71784422	-0.115852157	7.261626937	-8.790705841	5.175952689	NA	+	+	NA	NA	NA	NA	NA	4.727165811	NA	3.637726462	-0.909242751	2.584695087	NA	-2.312345909	18	-1232.689685	2503.903355	4.248445944	0.000201484	0.601293347	0.795562476
3661568	244.4448793	+	-15.40254484	2.222353174	-29.44565661	0.246727464	9.62669499	7.820381989	3.688201128	NA	+	+	+	+	NA	-5.141381016	2.701699474	5.513175471	1.638640523	2.611453858	NA	2.965391612	-1.474976911	NA	22	-1228.056968	2503.904199	4.249289638	0.000201399	0.653370726	0.805543259
1148672	237.2075357	+	-13.65938117	1.071648029	-29.79466273	-0.292880125	7.014027076	-8.262223387	2.168500897	NA	+	+	NA	NA	NA	NA	2.554519769	5.153583805	NA	NA	NA	2.621966561	NA	NA	16	-1234.956287	2503.905247	4.250338138	0.000201293	0.596674553	0.792865981
1247228	218.8350405	+	-0.581646421	NA	-30.60207656	0.098832239	9.13490935	-9.848779401	2.810802977	+	+	+	NA	NA	NA	NA	NA	5.634698152	2.612346987	NA	NA	1.861889071	NA	NA	16	-1234.956626	2503.905926	4.251016666	0.000201225	0.606699113	0.792275763
7853568	237.6446043	+	-7.043987336	2.721377844	-20.68342647	-0.015465312	8.018160696	3.361589906	4.378682895	+	NA	+	NA	+	NA	-3.606402763	2.065295695	5.765125674	1.824504556	3.624497306	NA	3.115818555	-1.600680859	-1.83727501	22	-1228.058784	2503.907831	4.252921752	0.000201033	0.673074711	0.803573182
3268348	243.6239881	+	-16.08056063	NA	-31.37565289	0.077054225	9.192056639	9.285984976	2.476572398	NA	+	+	+	+	NA	-5.711663892	2.401958413	5.305356399	NA	NA	NA	2.572538246	-0.831009614	NA	19	-1231.546935	2503.908686	4.253776575	0.000200947	0.632474553	0.803132854
1955324	234.9971697	+	-6.007259088	NA	-21.53010156	0.465123278	7.087916401	4.570889239	4.731818194	+	NA	+	NA	+	NA	-4.264356319	2.143141019	6.072814842	NA	2.459569825	-0.889130538	3.280875436	NA	NA	19	-1231.547554	2503.909924	4.255014723	0.000200823	0.657822587	0.799252631
7839740	228.669752	+	-4.755246501	NA	-29.1633377	-0.046162191	9.265108741	-0.728861011	4.898293516	+	+	+	+	+	NA	NA	1.620093296	5.313169077	1.406806219	2.80145377	NA	2.999576117	-1.241158341	-1.145322633	22	-1228.060603	2503.911468	4.256559119	0.000200668	0.641608909	0.806554397
3251968	244.116063	+	-16.73547267	1.639963169	-31.43569629	0.085753622	9.196994149	1.801417259	1.729591943	NA	+	+	+	+	NA	NA	2.86885854	5.2455512	NA	NA	NA	2.494909012	-0.953236348	NA	19	-1231.548874	2503.912564	4.257654557	0.000200558	0.636945111	0.801330755
4031744	242.0386245	+	-13.92369721	1.982877571	-21.59019031	0.522106195	6.720909202	-8.721379985	4.012820465	NA	NA	+	NA	NA	NA	NA	2.823698236	6.035470612	NA	3.074338947	-1.000720694	3.213827608	-1.740798595	NA	18	-1232.694296	2503.912578	4.257669071	0.000200557	0.618412972	0.793515306
1558272	239.2685205	+	-14.5305008	1.805001719	-28.4121791	0.068386628	8.802700787	-9.659151899	3.857298629	NA	+	+	NA	NA	NA	2.404768246	2.381421703	5.537944519	2.24711159	2.221372379	NA	2.989351325	NA	NA	19	-1231.549067	2503.912949	4.258040313	0.000200519	0.612366962	0.797316837
1171456	227.8003047	+	-3.98896244	1.484785816	-32.11448712	0.051837711	9.463758164	5.562485068	2.019181084	+	+	+	+	+	NA	-4.228482205	2.692119452	5.24642928	NA	NA	NA	2.517903291	NA	NA	20	-1230.395294	2503.913265	4.258356451	0.000200488	0.658030576	0.8011068
6260480	237.9248625	+	-13.48925445	2.267562244	-27.65036387	0.323515852	8.703898789	-8.870404077	4.280497645	NA	+	+	NA	NA	NA	NA	1.81079511	5.487626436	1.99157636	2.955245146	-0.780575731	2.839565955	NA	-1.594112643	20	-1230.395454	2503.913584	4.258674954	0.000200456	0.612907583	0.798280908
1810428	226.3862489	+	-3.996186199	NA	-31.45830722	0.534942123	9.88081877	-0.388560152	2.725812325	+	+	+	+	+	NA	NA	2.207855383	5.862964335	1.717246618	NA	-0.479650509	2.492627455	NA	NA	20	-1230.396765	2503.916206	4.261297138	0.000200193	0.643667841	0.802486238
1824764	228.3780417	+	-4.43749616	NA	-30.75230948	0.625559604	8.713066234	5.311596503	2.728003103	+	+	+	NA	+	NA	-4.261030753	2.177765232	6.042322283	2.076228149	NA	-0.776619086	2.473829735	NA	NA	20	-1230.397379	2503.917434	4.262524989	0.00020007	0.65103414	0.801907701
8361212	248.6837159	+	-17.06330434	NA	-20.71677062	0.367663998	8.050713292	0.120922339	5.169235768	NA	NA	+	NA	+	NA	NA	1.55316572	6.02467409	1.546721054	3.204883832	-0.565206087	3.171944663	-1.458817694	-1.469404403	20	-1230.397681	2503.918039	4.263129668	0.00020001	0.63696959	0.802542064
5606912	226.7518379	+	-2.344061078	2.119121157	-21.14458424	-0.243359244	8.356152672	-10.30539519	4.633587586	+	NA	+	+	NA	NA	NA	1.880885182	5.342438399	NA	3.329725077	NA	3.211465871	NA	-1.708783453	19	-1231.552448	2503.91971	4.264801073	0.000199843	0.633310795	0.795037259
5752060	242.944712	+	-15.19275333	NA	-20.65795085	-0.023082825	8.539875765	-9.436662976	5.204334814	NA	NA	+	NA	NA	NA	1.846839461	1.331190314	5.783198608	1.817015359	2.854654402	NA	3.204955487	NA	-1.48763192	18	-1232.698355	2503.920696	4.265786971	0.000199744	0.607134776	0.795609263
6117120	245.0969274	+	-15.52600288	1.564978058	-28.17737834	-0.048203424	7.204626757	7.897734457	5.112527948	NA	+	+	NA	+	NA	-5.222202199	NA	4.70240418	NA	3.65828672	-0.937185885	2.562216506	NA	-2.316561774	20	-1230.400012	2503.9227	4.267790582	0.000199544	0.649143334	0.801813956
2066432	220.6698075	+	-0.771617484	1.780332138	-29.20608116	0.560619243	8.6709095	-10.22403541	3.843644983	+	+	+	NA	NA	NA	NA	2.416842886	5.883482241	1.990599579	2.215992266	-0.866216634	2.869599791	NA	NA	20	-1230.400746	2503.924169	4.26926019	0.000199398	0.626352058	0.797599488
6158076	245.187909	+	-16.2907862	NA	-29.1614005	0.313643695	7.182955651	8.549727279	1.818178761	NA	+	+	NA	+	+	-5.462310598	2.648566968	5.164533482	NA	2.876910194	-1.156862435	2.537541989	NA	-1.244329951	21	-1229.238586	2503.924933	4.270023956	0.000199321	0.638162244	0.805480516
6273020	228.4638414	+	-4.664160316	NA	-29.53254067	0.433099612	8.392622262	-0.682486725	1.886990735	+	+	+	NA	+	+	NA	2.551323969	5.531177057	1.548946631	2.60513877	-0.936592307	2.468451281	NA	-1.166298926	22	-1228.069052	2503.928366	4.27345653	0.00019898	0.645585265	0.805667991
2065916	226.3341292	+	-2.665133617	NA	-21.08986791	0.576332527	8.45114621	-9.999452215	4.649159759	+	NA	+	NA	NA	NA	NA	2.039126506	6.438540411	1.718189687	2.24988944	-0.636795519	3.183920337	NA	NA	18	-1232.702497	2503.928979	4.274069684	0.000198919	0.622137395	0.794294614
1383676	248.2423216	+	-17.08295192	NA	-21.41168247	0.012215202	8.499773141	0.46767231	5.0642589	NA	NA	+	+	+	NA	NA	NA	5.457740186	NA	2.802264732	NA	2.785507775	NA	NA	16	-1234.970278	2503.933229	4.278320337	0.000198496	0.633191716	0.795720835
1558012	227.5574196	+	-3.261425053	NA	-21.0290753	0.178576558	8.496974014	-10.96727415	4.660976584	+	NA	+	NA	NA	NA	2.282650236	2.020679688	6.194559517	1.849329935	2.230322144	NA	3.257120758	NA	NA	18	-1232.705252	2503.934489	4.279579955	0.000198371	0.62539565	0.795083691
8213756	248.3660891	+	-16.02654903	NA	-21.02846481	0.033846415	6.911106969	7.076062343	5.736180584	NA	NA	+	NA	+	NA	-5.283793262	NA	5.359601409	NA	3.884532432	-0.723860466	2.869012498	-1.298963123	-2.212782561	19	-1231.560111	2503.935037	4.280127764	0.000198317	0.641909998	0.800754165
3397628	229.1013425	+	-4.72574682	NA	-30.36333979	0.163600161	8.593974498	5.242479674	2.607871467	+	+	+	NA	+	NA	-4.174643962	2.249931204	5.837921877	2.251538239	NA	NA	2.529060844	-0.779318254	NA	20	-1230.406679	2503.936034	4.281124756	0.000198218	0.6483259	0.802396768
8357120	242.0389787	+	-13.70565947	2.688234873	-20.72093637	0.415569492	8.12732683	-8.983057449	4.358089305	NA	NA	+	NA	NA	NA	NA	2.070197352	5.990818244	1.816231759	3.677224013	-0.702841502	3.028830228	-1.770469122	-1.847449135	20	-1230.407573	2503.937823	4.282913563	0.000198041	0.625615528	0.796472156
3659260	236.1448309	+	-6.780701955	NA	-20.96745837	0.22461519	8.046631752	4.300872742	4.666463812	+	NA	+	NA	+	NA	-4.191328744	2.178310957	6.238192813	1.72449868	2.562800788	NA	3.276281193	-1.340802034	NA	20	-1230.407678	2503.938033	4.283124034	0.00019802	0.654507275	0.801869749
7802620	237.634648	+	-14.1145042	NA	-27.83621029	-0.181401099	9.237605515	-8.626383895	5.390368474	NA	+	+	+	NA	NA	NA	NA	5.07327022	1.713010279	3.34073958	NA	2.637740471	-1.228152398	-1.905822896	19	-1231.562005	2503.938825	4.283915697	0.000197942	0.589018717	0.799244754
6108412	248.5539202	+	-17.06546388	NA	-21.09696438	-0.004791832	7.222287231	0.383435332	5.855591843	NA	NA	+	NA	+	+	NA	NA	5.29126461	NA	3.510401313	-0.689150919	2.949268226	NA	-2.125141312	18	-1232.707726	2503.939438	4.284529181	0.000197881	0.635613237	0.798775186
3258108	244.9324286	+	-17.11871554	NA	-30.56849534	-0.219642441	6.880340482	1.996650454	0.063812285	NA	+	+	NA	+	+	NA	3.230837053	5.138274798	NA	NA	NA	2.29764377	-0.617565071	NA	18	-1232.707839	2503.939664	4.284754502	0.000197859	0.625876237	0.800726762
4183804	244.6336629	+	-15.89747896	NA	-28.9062468	0.558110889	8.238661207	8.306433175	4.468112042	NA	+	+	NA	+	NA	-5.473730903	2.1208314	5.863838504	1.761563503	2.390075398	-0.774813113	2.977411047	-1.323755492	NA	21	-1229.246189	2503.940138	4.285229314	0.000197812	0.638776716	0.805374426
1543676	226.2315746	+	-2.656901881	NA	-21.00329529	0.259738866	9.215941531	-10.01037231	4.667661562	+	NA	+	+	NA	NA	NA	2.035886013	6.210734433	1.581841668	2.244851516	NA	3.249433003	NA	NA	18	-1232.70885	2503.941685	4.286776129	0.000197659	0.620236362	0.794671937
243456	244.309178	+	-16.7267542	1.963057281	-31.44745701	0.44813918	8.763999667	1.554718649	-2.386350977	NA	+	+	NA	+	+	NA	3.669754903	5.420313584	2.589395524	NA	NA	NA	NA	NA	18	-1232.708925	2503.941835	4.286925544	0.000197644	0.639356103	0.798853443
3774460	227.3086613	+	-3.974100923	NA	-31.12054124	0.429874955	6.981833825	-0.179939903	2.448335245	+	+	+	NA	+	NA	NA	2.439704227	5.669145247	NA	NA	-1.05351264	2.502199274	-0.799616589	NA	19	-1231.563804	2503.942422	4.287512783	0.000197586	0.643750386	0.800307638
5480444	226.565044	+	-4.028257283	NA	-31.16745088	0.197769423	10.00813583	-0.376515765	2.757428198	+	+	+	+	+	NA	NA	2.027394909	5.631738355	1.787794281	NA	NA	2.497042642	NA	-0.395326042	20	-1230.410343	2503.943362	4.288452795	0.000197493	0.642623422	0.802615992
1552384	219.6533057	+	-0.797440739	1.815403336	-30.69168122	0.208055062	10.36295012	-10.38420632	0.239236828	+	+	+	+	NA	+	NA	3.722804335	5.391387003	1.435440936	2.2794962	NA	2.40816376	NA	NA	21	-1229.249712	2503.947184	4.292275387	0.000197116	0.620063155	0.80061658
1279676	235.5192108	+	-10.48932843	NA	-30.19125281	0.152554589	8.880461624	NA	2.771280662	NA	+	+	NA	NA	NA	NA	2.117424756	5.764372145	2.35520294	NA	NA	2.563049244	NA	NA	15	-1236.099264	2503.950352	4.295443113	0.000196804	0.506927306	0.77973067
3380732	234.2467654	+	-6.277735733	NA	-21.51893701	0.373147179	8.422581973	-1.157985812	2.588325654	+	NA	+	NA	+	NA	NA	2.378802227	6.529080787	2.111485805	NA	NA	2.732842429	-0.859598117	NA	18	-1232.713281	2503.950547	4.295638395	0.000196785	0.649547831	0.798243455
5725436	248.001245	+	-15.96198063	NA	-20.53538695	-0.047936753	8.826705471	6.976863026	5.587711856	NA	NA	+	+	+	NA	-5.267589523	NA	5.555088359	1.669828249	3.275941231	NA	2.884014386	NA	-2.02291616	19	-1231.568489	2503.951792	4.296882812	0.000196663	0.644028156	0.800604841
636924	226.3753296	+	-3.978813351	NA	-32.9815019	0.982705459	6.995388798	-0.188927656	-2.280545275	+	+	+	NA	+	+	NA	3.598497543	5.503890641	NA	NA	-1.604386995	NA	NA	NA	18	-1232.714346	2503.952678	4.29776919	0.000196575	0.639729931	0.798918404
5586172	248.4627887	+	-17.07174443	NA	-20.98035782	-0.315840514	8.129478604	0.389517075	5.84542711	NA	NA	+	+	+	+	NA	NA	5.095737235	NA	3.466116903	NA	3.00789665	NA	-2.063202355	18	-1232.714352	2503.952689	4.29777957	0.000196574	0.633880121	0.799156724
6280960	245.0079473	+	-15.35346517	2.459722716	-28.13827529	0.389049816	8.581018545	7.350201934	4.197565393	NA	+	+	NA	+	NA	-4.897728732	1.883984483	5.454949644	1.905877219	2.967745531	-0.822562719	2.837037993	NA	-1.574111951	22	-1228.081428	2503.953118	4.298208918	0.000196532	0.659520424	0.804627828
4044800	229.8156115	+	-4.77910486	2.114983759	-30.23828275	0.584068142	6.860522973	-0.434813134	0.939267651	+	+	+	NA	+	+	NA	3.783097324	5.50180716	NA	2.79486404	-1.342014296	2.54353802	-1.151553575	NA	22	-1228.081478	2503.953217	4.298308332	0.000196522	0.660749484	0.803816219
3249660	233.7968847	+	-5.767948282	NA	-22.17750777	-0.032120261	6.776470053	-0.828977842	2.482957779	+	NA	+	NA	+	NA	NA	2.509162416	5.962500819	NA	NA	NA	2.817863362	-0.862327062	NA	17	-1233.853858	2503.957717	4.302807726	0.000196081	0.648366176	0.796279074
6280956	244.6714422	+	-15.91851136	NA	-28.37193854	0.319284635	8.532565725	8.288944135	4.94663517	NA	+	+	NA	+	NA	-5.468568237	1.407658467	5.514542084	1.735602076	2.600278804	-0.708955861	2.937871009	NA	-1.243652158	21	-1229.255661	2503.959083	4.304174217	0.000195947	0.639950003	0.805132273
8247036	245.311229	+	-15.97774735	NA	-28.25734294	0.162646968	6.913117785	8.347229515	5.06271812	NA	+	+	NA	+	NA	-5.467066689	1.620535233	5.225258388	NA	3.17855102	-0.95027684	3.039638369	-1.402986182	-1.339053869	21	-1229.256345	2503.960452	4.305542759	0.000195813	0.637398079	0.805451675
1412608	226.3914278	+	-2.30163547	1.660698864	-21.45316439	0.049619002	8.649130494	-10.16778722	4.161197611	+	NA	+	+	NA	NA	NA	2.544874593	5.763462284	NA	2.586130454	NA	3.290965882	NA	NA	18	-1232.719326	2503.962637	4.307727879	0.000195599	0.630681631	0.793522149
8324860	237.9601419	+	-14.12205066	NA	-27.48586597	0.103989928	8.4468925	-8.623513214	5.403227754	NA	+	+	NA	NA	NA	NA	NA	5.30242875	1.848380388	3.385402019	-0.588965804	2.593002389	-1.256350652	-1.971394672	19	-1231.574262	2503.963339	4.308430182	0.00019553	0.591473204	0.798674928
2080764	227.0822353	+	-4.434369223	NA	-31.30945606	0.583415918	9.896837958	-0.521125554	0.751632366	+	+	+	+	+	+	NA	3.346771796	5.584234939	1.128201286	2.116192159	-0.671032575	2.399483771	NA	NA	22	-1228.086884	2503.96403	4.309121006	0.000195463	0.643128157	0.806306993
1547776	235.0844665	+	-6.200262909	2.058565925	-21.06343836	0.327244025	9.229605961	-1.310943463	3.929079806	+	NA	+	+	+	NA	NA	2.585064479	6.142930426	1.653088612	2.433752481	NA	3.203104266	NA	NA	20	-1230.420985	2503.964646	4.309737081	0.000195403	0.667282308	0.799853292
6150144	230.7027852	+	-4.569839159	2.280270863	-28.92354518	0.178802164	7.132802924	4.629203161	4.357604756	+	+	+	NA	+	NA	-3.887920167	1.942172938	5.110721239	NA	3.161387883	-1.104369543	2.920260137	NA	-1.60207448	22	-1228.088545	2503.967351	4.312442302	0.000195138	0.668771267	0.803300422
5619196	234.309248	+	-6.164456638	NA	-20.94106948	-0.08223129	8.494942896	-1.302803376	2.591825082	+	NA	+	+	+	+	NA	2.477808454	5.498932492	NA	3.018824758	NA	2.93214086	NA	-1.342292675	20	-1230.422372	2503.967421	4.312511814	0.000195132	0.648803915	0.801855985
5355260	244.9265354	+	-17.15663867	NA	-30.4561898	-0.29490833	7.02212263	2.009309058	-0.095664341	NA	+	+	NA	+	+	NA	3.039806	5.001610837	NA	NA	NA	2.217192922	NA	-0.5143032	18	-1232.722044	2503.968073	4.313164219	0.000195068	0.626326886	0.800621562
1955072	248.6541791	+	-15.70557647	1.911432672	-21.56142261	0.554797931	7.031472015	6.916760106	4.054546823	NA	NA	+	NA	+	NA	-4.881588247	2.620576371	5.960795347	NA	2.67511272	-0.994275285	3.224822192	NA	NA	19	-1231.57713	2503.969074	4.314165029	0.00019497	0.662177016	0.79854981
7808252	241.6237707	+	-14.2811597	NA	-20.616003	-0.116117038	8.288565934	-8.649333301	6.469067588	NA	NA	+	NA	NA	+	NA	NA	5.652818707	1.840200453	3.540976283	NA	3.059325253	-1.485907222	-2.017864123	18	-1232.722997	2503.969979	4.315069836	0.000194882	0.601613587	0.79519942
638716	243.6251978	+	-17.90066026	NA	-33.59764024	0.950892371	9.582100077	1.897010774	-2.897739974	NA	+	+	+	+	+	NA	3.82538705	5.296195633	NA	NA	-1.000754263	NA	NA	NA	18	-1232.723313	2503.970612	4.315702685	0.000194821	0.61864133	0.802613262
1167356	218.6804034	+	-0.551803027	NA	-31.65341595	-0.0213641	9.423031415	-11.25195989	2.667272601	+	+	+	+	NA	NA	2.723773538	2.296428142	5.289969684	NA	NA	NA	2.597930738	NA	NA	18	-1232.723994	2503.971974	4.31706475	0.000194688	0.610158864	0.79717169
6141440	235.6878935	+	-6.260044258	2.492616495	-21.1773868	0.384156011	7.060380624	-1.321100411	1.813904422	+	NA	+	NA	+	+	NA	2.949662568	5.643741441	NA	3.48239629	-1.105415406	2.736130381	NA	-1.786303771	21	-1229.262133	2503.972027	4.317117818	0.000194683	0.670605385	0.801054868
1511164	236.4584539	+	-14.0587122	NA	-29.62233082	0.108835075	10.05182899	-8.521456296	4.772477017	NA	+	+	+	NA	NA	NA	NA	5.306387489	1.860571	2.356135171	NA	2.46155569	NA	NA	17	-1233.861555	2503.973109	4.318200034	0.000194578	0.587744832	0.795954837
6259968	241.7059496	+	-13.76443896	2.382721579	-20.71904161	0.3846712	8.558425194	-8.978368928	4.457474237	NA	NA	+	NA	NA	NA	NA	1.815049502	5.928851932	1.879680884	3.212474655	-0.666481352	3.035147453	NA	-1.785726488	19	-1231.579482	2503.97378	4.318870776	0.000194512	0.624518643	0.794767105
1291772	234.2102543	+	-6.249566665	NA	-21.40500959	0.375043145	8.543436659	-1.130865728	0.825926719	+	NA	+	NA	+	+	NA	2.948459742	6.454507126	2.068021811	NA	NA	2.497158857	NA	NA	18	-1232.72495	2503.973885	4.318975647	0.000194502	0.650850709	0.797963375
3481596	227.0774607	+	-4.170178343	NA	-30.95379951	-0.146082464	9.056703804	-0.533403432	4.864549516	+	+	+	+	+	NA	NA	NA	4.869509613	NA	2.757448405	NA	2.496138209	-0.891254667	NA	19	-1231.580755	2503.976324	4.321414989	0.000194265	0.63734286	0.801367243
7685628	227.948273	+	-3.366549227	NA	-21.10592129	-0.523449593	6.890754135	-11.03582432	5.767606035	+	NA	+	NA	NA	NA	2.24753369	NA	5.097842753	NA	3.865836065	NA	2.94672578	-1.295057895	-2.246515674	18	-1232.726407	2503.976798	4.321889314	0.000194219	0.618310211	0.795645733
2072320	244.5075085	+	-16.52280274	2.094014642	-29.78545368	0.553894036	9.779354278	1.275467909	3.704778111	NA	+	+	+	+	NA	NA	2.529076654	5.619188905	1.651558449	2.248517774	-0.572274926	2.901533325	NA	NA	21	-1229.264853	2503.977468	4.322558659	0.000194154	0.647006465	0.803589707
1120252	226.5734887	+	-3.615381328	NA	-31.50572389	-0.361693592	7.08403579	-0.093823728	2.67835105	+	+	+	NA	+	NA	NA	NA	4.900815465	NA	NA	NA	1.926794122	NA	NA	16	-1234.992825	2503.978325	4.323415489	0.000194071	0.639364008	0.794919169
7681792	245.8390665	+	-16.20352775	1.852376786	-27.28543622	-0.661560949	6.821544909	1.004125629	6.110492127	NA	+	+	NA	+	+	NA	NA	4.433972278	NA	4.009862987	NA	2.89907275	-1.524211085	-2.365436506	20	-1230.428164	2503.979005	4.324095959	0.000194005	0.641349509	0.801568867
3646716	242.0120382	+	-14.49679047	NA	-20.85913226	0.233033653	8.187126907	-8.5362855	3.155125038	NA	NA	+	NA	NA	+	NA	2.685849903	6.184565752	1.837870575	2.597608754	NA	3.055405448	-1.331408814	NA	18	-1232.727572	2503.97913	4.324220848	0.000193993	0.60349289	0.795233759
1943296	237.8087378	+	-13.9410707	1.692534985	-29.53475381	0.54940338	7.133658727	-8.715719177	0.470966762	NA	+	+	NA	NA	+	NA	3.744052979	5.42035549	NA	2.553448003	-1.332127403	2.467621029	NA	NA	19	-1231.58288	2503.980576	4.325666664	0.000193852	0.604265	0.79758889
7575292	244.4036259	+	-16.86940968	NA	-29.6380423	0.135282594	8.687820011	1.478766223	2.583127511	NA	+	+	NA	+	NA	NA	2.050497171	5.7173344	2.315205492	NA	NA	2.48247595	-0.846154044	-0.512185589	19	-1231.582985	2503.980786	4.325876739	0.000193832	0.628095668	0.802218733
131068	226.5067325	+	-4.231683864	NA	-34.06555753	0.347792435	9.973157876	6.0117037	-2.660619982	+	+	+	+	+	+	-4.588837875	3.703007094	4.974010291	NA	NA	NA	NA	NA	NA	19	-1231.583461	2503.981737	4.326827846	0.00019374	0.639454478	0.802001877
7820796	236.0888671	+	-6.829332452	NA	-20.59015327	-0.124298082	8.153686717	4.084030958	5.637450053	+	NA	+	NA	+	NA	-4.238143707	NA	5.612965242	1.691256712	3.591779543	NA	2.856075459	-1.185550152	-2.122599671	20	-1230.429642	2503.981961	4.32705183	0.000193718	0.651538658	0.80200701
1267452	243.2132512	+	-15.67800312	NA	-30.51773327	0.172405156	9.077527204	8.59057053	2.786538829	NA	+	+	NA	+	NA	-5.482076126	NA	5.560953977	2.596349856	NA	NA	1.879108587	NA	NA	17	-1233.866158	2503.982316	4.327407075	0.000193684	0.634350489	0.798479052
5588224	243.0873232	+	-14.77177369	1.495691149	-21.0848458	-0.571671424	7.132510006	-9.737015422	5.365713143	NA	NA	+	NA	NA	NA	2.112916798	NA	4.823206945	NA	3.86861595	NA	2.871368192	NA	-2.508827403	17	-1233.866689	2503.983378	4.328469076	0.000193581	0.614734539	0.79247518
1150204	241.2565231	+	-14.58286961	NA	-21.92991292	0.162072664	8.656670716	-8.362753253	2.649545666	NA	NA	+	+	NA	NA	NA	2.374908459	5.971636841	NA	NA	NA	2.820715706	NA	NA	15	-1236.115898	2503.983621	4.328711816	0.000193558	0.599553415	0.790555088
4162812	241.8667879	+	-14.49371843	NA	-21.00534615	0.611016112	8.154991772	-8.545403339	4.62896684	NA	NA	+	NA	NA	NA	NA	2.197372292	6.432725759	1.725916686	2.610244891	-0.622907758	3.200301543	-1.507870757	NA	18	-1232.730074	2503.984133	4.329223505	0.000193508	0.60458264	0.795120819
5737724	241.5637511	+	-14.4411604	NA	-20.65290835	0.037407076	9.00642712	-8.677926565	5.189093854	NA	NA	+	+	NA	NA	NA	1.365690669	5.810474465	1.646472581	2.841237762	NA	3.201129078	NA	-1.431845215	18	-1232.730295	2503.984575	4.329666119	0.000193465	0.603426779	0.795220849
7691516	248.2676419	+	-16.01454932	NA	-20.9105508	-0.299531597	7.826533176	7.178796075	5.729531551	NA	NA	+	+	+	NA	-5.352039477	NA	5.149510745	NA	3.832542081	NA	2.933379257	-1.271926346	-2.148940489	19	-1231.585444	2503.985704	4.330794544	0.000193356	0.640290354	0.80108218
7686140	222.562974	+	-1.714471408	NA	-27.94283791	-0.684533854	6.958726207	-11.24343035	5.574153794	+	+	+	NA	NA	NA	2.570366461	NA	4.577553564	NA	3.627921061	NA	2.769941303	-1.205873203	-2.084590079	19	-1231.585938	2503.986691	4.331781476	0.000193261	0.610775171	0.7983732
3609852	248.1665099	+	-16.84326216	NA	-20.97366972	0.216616725	8.425399716	0.125709434	4.972116154	NA	NA	+	NA	+	NA	NA	NA	5.957753502	2.013627405	2.844327205	NA	2.681429998	-1.088079018	NA	17	-1233.868488	2503.986975	4.332066251	0.000193233	0.634554384	0.79716095
8226304	228.1235205	+	-2.969864313	2.471502733	-21.27578991	0.213308577	6.744923185	-10.22631145	4.53578398	+	NA	+	NA	NA	NA	NA	2.106681581	5.668430252	NA	3.855451084	-0.967080371	3.11255596	-1.726455245	-1.87380099	20	-1230.432458	2503.987592	4.332682555	0.000193174	0.636026076	0.796548395
6248444	229.6704391	+	-4.818413925	NA	-28.73047824	0.137017647	8.575504691	5.02602373	5.345836573	+	+	+	NA	+	NA	-4.399440362	NA	5.272656829	1.748995809	3.009149735	-0.654322011	2.583745603	NA	-1.849634659	21	-1229.270074	2503.98791	4.33300053	0.000193143	0.649493296	0.803732048
5731580	247.998398	+	-15.89638488	NA	-20.55650063	-0.083294654	8.499567448	6.935254668	5.891096517	NA	NA	+	NA	+	+	-5.206493905	NA	5.575300017	1.801958385	3.233833425	NA	2.965126867	NA	-2.00065814	19	-1231.58773	2503.990275	4.335365755	0.000192915	0.644550824	0.800441761
3655676	222.2766712	+	-1.902523908	NA	-28.80001936	0.009704899	8.355489554	-11.09438787	4.487282601	+	+	+	NA	NA	NA	2.562064035	2.096468175	5.65005516	1.944539131	2.340047281	NA	3.045622435	-1.30658742	NA	20	-1230.433923	2503.990522	4.335612955	0.000192891	0.614588037	0.800124906
4034300	237.3089633	+	-14.29871826	NA	-29.51745612	0.295995382	8.727098528	-8.494762622	4.529462811	NA	+	+	+	NA	NA	NA	2.224999767	5.417006023	NA	2.56684655	-0.586300137	3.060021816	-1.424710422	NA	19	-1231.587878	2503.990571	4.335662338	0.000192886	0.587584719	0.799981671
1119996	244.0460561	+	-16.80126663	NA	-30.9110551	-0.330287029	7.09607443	1.918215289	2.653434491	NA	+	+	NA	+	NA	NA	NA	4.849009676	NA	NA	NA	1.946649565	NA	NA	15	-1236.119536	2503.990897	4.335987552	0.000192855	0.623233444	0.795262753
1563900	248.1586889	+	-16.08401359	NA	-20.88905697	0.329780003	9.163880196	7.312563908	4.668425056	NA	NA	+	+	+	NA	-5.319559131	2.035260744	6.141079079	1.552996252	2.272613946	NA	3.272774788	NA	NA	19	-1231.588083	2503.99098	4.336070973	0.000192847	0.646532848	0.800526333
1965824	244.3361275	+	-16.0325741	2.026158191	-31.22910736	0.608823527	9.498298076	8.529507053	-0.327070744	NA	+	+	+	+	+	-5.384119863	4.06333524	5.268279378	NA	2.495150756	-0.848459642	2.337713445	NA	NA	22	-1228.100931	2503.992124	4.337215248	0.000192736	0.651267808	0.806009097
3536892	230.2107959	+	-4.840675539	NA	-29.6603029	-0.306427588	6.806903875	5.375107256	2.294652396	+	+	+	NA	+	+	-4.22018598	2.979550678	5.060075966	NA	2.566905596	NA	2.843898626	-1.020306261	NA	21	-1229.272671	2503.993103	4.338193785	0.000192642	0.647675644	0.804113357
2086140	248.2278516	+	-16.08217416	NA	-20.97327128	0.641138928	8.388234103	7.195768086	4.649866007	NA	NA	+	NA	+	NA	-5.246585262	2.037615153	6.365104769	1.696066968	2.277380223	-0.629336403	3.208205266	NA	NA	19	-1231.590684	2503.996182	4.341273138	0.000192346	0.648128959	0.800200874
8361472	236.5403912	+	-6.812868583	2.845557907	-20.81236895	0.436407606	7.992666896	-1.567004547	4.297317498	+	NA	+	NA	+	NA	NA	2.146417946	6.013365708	1.659117222	3.645597446	-0.735188641	3.039953766	-1.626215811	-1.836207272	22	-1228.103339	2503.996939	4.342030221	0.000192273	0.670949198	0.803186564
5619200	235.5897566	+	-6.32306853	2.429528699	-20.98139026	-0.107494054	8.526417598	-1.302272762	1.731833723	+	NA	+	+	+	+	NA	3.001762767	5.340455453	NA	3.391953035	NA	2.831006123	NA	-1.660054554	21	-1229.275701	2503.999163	4.344254451	0.000192059	0.667372989	0.80157896
8324348	241.7272464	+	-14.43292229	NA	-20.61130826	0.163266214	8.274188089	-8.717339626	5.61219161	NA	NA	+	NA	NA	NA	NA	NA	5.747823628	1.7247952	3.642633091	-0.471936188	2.79442184	-1.344332341	-2.143503187	18	-1232.738704	2504.001393	4.346483709	0.000191845	0.601911098	0.795131202
5343228	218.8992498	+	0.02038456	NA	-30.08535093	-0.396607378	7.066464324	-9.866279744	2.672213023	+	+	+	NA	NA	NA	NA	2.036977551	5.141168363	NA	NA	NA	2.58583183	NA	-0.5862381	17	-1233.877926	2504.005851	4.350942088	0.000191418	0.607341431	0.793885877
5590780	238.6907933	+	-15.04083221	NA	-28.64154919	-0.436204209	8.883118999	-9.491973735	5.45192829	NA	+	+	+	NA	NA	2.012683847	NA	4.560898998	NA	3.219453065	NA	2.737142188	NA	-1.87108891	18	-1232.741017	2504.006019	4.351110006	0.000191402	0.589578133	0.798464321
6098684	237.2891051	+	-14.20570667	NA	-28.64379222	-0.120449864	8.692527983	-8.657506473	5.444103772	NA	+	+	+	NA	NA	NA	NA	4.774976955	NA	3.232167731	-0.527104107	2.67372976	NA	-1.877022033	18	-1232.741156	2504.006298	4.351389097	0.000191375	0.58727067	0.797785529
5591036	220.4812481	+	-1.084677288	NA	-29.23488697	-0.459724929	8.89875236	-11.42102975	5.439755616	+	+	+	+	NA	NA	2.545414453	NA	4.60799554	NA	3.179673222	NA	2.708817734	NA	-1.851826222	19	-1231.595932	2504.006679	4.351770218	0.000191339	0.61010752	0.798667095
5742076	234.1204398	+	-6.070119564	NA	-20.74220193	0.037513142	8.844412736	-1.418820635	5.180968419	+	NA	+	+	+	NA	NA	1.422951031	5.840168153	1.484953656	2.821333749	NA	3.219464009	NA	-1.402625132	20	-1230.442732	2504.008141	4.35323156	0.000191199	0.650589608	0.80152372
8238336	249.4278591	+	-16.54480288	2.772983885	-21.12388908	0.368858971	6.752530046	0.163241377	2.510163749	NA	NA	+	NA	+	+	NA	2.860776149	5.591623605	NA	3.897431998	-1.060334879	2.855344128	-1.537603843	-1.870290431	21	-1229.280206	2504.008173	4.353263918	0.000191196	0.658694095	0.80163778
8198144	230.1320974	+	-4.795071615	1.719066009	-28.45746617	-0.081623003	6.969295437	-0.850919516	5.095986403	+	+	+	NA	+	NA	NA	NA	4.763052121	NA	3.987617895	-0.941954075	2.502932949	-1.241482093	-2.426654856	21	-1229.280565	2504.008891	4.353982006	0.000191127	0.654372694	0.802384773
7813116	229.4027982	+	-4.887133399	NA	-28.12567066	-0.268313458	8.374985413	-0.88119485	5.956846153	+	+	+	NA	+	+	NA	NA	5.121763936	1.855066128	3.242771511	NA	2.792168572	-1.182244664	-1.861736192	21	-1229.281484	2504.01073	4.355820877	0.000190952	0.641422273	0.80434101
1558528	222.3273385	+	-1.557008611	1.782781193	-29.0079137	0.023141781	8.734020205	-11.44596701	3.861262412	+	+	+	NA	NA	NA	2.904183586	2.392432368	5.564086048	2.169048705	2.19265653	NA	2.972049706	NA	NA	20	-1230.444739	2504.012154	4.357245149	0.000190816	0.630891897	0.798066528
1566460	239.1002093	+	-15.18203688	NA	-28.9397762	0.046542059	8.647917677	-9.42750023	1.702629549	NA	+	+	NA	NA	+	2.212306734	2.925381347	5.47884944	2.004382857	2.119182887	NA	2.644805916	NA	NA	19	-1231.599984	2504.014783	4.35987401	0.000190565	0.595360975	0.799468043
1420988	235.3485417	+	-10.86491516	NA	-31.33489863	0.026133073	9.716539749	NA	0.693010629	NA	+	+	+	NA	+	NA	3.403989431	5.023652016	NA	2.213974403	NA	2.510568073	NA	NA	17	-1233.882588	2504.015177	4.360267545	0.000190528	0.495653637	0.785706627
3529984	248.6675494	+	-15.6401402	2.153348311	-21.3405118	0.148816762	8.220074427	6.75183531	3.970369526	NA	NA	+	+	+	NA	-4.907517945	2.852848291	5.755066424	NA	3.027799881	NA	3.306517069	-1.61615204	NA	20	-1230.446766	2504.016209	4.361300051	0.000190429	0.659527919	0.800848222
1555708	248.8433548	+	-17.37101699	NA	-20.79374941	0.365668315	9.315595069	0.371658025	2.052662836	NA	NA	+	+	+	+	NA	2.992808166	6.084321724	1.400783791	2.335067942	NA	2.916175451	NA	NA	19	-1231.600701	2504.016217	4.361307966	0.000190428	0.637626784	0.80083837
3640572	241.7788239	+	-14.49261354	NA	-20.92271125	0.298049869	8.880565673	-8.552398594	4.64712612	NA	NA	+	+	NA	NA	NA	2.191081687	6.209996663	1.603667694	2.600462701	NA	3.264098122	-1.489682919	NA	18	-1232.747984	2504.019952	4.365043236	0.000190073	0.602768952	0.795471749
3518464	220.0545545	+	-0.871941506	1.858930951	-30.75868292	0.012656583	9.467368317	-10.33883063	0.65036967	+	+	+	+	NA	+	NA	3.807507504	5.105361224	NA	2.694530847	NA	2.555286648	-1.105883185	NA	21	-1229.286294	2504.02035	4.365440673	0.000190035	0.617415852	0.800896976
8328960	245.2232267	+	-16.31166746	1.943763581	-27.66487303	0.135263303	8.429879156	0.636525822	4.905284665	NA	+	+	NA	+	NA	NA	NA	5.121291906	1.931137935	3.796798736	-0.657884341	2.428075568	-1.303920263	-2.387369907	21	-1229.286415	2504.020591	4.365681752	0.000190012	0.64357647	0.803333132
5764352	248.7976902	+	-15.58542828	2.52020328	-20.52221611	0.033152867	8.384428514	5.96760808	2.278033001	NA	NA	+	NA	+	+	-4.482663466	2.62136941	5.649748595	1.880711727	3.278719141	NA	2.820867634	NA	-1.76839524	21	-1229.286422	2504.020606	4.36569647	0.000190011	0.665238381	0.801960993
5355516	227.4481339	+	-3.956001379	NA	-31.02759883	-0.323670217	7.010473149	-0.006091478	-0.031437722	+	+	+	NA	+	+	NA	3.038966429	5.055750327	NA	NA	NA	2.208303552	NA	-0.498063181	19	-1231.603404	2504.021623	4.366714345	0.000189914	0.642487705	0.800250535
5752064	243.287903	+	-14.63885317	2.391692546	-20.65358625	-0.033441344	8.611333061	-9.88388263	4.474988684	NA	NA	+	NA	NA	NA	2.227789854	1.786003208	5.667533302	2.020215062	3.202989757	NA	3.110436984	NA	-1.809406299	19	-1231.603694	2504.022203	4.367293889	0.000189859	0.627453034	0.795211915
7816444	242.9353765	+	-15.10795718	NA	-20.56083746	-0.131739566	8.310825281	-9.408885606	5.620644848	NA	NA	+	NA	NA	NA	1.693375102	NA	5.566670894	1.823562536	3.62577075	NA	2.853307001	-1.334077485	-2.149409865	18	-1232.749251	2504.022487	4.367578334	0.000189832	0.604047139	0.795748126
5765116	230.0213419	+	-4.973271883	NA	-29.03489232	-0.143643549	8.439502411	5.017605372	2.342774697	+	+	+	NA	+	+	-4.189385022	2.339770226	5.233298805	1.774605662	2.609706622	NA	2.624567488	NA	-1.205436281	22	-1228.116981	2504.024224	4.369315145	0.000189668	0.649546881	0.80569848
3252224	227.1769405	+	-3.981672519	1.620081513	-32.03697788	0.054159613	9.23531807	-0.135513875	1.782589382	+	+	+	+	+	NA	NA	2.856936762	5.289347146	NA	NA	NA	2.482705489	-0.853542733	NA	20	-1230.451199	2504.025075	4.370166049	0.000189587	0.652359206	0.80124703
8226300	226.8720209	+	-2.816361261	NA	-21.2269088	0.16738314	6.872475814	-10.03703736	5.282019103	+	NA	+	NA	NA	NA	NA	1.601050978	5.770929324	NA	3.415310833	-0.820138803	3.215323541	-1.498397433	-1.535075892	19	-1231.60553	2504.025876	4.37096661	0.000189511	0.617442193	0.796567465
5342972	237.2323296	+	-13.99745541	NA	-29.55489642	-0.367904324	7.077702788	-8.185824249	2.649499964	NA	+	+	NA	NA	NA	NA	2.025117799	5.088266312	NA	NA	NA	2.600614195	NA	-0.601375334	16	-1235.016643	2504.025961	4.371051861	0.000189503	0.587669211	0.794041069
1382400	227.8643918	+	-3.931082617	0.336785673	-30.01443012	-0.433966872	7.126814913	-0.361802471	4.810687217	+	+	+	NA	+	NA	NA	NA	4.732391186	NA	2.666129932	NA	2.568732907	NA	NA	18	-1232.751519	2504.027023	4.372113567	0.000189402	0.644031064	0.797940216
7710464	238.7987706	+	-13.51561356	2.245801719	-27.45660735	-0.542790977	6.729378455	-8.770408142	2.462376693	NA	+	+	NA	NA	+	NA	2.710156693	4.682501427	NA	3.644387962	NA	2.796252528	-1.475191801	-1.714370743	20	-1230.453702	2504.03008	4.375170577	0.000189113	0.607424943	0.798493248
7710716	221.3012292	+	-1.062482083	NA	-28.330967	-0.529086159	6.869660466	-10.07996673	3.031180111	+	+	+	NA	NA	+	NA	2.295545407	4.848075254	NA	3.166309128	NA	2.83155442	-1.166644048	-1.364973636	20	-1230.453818	2504.030314	4.375404527	0.000189091	0.606734488	0.799677346
8238844	245.6907155	+	-17.27419726	NA	-28.79439414	0.269923822	6.98850545	1.30655858	2.442419396	NA	+	+	NA	+	+	NA	2.545597663	5.19487239	NA	3.131070839	-1.090827397	2.650536768	-1.122063154	-1.288409264	21	-1229.291664	2504.03109	4.376180634	0.000189018	0.628421008	0.80570435
3515900	227.0050955	+	-2.797266545	NA	-21.41347694	-0.145602757	6.746624732	-9.88764225	3.123269001	+	NA	+	NA	NA	+	NA	2.830344396	5.739772981	NA	2.796409497	NA	3.14768813	-1.289518854	NA	18	-1232.753751	2504.031487	4.376578216	0.00018898	0.616482409	0.794921718
4046844	227.3826526	+	-4.497080889	NA	-31.37874986	0.471044855	9.175927812	-0.463434041	1.055009458	+	+	+	+	+	+	NA	3.413692819	5.384929177	NA	2.433619104	-0.741079436	2.503593856	-0.841595585	NA	22	-1228.123138	2504.036538	4.381629323	0.000188503	0.641046844	0.806621649
4175612	245.0421086	+	-17.19662295	NA	-29.41492276	0.64786979	8.252896772	1.260337724	1.893111254	NA	+	+	NA	+	+	NA	3.020255315	5.806175515	1.680891081	2.374369374	-0.92233701	2.594983662	-1.049048628	NA	21	-1229.295241	2504.038243	4.38333372	0.000188343	0.629754697	0.80561892
1287936	236.9928179	+	-13.76215846	1.44298654	-29.90717914	0.205999687	8.922650415	-8.449685244	-0.518430797	NA	+	+	NA	NA	+	NA	3.425368315	5.734559727	2.516441294	NA	NA	2.100372582	NA	NA	18	-1232.757538	2504.03906	4.384151447	0.000188266	0.602205455	0.79583817
7849216	243.5928433	+	-14.56226125	2.688002376	-20.65014539	-0.025773751	8.187446457	-9.872630564	4.380326368	NA	NA	+	NA	NA	NA	2.19731766	2.034588923	5.716309314	1.965821532	3.661557499	NA	3.107923953	-1.750655524	-1.870945898	20	-1230.45859	2504.039857	4.384947901	0.000188191	0.628371565	0.796891052
3250176	228.4730984	+	-4.058636952	1.450197482	-30.77630211	-0.259300275	6.781508249	-0.00767956	1.838483989	+	+	+	NA	+	NA	NA	2.80484112	5.217000132	NA	NA	NA	2.558946413	-0.884062589	NA	19	-1231.612767	2504.040349	4.385439761	0.000188145	0.653622945	0.798762909
7704060	226.7725812	+	-2.838659023	NA	-21.08917484	-0.198461292	7.964899217	-10.04423065	5.265313334	+	NA	+	+	NA	NA	NA	1.623965854	5.541521921	NA	3.346937588	NA	3.292231194	-1.469623365	-1.448461858	19	-1231.612777	2504.040369	4.385459716	0.000188143	0.61530964	0.797051244
5744124	226.9043752	+	-2.926878032	NA	-20.63453762	-0.03067977	8.385644824	-10.08709038	3.144044718	+	NA	+	NA	NA	+	NA	2.098287322	5.835655207	1.702177093	2.891384077	NA	2.907549606	NA	-1.451019317	19	-1231.612819	2504.040453	4.385544463	0.000188135	0.61945333	0.796334175
7718652	240.0291078	+	-15.001442	NA	-27.48434868	-0.519376492	6.860299281	-9.381840571	5.142353825	NA	+	+	NA	NA	NA	2.144839618	1.558085542	4.841540984	NA	3.248051705	NA	3.16280718	-1.487606056	-1.432114847	19	-1231.614643	2504.044101	4.389191774	0.000187792	0.593329036	0.799444948
3526396	238.7040059	+	-15.12715624	NA	-29.50766211	-0.056795583	8.943880414	-9.3285482	4.542756104	NA	+	+	+	NA	NA	2.015360561	2.212349102	5.177592576	NA	2.553282668	NA	3.127882352	-1.407253949	NA	19	-1231.614688	2504.04419	4.389280843	0.000187784	0.589779932	0.800614203
8361980	229.2350986	+	-4.877757403	NA	-28.66010695	0.295820009	8.193319187	-0.803755085	4.929575256	+	+	+	NA	+	NA	NA	1.578101801	5.594053637	1.609473919	2.871817564	-0.732527581	2.937087918	-1.273343838	-1.253707676	22	-1228.128479	2504.047221	4.392311782	0.000187499	0.644096856	0.805907241
3647232	238.0076987	+	-13.58090885	1.977098273	-28.40557515	0.09530595	8.395049054	-8.665638367	1.724124418	NA	+	+	NA	NA	+	NA	3.314258763	5.570588846	2.160503621	2.610088904	NA	2.692496491	-1.345375259	NA	20	-1230.462915	2504.048506	4.393596793	0.000187379	0.607945628	0.798603357
3520000	236.0216482	+	-6.40466635	2.044618507	-21.49856987	-0.100249623	6.62115159	-1.036991699	2.355821364	+	NA	+	NA	+	+	NA	3.400899555	5.6508352	NA	3.016052083	NA	3.102545303	-1.378313276	NA	20	-1230.462921	2504.048518	4.39360923	0.000187378	0.664156516	0.79986599
6141436	234.3735605	+	-6.094692371	NA	-21.1158035	0.325924212	7.13856818	-1.309488182	2.714029775	+	NA	+	NA	+	+	NA	2.406214025	5.753497721	NA	3.094745069	-0.952153109	2.858103161	NA	-1.453779935	20	-1230.463303	2504.049282	4.394372646	0.000187306	0.651301774	0.801208535
7816956	239.4090839	+	-14.89630839	NA	-27.31126718	-0.261969624	8.490386701	-9.418563	5.417447846	NA	+	+	NA	NA	NA	1.95097444	NA	5.087005507	1.971539432	3.368925378	NA	2.669028879	-1.246305344	-1.980931356	19	-1231.617645	2504.050105	4.395196311	0.000187229	0.594131206	0.799184424
636668	244.4851764	+	-17.65256695	NA	-32.39662814	0.995291771	7.000136401	1.905514595	-2.349138051	NA	+	+	NA	+	+	NA	3.60311947	5.436091672	NA	NA	-1.57412295	NA	NA	NA	17	-1233.90028	2504.050559	4.395650307	0.000187187	0.622688408	0.79949926
6116608	248.3863238	+	-15.64284349	1.684305051	-21.08330056	0.025547167	7.137743323	6.663348236	5.287122843	NA	NA	+	NA	+	NA	-4.948836555	NA	5.17550385	NA	3.905731809	-0.805672145	2.7545631	NA	-2.508401523	19	-1231.618463	2504.051741	4.396831686	0.000187076	0.656679181	0.798767233
1159168	217.7690279	+	-0.124380229	1.316652597	-32.48275985	0.094615774	9.901808691	-10.21541786	-1.672975121	+	+	+	+	NA	+	NA	3.964531805	5.217919064	NA	NA	NA	1.950147806	NA	NA	19	-1231.620323	2504.05546	4.400551102	0.000186728	0.612271618	0.797692159
1169408	229.0109241	+	-4.030863621	1.30595225	-30.82144271	-0.272074102	6.947280856	5.227775651	2.084923687	+	+	+	NA	+	NA	-3.879834237	2.633568451	5.168110602	NA	NA	NA	2.597888896	NA	NA	19	-1231.621456	2504.057727	4.402818389	0.000186517	0.658781483	0.798655924
3536124	248.8432979	+	-16.14862479	NA	-21.29716667	-0.073707008	6.705880115	7.289997152	3.104910929	NA	NA	+	NA	+	+	-5.122829752	2.833544623	5.677321658	NA	2.817347143	NA	3.166808108	-1.276531289	NA	19	-1231.621948	2504.058711	4.403801945	0.000186425	0.643443975	0.800751253
1158912	236.1287162	+	-14.1548381	1.333654629	-31.96036931	0.123395199	9.891250723	-8.532775463	-1.738991873	NA	+	+	+	NA	+	NA	3.975588877	5.166418844	NA	NA	NA	1.960507136	NA	NA	18	-1232.767433	2504.058851	4.403941583	0.000186412	0.592728329	0.797806528
3258364	227.6528025	+	-4.07884609	NA	-31.14160041	-0.252604716	6.888987768	0.013499619	0.090570984	+	+	+	NA	+	+	NA	3.229746221	5.179404479	NA	NA	NA	2.282680048	-0.520259242	NA	19	-1231.622314	2504.059443	4.404534317	0.000186357	0.641866315	0.800404826
5752576	239.7550939	+	-14.45693496	2.270061411	-27.41381421	-0.163329718	8.763185528	-9.870053599	4.309215842	NA	+	+	NA	NA	NA	2.462477134	1.772957055	5.196112485	2.15536171	2.949130975	NA	2.931247357	NA	-1.624759362	20	-1230.468984	2504.060645	4.405736456	0.000186245	0.61638282	0.798526513
1302272	243.5245454	+	-15.59083523	1.683114706	-30.89222147	0.357226871	10.2335302	8.36183023	2.005902317	NA	+	+	+	+	NA	-5.232984882	2.606938169	5.678604105	1.991920672	NA	NA	2.456884682	NA	NA	20	-1230.470367	2504.06341	4.40850077	0.000185988	0.649111267	0.8024136
4163328	237.9470757	+	-13.55533184	2.083610981	-28.36205044	0.621608774	8.3456483	-8.692701404	3.732035361	NA	+	+	NA	NA	NA	NA	2.668120013	5.929403469	2.012177628	2.646169497	-0.855224668	2.897097076	-1.602357419	NA	20	-1230.470383	2504.063442	4.408532969	0.000185985	0.610672886	0.798330466
7677436	226.7109014	+	-2.658597986	NA	-21.15992607	-0.511991483	6.851022037	-9.995056468	6.61815501	+	NA	+	NA	NA	+	NA	NA	5.18016976	NA	3.787461787	NA	3.152810025	-1.453979379	-2.115572043	18	-1232.771727	2504.067439	4.412529909	0.000185613	0.614389559	0.794850666
2077948	248.908747	+	-17.33403555	NA	-20.90211647	0.737970818	8.327467916	0.348822773	2.132134298	NA	NA	+	NA	+	+	NA	2.957217383	6.358096513	1.597167218	2.337449059	-0.765561833	2.851970893	NA	NA	19	-1231.627128	2504.069071	4.414162375	0.000185462	0.639828874	0.800323483
372732	217.123504	+	-0.235943813	NA	-32.95017869	0.279263983	9.970860243	-10.36599628	-1.678966757	+	+	+	+	NA	+	NA	3.585834185	4.84141625	NA	1.609671717	NA	NA	NA	NA	18	-1232.774322	2504.07263	4.417720491	0.000185132	0.596485516	0.797998981
7838972	248.637567	+	-17.03816164	NA	-20.64963785	0.066773783	8.520752781	0.159080602	5.17469764	NA	NA	+	+	+	NA	NA	1.554595284	5.83004567	1.514350383	3.181392288	NA	3.231109315	-1.444726214	-1.438079218	20	-1230.47529	2504.073257	4.418348023	0.000185074	0.635717407	0.802663221
8226816	222.5586143	+	-1.253232164	2.338662132	-28.05072052	0.142832436	6.828339516	-10.29140013	4.376086451	+	+	+	NA	NA	NA	NA	2.093313092	5.218619086	NA	3.592527659	-1.093461255	2.928207336	-1.628952177	-1.686156456	21	-1229.312916	2504.073592	4.418683237	0.000185043	0.627124425	0.799194946
7812864	245.3379076	+	-16.08870876	2.071720108	-27.18625814	-0.250435955	8.443762929	0.678997681	5.932171559	NA	+	+	NA	+	+	NA	NA	4.999389997	2.091748284	3.717019985	NA	2.761923818	-1.489313102	-2.275048636	21	-1229.313055	2504.073872	4.418963091	0.000185017	0.644727108	0.803098158
1165052	238.8163383	+	-15.02839149	NA	-29.86488657	-0.292989751	7.077470941	-9.155895445	2.632551482	NA	+	+	NA	NA	NA	2.338642945	2.277723606	5.16524283	NA	NA	NA	2.680949381	NA	NA	16	-1235.040812	2504.074298	4.419389309	0.000184978	0.591873149	0.794451764
1287420	241.5844088	+	-14.56396592	NA	-21.31788814	0.381384308	8.713358314	-8.385849856	0.757093248	NA	NA	+	NA	NA	+	NA	2.924928368	6.432725495	2.235942484	NA	NA	2.469554655	NA	NA	16	-1235.041508	2504.07569	4.420780863	0.000184849	0.603925562	0.791516681
372476	236.1337301	+	-14.78385989	NA	-32.44134605	0.307280636	9.960799395	-8.61996682	-1.725852826	NA	+	+	+	NA	+	NA	3.590390383	4.788149842	NA	1.63751791	NA	NA	NA	NA	17	-1233.914616	2504.079232	4.424323017	0.000184522	0.576017691	0.79846936
4032512	221.5540152	+	-0.962870185	1.844956874	-29.14519324	0.402116952	6.819265068	-10.14723651	3.913450545	+	+	+	NA	NA	NA	NA	2.720426598	5.568148004	NA	2.828829149	-1.15242173	2.98716438	-1.553108452	NA	20	-1230.478948	2504.080573	4.425664222	0.000184398	0.623638867	0.797736158
5363452	244.4888488	+	-15.90617041	NA	-29.99718017	-0.315318669	7.022750419	8.89391555	2.646451925	NA	+	+	NA	+	NA	-5.334250949	2.047353989	5.07073558	NA	NA	NA	2.60694908	NA	-0.562105277	18	-1232.77923	2504.082445	4.427536313	0.000184226	0.63555441	0.800237706
5346812	233.3409336	+	-5.498575011	NA	-22.07276043	-0.139368642	6.982259137	-0.846768172	2.674369253	+	NA	+	NA	+	NA	NA	2.108115202	5.779584835	NA	NA	NA	2.768170814	NA	-0.689499394	17	-1233.916283	2504.082567	4.427657804	0.000184215	0.649583634	0.795817714
3905532	227.6051948	+	-4.396388619	NA	-30.7031864	0.622985732	8.570265499	-0.431769711	2.56391116	+	+	+	NA	+	NA	NA	2.29762145	6.079532933	2.073997276	NA	-0.758644006	2.448144774	-0.792249453	NA	20	-1230.479982	2504.082641	4.427732278	0.000184208	0.644260133	0.80218533
3524092	227.9482701	+	-3.287286836	NA	-21.51558514	-0.162494824	6.75123165	-10.8989624	4.747211507	+	NA	+	NA	NA	NA	2.336869636	2.274435384	5.745925767	NA	2.786167838	NA	3.384720702	-1.458352746	NA	18	-1232.78001	2504.084006	4.429097105	0.000184082	0.621200067	0.795492513
1308416	244.2109594	+	-15.66839263	1.645413463	-30.37102531	0.242997941	8.806088894	7.920659065	-0.605924613	NA	+	+	NA	+	+	-4.881956896	3.489582229	5.685243625	2.445403151	NA	NA	2.097241995	NA	NA	20	-1230.48251	2504.087697	4.432788095	0.000183743	0.649840377	0.802053953
5477884	233.7922316	+	-6.008152236	NA	-21.41619297	0.266451983	8.623596064	-1.174373793	2.778718454	+	NA	+	NA	+	NA	NA	1.983432101	6.347197973	2.106782837	NA	NA	2.684809664	NA	-0.6772604	18	-1232.782401	2504.088788	4.433878924	0.000183643	0.650740839	0.797800261
3507900	236.7773308	+	-10.45413799	NA	-29.01814295	-0.324070204	6.773173868	NA	4.569869492	NA	+	+	NA	NA	NA	NA	2.20204223	5.108303613	NA	2.594117869	NA	3.18051088	-1.501856001	NA	16	-1235.048394	2504.089462	4.43455275	0.000183581	0.503693679	0.781676786
1943552	220.3038746	+	-0.587425716	1.665302115	-30.08017407	0.53808108	7.12750083	-10.31336169	0.508136367	+	+	+	NA	NA	+	NA	3.734991377	5.484658929	NA	2.516980652	-1.360447705	2.446013676	NA	NA	20	-1230.484206	2504.091088	4.436178967	0.000183431	0.622605344	0.797827805
7841024	242.1541454	+	-13.70583098	2.60319109	-20.5726113	-0.014041402	8.167022792	-8.954785522	3.090625596	NA	NA	+	NA	NA	+	NA	2.474483039	5.719578335	1.944142341	3.650081964	NA	2.919966012	-1.604989326	-1.840936082	20	-1230.484551	2504.091778	4.436869051	0.000183368	0.623741014	0.796492288
1427456	221.9299506	+	-1.056948851	1.538274228	-29.17775279	-0.392974219	7.057837627	-11.46784174	4.072111672	+	+	+	NA	NA	NA	3.013745992	2.438583813	5.001629698	NA	2.439418074	NA	3.134624731	NA	NA	19	-1231.638641	2504.092097	4.437188357	0.000183339	0.627260578	0.796277949
1940988	233.6224045	+	-5.778621535	NA	-21.43292959	0.422559823	8.284948702	-1.224621144	4.709922871	+	NA	+	+	+	NA	NA	2.16172362	6.029187637	NA	2.416266974	-0.583324749	3.297090287	NA	NA	19	-1231.638843	2504.092502	4.437592656	0.000183302	0.65133516	0.799561657
7730940	245.5307819	+	-16.02545344	NA	-28.27141394	-0.455553464	6.83076389	8.305416177	2.99491707	NA	+	+	NA	+	+	-5.310296462	2.310782422	4.783645505	NA	3.178838302	NA	2.849654266	-1.156534705	-1.345062176	21	-1229.322935	2504.093632	4.438722995	0.000183198	0.635523823	0.805586231
7806720	244.9740257	+	-16.32999101	1.87548503	-27.96589349	-0.196137846	9.188553347	0.722026125	4.91371015	NA	+	+	+	+	NA	NA	NA	4.875722862	1.818454881	3.737429493	NA	2.488554038	-1.272679329	-2.310913445	21	-1229.324053	2504.095868	4.440958536	0.000182994	0.640955159	0.803740326
6096896	220.8436606	+	-0.631073412	1.345067013	-28.2820726	-0.121413343	7.253904455	-10.35397292	5.1756905	+	+	+	NA	NA	NA	NA	NA	4.794563512	NA	3.59175071	-0.939747851	2.556061695	NA	-2.284940991	19	-1231.641474	2504.097763	4.442854104	0.00018282	0.618991644	0.795924104
6231552	235.0913245	+	-6.289968741	1.854124569	-20.69491964	0.184325434	8.496784532	-1.654289653	5.114418715	+	NA	+	NA	+	NA	NA	NA	5.626307786	1.765911506	3.656930593	-0.559553847	2.659067777	NA	-2.460136966	20	-1230.487662	2504.098	4.443090744	0.000182799	0.663453711	0.799833371
5614844	241.948592	+	-14.75093461	NA	-20.87957435	-0.102389493	8.600599724	-8.737527421	2.517772904	NA	NA	+	+	NA	+	NA	2.461896483	5.429907199	NA	3.058420024	NA	2.910123015	NA	-1.370159193	18	-1232.788378	2504.100741	4.445831912	0.000182548	0.599858292	0.795768978
6158080	245.5527424	+	-15.76734719	2.356477427	-28.97399719	0.370226337	7.104293171	7.676377912	0.988784473	NA	+	+	NA	+	+	-4.917638804	3.154818157	5.07233924	NA	3.253491437	-1.296004402	2.431071307	NA	-1.565450444	22	-1228.156716	2504.103695	4.448786126	0.000182279	0.656877957	0.804813399
6233852	244.5501663	+	-16.96837645	NA	-28.61545777	0.093449707	9.344769209	1.049661743	5.320837519	NA	+	+	+	+	NA	NA	NA	5.119691963	1.630339657	3.002324968	-0.429056255	2.61109736	NA	-1.815305846	20	-1230.491048	2504.104772	4.44986283	0.000182181	0.627713986	0.803941975
7716096	249.2998621	+	-16.57920441	2.700346747	-20.94415862	-0.112033601	8.113257799	0.189333287	2.427412975	NA	NA	+	+	+	+	NA	2.903292183	5.295078737	NA	3.799553409	NA	2.945674297	-1.484163253	-1.752438505	21	-1229.328848	2504.105456	4.450547412	0.000182118	0.655650639	0.802059618
3475196	237.5840686	+	-13.9026157	NA	-28.7988686	-0.418513256	6.927430475	-8.361834703	4.951087085	NA	+	+	NA	NA	NA	NA	NA	4.809892338	NA	2.947162047	NA	2.600367394	-1.131828501	NA	16	-1235.057351	2504.107376	4.452466509	0.000181944	0.586502159	0.793622221
202492	243.3978801	+	-16.85158078	NA	-31.23246928	0.390342575	9.005305175	1.463611098	2.920132936	NA	+	+	NA	+	NA	NA	NA	5.365495112	2.68891885	NA	NA	NA	NA	NA	15	-1236.177908	2504.107642	4.452732744	0.000181919	0.620953503	0.795675079
7704064	227.985698	+	-2.982639857	2.407633172	-21.11889034	-0.232954228	7.936793047	-10.2239974	4.541169238	+	NA	+	+	NA	NA	NA	2.115143413	5.391380574	NA	3.770868964	NA	3.207252276	-1.688231472	-1.772953663	20	-1230.494165	2504.111006	4.456096697	0.000181614	0.633118338	0.796928886
392956	243.55236	+	-16.65319368	NA	-32.858771	0.356207539	9.935985261	9.487117175	-1.720469218	NA	+	+	+	+	+	-5.925276315	3.59155931	4.76949809	NA	1.629931706	NA	NA	NA	NA	19	-1231.648824	2504.112463	4.45755422	0.000181481	0.626367521	0.804082269
5595136	229.6358344	+	-4.524115695	1.466075005	-29.42723953	-0.449535446	8.866083863	5.086971812	5.075127064	+	+	+	+	+	NA	-4.309204225	NA	4.465805744	NA	3.490241521	NA	2.588306346	NA	-2.140980618	21	-1229.332401	2504.112562	4.457653403	0.000181472	0.65682619	0.802730039
8357632	238.4280978	+	-13.44616707	2.564441744	-27.30669766	0.357014562	8.289924144	-8.879728327	4.194354518	NA	+	+	NA	NA	NA	NA	2.05314588	5.56869263	1.926422894	3.408197132	-0.809538755	2.843147718	-1.676540694	-1.662146502	21	-1229.332481	2504.112723	4.457814257	0.000181458	0.614628657	0.799613997
7725056	231.0767541	+	-5.04387214	2.466395843	-29.31020769	-0.253232163	8.662959982	4.805003916	4.234543465	+	+	+	+	+	NA	-4.042418879	2.195644982	4.848685304	NA	3.406150625	NA	2.998847421	-1.476991076	-1.474629733	23	-1226.981871	2504.114118	4.459209038	0.000181331	0.664246821	0.805963802
1281792	236.3279153	+	-13.73576499	1.479484416	-30.38990956	0.314657098	10.28983986	-8.494329696	2.101967624	NA	+	+	+	NA	NA	NA	2.538864582	5.729543715	2.086222641	NA	NA	2.462329816	NA	NA	18	-1232.795704	2504.115393	4.460483761	0.000181216	0.60075867	0.796313306
1566716	221.4308533	+	-1.618497985	NA	-29.49938885	0.004316934	8.584485671	-11.30260896	1.727798891	+	+	+	NA	NA	+	2.736412689	2.930749209	5.504652884	1.933732609	2.093620106	NA	2.631801951	NA	NA	20	-1230.496506	2504.115688	4.460778823	0.000181189	0.615131316	0.799851308
5594368	248.2776652	+	-15.64213865	1.628595604	-20.9505992	-0.345575193	8.140596795	6.793035806	5.295060467	NA	NA	+	+	+	NA	-5.0353427	NA	4.947491118	NA	3.844597515	NA	2.830377892	NA	-2.427554975	19	-1231.652803	2504.12042	4.465511046	0.000180761	0.65445232	0.799100369
7725052	229.6104012	+	-4.806181564	NA	-29.55786757	-0.225910284	8.724549485	5.498071569	4.971092921	+	+	+	+	+	NA	-4.534035817	1.690588181	4.983125762	NA	2.965371158	NA	3.075310515	-1.258189057	-1.135732283	22	-1228.165882	2504.122026	4.467116993	0.000180616	0.646117738	0.806331577
5621504	240.1374422	+	-14.53930426	2.043955996	-27.5157177	-0.5861952	7.098252401	-9.822174334	4.542007771	NA	+	+	NA	NA	NA	2.551040891	1.788532778	4.619917575	NA	3.228711243	NA	3.090646751	NA	-1.700659347	19	-1231.653849	2504.122513	4.467603945	0.000180572	0.611809972	0.797024208
3654908	243.1178135	+	-15.17475319	NA	-20.93970933	0.222304204	8.20713705	-9.259075356	4.642460666	NA	NA	+	NA	NA	NA	1.771043416	2.173578767	6.196384717	1.862576317	2.589009263	NA	3.269965909	-1.491847633	NA	18	-1232.799814	2504.123613	4.46870409	0.000180473	0.606634609	0.795628178
3516160	238.3189598	+	-13.63972813	1.730654092	-28.5733604	-0.316773069	6.71512067	-8.573937705	1.781753654	NA	+	+	NA	NA	+	NA	3.417157947	5.006737232	NA	2.866926729	NA	2.832718571	-1.37460137	NA	19	-1231.65688	2504.128575	4.473665932	0.000180025	0.602855808	0.797243854
5621248	228.2916189	+	-2.963342714	2.153397479	-21.26624555	-0.454440969	7.038895192	-11.45427859	4.685245851	+	NA	+	NA	NA	NA	2.755825692	1.820128541	5.182805904	NA	3.416521774	NA	3.239832261	NA	-1.851433635	19	-1231.657126	2504.129066	4.474156939	0.000179981	0.639615727	0.795018512
1957632	244.3082295	+	-15.6488179	1.91575046	-30.28395431	0.402126384	9.104507181	8.567858361	3.853868374	NA	+	+	+	+	NA	-5.426481108	2.561239628	5.277485766	NA	2.422715303	-0.677883314	2.98132322	NA	NA	21	-1229.341355	2504.130471	4.475562154	0.000179855	0.652167106	0.80374942
7724284	248.5048528	+	-16.11858212	NA	-20.97793082	-0.125172802	7.931187079	7.260333837	5.257684332	NA	NA	+	+	+	NA	-5.3048625	1.629716087	5.487030229	NA	3.359832663	NA	3.313723709	-1.458998474	-1.428924559	20	-1230.505596	2504.133869	4.478959953	0.000179549	0.642170341	0.802782146
5621760	222.863772	+	-1.325379659	2.023190999	-28.13518758	-0.612135155	7.089873795	-11.63857888	4.528272316	+	+	+	NA	NA	NA	3.055432234	1.810869635	4.674399266	NA	3.17619688	NA	3.068439118	NA	-1.668500118	20	-1230.50575	2504.134177	4.479268337	0.000179522	0.630947532	0.797678835
505596	244.5034681	+	-17.31634893	NA	-30.9245369	0.355251176	8.527291104	1.514669251	-0.741361016	NA	+	+	NA	+	+	NA	3.066609014	5.219711773	2.179024372	1.416622882	NA	NA	NA	NA	18	-1232.805898	2504.135781	4.480871629	0.000179378	0.622587329	0.801063635
4046592	244.9090345	+	-16.92627467	2.234780037	-30.80248694	0.582580378	9.119019524	1.382495763	0.237929007	NA	+	+	+	+	+	NA	4.025491404	5.314262137	NA	2.760937323	-0.83579293	2.45105766	-1.131610762	NA	22	-1228.173575	2504.137412	4.482502798	0.000179232	0.643787154	0.805821012
7835392	238.0075317	+	-13.45176503	2.486674519	-27.75255757	-0.039486969	9.309252447	-8.8693393	4.194151612	NA	+	+	+	NA	NA	NA	2.069628498	5.26470182	1.755347471	3.327493196	NA	2.917640487	-1.636399988	-1.553562582	21	-1229.345631	2504.139024	4.484114484	0.000179087	0.610822461	0.800216279
1675260	217.3638728	+	0.142595778	NA	-31.62178318	0.330872479	9.219242767	-10.06297988	2.646525422	+	+	+	+	NA	NA	NA	2.304269981	5.533379978	NA	NA	-0.58262508	2.526176002	NA	NA	18	-1232.807736	2504.139457	4.484548159	0.000179048	0.60608254	0.796283119
8246524	248.6205945	+	-16.12366981	NA	-21.1138867	0.233865715	6.829230562	7.137056648	5.275076674	NA	NA	+	NA	+	NA	-5.218156875	1.605669148	5.709950474	NA	3.42937546	-0.810861592	3.238289051	-1.488594742	-1.517019914	20	-1230.508644	2504.139965	4.48505612	0.000179003	0.643960905	0.802375062
245504	243.599121	+	-17.06868978	2.032358764	-32.90543091	0.620791926	10.69210987	1.621262445	-3.203057278	NA	+	+	+	+	+	NA	4.055668186	5.309644293	1.825354117	NA	NA	NA	NA	NA	19	-1231.662833	2504.140481	4.485572013	0.000178957	0.636161914	0.801554179
6098940	219.259938	+	-0.439145793	NA	-29.19629368	-0.125836112	8.702158895	-10.31074151	5.433517766	+	+	+	+	NA	NA	NA	NA	4.837083856	NA	3.195514897	-0.555000625	2.642466424	NA	-1.857657285	19	-1231.662836	2504.140486	4.485577405	0.000178956	0.606400804	0.797741303
7692284	229.6234454	+	-4.827645316	NA	-29.2949737	-0.404945605	8.597888959	5.416839213	5.466743199	+	+	+	+	+	NA	-4.587692134	NA	4.645643937	NA	3.463575475	NA	2.686216723	-1.06751084	-1.88857303	21	-1229.346859	2504.14148	4.486570549	0.000178868	0.644159913	0.804544569
1310716	227.6068747	+	-4.556919479	NA	-32.21051758	0.325008802	10.37396323	5.642782866	-0.610980434	+	+	+	+	+	+	-4.422527129	3.375128508	5.600336183	1.531842258	NA	NA	2.035941211	NA	NA	21	-1229.347146	2504.142054	4.487144631	0.000178816	0.646333832	0.804584503
6227712	237.7438776	+	-13.62848908	1.585642161	-27.51644415	0.107875324	8.808965446	-8.849816531	4.969034836	NA	+	+	NA	NA	NA	NA	NA	5.170026222	2.040240507	3.369550267	-0.641127104	2.476177676	NA	-2.23812121	19	-1231.663802	2504.14242	4.487510638	0.000178783	0.605364174	0.796800376
3526652	220.6943022	+	-1.333227678	NA	-30.088605	-0.084827869	8.980614586	-11.24353559	4.535479933	+	+	+	+	NA	NA	2.548782976	2.212602218	5.214694158	NA	2.496362401	NA	3.104586565	-1.308510111	NA	20	-1230.510234	2504.143144	4.488235123	0.000178719	0.610067518	0.800888361
5441276	236.6067871	+	-13.97853024	NA	-29.42980804	-0.011766627	9.151986845	-8.313529377	2.809974937	NA	+	+	NA	NA	NA	NA	NA	5.446140095	2.593922722	NA	NA	1.889896819	NA	-1.285917251	16	-1235.075264	2504.143202	4.488292809	0.000178714	0.588800451	0.793570633
5705472	237.4104776	+	-13.6359571	1.521430987	-27.8745409	-0.205784573	9.623907697	-8.842363585	4.973614803	NA	+	+	+	NA	NA	NA	NA	4.927298993	1.898332626	3.317397748	NA	2.531124673	NA	-2.157960791	19	-1231.664611	2504.144036	4.489127354	0.000178639	0.602232572	0.797364605
7802108	241.6793666	+	-14.38894125	NA	-20.55447898	-0.100289901	8.567414646	-8.702187057	5.618973037	NA	NA	+	+	NA	NA	NA	NA	5.583678421	1.73576144	3.624713808	NA	2.845343468	-1.334802381	-2.125804843	18	-1232.810874	2504.145732	4.490823322	0.000178488	0.600866946	0.79520755
5494780	228.7269697	+	-4.490910151	NA	-30.22194317	0.078980374	8.773244867	5.203035424	2.778669415	+	+	+	NA	+	NA	-4.156177597	1.92668394	5.693041326	2.247611987	NA	NA	2.497732091	NA	-0.529256936	20	-1230.511608	2504.145892	4.490983392	0.000178473	0.649470067	0.801940881
5746428	237.1464562	+	-14.43594833	NA	-29.32359794	0.025295001	9.99325078	-8.668215753	1.585384528	NA	+	+	+	NA	+	NA	2.665657301	5.186552325	1.380452753	2.5754182	NA	2.509106833	NA	-1.061097879	20	-1230.511643	2504.145962	4.491052881	0.000178467	0.587958688	0.801642669
7730432	249.1104367	+	-15.52050932	2.578637013	-21.03954473	-0.342032931	6.610225299	6.149705019	3.059604539	NA	NA	+	NA	+	+	-4.48088802	2.60591821	5.172712015	NA	3.89463164	NA	3.038627729	-1.544313047	-1.887036422	21	-1229.349313	2504.146387	4.491477798	0.000178429	0.662170021	0.801972889
1816320	244.4346654	+	-16.77567577	1.804750353	-30.84174859	0.867600873	8.772861793	1.50420331	-1.17112718	NA	+	+	NA	+	+	NA	3.744426858	5.994759287	2.224428937	NA	-1.01170357	1.917230609	NA	NA	20	-1230.512367	2504.14741	4.492500734	0.000178338	0.6446475	0.801757076
7841536	238.4802687	+	-13.46515596	2.459000897	-27.34342426	-0.13874519	8.33794072	-8.85032561	2.379266451	NA	+	+	NA	NA	+	NA	2.640652471	5.235988786	2.069886446	3.365823527	NA	2.66336464	-1.442931654	-1.643192293	21	-1229.351687	2504.151135	4.496226029	0.000178006	0.612040436	0.799829355
5764348	248.5647083	+	-16.1827386	NA	-20.52740566	0.039103336	8.32301679	6.897513377	3.123566527	NA	NA	+	NA	+	+	-5.076083978	2.111510367	5.771842464	1.678183031	2.910630269	NA	2.92932117	NA	-1.432989468	20	-1230.514519	2504.151715	4.496805969	0.000177954	0.645754162	0.802167428
6135040	248.901439	+	-16.55381099	2.492064673	-21.15152775	0.232237839	8.033606166	0.32620862	4.474983784	NA	NA	+	+	+	NA	NA	1.987565803	5.485882092	NA	3.403738703	-0.698495425	3.154841848	NA	-1.757723283	20	-1230.514826	2504.152328	4.497419321	0.0001779	0.657470332	0.799949521
8328448	248.5240643	+	-16.37782296	2.061146122	-20.59078492	0.19450893	8.250928961	-0.236551902	5.091997804	NA	NA	+	NA	+	NA	NA	NA	5.569049036	1.810439345	4.087837546	-0.542127911	2.623805117	-1.401569288	-2.5914708	20	-1230.515834	2504.154344	4.499434631	0.000177721	0.651344954	0.800326267
7808764	238.050286	+	-13.98559445	NA	-27.1374393	-0.247853679	8.468629465	-8.56353536	5.994974827	NA	+	+	NA	NA	+	NA	NA	5.164705327	1.982338012	3.321075042	NA	2.811627944	-1.353973512	-1.896691095	19	-1231.670565	2504.155945	4.501035613	0.000177579	0.591366156	0.798505649
3653632	229.0996127	+	-4.92964717	2.221005172	-30.81039586	0.237054931	9.968519648	-0.528902152	0.658288822	+	+	+	+	+	+	NA	3.762129416	5.392889026	1.380841367	2.540836103	NA	2.506461766	-1.042614979	NA	23	-1227.003125	2504.156625	4.501716337	0.000177518	0.657912091	0.806290963
7730944	245.9597745	+	-15.44710662	2.431235994	-27.94656182	-0.492308243	6.688284278	7.36110755	2.334576112	NA	+	+	NA	+	+	-4.727867271	2.782645156	4.648041108	NA	3.624379319	NA	2.786198029	-1.38356439	-1.690886189	22	-1228.183499	2504.15726	4.502351164	0.000177462	0.654584879	0.804775727
1951740	220.6908925	+	-0.953186626	NA	-29.60952646	0.28418508	7.233460663	-11.32247568	4.55625683	+	+	+	NA	NA	NA	2.704465841	2.079046884	5.462628025	NA	2.266788503	-1.019123785	3.044322984	NA	NA	19	-1231.671241	2504.157298	4.502388503	0.000177458	0.616267094	0.797618592
3536640	245.5531602	+	-15.5612503	1.930886082	-29.04637497	-0.269296956	6.673844615	7.886057282	1.661640806	NA	+	+	NA	+	+	-4.905538158	3.480853018	4.967488171	NA	2.858953361	NA	2.821771149	-1.283794561	NA	21	-1229.354839	2504.157439	4.502530416	0.000177446	0.651076039	0.803415698
7690240	231.5801897	+	-5.067699286	1.596951296	-28.05585567	-0.692024888	6.836347389	4.660320113	5.184351891	+	+	+	NA	+	NA	-4.014928835	NA	4.41834964	NA	3.98132983	NA	2.642565818	-1.233104987	-2.413795038	21	-1229.356096	2504.159954	4.505045005	0.000177223	0.657053871	0.802525391
7841532	238.1695399	+	-14.1916582	NA	-27.73001071	-0.134166017	8.331460934	-8.553431485	3.037532923	NA	+	+	NA	NA	+	NA	2.179821883	5.316005683	1.871685007	2.938510537	NA	2.740541553	-1.209044975	-1.298878243	20	-1230.518813	2504.160302	4.505392551	0.000177192	0.591433998	0.800565715
6002428	244.2395296	+	-16.99676504	NA	-29.96331845	0.536531532	8.831052475	1.509375322	2.721355722	NA	+	+	NA	+	NA	NA	1.958406206	5.879145895	2.165542537	NA	-0.683515794	2.439478796	NA	-0.527045036	19	-1231.672964	2504.160743	4.505833775	0.000177153	0.629891652	0.801891634
1389820	248.2565395	+	-16.81695842	NA	-21.59860851	-0.198055227	7.10590276	0.679838808	6.429652511	NA	NA	+	NA	+	+	NA	NA	5.405310966	NA	2.714396089	NA	3.162562804	NA	NA	16	-1235.08411	2504.160895	4.505985612	0.00017714	0.635115369	0.794987183
5347072	244.9678981	+	-16.51661264	1.512799052	-29.96502303	-0.335602491	7.000905093	1.900398386	1.982767369	NA	+	+	NA	+	NA	NA	2.399101283	4.980078813	NA	NA	NA	2.523346187	NA	-0.719069644	18	-1232.81851	2504.161006	4.506096986	0.00017713	0.639924729	0.798338359
7712508	237.4795739	+	-14.46286929	NA	-29.35143334	-0.169753302	9.110346285	-8.627086253	2.042471153	NA	+	+	+	NA	+	NA	2.71036237	4.908863477	NA	2.993804603	NA	2.65540826	-1.094123832	-1.102940485	20	-1230.519357	2504.161392	4.506482523	0.000177096	0.585156958	0.802046064
1299712	248.0603395	+	-15.64666321	1.677045076	-21.44787961	0.439866992	8.710755872	6.564014328	2.025372823	NA	NA	+	NA	+	NA	-4.660788295	2.670126292	6.430915097	2.36548995	NA	NA	2.676814009	NA	NA	18	-1232.819079	2504.162143	4.507234239	0.000177029	0.659231819	0.797024442
4040444	237.9907001	+	-14.39297682	NA	-29.215361	0.464933143	6.957337774	-8.485666845	1.857450485	NA	+	+	NA	NA	+	NA	3.158205844	5.511328676	NA	2.630132697	-1.175780273	2.657983152	-1.166290249	NA	19	-1231.674719	2504.164252	4.509342877	0.000176842	0.589928606	0.799176704
5738496	220.8348337	+	-0.830944534	2.148018983	-28.72848082	-0.08088881	9.752054775	-10.37847688	4.274990395	+	+	+	+	NA	NA	NA	1.857884716	5.229439896	1.705027913	2.839099603	NA	2.893581894	NA	-1.442204827	21	-1229.359471	2504.166703	4.5117937	0.000176626	0.62566191	0.799550704
243712	228.1035125	+	-4.503295822	1.932329214	-32.02565444	0.399915826	8.68798616	-0.292460511	-2.311057432	+	+	+	NA	+	+	NA	3.660880757	5.451120169	2.505235511	NA	NA	NA	NA	NA	19	-1231.675988	2504.16679	4.511880994	0.000176618	0.653652672	0.798983781
7697660	248.2999303	+	-15.85345839	NA	-21.04780369	-0.439510822	6.808616447	7.133343971	6.609255151	NA	NA	+	NA	+	+	-5.217168139	NA	5.123070587	NA	3.802922276	NA	3.172454247	-1.442741163	-2.099646951	19	-1231.677119	2504.169052	4.514142925	0.000176419	0.641050745	0.800677579
5719296	242.9569688	+	-14.70569404	1.721701739	-20.54851585	-0.160544544	8.703048729	-9.784150586	5.150822196	NA	NA	+	NA	NA	NA	2.014821038	NA	5.403730037	2.038397497	3.615933632	NA	2.734683357	NA	-2.443322718	18	-1232.823218	2504.170421	4.515512211	0.000176298	0.619768719	0.793792966
1511420	218.8189028	+	-0.589981544	NA	-30.17817842	0.071896179	10.03507825	-10.13849951	4.773617832	+	+	+	+	NA	NA	NA	NA	5.333286457	1.779384036	2.335750364	NA	2.438947136	NA	NA	18	-1232.824136	2504.172258	4.517348678	0.000176136	0.606107557	0.796090592
8239104	230.7188968	+	-5.016968823	2.579337387	-29.13962605	0.324355391	6.864958158	-0.648432461	1.619838878	+	+	+	NA	+	+	NA	3.100263148	5.168760098	NA	3.527094222	-1.27024391	2.523844166	-1.251697261	-1.614510236	23	-1227.011278	2504.172933	4.518023847	0.000176077	0.663606234	0.805185016
767740	244.074803	+	-17.52384262	NA	-31.9478184	1.172720069	8.593552427	1.570385558	-1.954209465	NA	+	+	NA	+	+	NA	3.366319797	5.851007256	2.076891942	NA	-1.261413196	NA	NA	NA	18	-1232.825467	2504.17492	4.520011089	0.000175902	0.624208542	0.801009097
7845376	236.8097079	+	-6.908378086	2.758698048	-20.65630135	-0.012151721	8.034758796	-1.466111254	2.999749793	+	NA	+	NA	+	+	NA	2.560002772	5.729475355	1.795115414	3.618631296	NA	2.929849069	-1.458464134	-1.830019184	22	-1228.193318	2504.176898	4.521988685	0.000175728	0.669208026	0.803179721
4570880	244.5842862	+	-17.05394872	2.556638279	-31.76680174	0.131159903	9.67117054	1.477236934	-1.97421015	NA	+	+	+	+	+	NA	3.622867497	4.404713956	NA	2.468717463	NA	NA	NA	-1.348611975	20	-1230.527681	2504.178039	4.523129813	0.000175628	0.638589793	0.802986432
3380480	248.3908931	+	-16.47870623	1.860115639	-21.53832532	0.455552963	8.530365763	0.416994471	1.725662579	NA	NA	+	NA	+	NA	NA	2.874463994	6.478692671	2.382618622	NA	NA	2.626685555	-1.055135904	NA	18	-1232.827543	2504.179071	4.524161778	0.000175537	0.652340082	0.79683904
1531644	243.413917	+	-15.77962328	NA	-30.08897025	0.143872702	9.988039054	8.84582205	4.772933214	NA	+	+	+	+	NA	-5.822060985	NA	5.260193875	1.754481733	2.36309685	NA	2.462643477	NA	NA	19	-1231.68275	2504.180314	4.525405297	0.000175428	0.634702134	0.802074568
1427200	239.6436556	+	-14.6209379	1.544262325	-28.56864509	-0.362223696	7.064952081	-9.599033569	4.079159872	NA	+	+	NA	NA	NA	2.49427923	2.426949571	4.95251667	NA	2.477686137	NA	3.158663148	NA	NA	18	-1232.83022	2504.184426	4.529516988	0.000175068	0.607308097	0.795785483
5580032	241.4923529	+	-13.7839587	1.498541486	-21.1113408	-0.568397645	7.121901915	-8.816550874	5.841642149	NA	NA	+	NA	NA	+	NA	NA	4.873545492	NA	3.803038086	NA	2.986701008	NA	-2.429567914	17	-1233.967261	2504.184521	4.529612326	0.000175059	0.61137926	0.79180046
8232700	245.0829243	+	-17.1542732	NA	-29.02409357	0.1289741	8.427394067	1.273844315	4.963238721	NA	+	+	+	+	NA	NA	1.699759572	5.13998627	NA	3.040683581	-0.590399001	3.039612152	-1.375651119	-1.18718013	21	-1229.368492	2504.184745	4.529836253	0.00017504	0.626383576	0.806147628
5737728	241.6283343	+	-13.74294431	2.326642941	-20.64030466	0.030574404	9.108003282	-8.959386102	4.48085674	NA	NA	+	+	NA	NA	NA	1.808272744	5.702487316	1.834882719	3.180501389	NA	3.107437392	NA	-1.741126086	19	-1231.685089	2504.184994	4.530084598	0.000175018	0.622442343	0.794863488
5765120	231.3337041	+	-5.164021513	2.364910055	-28.79781825	-0.146292617	8.488556194	4.332135506	1.572179686	+	+	+	NA	+	+	-3.70531633	2.812517631	5.137138424	1.958848312	2.962500151	NA	2.530948121	NA	-1.525861603	23	-1227.017465	2504.185305	4.530396064	0.000174991	0.667267918	0.805429168
5633532	235.6088143	+	-6.27023233	NA	-21.04031499	-0.314266252	7.008846688	4.314747835	3.13795894	+	NA	+	NA	+	+	-4.08117417	2.21490144	5.356767015	NA	3.120533615	NA	3.015566556	NA	-1.493771165	20	-1230.531889	2504.186455	4.531546054	0.00017489	0.654656578	0.801251714
5347328	228.0993591	+	-3.804707494	1.500518221	-30.57743544	-0.365542307	6.988906751	-0.033007446	2.012650071	+	+	+	NA	+	NA	NA	2.411061159	5.037076303	NA	NA	NA	2.508474724	NA	-0.69991994	19	-1231.687546	2504.189906	4.534997445	0.000174589	0.655294003	0.798291803
1122300	225.2793356	+	-3.544280867	NA	-32.69058466	-0.065584611	9.404252135	-0.220222854	2.689617776	+	+	+	+	+	NA	NA	NA	4.974861822	NA	NA	NA	1.857952852	NA	NA	17	-1233.970253	2504.190506	4.535597356	0.000174536	0.636831371	0.797435197
5871612	226.9343226	+	-3.732721033	NA	-30.97620906	0.328714856	7.165688369	-0.189136947	2.624102693	+	+	+	NA	+	NA	NA	2.118869702	5.515006567	NA	NA	-1.025506332	2.47711484	NA	-0.513664301	19	-1231.688394	2504.191603	4.536693567	0.000174441	0.644962547	0.799774876
5719808	239.4142053	+	-14.52274495	1.602393646	-27.33116454	-0.290160214	8.855558771	-9.770132589	4.979720942	NA	+	+	NA	NA	NA	2.251576502	NA	4.932604239	2.173566659	3.357691965	NA	2.557837476	NA	-2.253174966	19	-1231.688621	2504.192056	4.537146855	0.000174401	0.608679853	0.797223871
5473532	241.297257	+	-14.41431696	NA	-21.3275204	0.269335927	8.796915468	-8.380842313	2.769265169	NA	NA	+	NA	NA	NA	NA	1.92897385	6.320409634	2.276512333	NA	NA	2.66247315	NA	-0.701552708	16	-1235.100164	2504.193002	4.53809251	0.000174319	0.603806231	0.791362998
6227200	241.5174351	+	-13.90328295	1.70170085	-20.60013156	0.168966995	8.662946403	-8.958408423	5.146976946	NA	NA	+	NA	NA	NA	NA	NA	5.609605035	1.928653875	3.627890825	-0.527513688	2.670218287	NA	-2.431254437	18	-1232.83461	2504.193205	4.538295712	0.000174301	0.616957483	0.793220965
2080512	244.5571629	+	-16.90054735	2.174289523	-30.74492159	0.717103038	10.02992498	1.332513592	-0.172019157	NA	+	+	+	+	+	NA	3.93846705	5.547947526	1.370943977	2.34515752	-0.747417219	2.316393819	NA	NA	22	-1228.202003	2504.194269	4.539360031	0.000174208	0.645746021	0.805580774
1681404	218.4893123	+	-0.216772264	NA	-31.31454123	0.539774753	7.142453841	-10.00815084	-0.595105268	+	+	+	NA	NA	+	NA	3.442772824	5.67032991	NA	NA	-1.259745251	2.02668505	NA	NA	18	-1232.836172	2504.196329	4.541420045	0.000174029	0.608035499	0.795674197
3376896	237.1625118	+	-13.57038158	1.55693005	-29.39912599	0.222380911	8.774462502	-8.379341522	1.869058461	NA	+	+	NA	NA	NA	NA	2.668370985	5.884433045	2.574171889	NA	NA	2.438257046	-1.055163104	NA	18	-1232.8362	2504.196385	4.541476089	0.000174024	0.603860641	0.795352321
3606524	220.5613158	+	-1.178099029	NA	-29.15811356	-0.026630887	8.641278796	-9.962943502	4.802380516	+	+	+	NA	NA	NA	NA	NA	5.437984248	2.183860807	2.590260872	NA	2.452139371	-0.991404683	NA	18	-1232.836554	2504.197093	4.542183641	0.000173962	0.607044509	0.795756429
235260	243.825275	+	-16.96246581	NA	-31.00780324	0.455366479	8.813906821	1.555063925	2.929566721	NA	+	+	NA	+	NA	NA	1.382237965	5.451670292	2.534903567	NA	NA	NA	NA	NA	16	-1235.103528	2504.19973	4.544820813	0.000173733	0.622237216	0.79739505
7835388	237.6983727	+	-14.17989572	NA	-28.1210897	-0.03586469	9.293450217	-8.567093483	4.938727695	NA	+	+	+	NA	NA	NA	1.575488995	5.34859691	1.559860789	2.896991593	NA	3.006986888	-1.409414509	-1.208223878	20	-1230.539563	2504.201803	4.546893819	0.000173553	0.59004237	0.800996594
5582588	237.2383465	+	-14.15733811	NA	-28.62982201	-0.43672399	8.914747938	-8.641299821	5.250714682	NA	+	+	+	NA	+	NA	NA	4.558812084	NA	3.249997651	NA	2.680886889	NA	-1.897671133	18	-1232.840316	2504.204618	4.549708469	0.000173309	0.585929512	0.797842402
1418752	227.0208418	+	-2.437996371	1.572139972	-21.46781903	-0.160682049	6.939516246	-10.08170998	1.807789838	+	NA	+	NA	NA	+	NA	3.363884133	5.610717179	NA	2.683270957	NA	2.987534838	NA	NA	18	-1232.840659	2504.205304	4.550394521	0.00017325	0.630143805	0.793113343
4044028	249.1838232	+	-17.33929384	NA	-21.36270523	0.575279248	6.850437151	0.490270884	2.664706437	NA	NA	+	NA	+	+	NA	3.016168405	6.062659939	NA	2.803787426	-0.973410613	3.002896687	-1.257418246	NA	19	-1231.69531	2504.205435	4.550526048	0.000173238	0.637013946	0.80057142
6119164	244.3312881	+	-15.96842938	NA	-29.10607485	-0.05639634	8.674486141	8.781221685	5.42588443	NA	+	+	+	+	NA	-5.780002427	NA	4.766323725	NA	3.21349682	-0.54065631	2.665255292	NA	-1.839565637	20	-1230.54195	2504.206576	4.551667443	0.000173139	0.635018388	0.803810481
7689728	236.6431218	+	-6.564387976	1.729289134	-21.06486862	-0.533776813	6.759615854	3.830172283	5.350889752	+	NA	+	NA	+	NA	-3.898156164	NA	4.932103347	NA	4.256468466	NA	2.811914122	-1.334332594	-2.61051525	20	-1230.542375	2504.207427	4.552518367	0.000173066	0.662664326	0.800217494
5715456	235.0569408	+	-6.1640831	1.911795853	-20.67792998	-0.15349627	8.550111381	-1.551749767	5.795078823	+	NA	+	NA	+	+	NA	NA	5.480127015	1.910107681	3.550730932	NA	2.891711913	NA	-2.365040381	20	-1230.542878	2504.208433	4.553523735	0.000172979	0.663648572	0.799703462
7834880	241.9566744	+	-13.67481342	2.623820883	-20.63737889	0.03480985	8.656997732	-8.959232703	4.386953533	NA	NA	+	+	NA	NA	NA	2.054380146	5.749890741	1.791532527	3.639251087	NA	3.104886942	-1.747401569	-1.806061658	20	-1230.543191	2504.209058	4.554149376	0.000172925	0.62346559	0.796523603
1695484	243.5342498	+	-16.1438454	NA	-31.51370244	0.399421142	9.186666353	9.39422322	2.622187398	NA	+	+	+	+	NA	-5.77575776	2.303304433	5.455123705	NA	NA	-0.566350359	2.545655873	NA	NA	19	-1231.698158	2504.21113	4.556221309	0.000172746	0.634695637	0.802540662
3641344	221.1550088	+	-1.21228374	1.988351282	-29.49540351	0.170712146	9.666594609	-10.19459537	3.774982727	+	+	+	+	NA	NA	NA	2.640779891	5.591471563	1.651455818	2.562964807	NA	2.948503779	-1.467713034	NA	21	-1229.382246	2504.212254	4.557344962	0.000172649	0.622482052	0.800044722
2072576	228.2766971	+	-4.313268982	2.065547396	-30.42575587	0.533281273	9.741528448	-0.570760218	3.710714023	+	+	+	+	+	NA	NA	2.539386224	5.660796884	1.549841636	2.220441858	-0.607221236	2.878632846	NA	NA	22	-1228.212729	2504.21572	4.56081133	0.00017235	0.661251804	0.803759862
1812220	236.8563508	+	-14.37039156	NA	-30.33607319	0.737122702	8.790884385	-8.364528138	-0.252229488	NA	+	+	NA	NA	+	NA	3.203997164	6.0325491	2.140223216	NA	-0.908292074	2.029413618	NA	NA	18	-1232.846038	2504.21606	4.56115128	0.00017232	0.590920476	0.797312614
5314300	244.3510293	+	-16.85055689	NA	-30.21066764	-0.475221792	7.115837762	1.806577956	2.677986398	NA	+	+	NA	+	NA	NA	NA	4.706170528	NA	NA	NA	1.956469181	NA	-1.352423216	16	-1235.112999	2504.218672	4.563763376	0.000172095	0.623594657	0.796871682
4034556	219.4871579	+	-0.699136771	NA	-30.05706089	0.284811483	8.756666348	-10.13265318	4.524127661	+	+	+	+	NA	NA	NA	2.223779398	5.468309768	NA	2.51502656	-0.611983922	3.033483709	-1.333076089	NA	20	-1230.548782	2504.220241	4.565331492	0.000171961	0.606454089	0.800020576
6135036	248.7024012	+	-17.23688015	NA	-21.08751791	0.181466458	8.061544191	0.471002864	5.23425633	NA	NA	+	+	+	NA	NA	1.494894679	5.602169957	NA	3.019971438	-0.56516603	3.254784223	NA	-1.427238846	19	-1231.702996	2504.220806	4.565896981	0.000171912	0.636892623	0.800548449
1167100	237.764481	+	-15.19519366	NA	-31.07130039	0.007860798	9.412730158	-9.226390732	2.644540416	NA	+	+	+	NA	NA	2.164860473	2.287536256	5.242830178	NA	NA	NA	2.613353995	NA	NA	17	-1233.985445	2504.22089	4.565981393	0.000171905	0.588185034	0.797297482
1945344	236.8921722	+	-14.11968313	1.807240334	-30.7668791	0.53733612	9.524392184	-8.844741324	-0.233710532	NA	+	+	+	NA	+	NA	3.996561391	5.287414338	NA	2.482056266	-0.823251499	2.346358671	NA	NA	20	-1230.549582	2504.221841	4.566931525	0.000171823	0.600594315	0.800246493
6137600	238.2344943	+	-13.82164697	2.144857819	-28.49822308	0.294222619	7.159968366	-8.892090472	1.08490149	NA	+	+	NA	NA	+	NA	3.080765639	5.087924436	NA	3.250209928	-1.265310242	2.438268159	NA	-1.586102936	20	-1230.552138	2504.226953	4.572043555	0.000171384	0.608218867	0.798654415
6096384	226.5945554	+	-2.388353482	1.470123737	-21.19400676	-0.048216255	7.188626414	-10.2906391	5.347928086	+	NA	+	NA	NA	NA	NA	NA	5.262100183	NA	3.84099493	-0.806890105	2.749003597	NA	-2.478128016	18	-1232.852258	2504.228502	4.573592837	0.000171252	0.628414038	0.792951692
3626748	244.0537723	+	-15.63114599	NA	-29.08123485	0.041188796	8.582773252	8.324360065	4.801605818	NA	+	+	NA	+	NA	-5.540140621	NA	5.366802989	2.162432304	2.61476486	NA	2.475181869	-0.985445025	NA	19	-1231.70729	2504.229395	4.574485964	0.000171175	0.63521184	0.801661801
1179648	227.7938993	+	-4.315508419	1.557521447	-32.9683424	0.148762922	9.879087341	5.543201644	-1.786662894	+	+	+	+	+	+	-4.186611797	4.040719973	5.183510086	NA	NA	NA	1.942188028	NA	NA	21	-1229.391188	2504.230138	4.575229115	0.000171112	0.65665116	0.80306265
5871356	244.6597892	+	-17.10417637	NA	-30.36746715	0.333533557	7.173069657	1.856159515	2.601727943	NA	+	+	NA	+	NA	NA	2.103064537	5.444730001	NA	NA	-0.989178196	2.496445646	NA	-0.532778646	18	-1232.854064	2504.232113	4.577204198	0.000170943	0.628418297	0.80019347
1807868	233.7137144	+	-6.018126188	NA	-21.56340793	0.72798983	8.568083555	-1.20801574	2.733805087	+	NA	+	NA	+	NA	NA	2.29090077	6.687389655	1.973692148	NA	-0.596647552	2.70830425	NA	NA	18	-1232.854156	2504.232297	4.577388257	0.000170927	0.652223091	0.79754086
1122044	243.1907028	+	-17.06131067	NA	-32.09232779	-0.037382266	9.390623361	1.846641653	2.665070933	NA	+	+	+	+	NA	NA	NA	4.922888581	NA	NA	NA	1.877812988	NA	NA	16	-1235.120216	2504.233105	4.578196442	0.000170858	0.620225861	0.797933849
1675004	236.2516947	+	-14.29577857	NA	-31.08187179	0.339854947	9.215577634	-8.327247557	2.624956753	NA	+	+	+	NA	NA	NA	2.297489765	5.469845967	NA	NA	-0.551544765	2.546473617	NA	NA	17	-1233.992616	2504.235233	4.580323699	0.000170676	0.585621862	0.796652509
5600764	235.0425289	+	-5.979661196	NA	-21.10679473	-0.469235504	7.093381803	4.383742509	6.049228033	+	NA	+	NA	+	+	-4.221689712	NA	5.113005679	NA	3.478778859	NA	3.060062357	NA	-2.096728493	19	-1231.710458	2504.235731	4.580822282	0.000170634	0.653296846	0.799338963
202748	226.3468654	+	-3.967878765	NA	-31.80919854	0.342454365	8.932792215	-0.489984746	2.939335778	+	+	+	NA	+	NA	NA	NA	5.395722786	2.609725276	NA	NA	NA	NA	NA	16	-1235.121846	2504.236365	4.581456252	0.00017058	0.636494378	0.795443826
4167164	234.8150228	+	-6.491853242	NA	-21.08033145	0.618760119	8.027053357	-1.401130541	4.632250811	+	NA	+	NA	+	NA	NA	2.223151585	6.455249483	1.568879349	2.568469087	-0.647632978	3.21366906	-1.356254119	NA	20	-1230.55984	2504.242357	4.587448376	0.000170069	0.650402592	0.801571262
5717756	244.5276288	+	-16.92761506	NA	-28.57788361	-0.157763926	9.53372521	1.084945076	5.238800098	NA	+	+	+	+	+	NA	NA	4.960863625	1.668244165	3.001755675	NA	2.635377081	NA	-1.819714581	20	-1230.559902	2504.242481	4.587572097	0.000170059	0.626874021	0.80396648
8232192	249.0840746	+	-16.43692017	2.7815028	-21.13692306	0.265111586	7.587139781	0.130074565	4.38155409	NA	NA	+	+	+	NA	NA	2.227870432	5.560757612	NA	3.854361053	-0.74187363	3.14462192	-1.731966196	-1.822679181	21	-1229.397762	2504.243286	4.588376979	0.00016999	0.657681878	0.801672736
8199932	244.9282506	+	-17.05135446	NA	-28.75489154	-0.082244629	8.3199338	1.106901206	5.462536003	NA	+	+	+	+	NA	NA	NA	4.781052136	NA	3.540300971	-0.539634175	2.654440189	-1.182635792	-1.943438471	20	-1230.561221	2504.245119	4.590210267	0.000169835	0.624431445	0.804296021
4175616	245.2891914	+	-16.5544095	2.320345712	-29.35802495	0.772018521	8.25991573	1.092349155	1.045579456	NA	+	+	NA	+	+	NA	3.639684746	5.830243548	1.855145181	2.637203864	-1.046363884	2.50541172	-1.245566	NA	22	-1228.227792	2504.245846	4.590936591	0.000169773	0.649298092	0.804671779
1282048	218.837551	+	-0.395374988	1.448647404	-30.95267576	0.273666526	10.26725794	-10.09273611	2.133924486	+	+	+	+	NA	NA	NA	2.542795261	5.757160004	1.992970422	NA	NA	2.449961487	NA	NA	19	-1231.715944	2504.246702	4.591793204	0.0001697	0.618760727	0.796593003
7718656	240.6115965	+	-14.47079031	2.347710485	-27.14976794	-0.558930068	6.724983704	-9.812778678	4.45108103	NA	+	+	NA	NA	NA	2.506791478	2.031679714	4.708838585	NA	3.681349972	NA	3.093190768	-1.705756371	-1.768418302	20	-1230.562206	2504.247089	4.592179717	0.000169668	0.613550332	0.798398186
3521792	249.2418742	+	-16.78777479	2.220560399	-21.23890042	0.195236588	8.462473465	0.352932487	1.674929274	NA	NA	+	+	+	+	NA	3.667764588	5.721320395	NA	3.019223345	NA	2.988178386	-1.381642501	NA	20	-1230.562405	2504.247487	4.592577818	0.000169634	0.652559093	0.800616106
6260736	221.5192639	+	-0.991708789	2.217103537	-28.2160619	0.310146481	8.635669949	-10.36168116	4.284196778	+	+	+	NA	NA	NA	NA	1.826442237	5.539034791	1.913274032	2.914949695	-0.820998005	2.819225955	NA	-1.562817106	21	-1229.399863	2504.247488	4.592578605	0.000169634	0.629383342	0.798898988
1681148	237.0689414	+	-14.42092873	NA	-30.78461749	0.549858908	7.148364137	-8.302181193	-0.647470578	NA	+	+	NA	NA	+	NA	3.447043454	5.606779059	NA	NA	-1.228592134	2.042435085	NA	NA	17	-1233.998854	2504.247708	4.59279864	0.000169615	0.587961825	0.795929886
[truncated: 105,489 more rows]
