# Supplementary material for: Flyway‐scale analysis reveals that the timing of migration in wading birds is becoming later
Source: Ecol Evol. 2021 Sep 28;11(20):14135–45. doi: 10.1002/ece3.8130 (PMC8525091; doi:10.1002/ece3.8130)
Supplement: Supplementary file 1 — Supplementary Material [file ECE3-11-14135-s001.zip › Supplementary material/Supplementary material Table 4 spring model output detrended weather variables.csv]

	Intercept	Flyway	Breeding latitude	Observer number	Temperature trend	Eastward wind trend	Northward wind trend	Wintering latitude	Year	Flyway x breeding latitude	Flyway x temperature trend	Flyway x Eastward wind trend	Flyway x northward wind trend	Flyway x wintering latitude	Flyway x year	Breeding latitude x wintering latitude	Breeding latitude x year	Temperature trend x Eastward wind trend	Temperature trend x northward wind trend	Eastward wind trend x northward wind trend	Wintering latitude x year	df	logLik	AICc	delta	weight
41096	78.37517149	+	9.704738362	-1.29247857	NA	NA	NA	NA	6.315996742	NA	NA	NA	NA	NA	+	NA	1.125903819	NA	NA	NA	NA	9	-1393.377476	2805.242756	0	0.008453191
45256	73.98082164	+	12.13584957	-1.339162728	NA	NA	NA	-7.608415282	6.330126937	NA	NA	NA	NA	+	+	NA	1.115081448	NA	NA	NA	NA	11	-1391.299544	2805.318434	0.07567753	0.008139309
41092	78.75809169	+	9.914684673	NA	NA	NA	NA	NA	6.045893041	NA	NA	NA	NA	NA	+	NA	1.299796343	NA	NA	NA	NA	8	-1394.704331	2805.797851	0.555094686	0.006404473
45252	74.41001288	+	12.30692047	NA	NA	NA	NA	-7.645266237	6.050062608	NA	NA	NA	NA	+	+	NA	1.295503708	NA	NA	NA	NA	10	-1392.72505	2806.047927	0.805170294	0.005651714
45512	69.26340568	+	16.92310918	-1.369161204	NA	NA	NA	-8.658886661	6.344399533	+	NA	NA	NA	+	+	NA	1.108229763	NA	NA	NA	NA	12	-1390.688386	2806.229232	0.986475129	0.005161909
41616	78.2471577	+	9.48261945	-1.297911085	4.632786001	NA	NA	NA	6.058130534	NA	+	NA	NA	NA	+	NA	1.08456934	NA	NA	NA	NA	11	-1391.765857	2806.251059	1.008302808	0.005105879
45776	73.81618884	+	11.91453507	-1.351043382	4.668501818	NA	NA	-7.717476671	6.070677919	NA	+	NA	NA	+	+	NA	1.073457497	NA	NA	NA	NA	13	-1389.653395	2806.304049	1.06129298	0.004972375
41352	74.20840723	+	14.21507701	-1.321205529	NA	NA	NA	NA	6.329279653	+	NA	NA	NA	NA	+	NA	1.119177882	NA	NA	NA	NA	10	-1392.879041	2806.355909	1.113152558	0.004845099
43176	78.58699495	+	9.794650346	-1.309398417	NA	NA	2.019116204	NA	6.373969433	NA	NA	NA	+	NA	+	NA	1.092605066	NA	NA	NA	NA	11	-1391.837819	2806.394983	1.152226916	0.004751359
12488	73.69732185	+	12.24793136	-1.608250493	NA	NA	NA	-7.598230923	7.458313965	NA	NA	NA	NA	+	+	NA	NA	NA	NA	NA	NA	10	-1393.056523	2806.710872	1.468115818	0.004057172
8328	78.10405594	+	9.798673459	-1.563538146	NA	NA	NA	NA	7.455077795	NA	NA	NA	NA	NA	+	NA	NA	NA	NA	NA	NA	8	-1395.169139	2806.727467	1.484710682	0.004023647
47336	74.34933677	+	12.16608321	-1.354767135	NA	NA	1.948067409	-7.21004975	6.385762422	NA	NA	NA	+	+	+	NA	1.083252925	NA	NA	NA	NA	13	-1389.866486	2806.730232	1.487475659	0.004018088
41112	78.44827536	+	9.677378964	-1.263380591	NA	-0.332224517	NA	NA	6.269380641	NA	NA	NA	NA	NA	+	NA	1.143225993	NA	NA	NA	NA	10	-1393.098074	2806.793974	1.551217935	0.003892046
41612	78.61838116	+	9.708320659	NA	4.626040116	NA	NA	NA	5.78868381	NA	+	NA	NA	NA	+	NA	1.25784663	NA	NA	NA	NA	10	-1393.10444	2806.806706	1.563949339	0.003867349
45272	74.01806455	+	12.12267707	-1.309052273	NA	-0.345491232	NA	-7.696278118	6.281653792	NA	NA	NA	NA	+	+	NA	1.133095818	NA	NA	NA	NA	12	-1390.997403	2806.847265	1.604508033	0.003789712
41104	78.31205286	+	9.739532871	-1.247830963	0.710333276	NA	NA	NA	6.272925295	NA	NA	NA	NA	NA	+	NA	1.119754465	NA	NA	NA	NA	10	-1393.147878	2806.893582	1.650825021	0.003702956
43172	78.9695278	+	10.01162672	NA	NA	NA	2.0099556	NA	6.101540292	NA	NA	NA	+	NA	+	NA	1.267455039	NA	NA	NA	NA	10	-1393.208833	2807.015493	1.772736145	0.003483982
41348	74.82053025	+	14.19006181	NA	NA	NA	NA	NA	6.052735757	+	NA	NA	NA	NA	+	NA	1.297114447	NA	NA	NA	NA	9	-1394.264241	2807.016287	1.773530648	0.003482599
45772	74.24183462	+	12.09511584	NA	4.661205431	NA	NA	-7.756122221	5.790017381	NA	+	NA	NA	+	+	NA	1.254076541	NA	NA	NA	NA	12	-1391.104296	2807.061051	1.818294558	0.003405517
45508	69.90168867	+	16.89502225	NA	NA	NA	NA	-8.652044853	6.057592061	+	NA	NA	NA	+	+	NA	1.292878039	NA	NA	NA	NA	11	-1392.177349	2807.074044	1.831287876	0.003383464
43192	78.74520525	+	9.758170469	-1.266127356	NA	-0.547895535	2.337259185	NA	6.305044794	NA	NA	NA	+	NA	+	NA	1.117262001	NA	NA	NA	NA	12	-1391.11536	2807.083179	1.840422976	0.003368045
45264	73.9446611	+	12.13883573	-1.298350506	0.633657589	NA	NA	-7.630295765	6.291360168	NA	NA	NA	NA	+	+	NA	1.109867545	NA	NA	NA	NA	12	-1391.117408	2807.087275	1.844518713	0.003361155
41108	78.82925816	+	9.87927401	NA	NA	-0.366659109	NA	NA	6.00115446	NA	NA	NA	NA	NA	+	NA	1.314593297	NA	NA	NA	NA	9	-1394.365305	2807.218415	1.975658021	0.003147835
41100	78.66711841	+	9.947502121	NA	0.846396091	NA	NA	NA	6.005692463	NA	NA	NA	NA	NA	+	NA	1.28531104	NA	NA	NA	NA	9	-1394.378127	2807.244058	2.001301591	0.003107732
41128	78.36985875	+	9.73078689	-1.28553276	NA	NA	0.106602046	NA	6.323632437	NA	NA	NA	NA	NA	+	NA	1.118980926	NA	NA	NA	NA	10	-1393.344605	2807.287036	2.044279315	0.003041663
569544	73.97199184	+	12.12302064	-1.384135525	NA	NA	NA	-7.622433171	6.353336478	NA	NA	NA	NA	+	+	NA	1.134779626	NA	NA	NA	0.151918126	12	-1391.239412	2807.331282	2.08852571	0.002975111
41160	78.4686226	+	9.74242285	-1.295590317	NA	NA	NA	0.461777593	6.317145434	NA	NA	NA	NA	NA	+	NA	1.125105432	NA	NA	NA	NA	10	-1393.367533	2807.332893	2.090136152	0.002972716
45792	73.85821865	+	11.87134094	-1.320855883	5.026748488	-0.47580059	NA	-7.845118166	5.984881665	NA	+	NA	NA	+	+	NA	1.094964588	NA	NA	NA	NA	14	-1389.096025	2807.345896	2.103139486	0.002953451
46032	69.33914861	+	16.46444097	-1.380554338	4.583015759	NA	NA	-8.712996982	6.0889988	+	+	NA	NA	+	+	NA	1.067776745	NA	NA	NA	NA	14	-1389.099826	2807.353497	2.110740737	0.002942247
41632	78.34756606	+	9.413384029	-1.268563947	4.974954764	-0.455243472	NA	NA	5.97599423	NA	+	NA	NA	NA	+	NA	1.105210558	NA	NA	NA	NA	12	-1391.255494	2807.363446	2.120689661	0.002927648
45288	73.98034262	+	12.15990359	-1.332746457	NA	NA	0.098984105	-7.592931166	6.33723008	NA	NA	NA	NA	+	+	NA	1.108650092	NA	NA	NA	NA	12	-1391.271213	2807.394885	2.15212814	0.002881987
47352	74.47538795	+	12.14367932	-1.310991977	NA	-0.554792191	2.270079728	-7.283971499	6.315933861	NA	NA	NA	+	+	+	NA	1.108255067	NA	NA	NA	NA	14	-1389.125659	2807.405163	2.162406771	0.002867214
61640	73.72309829	+	12.27485878	-1.335405625	NA	NA	NA	-8.079368516	6.329234099	NA	NA	NA	NA	+	+	0.56053906	1.115641502	NA	NA	NA	NA	12	-1391.288983	2807.430425	2.187668734	0.002831226
45268	74.44044221	+	12.28815323	NA	NA	-0.381005312	NA	-7.741247174	6.003550281	NA	NA	NA	NA	+	+	NA	1.310895209	NA	NA	NA	NA	11	-1392.358991	2807.437328	2.194571867	0.00282147
13008	73.53719014	+	12.01369964	-1.610039588	4.851491377	NA	NA	-7.711984466	7.144921836	NA	+	NA	NA	+	+	NA	NA	NA	NA	NA	NA	12	-1391.294131	2807.440721	2.197964858	0.002816688
43432	74.26264184	+	14.47909509	-1.340078239	NA	NA	2.043151373	NA	6.388143014	+	NA	NA	+	NA	+	NA	1.085562693	NA	NA	NA	NA	12	-1391.296531	2807.445521	2.202764614	0.002809936
8848	77.98123179	+	9.564176789	-1.558827573	4.817620781	NA	NA	NA	7.143435523	NA	+	NA	NA	NA	+	NA	NA	NA	NA	NA	NA	10	-1393.4412	2807.480226	2.237469468	0.002761598
41872	74.3167643	+	13.74248612	-1.326431365	4.554638401	NA	NA	NA	6.075048257	+	+	NA	NA	NA	+	NA	1.07898001	NA	NA	NA	NA	12	-1391.321112	2807.494682	2.251925792	0.002741708
43188	79.12383449	+	9.96535869	NA	NA	-0.580798944	2.347509243	NA	6.038017107	NA	NA	NA	+	NA	+	NA	1.287467031	NA	NA	NA	NA	11	-1392.400472	2807.520289	2.277532815	0.002706828
47332	74.77619346	+	12.34459325	NA	NA	NA	1.938886466	-7.250387838	6.103685207	NA	NA	NA	+	+	+	NA	1.264416748	NA	NA	NA	NA	12	-1391.335121	2807.522702	2.279945214	0.002703565
12744	68.91040678	+	17.10663858	-1.63736016	NA	NA	NA	-8.664585939	7.465872259	+	NA	NA	NA	+	+	NA	NA	NA	NA	NA	NA	11	-1392.423497	2807.566341	2.323584242	0.002645214
47592	69.53080584	+	17.05818008	-1.386130938	NA	NA	1.959860506	-8.281088128	6.400120971	+	NA	NA	+	+	+	NA	1.076610319	NA	NA	NA	NA	14	-1389.228319	2807.610485	2.367728504	0.002587468
45260	74.34949614	+	12.3041858	NA	0.778711443	NA	NA	-7.670777288	6.0129123	NA	NA	NA	NA	+	+	NA	1.282337016	NA	NA	NA	NA	11	-1392.449701	2807.618748	2.375991569	0.0025768
10408	78.32889424	+	9.895738068	-1.570142586	NA	NA	2.106383576	NA	7.480216576	NA	NA	NA	+	NA	+	NA	NA	NA	NA	NA	NA	10	-1393.535051	2807.667928	2.425171649	0.002514209
61896	65.86564826	+	19.62891085	-1.357503691	NA	NA	NA	-11.92145854	6.344616379	+	NA	NA	NA	+	+	3.396461817	1.108972964	NA	NA	NA	NA	13	-1390.375826	2807.748912	2.506155793	0.002414437
45528	69.2970712	+	16.91358649	-1.339024508	NA	-0.34528425	NA	-8.747500085	6.295921823	+	NA	NA	NA	+	+	NA	1.126249921	NA	NA	NA	NA	13	-1390.386602	2807.770464	2.527707387	0.002388559
8584	73.85548379	+	14.3986416	-1.591453377	NA	NA	NA	NA	7.461763679	+	NA	NA	NA	NA	+	NA	NA	NA	NA	NA	NA	9	-1394.649007	2807.785819	2.543062952	0.002370291
41628	78.71565877	+	9.629730181	NA	4.988007544	-0.481317765	NA	NA	5.70827943	NA	+	NA	NA	NA	+	NA	1.275526816	NA	NA	NA	NA	11	-1392.536721	2807.792787	2.550030764	0.002362047
41124	78.74914387	+	9.944937097	NA	NA	NA	0.129409718	NA	6.056924237	NA	NA	NA	NA	NA	+	NA	1.290257734	NA	NA	NA	NA	9	-1394.65614	2807.800086	2.557329263	0.002353443
41156	78.82262925	+	9.940799912	NA	NA	NA	NA	0.315790677	6.046232753	NA	NA	NA	NA	NA	+	NA	1.299538557	NA	NA	NA	NA	9	-1394.699746	2807.887296	2.644539723	0.002253026
14568	74.08484754	+	12.28312881	-1.613898976	NA	NA	2.034007806	-7.184111933	7.482591295	NA	NA	NA	+	+	+	NA	NA	NA	NA	NA	NA	12	-1391.534417	2807.921292	2.678535803	0.002215053
41368	74.28886114	+	14.17949397	-1.292108454	NA	-0.330051524	NA	NA	6.2828774	+	NA	NA	NA	NA	+	NA	1.136434255	NA	NA	NA	NA	11	-1392.603294	2807.925933	2.683176618	0.002209919
45788	74.27617635	+	12.04523926	NA	5.039738108	-0.502498318	NA	-7.890014433	5.706028517	NA	+	NA	NA	+	+	NA	1.272526473	NA	NA	NA	NA	13	-1390.485647	2807.968554	2.725797615	0.002163323
47348	74.89531689	+	12.31470366	NA	NA	-0.588744302	2.280915001	-7.327452592	6.039255073	NA	NA	NA	+	+	+	NA	1.284734183	NA	NA	NA	NA	13	-1390.504389	2808.006039	2.763282418	0.002123154
45520	69.29118261	+	16.86311423	-1.329969745	0.599602199	NA	NA	-8.665814078	6.307441365	+	NA	NA	NA	+	+	NA	1.103434105	NA	NA	NA	NA	13	-1390.525479	2808.048217	2.805460872	0.002078847
41360	74.2434907	+	14.14539902	-1.278203118	0.672489627	NA	NA	NA	6.288165079	+	NA	NA	NA	NA	+	NA	1.113529524	NA	NA	NA	NA	11	-1392.673538	2808.066422	2.823665903	0.002060011
45284	74.4068751	+	12.33566944	NA	NA	NA	0.122473844	-7.625889706	6.060511387	NA	NA	NA	NA	+	+	NA	1.28647614	NA	NA	NA	NA	11	-1392.681901	2808.083148	2.840391655	0.002042855
61636	74.0506237	+	12.499197	NA	NA	NA	NA	-8.298811549	6.049914019	NA	NA	NA	NA	+	+	0.778041258	1.295576572	NA	NA	NA	NA	11	-1392.705111	2808.129568	2.88681199	0.001995986
43448	74.40422587	+	14.46088508	-1.296663874	NA	-0.548621383	2.361629071	NA	6.319072114	+	NA	NA	+	NA	+	NA	1.110279865	NA	NA	NA	NA	13	-1390.572152	2808.141565	2.898808718	0.001984049
41868	74.93095623	+	13.71776994	NA	4.553120956	NA	NA	NA	5.798934617	+	+	NA	NA	NA	+	NA	1.256190998	NA	NA	NA	NA	11	-1392.717598	2808.154543	2.911786274	0.001971217
569540	74.41110348	+	12.30553692	NA	NA	NA	NA	-7.648245903	6.052758658	NA	NA	NA	NA	+	+	NA	1.300534557	NA	NA	NA	0.02967223	11	-1392.72271	2808.164766	2.922009418	0.001961166
43428	74.88284951	+	14.45255797	NA	NA	NA	2.032182762	NA	6.108861938	+	NA	NA	+	NA	+	NA	1.264693305	NA	NA	NA	NA	11	-1392.73113	2808.181606	2.93884954	0.001944722
46028	69.98235852	+	16.43658929	NA	4.580922277	NA	NA	-8.706088825	5.801431875	+	+	NA	NA	+	+	NA	1.252472222	NA	NA	NA	NA	13	-1390.613418	2808.224096	2.981339946	0.001903842
43184	78.53137397	+	9.793833222	-1.276162149	0.658237802	NA	1.856053886	NA	6.323835674	NA	NA	NA	+	NA	+	NA	1.095849631	NA	NA	NA	NA	12	-1391.689501	2808.231461	2.988704563	0.001896845
569800	69.24715213	+	16.91743425	-1.414962512	NA	NA	NA	-8.674774879	6.368044593	+	NA	NA	NA	+	+	NA	1.128272468	NA	NA	NA	0.154645268	13	-1390.626077	2808.249415	3.006658408	0.001879893
305336	78.65484778	+	9.768637529	-1.329712064	NA	-0.614688884	2.610250346	NA	6.218805585	NA	NA	NA	+	NA	+	NA	1.147048688	NA	NA	0.380029486	NA	13	-1390.628281	2808.253823	3.011066655	0.001875754
47608	69.62863184	+	17.06488532	-1.342249957	NA	-0.556925022	2.283091527	-8.361709693	6.330024797	+	NA	NA	+	+	+	NA	1.101706447	NA	NA	NA	NA	15	-1388.481775	2808.285863	3.043106578	0.001845944
45544	69.27767853	+	16.93003948	-1.363182334	NA	NA	0.089806956	-8.641571966	6.350771236	+	NA	NA	NA	+	+	NA	1.102431313	NA	NA	NA	NA	13	-1390.665079	2808.327418	3.084661138	0.001807986
8336	78.03979607	+	9.83438951	-1.515535928	0.740333493	NA	NA	NA	7.403708677	NA	NA	NA	NA	NA	+	NA	NA	NA	NA	NA	NA	9	-1394.922235	2808.332274	3.089517403	0.001803601
12504	73.72682967	+	12.23765777	-1.58500309	NA	-0.312242069	NA	-7.677488727	7.430981359	NA	NA	NA	NA	+	+	NA	NA	NA	NA	NA	NA	11	-1392.811968	2808.343282	3.100525494	0.001793701
41680	78.327977	+	9.514596898	-1.300959075	4.628919405	NA	NA	0.396921673	6.059358586	NA	+	NA	NA	NA	+	NA	1.083920115	NA	NA	NA	NA	12	-1391.758496	2808.369452	3.126695349	0.001770384
8344	78.16598024	+	9.775383676	-1.54117787	NA	-0.298497805	NA	NA	7.428943379	NA	NA	NA	NA	NA	+	NA	NA	NA	NA	NA	NA	9	-1394.945623	2808.379052	3.136295187	0.001761906
41648	78.24513808	+	9.476778382	-1.297403455	4.671850089	NA	-0.032981144	NA	6.053383821	NA	+	NA	NA	NA	+	NA	1.086373914	NA	NA	NA	NA	12	-1391.763482	2808.379423	3.136666115	0.00176158
46048	69.38684769	+	16.41550387	-1.350289362	4.941090304	-0.474946388	NA	-8.839152528	6.003262572	+	+	NA	NA	+	+	NA	1.089274702	NA	NA	NA	NA	15	-1388.544462	2808.411238	3.168481596	0.001733779
41384	74.21338661	+	14.2290002	-1.314488293	NA	NA	0.101302543	NA	6.336481534	+	NA	NA	NA	NA	+	NA	1.112627336	NA	NA	NA	NA	11	-1392.849365	2808.418075	3.175318574	0.001727862
62160	73.53651858	+	12.06533746	-1.346649137	4.672250764	NA	NA	-8.228223072	6.06947558	NA	+	NA	NA	+	+	0.60772983	1.074032427	NA	NA	NA	NA	14	-1389.640903	2808.435653	3.192896394	0.001712742
12496	73.6609491	+	12.25048874	-1.564422175	0.661266208	NA	NA	-7.621112035	7.412359071	NA	NA	NA	NA	+	+	NA	NA	NA	NA	NA	NA	11	-1392.860164	2808.439675	3.196918106	0.001709302
13264	69.00258761	+	16.6230378	-1.638870255	4.762563835	NA	NA	-8.720599518	7.157908161	+	+	NA	NA	+	+	NA	NA	NA	NA	NA	NA	13	-1390.722972	2808.443204	3.200447896	0.001706288
41364	74.89467663	+	14.15127781	NA	NA	-0.365399198	NA	NA	6.008106502	+	NA	NA	NA	NA	+	NA	1.311879492	NA	NA	NA	NA	10	-1393.927537	2808.452901	3.210144305	0.001698035
570064	73.81514146	+	11.91304788	-1.361522092	4.637617846	NA	NA	-7.720103596	6.077894798	NA	+	NA	NA	+	+	NA	1.078410684	NA	NA	NA	0.03606872	14	-1389.650051	2808.453948	3.211191103	0.001697147
41416	73.92741844	+	14.37008685	-1.319014609	NA	NA	NA	-0.496191593	6.32858884	+	NA	NA	NA	NA	+	NA	1.119768501	NA	NA	NA	NA	11	-1392.868124	2808.455593	3.212836652	0.001695751
45808	73.81474489	+	11.9093686	-1.350642855	4.694875859	NA	-0.022229435	-7.721888579	6.067457205	NA	+	NA	NA	+	+	NA	1.07468632	NA	NA	NA	NA	14	-1389.652318	2808.458482	3.215725077	0.001693304
45524	69.92336846	+	16.88518176	NA	NA	-0.381577501	NA	-8.75013861	6.010995034	+	NA	NA	NA	+	+	NA	1.308299357	NA	NA	NA	NA	12	-1391.81017	2808.472799	3.230042905	0.001681225
57544	78.77014541	+	9.573288794	-1.32704651	NA	NA	NA	1.047264636	6.32528594	NA	NA	NA	NA	NA	+	-3.370669471	1.119521259	NA	NA	NA	NA	11	-1392.877527	2808.4744	3.231643647	0.00167988
43240	78.71573008	+	9.846796983	-1.313687662	NA	NA	2.026309137	0.63306727	6.375786014	NA	NA	NA	+	NA	+	NA	1.091349942	NA	NA	NA	NA	12	-1391.819037	2808.490533	3.247776538	0.001666384
10424	78.47289944	+	9.863407382	-1.534864593	NA	-0.517815063	2.408933097	NA	7.438675212	NA	NA	NA	+	NA	+	NA	NA	NA	NA	NA	NA	11	-1392.895464	2808.510274	3.267517523	0.001650017
41356	74.83887762	+	14.10670469	NA	0.814033816	NA	NA	NA	6.013865462	+	NA	NA	NA	NA	+	NA	1.283266148	NA	NA	NA	NA	10	-1393.962854	2808.523533	3.280776911	0.001639114
47588	70.175259	+	17.02932112	NA	NA	NA	1.949874024	-8.276098122	6.11105176	+	NA	NA	+	+	+	NA	1.262130533	NA	NA	NA	NA	13	-1390.764495	2808.526251	3.283494672	0.001636888
41120	78.38547885	+	9.711181352	-1.224063367	0.654594275	-0.311156554	NA	NA	6.232640639	NA	NA	NA	NA	NA	+	NA	1.13646325	NA	NA	NA	NA	11	-1392.90388	2808.527106	3.28434913	0.001636189
61892	66.32144983	+	19.74185725	NA	NA	NA	NA	-12.0844271	6.060335764	+	NA	NA	NA	+	+	3.573192627	1.292023886	NA	NA	NA	NA	12	-1391.839955	2808.532369	3.289612182	0.001631889
309496	74.35688878	+	12.17167816	-1.376303465	NA	-0.623406033	2.550354703	-7.318936326	6.227407383	NA	NA	NA	+	+	+	NA	1.138809297	NA	NA	0.390257228	NA	15	-1388.61197	2808.546254	3.303497544	0.001620598
8324	78.53044051	+	10.07928851	NA	NA	NA	NA	NA	7.33733905	NA	NA	NA	NA	NA	+	NA	NA	NA	NA	NA	NA	7	-1397.152136	2808.606158	3.363401889	0.001572777
13024	73.57141721	+	11.97497626	-1.586587841	5.191543215	-0.447055243	NA	-7.831810651	7.084534883	NA	+	NA	NA	+	+	NA	NA	NA	NA	NA	NA	13	-1390.806382	2808.610023	3.367266853	0.001569741
41888	74.43092864	+	13.65821267	-1.296916589	4.895951157	-0.452993735	NA	NA	5.993134719	+	+	NA	NA	NA	+	NA	1.099582544	NA	NA	NA	NA	13	-1390.815807	2808.628875	3.386118407	0.001555014
10664	73.92427357	+	14.66822227	-1.59995064	NA	NA	2.130621456	NA	7.487471891	+	NA	NA	+	NA	+	NA	NA	NA	NA	NA	NA	11	-1392.971586	2808.662519	3.419762403	0.001529075
47344	74.31162807	+	12.14104876	-1.32499818	0.571419484	NA	1.806047841	-7.253430789	6.341901223	NA	NA	NA	+	+	+	NA	1.08632753	NA	NA	NA	NA	14	-1389.755228	2808.664303	3.421546355	0.001527712
9104	73.98136844	+	13.90037017	-1.586743888	4.736054008	NA	NA	NA	7.155101821	+	+	NA	NA	NA	+	NA	NA	NA	NA	NA	NA	11	-1392.978958	2808.677263	3.434506323	0.001517844
43444	75.01179029	+	14.43414277	NA	NA	-0.582258117	2.370554185	NA	6.04515906	+	NA	NA	+	NA	+	NA	1.28476483	NA	NA	NA	NA	12	-1391.918675	2808.68981	3.447053369	0.001508352
43180	78.8892988	+	10.00386238	NA	0.808257866	NA	1.809991021	NA	6.048475938	NA	NA	NA	+	NA	+	NA	1.265988234	NA	NA	NA	NA	11	-1392.985312	2808.68997	3.447213084	0.001508231
45280	73.98325535	+	12.12609489	-1.273612115	0.575089881	-0.326986247	NA	-7.711430442	6.249063649	NA	NA	NA	NA	+	+	NA	1.127400226	NA	NA	NA	NA	13	-1390.847979	2808.693218	3.450461366	0.001505784
45516	69.91357752	+	16.82097456	NA	0.750117161	NA	NA	-8.660957046	6.021632589	+	NA	NA	NA	+	+	NA	1.280261592	NA	NA	NA	NA	12	-1391.922066	2808.696591	3.453834502	0.001503246
8360	78.09919797	+	9.832571937	-1.552094781	NA	NA	0.14188843	NA	7.455920378	NA	NA	NA	NA	NA	+	NA	NA	NA	NA	NA	NA	9	-1395.111386	2808.710577	3.467820366	0.001492771
8864	78.07042028	+	9.500850485	-1.536058476	5.141010455	-0.425886474	NA	NA	7.085923406	NA	+	NA	NA	NA	+	NA	NA	NA	NA	NA	NA	11	-1392.998442	2808.716229	3.473472698	0.001488558
12520	73.69887894	+	12.27959289	-1.597495217	NA	NA	0.133903365	-7.577362987	7.45912256	NA	NA	NA	NA	+	+	NA	NA	NA	NA	NA	NA	11	-1393.005105	2808.729555	3.486798894	0.001478672
14824	69.20118469	+	17.24215691	-1.644401684	NA	NA	2.04555907	-8.270086662	7.490430299	+	NA	NA	+	+	+	NA	NA	NA	NA	NA	NA	13	-1390.875537	2808.748335	3.505578758	0.001464853
14584	74.19834529	+	12.26447411	-1.578187782	NA	-0.525038654	2.340630734	-7.253500645	7.440470356	NA	NA	NA	+	+	+	NA	NA	NA	NA	NA	NA	13	-1390.876799	2808.750858	3.508101524	0.001463006
571624	74.34063937	+	12.15309992	-1.400792881	NA	NA	1.95039689	-7.223946842	6.409610448	NA	NA	NA	+	+	+	NA	1.103353621	NA	NA	NA	0.155509866	14	-1389.802952	2808.759749	3.516992796	0.001456517
41116	78.73999962	+	9.912175678	NA	0.782666048	-0.340203421	NA	NA	5.967207967	NA	NA	NA	NA	NA	+	NA	1.300131154	NA	NA	NA	NA	10	-1394.087569	2808.772963	3.530206748	0.001446925
8392	78.20962817	+	9.841081591	-1.566876198	NA	NA	NA	0.520661114	7.455466568	NA	NA	NA	NA	NA	+	NA	NA	NA	NA	NA	NA	9	-1395.156469	2808.800744	3.557987244	0.001426966
12484	74.17313775	+	12.48278909	NA	NA	NA	NA	-7.641926003	7.337263742	NA	NA	NA	NA	+	+	NA	NA	NA	NA	NA	NA	9	-1395.156575	2808.800955	3.558198741	0.001426815
42136	78.41551946	+	9.686553754	-1.255520355	NA	-0.05865374	NA	NA	6.284548569	NA	NA	+	NA	NA	+	NA	1.149936112	NA	NA	NA	NA	11	-1393.042031	2808.803409	3.560652448	0.001425066
536776	73.69071878	+	12.24275383	-1.631978852	NA	NA	NA	-7.604836916	7.478906692	NA	NA	NA	NA	+	+	NA	NA	NA	NA	NA	0.07252131	11	-1393.04284	2808.805026	3.562269058	0.001423914
28872	73.46179341	+	12.37496987	-1.604883301	NA	NA	NA	-8.028409633	7.458011399	NA	NA	NA	NA	+	+	0.512008615	NA	NA	NA	NA	NA	11	-1393.047673	2808.814692	3.571935299	0.001417049
41144	78.44280754	+	9.702209803	-1.25697416	NA	-0.330233516	0.10094486	NA	6.276889633	NA	NA	NA	NA	NA	+	NA	1.136567045	NA	NA	NA	NA	11	-1393.068554	2808.856454	3.613697404	0.001387766
63720	74.10121594	+	12.30005746	-1.351101851	NA	NA	1.948209413	-7.663119057	6.384963274	NA	NA	NA	+	+	+	0.539226689	1.083730375	NA	NA	NA	NA	14	-1389.85673	2808.867306	3.624549868	0.001380256
41176	78.53605528	+	9.712891758	-1.266348434	NA	-0.331550263	NA	0.434459039	6.27054995	NA	NA	NA	NA	NA	+	NA	1.142444111	NA	NA	NA	NA	11	-1393.089305	2808.897957	3.655200446	0.001359265
569560	74.00960109	+	12.11217283	-1.347908737	NA	-0.336294668	NA	-7.705799456	6.302582024	NA	NA	NA	NA	+	+	NA	1.149281923	NA	NA	NA	0.128534413	13	-1390.954492	2808.906244	3.663487159	0.001353644
46296	74.01467064	+	12.12253698	-1.302511462	NA	-0.119303299	NA	-7.63727886	6.294198806	NA	NA	+	NA	+	+	NA	1.138643131	NA	NA	NA	NA	13	-1390.959186	2808.915633	3.672876466	0.001347304
41644	78.61572482	+	9.701044721	NA	4.673976745	NA	-0.040470108	NA	5.782988956	NA	+	NA	NA	NA	+	NA	1.259977819	NA	NA	NA	NA	11	-1393.100886	2808.921119	3.678362438	0.001343614
62416	66.01661656	+	19.11211536	-1.367786432	4.5680661	NA	NA	-11.90350139	6.089895118	+	+	NA	NA	+	+	3.321627726	1.068668513	NA	NA	NA	NA	15	-1388.800241	2808.922796	3.680039663	0.001342487
41676	78.66560114	+	9.727113773	NA	4.623806343	NA	NA	0.229449247	5.789026801	NA	+	NA	NA	NA	+	NA	1.257707636	NA	NA	NA	NA	11	-1393.102016	2808.923377	3.680620701	0.001342098
305332	79.06245126	+	9.983318041	NA	NA	-0.639685254	2.5828412	NA	5.952271732	NA	NA	NA	+	NA	+	NA	1.320451948	NA	NA	0.326986254	NA	12	-1392.039778	2808.932015	3.689258738	0.001336313
45304	74.01741339	+	12.14534142	-1.303185431	NA	-0.343610773	0.092967683	-7.68125705	6.288588005	NA	NA	NA	NA	+	+	NA	1.126957828	NA	NA	NA	NA	13	-1390.972373	2808.942005	3.699248914	0.001329655
61656	73.7551173	+	12.26450282	-1.305215904	NA	-0.345727214	NA	-8.176875015	6.280713761	NA	NA	NA	NA	+	+	0.571947284	1.133676943	NA	NA	NA	NA	13	-1390.986431	2808.970121	3.727364972	0.001311094
44216	78.82664287	+	9.759896653	-1.276983375	NA	-1.011597969	2.609625956	NA	6.286675101	NA	NA	+	+	NA	+	NA	1.101530064	NA	NA	NA	NA	13	-1390.993361	2808.983982	3.741225318	0.001302039
41168	78.38543415	+	9.768673248	-1.250575652	0.705014938	NA	NA	0.360246131	6.274140443	NA	NA	NA	NA	NA	+	NA	1.119180654	NA	NA	NA	NA	11	-1393.141849	2809.003044	3.760287672	0.001289688
47604	70.2574945	+	17.03741331	NA	NA	-0.591519897	2.293516573	-8.361895753	6.046322005	+	NA	NA	+	+	+	NA	1.282544115	NA	NA	NA	NA	14	-1389.92588	2809.005607	3.762850007	0.001288037
41136	78.30915571	+	9.731089512	-1.247167649	0.768896969	NA	-0.046292597	NA	6.26605885	NA	NA	NA	NA	NA	+	NA	1.122253568	NA	NA	NA	NA	11	-1393.143232	2809.005811	3.763054287	0.001287905
41380	74.82283377	+	14.20739506	NA	NA	NA	0.124971144	NA	6.063355293	+	NA	NA	NA	NA	+	NA	1.287916824	NA	NA	NA	NA	10	-1394.219307	2809.03644	3.793683962	0.001268331
43200	78.6952643	+	9.758750409	-1.240919053	0.527827308	-0.529388037	2.195751593	NA	6.267166908	NA	NA	NA	+	NA	+	NA	1.119033783	NA	NA	NA	NA	13	-1391.020409	2809.038079	3.795322487	0.001267293
29128	65.53540009	+	19.79434726	-1.625660887	NA	NA	NA	-11.90520114	7.466845018	+	NA	NA	NA	+	+	3.373591706	NA	NA	NA	NA	NA	12	-1392.113348	2809.079154	3.836397924	0.001241531
41412	74.47680187	+	14.37905237	NA	NA	NA	NA	-0.60480178	6.052455404	+	NA	NA	NA	NA	+	NA	1.297470301	NA	NA	NA	NA	10	-1394.248313	2809.094451	3.851694988	0.001232071
45276	74.38320225	+	12.28684052	NA	0.711791064	-0.356919901	NA	-7.758498219	5.972532707	NA	NA	NA	NA	+	+	NA	1.29788648	NA	NA	NA	NA	12	-1392.129914	2809.112287	3.869530561	0.001221133
43236	79.06914732	+	10.05213357	NA	NA	NA	2.015389436	0.485198669	6.102245533	NA	NA	NA	+	NA	+	NA	1.266935854	NA	NA	NA	NA	11	-1393.19796	2809.115265	3.872508982	0.001219315
569552	73.93688559	+	12.1266245	-1.341663509	0.623195054	NA	NA	-7.643222148	6.314002658	NA	NA	NA	NA	+	+	NA	1.128624882	NA	NA	NA	0.144006301	13	-1391.063351	2809.123962	3.881205703	0.001214025
45540	69.91632026	+	16.90400742	NA	NA	NA	0.114407533	-8.630025398	6.067305725	+	NA	NA	NA	+	+	NA	1.284462836	NA	NA	NA	NA	12	-1392.139714	2809.131888	3.889131244	0.001209224
63976	66.10458926	+	19.78774151	-1.374274163	NA	NA	1.965699095	-11.57066162	6.400643438	+	NA	NA	+	+	+	3.425752507	1.077098766	NA	NA	NA	NA	15	-1388.910141	2809.142596	3.899839485	0.001202766
46044	70.01788939	+	16.38548519	NA	4.959625849	-0.502248893	NA	-8.839655804	5.717434414	+	+	NA	NA	+	+	NA	1.270921766	NA	NA	NA	NA	14	-1389.995364	2809.144573	3.901816735	0.001201578
57540	79.11418377	+	9.786309182	NA	NA	NA	NA	0.862915987	6.047713037	NA	NA	NA	NA	NA	+	-3.169001029	1.298284909	NA	NA	NA	NA	10	-1394.273395	2809.144616	3.901859142	0.001201553
62156	73.85186881	+	12.30353867	NA	4.666398344	NA	NA	-8.464638643	5.789616647	NA	+	NA	NA	+	+	0.843271598	1.25405879	NA	NA	NA	NA	13	-1391.080763	2809.158786	3.916029843	0.001193069
41884	75.03740579	+	13.62908894	NA	4.914679318	-0.479817919	NA	NA	5.718678888	+	+	NA	NA	NA	+	NA	1.273834583	NA	NA	NA	NA	12	-1392.153415	2809.159288	3.916531624	0.00119277
570060	74.23661304	+	12.09531648	NA	4.73287762	NA	NA	-7.749343294	5.77834335	NA	+	NA	NA	+	+	NA	1.239358329	NA	NA	NA	-0.083546379	13	-1391.086	2809.169261	3.926504259	0.001186837
42132	78.78921541	+	9.88830096	NA	NA	-0.054556668	NA	NA	6.020348748	NA	NA	+	NA	NA	+	NA	1.321026785	NA	NA	NA	NA	10	-1394.292849	2809.183524	3.940767303	0.001178403
43256	78.86990902	+	9.808763615	-1.270282903	NA	-0.547451028	2.343913342	0.613843505	6.306846742	NA	NA	NA	+	NA	+	NA	1.116035901	NA	NA	NA	NA	13	-1391.097779	2809.192818	3.950061746	0.00117294
45804	74.2396259	+	12.08777288	NA	4.69830907	NA	-0.031269424	-7.762312174	5.785604055	NA	+	NA	NA	+	+	NA	1.255729764	NA	NA	NA	NA	13	-1391.102178	2809.201617	3.958860444	0.001167791
569796	69.90266769	+	16.89375215	NA	NA	NA	NA	-8.655051657	6.060289924	+	NA	NA	NA	+	+	NA	1.297912521	NA	NA	NA	0.029693811	12	-1392.175005	2809.20247	3.959713098	0.001167293
61648	73.65340783	+	12.29578287	-1.293815563	0.63883481	NA	NA	-8.162137766	6.290043812	NA	NA	NA	NA	+	+	0.632800626	1.11045127	NA	NA	NA	NA	13	-1391.104017	2809.205295	3.96253877	0.001165645
12760	68.93564138	+	17.10072657	-1.614089463	NA	-0.312233536	NA	-8.744801791	7.438528335	+	NA	NA	NA	+	+	NA	NA	NA	NA	NA	NA	12	-1392.17895	2809.210358	3.967601553	0.001162698
45296	73.94220825	+	12.13023682	-1.297737186	0.67971048	NA	-0.036277264	-7.637560806	6.285939686	NA	NA	NA	NA	+	+	NA	1.111845549	NA	NA	NA	NA	13	-1391.11456	2809.226381	3.983624678	0.00115342
41140	78.8202695	+	9.908193948	NA	NA	-0.364030906	0.122623447	NA	6.011927739	NA	NA	NA	NA	NA	+	NA	1.305448679	NA	NA	NA	NA	10	-1394.321957	2809.24174	3.998983296	0.001144597
48376	74.53354794	+	12.1552646	-1.322615156	NA	-1.051834835	2.561377438	-7.355517594	6.29620583	NA	NA	+	+	+	+	NA	1.091416043	NA	NA	NA	NA	15	-1388.985585	2809.293483	4.050726895	0.001115364
61912	65.88241848	+	19.63288524	-1.327271782	NA	-0.346695727	NA	-12.02675391	6.295950365	+	NA	NA	NA	+	+	3.413452868	1.127062323	NA	NA	NA	NA	14	-1390.071555	2809.296955	4.054198857	0.001113429
47340	74.71583983	+	12.30748824	NA	0.732320595	NA	1.757141333	-7.304849117	6.055420352	NA	NA	NA	+	+	+	NA	1.263252817	NA	NA	NA	NA	13	-1391.152403	2809.302067	4.059310637	0.001110587
8844	78.38917554	+	9.860395945	NA	4.845864935	NA	NA	NA	7.02425001	NA	+	NA	NA	NA	+	NA	NA	NA	NA	NA	NA	9	-1395.413959	2809.315722	4.07296548	0.00110303
41172	78.88829678	+	9.903231325	NA	NA	-0.366271454	NA	0.28925131	6.001511376	NA	NA	NA	NA	NA	+	NA	1.314342876	NA	NA	NA	NA	10	-1394.361472	2809.32077	4.078013699	0.00110025
305592	74.30969963	+	14.47592743	-1.360085385	NA	-0.615446043	2.634663792	NA	6.232737388	+	NA	NA	+	NA	+	NA	1.14011167	NA	NA	0.380181398	NA	14	-1390.084672	2809.323189	4.080432939	0.00109892
43440	74.28784408	+	14.39495029	-1.308579307	0.612707929	NA	1.890903452	NA	6.341220412	+	NA	NA	+	NA	+	NA	1.088710926	NA	NA	NA	NA	13	-1391.16817	2809.333601	4.090844312	0.001093214
41132	78.6635853	+	9.937708226	NA	0.913363201	NA	-0.05300184	NA	5.997993967	NA	NA	NA	NA	NA	+	NA	1.288071614	NA	NA	NA	NA	10	-1394.372072	2809.34197	4.099213204	0.001088649
565448	78.46549307	+	9.727340378	-1.338513494	NA	NA	NA	0.457984453	6.339275627	NA	NA	NA	NA	NA	+	NA	1.143879469	NA	NA	NA	0.144797063	11	-1393.312906	2809.345158	4.102401885	0.001086915
12752	68.94097126	+	17.04317625	-1.595302315	0.625972949	NA	NA	-8.671792948	7.422226011	+	NA	NA	NA	+	+	NA	NA	NA	NA	NA	NA	12	-1392.247734	2809.347928	4.105171447	0.001085411
41164	78.70836347	+	9.963964227	NA	0.843631396	NA	NA	0.200364315	6.006039283	NA	NA	NA	NA	NA	+	NA	1.285195279	NA	NA	NA	NA	10	-1394.376287	2809.350401	4.107644395	0.001084069
43196	79.05120861	+	9.960880231	NA	0.66687378	-0.556596206	2.16845192	NA	5.996880666	NA	NA	NA	+	NA	+	NA	1.285423511	NA	NA	NA	NA	12	-1392.249002	2809.350462	4.107705839	0.001084036
41192	78.46586028	+	9.769734214	-1.288669939	NA	NA	0.107488944	0.474593155	6.324874793	NA	NA	NA	NA	NA	+	NA	1.118103923	NA	NA	NA	NA	11	-1393.33412	2809.387586	4.14482947	0.0010641
309492	74.81149141	+	12.34607513	NA	NA	-0.649134435	2.522132492	-7.359351157	5.951361365	NA	NA	NA	+	+	+	NA	1.31853481	NA	NA	0.335249568	NA	14	-1390.12519	2809.404227	4.161470495	0.001055283
569576	73.97148537	+	12.14718107	-1.377805567	NA	NA	0.099566073	-7.606895857	6.360544585	NA	NA	NA	NA	+	+	NA	1.128363384	NA	NA	NA	0.152328647	13	-1391.210738	2809.418736	4.175979351	0.001047655
309752	69.51194949	+	17.09113237	-1.407351028	NA	-0.62553568	2.563295777	-8.396293853	6.241451922	+	NA	NA	+	+	+	NA	1.132286958	NA	NA	0.390205656	NA	16	-1387.968203	2809.439169	4.196412722	0.001037006
47360	74.44296101	+	12.12508623	-1.289344028	0.438583229	-0.539446977	2.152166868	-7.315223779	6.284198343	NA	NA	NA	+	+	+	NA	1.109924191	NA	NA	NA	NA	15	-1389.060399	2809.443112	4.200355113	0.001034964
111328	73.83566444	+	11.87593702	-1.325929868	4.988074618	-0.474186886	NA	-7.855057743	5.988288053	NA	+	NA	NA	+	+	NA	1.101519937	0.210963713	NA	NA	NA	15	-1389.063788	2809.449889	4.207132819	0.001031462
44212	79.20071615	+	9.968538522	NA	NA	-1.002033892	2.594855286	NA	6.019259412	NA	NA	+	+	NA	+	NA	1.274509992	NA	NA	NA	NA	12	-1392.300457	2809.453373	4.210616087	0.001029668
8592	73.89388789	+	14.32503199	-1.545270535	0.701110822	NA	NA	NA	7.412944606	+	NA	NA	NA	NA	+	NA	NA	NA	NA	NA	NA	10	-1394.427879	2809.453584	4.21082792	0.001029559
8600	73.92284069	+	14.36922497	-1.569097138	NA	-0.29643797	NA	NA	7.435773204	+	NA	NA	NA	NA	+	NA	NA	NA	NA	NA	NA	10	-1394.428572	2809.45497	4.212213313	0.001028846
585928	73.7202636	+	12.25886666	-1.380284325	NA	NA	NA	-8.08244154	6.352371989	NA	NA	NA	NA	+	+	0.547577993	1.135249364	NA	NA	NA	0.151317798	13	-1391.22933	2809.455921	4.213164323	0.001028356
107168	78.33395017	+	9.413515201	-1.272806467	4.940974306	-0.453806367	NA	NA	5.978940081	NA	+	NA	NA	NA	+	NA	1.110981397	0.18454962	NA	NA	NA	13	-1391.23082	2809.4589	4.216143819	0.001026826
46292	74.43396799	+	12.28701661	NA	NA	-0.114804175	NA	-7.67160141	6.019938066	NA	NA	+	NA	+	+	NA	1.316373596	NA	NA	NA	NA	12	-1392.306406	2809.465271	4.222514918	0.00102356
46816	73.85615146	+	11.86683539	-1.324088046	5.14305783	-0.627941835	NA	-7.887718988	5.969725572	NA	+	+	NA	+	+	NA	1.090343377	NA	NA	NA	NA	15	-1389.080066	2809.482445	4.239688682	0.001014808
62176	73.57702719	+	12.02295539	-1.316454371	5.030540606	-0.475851428	NA	-8.358657015	5.983668953	NA	+	NA	NA	+	+	0.611038689	1.095542356	NA	NA	NA	NA	15	-1389.08341	2809.489134	4.246377395	0.00101142
45300	74.4372869	+	12.31533925	NA	NA	-0.378479122	0.115284911	-7.722371597	6.013694014	NA	NA	NA	NA	+	+	NA	1.302295372	NA	NA	NA	NA	12	-1392.320689	2809.493837	4.251080793	0.001009044
42656	78.35697633	+	9.407319921	-1.270710871	5.052033362	-0.556340762	NA	NA	5.965944755	NA	+	+	NA	NA	+	NA	1.102135009	NA	NA	NA	NA	13	-1391.248425	2809.49411	4.251353368	0.001008907
41696	78.42386149	+	9.443659822	-1.271443704	4.971061524	-0.454892783	NA	0.375070015	5.977209532	NA	+	NA	NA	NA	+	NA	1.104585911	NA	NA	NA	NA	13	-1391.248948	2809.495157	4.252400365	0.001008379
571640	74.46677303	+	12.13417794	-1.346641337	NA	-0.545947434	2.266714883	-7.293343979	6.335154691	NA	NA	NA	+	+	+	NA	1.123116813	NA	NA	NA	0.118068421	15	-1389.089061	2809.500437	4.257680094	0.00100572
41664	78.34621274	+	9.409863893	-1.268283258	4.998630621	-0.454745166	-0.020304624	NA	5.973161728	NA	+	NA	NA	NA	+	NA	1.106299005	NA	NA	NA	NA	13	-1391.254591	2809.506443	4.263686096	0.001002705
10680	74.05083826	+	14.65507745	-1.564550316	NA	-0.518746028	2.433649383	NA	7.445834206	+	NA	NA	+	NA	+	NA	NA	NA	NA	NA	NA	12	-1392.32969	2809.51184	4.269083438	0.001000002
570320	69.3343628	+	16.46643519	-1.392362134	4.548213827	NA	NA	-8.716753918	6.097131108	+	+	NA	NA	+	+	NA	1.073343383	NA	NA	NA	0.040571199	15	-1389.095595	2809.513504	4.270747853	0.00099917
570080	73.85855641	+	11.87162959	-1.318201374	5.035070926	-0.476683382	NA	-7.844703669	5.982933012	NA	+	NA	NA	+	+	NA	1.093776412	NA	NA	NA	-0.00894306	15	-1389.095821	2809.513955	4.271198738	0.000998945
45824	73.85760497	+	11.86923561	-1.320705341	5.037431799	-0.475578892	-0.009144941	-7.8468737	5.983596702	NA	+	NA	NA	+	+	NA	1.095460066	NA	NA	NA	NA	15	-1389.095842	2809.513998	4.271241923	0.000998924
10416	78.27441491	+	9.89523038	-1.538828269	0.6358631	NA	1.949126202	NA	7.434963505	NA	NA	NA	+	NA	+	NA	NA	NA	NA	NA	NA	11	-1393.397982	2809.515309	4.27255264	0.000998269
61672	73.71445871	+	12.30358905	-1.328806387	NA	NA	0.100140764	-8.07859983	6.336394337	NA	NA	NA	NA	+	+	0.578269952	1.109151086	NA	NA	NA	NA	13	-1391.259995	2809.517251	4.274494057	0.000997301
13004	74.00354164	+	12.25660705	NA	4.880411883	NA	NA	-7.758431272	7.021895048	NA	+	NA	NA	+	+	NA	NA	NA	NA	NA	NA	11	-1393.399815	2809.518976	4.276219888	0.00099644
46064	69.33659262	+	16.45949473	-1.380113472	4.612959315	NA	-0.025271101	-8.718214574	6.085345452	+	+	NA	NA	+	+	NA	1.069171144	NA	NA	NA	NA	15	-1389.098434	2809.519182	4.276425246	0.000996338
61652	74.07776301	+	12.48218808	NA	NA	-0.381177409	NA	-8.400846655	6.00337992	NA	NA	NA	NA	+	+	0.785198395	1.310975404	NA	NA	NA	NA	12	-1392.338722	2809.529902	4.287145988	0.000991012
58064	78.63310175	+	9.342233664	-1.33536459	4.620221749	NA	NA	0.98691622	6.068172589	NA	+	NA	NA	NA	+	-3.359115075	1.078440021	NA	NA	NA	NA	13	-1391.270771	2809.538802	4.296045643	0.000986612
63736	74.2228785	+	12.28002184	-1.307282456	NA	-0.554910246	2.27029125	-7.745107582	6.315112118	NA	NA	NA	+	+	+	0.548811607	1.108742411	NA	NA	NA	NA	15	-1389.115584	2809.553483	4.31072622	0.000979396
61904	65.8390704	+	19.61117809	-1.317292187	0.614954083	NA	NA	-11.98137094	6.30673157	+	NA	NA	NA	+	+	3.45144107	1.104049925	NA	NA	NA	NA	14	-1390.204478	2809.562802	4.320045023	0.000974843
29392	73.27793539	+	12.15348876	-1.606030177	4.855098837	NA	NA	-8.185214638	7.144332915	NA	+	NA	NA	+	+	0.563085317	NA	NA	NA	NA	NA	13	-1391.28336	2809.56398	4.321223844	0.000974269
569556	74.44065868	+	12.28785608	NA	NA	-0.380572569	NA	-7.741824025	6.004223683	NA	NA	NA	NA	+	+	NA	1.312035733	NA	NA	NA	0.006829973	12	-1392.358867	2809.570194	4.327437216	0.000971247
537296	73.54013277	+	12.01499709	-1.595325524	4.889365284	NA	NA	-7.708703843	7.129572333	NA	+	NA	NA	+	+	NA	NA	NA	NA	NA	-0.045480113	13	-1391.288811	2809.574882	4.332125755	0.000968973
14840	69.28652307	+	17.25256905	-1.608606019	NA	-0.527411699	2.353555302	-8.346193224	7.44812237	+	NA	NA	+	+	+	NA	NA	NA	NA	NA	NA	14	-1390.211951	2809.577748	4.334991158	0.000967585
43496	74.06568759	+	14.58724992	-1.338544484	NA	NA	2.039768502	-0.347625382	6.387528304	+	NA	NA	+	NA	+	NA	1.086068718	NA	NA	NA	NA	13	-1391.29113	2809.579521	4.336764391	0.000966728
47600	69.53510014	+	16.99411975	-1.357698971	0.539132241	NA	1.82574916	-8.313173015	6.35857671	+	NA	NA	+	+	+	NA	1.079589252	NA	NA	NA	NA	15	-1389.129337	2809.580988	4.338231385	0.000966019
8912	78.07323452	+	9.600441875	-1.562156292	4.813052422	NA	NA	0.450972792	7.144099838	NA	+	NA	NA	NA	+	NA	NA	NA	NA	NA	NA	11	-1393.431676	2809.582699	4.339942075	0.000965193
13040	73.53849526	+	12.01744018	-1.610117161	4.831813041	NA	0.016456254	-7.708723028	7.146395734	NA	+	NA	NA	+	+	NA	NA	NA	NA	NA	NA	13	-1391.293546	2809.584351	4.341594907	0.000964396
10404	78.75155283	+	10.18451661	NA	NA	NA	2.112366778	NA	7.362060478	NA	NA	NA	+	NA	+	NA	NA	NA	NA	NA	NA	9	-1395.548444	2809.584694	4.341937166	0.000964231
43696	78.41771194	+	9.612595238	-1.298342836	3.158749032	NA	1.237454917	NA	6.170527254	NA	+	NA	+	NA	+	NA	1.081898388	NA	NA	NA	NA	13	-1391.295461	2809.588183	4.345426263	0.00096255
8880	77.98164653	+	9.565138024	-1.558840017	4.810987877	NA	0.005556656	NA	7.143930994	NA	+	NA	NA	NA	+	NA	NA	NA	NA	NA	NA	11	-1393.441133	2809.601612	4.358855658	0.000956109
12776	68.93269761	+	17.11489771	-1.627168537	NA	NA	0.124237699	-8.640591914	7.466570589	+	NA	NA	NA	+	+	NA	NA	NA	NA	NA	NA	12	-1392.379262	2809.610983	4.368226331	0.000951639
41936	74.02954312	+	13.90091243	-1.323770123	4.556020073	NA	NA	-0.507581593	6.074233979	+	+	NA	NA	NA	+	NA	1.079569964	NA	NA	NA	NA	13	-1391.309697	2809.616655	4.373898389	0.000948944
13280	69.04102812	+	16.58004923	-1.615352671	5.102472509	-0.446331416	NA	-8.839299142	7.097564309	+	+	NA	NA	+	+	NA	NA	NA	NA	NA	NA	14	-1390.236803	2809.627452	4.384695946	0.000943835
63716	74.42304683	+	12.53370225	NA	NA	NA	1.939104884	-7.892112962	6.103631369	NA	NA	NA	+	+	+	0.763946015	1.26439943	NA	NA	NA	NA	13	-1391.315939	2809.629138	4.38638152	0.00094304
43252	79.22026194	+	10.0046115	NA	NA	-0.580548486	2.352578869	0.469994613	6.038721725	NA	NA	NA	+	NA	+	NA	1.286960018	NA	NA	NA	NA	12	-1392.390311	2809.633082	4.390325339	0.000941182
41904	74.31722552	+	13.73467057	-1.325962192	4.59022946	NA	-0.030036253	NA	6.070721529	+	+	NA	NA	NA	+	NA	1.08062476	NA	NA	NA	NA	13	-1391.319142	2809.635544	4.392787474	0.000940024
571880	69.51450543	+	17.05254078	-1.432994181	NA	NA	1.96224581	-8.29688936	6.424410487	+	NA	NA	+	+	+	NA	1.097059729	NA	NA	NA	0.158271291	15	-1389.162511	2809.647337	4.40458017	0.000934498
571620	74.77738788	+	12.34316947	NA	NA	NA	1.939301024	-7.253529471	6.106620222	NA	NA	NA	+	+	+	NA	1.2698193	NA	NA	NA	0.031998711	13	-1391.332378	2809.662015	4.419258982	0.000927664
45536	69.32043907	+	16.85994396	-1.305175483	0.540906367	-0.327891395	NA	-8.749285354	6.265021215	+	NA	NA	NA	+	+	NA	1.121016994	NA	NA	NA	NA	14	-1390.254555	2809.662957	4.420200498	0.000927228
537032	68.89931743	+	17.10548404	-1.662172453	NA	NA	NA	-8.672422682	7.48739926	+	NA	NA	NA	+	+	NA	NA	NA	NA	NA	0.075788216	12	-1392.408554	2809.669567	4.426810422	0.000924168
61644	73.95246359	+	12.5163224	NA	0.784897943	NA	NA	-8.392110282	6.012453226	NA	NA	NA	NA	+	+	0.858503659	1.28231207	NA	NA	NA	NA	12	-1392.425555	2809.703569	4.460812898	0.000908589
59624	79.00720961	+	9.680002418	-1.344383849	NA	NA	2.005545652	1.199766396	6.382738395	NA	NA	NA	+	NA	+	-3.274186521	1.086650382	NA	NA	NA	NA	13	-1391.354327	2809.705915	4.463158475	0.000907524
41376	74.31623829	+	14.11768831	-1.254377474	0.617097246	-0.310264862	NA	NA	6.247928284	+	NA	NA	NA	NA	+	NA	1.130218334	NA	NA	NA	NA	12	-1392.430939	2809.714336	4.471579957	0.000903711
62412	66.45801735	+	19.24032349	NA	4.565452947	NA	NA	-12.08443242	5.805115668	+	+	NA	NA	+	+	3.517128936	1.251629069	NA	NA	NA	NA	14	-1390.286315	2809.726475	4.48371889	0.000898242
45292	74.34625756	+	12.2935578	NA	0.835034287	NA	-0.044433427	-7.679652235	6.006434482	NA	NA	NA	NA	+	+	NA	1.284659956	NA	NA	NA	NA	12	-1392.445453	2809.743365	4.500608499	0.000890689
10472	78.47126995	+	9.953148436	-1.574603134	NA	NA	2.114307944	0.698562233	7.480825098	NA	NA	NA	+	NA	+	NA	NA	NA	NA	NA	NA	11	-1393.512136	2809.743618	4.500861013	0.000890576
569548	74.3504703	+	12.3030478	NA	0.777753391	NA	NA	-7.673204012	6.015182101	NA	NA	NA	NA	+	+	NA	1.286503447	NA	NA	NA	0.024478242	12	-1392.448105	2809.74867	4.505913496	0.000888329
8326	87.10989977	+	NA	-1.602951733	NA	NA	NA	NA	7.450945218	NA	NA	NA	NA	NA	+	NA	NA	NA	NA	NA	NA	7	-1397.724747	2809.75138	4.508623708	0.000887126
586184	65.86264488	+	19.61303442	-1.402482371	NA	NA	NA	-11.92463369	6.367824485	+	NA	NA	NA	+	+	3.383527687	1.12865336	NA	NA	NA	0.151836756	14	-1390.315761	2809.785368	4.542611583	0.000872178
8616	73.86494712	+	14.4159157	-1.580314272	NA	NA	0.136191513	NA	7.462535733	+	NA	NA	NA	NA	+	NA	NA	NA	NA	NA	NA	10	-1394.595813	2809.789451	4.546694654	0.000870399
8580	74.54773898	+	14.40383381	NA	NA	NA	NA	NA	7.341626243	+	NA	NA	NA	NA	+	NA	NA	NA	NA	NA	NA	8	-1396.701858	2809.792905	4.550148657	0.000868897
12740	69.62676325	+	17.10972173	NA	NA	NA	NA	-8.657301698	7.342304964	+	NA	NA	NA	+	+	NA	NA	NA	NA	NA	NA	10	-1394.598962	2809.795749	4.552992764	0.000867663
63992	66.17370802	+	19.81751706	-1.330307991	NA	-0.558603118	2.289911255	-11.67931428	6.330350829	+	NA	NA	+	+	+	3.454686402	1.102263428	NA	NA	NA	NA	16	-1388.159052	2809.820867	4.578110177	0.000856834
569816	69.28235462	+	16.90902789	-1.378732351	NA	-0.335891802	NA	-8.758578042	6.317315008	+	NA	NA	NA	+	+	NA	1.14277442	NA	NA	NA	0.131286331	14	-1390.341835	2809.837516	4.594759435	0.000849731
46552	69.29013746	+	16.91702572	-1.332447099	NA	-0.117597969	NA	-8.688895534	6.308547111	+	NA	+	NA	+	+	NA	1.131834271	NA	NA	NA	NA	14	-1390.347877	2809.849601	4.6068442	0.000844612
61928	65.86748658	+	19.64642091	-1.351297113	NA	NA	0.093196864	-11.91593065	6.351232552	+	NA	NA	NA	+	+	3.409414187	1.102954532	NA	NA	NA	NA	14	-1390.350725	2809.855296	4.612539985	0.00084221
272568	78.38510232	+	9.875349621	-1.598480978	NA	-0.577174118	2.656195864	NA	7.388291264	NA	NA	NA	+	NA	+	NA	NA	NA	NA	0.341815365	NA	12	-1392.504569	2809.861596	4.618839531	0.000839561
14576	74.04807132	+	12.25950618	-1.586183692	0.546272472	NA	1.898472485	-7.225511846	7.443639576	NA	NA	NA	+	+	+	NA	NA	NA	NA	NA	NA	13	-1391.433718	2809.864696	4.621939798	0.000838261
47856	74.08596456	+	11.98732976	-1.350579967	3.332555295	NA	1.120865381	-7.455408922	6.172778614	NA	+	NA	+	+	+	NA	1.070771333	NA	NA	NA	NA	15	-1389.275042	2809.872397	4.629640722	0.000835039
8648	73.59911679	+	14.54007063	-1.58954992	NA	NA	NA	-0.452435631	7.46167716	+	NA	NA	NA	NA	+	NA	NA	NA	NA	NA	NA	10	-1394.639897	2809.877621	4.63486455	0.000832861
45560	69.31022804	+	16.92010067	-1.3335885	NA	-0.34359102	0.083810706	-8.730906847	6.302104967	+	NA	NA	NA	+	+	NA	1.120750675	NA	NA	NA	NA	14	-1390.366271	2809.886389	4.643632628	0.000829218
107164	78.70544278	+	9.630435421	NA	4.960008888	-0.480205342	NA	NA	5.709971482	NA	+	NA	NA	NA	+	NA	1.280756944	0.152230623	NA	NA	NA	12	-1392.520024	2809.892507	4.649750934	0.000826685
24776	78.51741358	+	9.668563491	-1.597798848	NA	NA	NA	1.115634268	7.458021312	NA	NA	NA	NA	NA	+	-3.426869118	NA	NA	NA	NA	NA	10	-1394.648455	2809.894737	4.651980251	0.000825764
41188	78.81699808	+	9.972566614	NA	NA	NA	0.13006854	0.332241622	6.05733688	NA	NA	NA	NA	NA	+	NA	1.289938561	NA	NA	NA	NA	10	-1394.651075	2809.899975	4.657218973	0.000823604
43436	74.89617939	+	14.3477271	NA	0.769020135	NA	1.841392849	NA	6.058210141	+	NA	NA	+	NA	+	NA	1.263359467	NA	NA	NA	NA	12	-1392.528984	2809.910426	4.667669607	0.000819312
42652	78.72258642	+	9.625795866	NA	5.041247285	-0.551155	NA	NA	5.701027141	NA	+	+	NA	NA	+	NA	1.273602242	NA	NA	NA	NA	12	-1392.533369	2809.919197	4.676440668	0.000815726
41692	78.75891358	+	9.646985651	NA	4.985854294	-0.481158675	NA	0.210348558	5.708618304	NA	+	NA	NA	NA	+	NA	1.275394491	NA	NA	NA	NA	12	-1392.534691	2809.921841	4.679084846	0.000814649
41660	78.71375789	+	9.625002657	NA	5.019371991	-0.480650138	-0.026902045	NA	5.704605271	NA	+	NA	NA	NA	+	NA	1.276919015	NA	NA	NA	NA	12	-1392.535146	2809.922751	4.679994366	0.000814278
47356	74.84253538	+	12.28599049	NA	0.588075124	-0.567419687	2.122577732	-7.368395541	6.002830688	NA	NA	NA	+	+	+	NA	1.283062963	NA	NA	NA	NA	14	-1390.387092	2809.92803	4.685273121	0.000812132
48372	74.95169462	+	12.32663915	NA	NA	-1.041833807	2.546377214	-7.392983855	6.019045718	NA	NA	+	+	+	+	NA	1.270819342	NA	NA	NA	NA	14	-1390.388752	2809.93135	4.68859398	0.000810785
9120	74.08214461	+	13.82436515	-1.56382247	5.058549153	-0.423701081	NA	NA	7.097776598	+	+	NA	NA	NA	+	NA	NA	NA	NA	NA	NA	12	-1392.540752	2809.933962	4.691205586	0.000809727
8332	78.43469339	+	10.1128333	NA	0.916376869	NA	NA	NA	7.278233184	NA	NA	NA	NA	NA	+	NA	NA	NA	NA	NA	NA	8	-1396.774628	2809.938446	4.695689627	0.000807913
61908	66.32875804	+	19.74346771	NA	NA	-0.382675316	NA	-12.19664362	6.013606148	+	NA	NA	NA	+	+	3.587602926	1.307489807	NA	NA	NA	NA	13	-1391.470649	2809.938557	4.695800845	0.000807868
42392	74.2386593	+	14.20658564	-1.284112194	NA	-0.046578499	NA	NA	6.298653324	+	NA	+	NA	NA	+	NA	1.143355313	NA	NA	NA	NA	12	-1392.543131	2809.938722	4.695965013	0.000807802
62432	66.06315761	+	19.06407297	-1.337598076	4.926146339	-0.474872839	NA	-12.03071452	6.004173118	+	+	NA	NA	+	+	3.322749609	1.090157847	NA	NA	NA	NA	16	-1388.245018	2809.992798	4.75004152	0.000786253
565444	78.82420977	+	9.939235787	NA	NA	NA	NA	0.314204602	6.048650412	NA	NA	NA	NA	NA	+	NA	1.304051404	NA	NA	NA	0.026613464	10	-1394.697863	2809.993552	4.750795463	0.000785957
63972	66.56144027	+	19.90396686	NA	NA	NA	1.955979381	-11.74029084	6.114139813	+	NA	NA	+	+	+	3.60754292	1.26100184	NA	NA	NA	NA	14	-1390.420589	2809.995025	4.752268054	0.000785378
41400	74.29311025	+	14.19285238	-1.285923763	NA	-0.328175059	0.095721654	NA	6.28994579	+	NA	NA	NA	NA	+	NA	1.130146678	NA	NA	NA	NA	12	-1392.576755	2810.00597	4.763213199	0.000781092
29648	65.70465471	+	19.25113408	-1.626112458	4.747595091	NA	NA	-11.88732498	7.159709265	+	+	NA	NA	+	+	3.296860629	NA	NA	NA	NA	NA	14	-1390.426203	2810.006251	4.763494971	0.000780982
538856	74.07796081	+	12.27765603	-1.63963001	NA	NA	2.035994807	-7.19090538	7.504972097	NA	NA	NA	+	+	+	NA	NA	NA	NA	NA	0.078744144	13	-1391.518142	2810.033544	4.790787597	0.000770397
41432	73.99231266	+	14.34310343	-1.289748393	NA	-0.330791161	NA	-0.523972674	6.282049056	+	NA	NA	NA	NA	+	NA	1.137092349	NA	NA	NA	NA	12	-1392.591165	2810.034789	4.792032632	0.000769917
570076	74.26898674	+	12.04436852	NA	5.158498326	-0.514367107	NA	-7.882790227	5.686157689	NA	+	NA	NA	+	+	NA	1.250410862	NA	NA	NA	-0.128010055	14	-1390.442883	2810.039612	4.79685522	0.000768063
57560	78.83978094	+	9.542619331	-1.297661233	NA	-0.33382392	NA	1.023065262	6.27838253	NA	NA	NA	NA	NA	+	-3.389754406	1.136972533	NA	NA	NA	NA	12	-1392.595465	2810.04339	4.800633314	0.000766613
14564	74.55573187	+	12.52688913	NA	NA	NA	2.040405075	-7.228409649	7.361199733	NA	NA	NA	+	+	+	NA	NA	NA	NA	NA	NA	11	-1393.663417	2810.04618	4.803423084	0.000765545
30952	73.85599258	+	12.40670926	-1.610572638	NA	NA	2.03417782	-7.601813289	7.482296164	NA	NA	NA	+	+	+	0.497141063	NA	NA	NA	NA	NA	13	-1391.526094	2810.049448	4.806691313	0.000764295
44472	74.49462317	+	14.45186512	-1.30725267	NA	-1.006805747	2.630685944	NA	6.300868379	+	NA	+	+	NA	+	NA	1.094762701	NA	NA	NA	NA	14	-1390.453043	2810.059933	4.817176416	0.000760299
8352	78.10141693	+	9.810452088	-1.497996329	0.691200398	-0.2764579	NA	NA	7.382911377	NA	NA	NA	NA	NA	+	NA	NA	NA	NA	NA	NA	10	-1394.731322	2810.06047	4.817713433	0.000760094
41372	74.90645587	+	14.0771168	NA	0.750459252	-0.340093561	NA	NA	5.9753629	+	NA	NA	NA	NA	+	NA	1.298089793	NA	NA	NA	NA	11	-1393.672474	2810.064295	4.821538485	0.000758642
276728	74.08441785	+	12.2927786	-1.643802604	NA	-0.586278611	2.595555342	-7.284325384	7.388509615	NA	NA	NA	+	+	+	NA	NA	NA	NA	0.352507501	NA	14	-1390.461036	2810.075918	4.833161949	0.000754246
62172	73.88717257	+	12.25315135	NA	5.044855482	-0.502444476	NA	-8.596767891	5.705639569	NA	+	NA	NA	+	+	0.841192641	1.272506927	NA	NA	NA	NA	14	-1390.462245	2810.078335	4.835578696	0.000753335
111324	74.25871521	+	12.04962771	NA	5.007524677	-0.501238491	NA	-7.898443111	5.70797678	NA	+	NA	NA	+	+	NA	1.278559735	0.175845793	NA	NA	NA	14	-1390.463369	2810.080584	4.837827899	0.000752488
569808	69.27521701	+	16.85879104	-1.374256157	0.58885244	NA	NA	-8.680805601	6.330601008	+	NA	NA	NA	+	+	NA	1.122586928	NA	NA	NA	0.147124817	14	-1390.469058	2810.091963	4.849206337	0.000748219
46812	74.27535548	+	12.04203105	NA	5.131214119	-0.622173548	NA	-7.923596364	5.693574814	NA	+	+	NA	+	+	NA	1.269234702	NA	NA	NA	NA	14	-1390.475834	2810.105515	4.862758513	0.000743166
305588	74.95620941	+	14.44592368	NA	NA	-0.640974471	2.605107842	NA	5.959623355	+	NA	NA	+	NA	+	NA	1.317668938	NA	NA	0.326058995	NA	13	-1391.560019	2810.117298	4.874541023	0.000738801
45820	74.27492973	+	12.04123329	NA	5.059873735	-0.502074505	-0.017238165	-7.893313903	5.703666369	NA	+	NA	NA	+	+	NA	1.273422293	NA	NA	NA	NA	14	-1390.485001	2810.123849	4.881092589	0.000736385
63732	74.54105337	+	12.5044094	NA	NA	-0.588768639	2.281146528	-7.971228608	6.039198803	NA	NA	NA	+	+	+	0.766386248	1.284717851	NA	NA	NA	NA	14	-1390.485136	2810.124119	4.881362011	0.000736286
43692	78.78816336	+	9.83670579	NA	3.164365615	NA	1.226955873	NA	5.899665314	NA	+	NA	+	NA	+	NA	1.255639551	NA	NA	NA	NA	12	-1392.638065	2810.12859	4.885833384	0.000734642
8340	78.59319357	+	10.04859914	NA	NA	-0.335534729	NA	NA	7.309852602	NA	NA	NA	NA	NA	+	NA	NA	NA	NA	NA	NA	8	-1396.871946	2810.133082	4.890325295	0.000732993
43456	74.41968979	+	14.39528154	-1.273218472	0.48177716	-0.531731301	2.232108715	NA	6.28430003	+	NA	NA	+	NA	+	NA	1.111996264	NA	NA	NA	NA	14	-1390.493137	2810.140119	4.897362701	0.000730419
12512	73.69148766	+	12.24065508	-1.546060466	0.609206206	-0.292813932	NA	-7.693637147	7.390343683	NA	NA	NA	NA	+	+	NA	NA	NA	NA	NA	NA	12	-1392.646017	2810.144492	4.901735915	0.000728823
61900	66.2716357	+	19.7156645	NA	0.764247254	NA	NA	-12.15288753	6.023721814	+	NA	NA	NA	+	+	3.635015389	1.279163323	NA	NA	NA	NA	13	-1391.57497	2810.1472	4.904443978	0.000727837
174256	78.55761977	+	9.774420632	-1.292556418	0.843938139	NA	1.842517549	NA	6.322909772	NA	NA	NA	+	NA	+	NA	1.100542037	NA	-0.414304175	NA	NA	13	-1391.575586	2810.148432	4.905675532	0.000727389
57800	75.40475487	+	12.96289155	-1.335526951	NA	NA	NA	0.187863604	6.33142369	+	NA	NA	NA	NA	+	-2.404671388	1.117151845	NA	NA	NA	NA	12	-1392.652135	2810.156728	4.913971644	0.000724378
571636	74.89523987	+	12.3148369	NA	NA	-0.588961897	2.280999397	-7.3271627	6.03893383	NA	NA	NA	+	+	+	NA	1.284194197	NA	NA	NA	-0.003242736	14	-1390.504361	2810.162568	4.919811888	0.000722266
41424	73.91559864	+	14.32576419	-1.275237299	0.679339837	NA	NA	-0.579624911	6.286946439	+	NA	NA	NA	NA	+	NA	1.114156135	NA	NA	NA	NA	12	-1392.658703	2810.169866	4.927109154	0.000719635
61668	74.03792768	+	12.53338251	NA	NA	NA	0.123935425	-8.296518868	6.060483694	NA	NA	NA	NA	+	+	0.798655652	1.286442953	NA	NA	NA	NA	12	-1392.660938	2810.174334	4.931577649	0.000718029
48632	69.68595224	+	17.07748618	-1.353886457	NA	-1.055078417	2.575043472	-8.433632717	6.310255127	+	NA	+	+	+	+	NA	1.084829916	NA	NA	NA	NA	16	-1388.341075	2810.184913	4.942156719	0.000714241
41392	74.24421713	+	14.13381852	-1.277574354	0.727052303	NA	-0.043124936	NA	6.281763483	+	NA	NA	NA	NA	+	NA	1.115859792	NA	NA	NA	NA	12	-1392.669507	2810.191472	4.948715648	0.000711903
45532	69.9328794	+	16.81836498	NA	0.682903512	-0.358468613	NA	-8.752311144	5.981079944	+	NA	NA	NA	+	+	NA	1.295878706	NA	NA	NA	NA	13	-1391.599487	2810.196234	4.953477898	0.00071021
45552	69.28724669	+	16.85509325	-1.329328043	0.649459199	NA	-0.039295533	-8.673966256	6.301580408	+	NA	NA	NA	+	+	NA	1.105572467	NA	NA	NA	NA	14	-1390.522138	2810.198121	4.955364684	0.00070954
57552	78.68430325	+	9.602285348	-1.283782611	0.662945732	NA	NA	0.936913464	6.28461372	NA	NA	NA	NA	NA	+	-3.285113594	1.11411661	NA	NA	NA	NA	12	-1392.678347	2810.209153	4.966396342	0.000705637
569572	74.4080025	+	12.33429543	NA	NA	NA	0.122751869	-7.628945384	6.063339712	NA	NA	NA	NA	+	+	NA	1.291689087	NA	NA	NA	0.030867093	12	-1392.679368	2810.211194	4.968437564	0.000704917
58060	78.95870337	+	9.57150233	NA	4.615430768	NA	NA	0.776000109	5.790604083	NA	+	NA	NA	NA	+	-3.135618817	1.256894776	NA	NA	NA	NA	12	-1392.683939	2810.220337	4.97758052	0.000701702
10420	78.89526909	+	10.14304329	NA	NA	-0.553278671	2.435477018	NA	7.320506891	NA	NA	NA	+	NA	+	NA	NA	NA	NA	NA	NA	10	-1394.824227	2810.246279	5.003522644	0.000692659
41932	74.56921518	+	13.91651405	NA	4.554835286	NA	NA	-0.636548334	5.798611121	+	+	NA	NA	NA	+	NA	1.256481449	NA	NA	NA	NA	12	-1392.699979	2810.252417	5.009660593	0.000690537
305344	78.61114407	+	9.768986231	-1.305799424	0.478079954	-0.596794027	2.477458066	NA	6.185955651	NA	NA	NA	+	NA	+	NA	1.148150178	NA	NA	0.373597489	NA	14	-1390.550306	2810.254459	5.011702408	0.000689832
585924	74.05220651	+	12.49755994	NA	NA	NA	NA	-8.300835099	6.052577114	NA	NA	NA	NA	+	+	0.776946694	1.300545383	NA	NA	NA	0.029306957	12	-1392.702828	2810.258115	5.015358743	0.000688572
12492	74.10993711	+	12.47786976	NA	0.846969497	NA	NA	-7.669710252	7.282628356	NA	NA	NA	NA	+	+	NA	NA	NA	NA	NA	NA	10	-1394.83501	2810.267847	5.025090437	0.00068523
31208	65.79195642	+	19.95824839	-1.632441393	NA	NA	2.051494662	-11.54330041	7.491452574	+	NA	NA	+	+	+	3.408730884	NA	NA	NA	NA	NA	14	-1390.558936	2810.271719	5.028962553	0.000683904
8846	86.76022293	+	NA	-1.600481714	4.957293322	NA	NA	NA	7.130578439	NA	+	NA	NA	NA	+	NA	NA	NA	NA	NA	NA	9	-1395.892442	2810.272689	5.029932583	0.000683573
41900	74.93126296	+	13.70794924	NA	4.597895797	NA	-0.037783443	NA	5.793614609	+	+	NA	NA	NA	+	NA	1.258181221	NA	NA	NA	NA	12	-1392.714501	2810.281461	5.038704207	0.000680581
43712	78.58056384	+	9.562667599	-1.263164346	3.205769142	-0.552964265	1.546931179	NA	6.100102251	NA	+	NA	+	NA	+	NA	1.105090692	NA	NA	NA	NA	14	-1390.56588	2810.285606	5.042849301	0.000679172
43512	74.1931635	+	14.57682138	-1.295013779	NA	-0.548924132	2.358211521	-0.372652645	6.3183814	+	NA	NA	+	NA	+	NA	1.110830804	NA	NA	NA	NA	14	-1390.565972	2810.28579	5.043033878	0.00067911
11448	78.57546234	+	9.863701395	-1.543375523	NA	-1.076060234	2.735330192	NA	7.397382513	NA	NA	+	+	NA	+	NA	NA	NA	NA	NA	NA	12	-1392.720252	2810.292962	5.050205744	0.000676679
306360	78.7169402	+	9.769263559	-1.333778175	NA	-0.935865248	2.785878114	NA	6.210738407	NA	NA	+	+	NA	+	NA	1.134366738	NA	NA	0.358861391	NA	14	-1390.569741	2810.293328	5.050571838	0.000676555
43492	74.62329232	+	14.59462925	NA	NA	NA	2.027821109	-0.456481799	6.108478674	+	NA	NA	+	NA	+	NA	1.265083747	NA	NA	NA	NA	12	-1392.721993	2810.296446	5.053689197	0.000675501
12500	74.19851594	+	12.46746193	NA	NA	-0.350158963	NA	-7.730100374	7.308572469	NA	NA	NA	NA	+	+	NA	NA	NA	NA	NA	NA	10	-1394.851444	2810.300715	5.057958388	0.000674061
32904	78.70049436	+	9.461367139	-1.610266404	NA	NA	NA	NA	3.989768764	NA	NA	NA	NA	NA	NA	NA	2.133928162	NA	NA	NA	NA	8	-1396.961451	2810.312091	5.069334871	0.000670237
47596	70.16357424	+	16.94624618	NA	0.705695469	NA	1.774602282	-8.318229199	6.0644387	+	NA	NA	+	+	+	NA	1.261044792	NA	NA	NA	NA	14	-1390.594893	2810.343632	5.100875036	0.000659751
570316	69.98091465	+	16.43304599	NA	4.651177049	NA	NA	-8.698628802	5.789987605	+	+	NA	NA	+	+	NA	1.238054877	NA	NA	NA	-0.081848487	14	-1390.595858	2810.345563	5.102806271	0.000659114
33424	78.52847589	+	9.226934364	-1.591422177	5.294893039	NA	NA	NA	3.876985842	NA	+	NA	NA	NA	NA	NA	2.007838181	NA	NA	NA	NA	10	-1394.875077	2810.34798	5.105223752	0.000658318
37064	74.30847923	+	11.89228331	-1.656907979	NA	NA	NA	-7.599533263	4.006664312	NA	NA	NA	NA	+	NA	NA	2.121825411	NA	NA	NA	NA	10	-1394.875339	2810.348504	5.105747619	0.000658145
43248	78.63856489	+	9.836850065	-1.280300312	0.645958029	NA	1.86501639	0.522006205	6.326266775	NA	NA	NA	+	NA	+	NA	1.094756394	NA	NA	NA	NA	13	-1391.676781	2810.350822	5.108065133	0.000657383
37584	74.09431302	+	11.65965213	-1.644383797	5.3300508	NA	NA	-7.724926268	3.893706705	NA	+	NA	NA	+	NA	NA	1.994870676	NA	NA	NA	NA	12	-1392.750751	2810.353962	5.111205234	0.000656352
47616	69.62937138	+	17.01653881	-1.321978043	0.405444566	-0.542727611	2.173994756	-8.38378319	6.300567742	+	NA	NA	+	+	+	NA	1.103307461	NA	NA	NA	NA	16	-1388.426037	2810.354835	5.112078995	0.000656065
569832	69.26147754	+	16.92439588	-1.409054492	NA	NA	0.090383465	-8.657386056	6.374512714	+	NA	NA	NA	+	+	NA	1.122483114	NA	NA	NA	0.155005044	14	-1390.602462	2810.358771	5.116014585	0.000654775
305400	78.78304495	+	9.820695521	-1.334036536	NA	-0.614302477	2.617353997	0.631486236	6.220561732	NA	NA	NA	+	NA	+	NA	1.145823507	NA	NA	0.380425919	NA	14	-1390.609697	2810.373241	5.130484318	0.000650055
46060	69.9786176	+	16.42990032	NA	4.621491761	NA	-0.03423449	-8.713160091	5.796606885	+	+	NA	NA	+	+	NA	1.25428135	NA	NA	NA	NA	14	-1390.61088	2810.375606	5.132849217	0.000649287
8376	78.16077365	+	9.808380339	-1.53028207	NA	-0.296056046	0.137312488	NA	7.429971972	NA	NA	NA	NA	NA	+	NA	NA	NA	NA	NA	NA	10	-1394.891468	2810.380761	5.138004916	0.000647615
12536	73.72810824	+	12.26823706	-1.574812496	NA	-0.309881203	0.128994056	-7.656786746	7.431966333	NA	NA	NA	NA	+	+	NA	NA	NA	NA	NA	NA	12	-1392.764191	2810.380842	5.138085169	0.000647589
571896	69.61460966	+	17.060476	-1.378708662	NA	-0.547886814	2.27966517	-8.372451844	6.349687566	+	NA	NA	+	+	+	NA	1.116893559	NA	NA	NA	0.120701571	16	-1388.443528	2810.389819	5.147062112	0.000644689
172720	78.25980871	+	9.461406461	-1.30864268	4.813048291	NA	-0.075840102	NA	6.05132424	NA	+	NA	NA	NA	+	NA	1.090108463	NA	-0.294703556	NA	NA	13	-1391.705422	2810.408105	5.165348101	0.000638822
59640	79.16345442	+	9.641000735	-1.300841921	NA	-0.548680309	2.323945998	1.183702324	6.313633017	NA	NA	NA	+	NA	+	-3.292673877	1.111401443	NA	NA	NA	NA	14	-1390.629824	2810.413494	5.170737745	0.000637102
9368	78.13826798	+	9.783234971	-1.536162234	NA	-0.078034082	NA	NA	7.446638234	NA	NA	+	NA	NA	+	NA	NA	NA	NA	NA	NA	10	-1394.90963	2810.417087	5.174330147	0.000635959
42388	74.83340983	+	14.18224125	NA	NA	-0.043242496	NA	NA	6.02795346	+	NA	+	NA	NA	+	NA	1.318505842	NA	NA	NA	NA	11	-1393.850351	2810.420047	5.177290952	0.000635018
309748	70.18370874	+	17.05874334	NA	NA	-0.651694702	2.533845161	-8.39151385	5.95870431	+	NA	NA	+	+	+	NA	1.31623584	NA	NA	0.334088513	NA	15	-1389.549289	2810.420893	5.178136374	0.00063475
8400	78.12441165	+	9.867863477	-1.518578405	0.73411577	NA	NA	0.414622512	7.404449267	NA	NA	NA	NA	NA	+	NA	NA	NA	NA	NA	NA	10	-1394.91423	2810.426286	5.183529492	0.000633041
13528	73.72314536	+	12.23797999	-1.58104264	NA	-0.139261956	NA	-7.632330089	7.444868334	NA	NA	+	NA	+	+	NA	NA	NA	NA	NA	NA	12	-1392.789864	2810.432187	5.189430977	0.000631175
8860	78.4776661	+	9.788467089	NA	5.189332638	-0.452846836	NA	NA	6.964941569	NA	+	NA	NA	NA	+	NA	NA	NA	NA	NA	NA	10	-1394.917696	2810.433217	5.190460722	0.000630851
8368	78.0392668	+	9.833146199	-1.515525919	0.749188586	NA	-0.006992027	NA	7.403052767	NA	NA	NA	NA	NA	+	NA	NA	NA	NA	NA	NA	10	-1394.922129	2810.442085	5.199328443	0.00062806
59620	79.3500268	+	9.900351702	NA	NA	NA	1.995852613	1.013042414	6.102793112	NA	NA	NA	+	NA	+	-3.068290568	1.266381953	NA	NA	NA	NA	12	-1392.796495	2810.445448	5.202691831	0.000627004
28888	73.48690382	+	12.3670674	-1.581570863	NA	-0.312445986	NA	-8.115780196	7.430656373	NA	NA	NA	NA	+	+	0.521604182	NA	NA	NA	NA	NA	12	-1392.802799	2810.458058	5.215301431	0.000623064
536792	73.7219069	+	12.23420159	-1.601692852	NA	-0.308469411	NA	-7.681098845	7.44555076	NA	NA	NA	NA	+	+	NA	NA	NA	NA	NA	0.050145511	12	-1392.805451	2810.463362	5.220605433	0.000621413
8408	78.26659128	+	9.815921901	-1.544403079	NA	-0.29773974	NA	0.496946571	7.429379297	NA	NA	NA	NA	NA	+	NA	NA	NA	NA	NA	NA	10	-1394.934119	2810.466064	5.223307974	0.000620574
10432	78.42400302	+	9.864125672	-1.51084769	0.512281274	-0.49980459	2.271712128	NA	7.403660381	NA	NA	NA	+	NA	+	NA	NA	NA	NA	NA	NA	12	-1392.806935	2810.466329	5.223572307	0.000620492
565704	73.91755292	+	14.36163018	-1.362534938	NA	NA	NA	-0.501453164	6.351033584	+	NA	NA	NA	NA	+	NA	1.138797554	NA	NA	NA	0.146794316	12	-1392.811979	2810.476418	5.23366105	0.00061737
63988	66.61929068	+	19.93162533	NA	NA	-0.59290807	2.300426761	-11.84985817	6.049258734	+	NA	NA	+	+	+	3.632082347	1.281464245	NA	NA	NA	NA	15	-1389.578004	2810.478322	5.235565442	0.000616783
176880	73.82878594	+	11.89566751	-1.36336289	4.850473106	NA	-0.069435601	-7.718472182	6.065298812	NA	+	NA	NA	+	+	NA	1.078735827	NA	-0.32538819	NA	NA	15	-1389.581573	2810.48546	5.242703885	0.000614585
581832	78.76811565	+	9.556996211	-1.371606903	NA	NA	NA	1.045677763	6.348231957	NA	NA	NA	NA	NA	+	-3.38415237	1.138943682	NA	NA	NA	0.149954126	12	-1392.818948	2810.490355	5.247598674	0.000613083
41396	74.89634381	+	14.16794522	NA	NA	-0.362874223	0.11823804	NA	6.018462369	+	NA	NA	NA	NA	+	NA	1.303075135	NA	NA	NA	NA	11	-1393.887241	2810.493828	5.251071774	0.000612019
565968	78.32792788	+	9.512866233	-1.309949036	4.602429963	NA	NA	0.396207809	6.065544054	NA	+	NA	NA	NA	+	NA	1.088161961	NA	NA	NA	0.030891223	13	-1391.756044	2810.509348	5.266591041	0.000607288
41712	78.3242308	+	9.508454318	-1.300418767	4.66511422	NA	-0.030484549	0.387690377	6.054942951	NA	+	NA	NA	NA	+	NA	1.085603118	NA	NA	NA	NA	13	-1391.756471	2810.510203	5.267446564	0.000607029
46548	69.91157126	+	16.88939922	NA	NA	-0.113067104	NA	-8.681065544	6.027523273	+	NA	+	NA	+	+	NA	1.313825474	NA	NA	NA	NA	13	-1391.756667	2810.510594	5.26783737	0.00060691
15608	74.27244093	+	12.27605813	-1.587169154	NA	-1.116070482	2.685425254	-7.339048684	7.396735234	NA	NA	+	+	+	+	NA	NA	NA	NA	NA	NA	14	-1390.680539	2810.514925	5.272168655	0.000605597
8356	78.52048523	+	10.1190211	NA	NA	NA	0.17703096	NA	7.339464863	NA	NA	NA	NA	NA	+	NA	NA	NA	NA	NA	NA	8	-1397.062949	2810.515086	5.272329703	0.000605548
567528	78.71272555	+	9.831509458	-1.357795406	NA	NA	2.028629479	0.629381094	6.398621437	NA	NA	NA	+	NA	+	NA	1.110585731	NA	NA	NA	0.148835676	13	-1391.760839	2810.518939	5.276182561	0.000604383
111584	69.35558834	+	16.4282908	-1.355641467	4.900913484	-0.473275009	NA	-8.851191332	6.006834004	+	+	NA	NA	+	+	NA	1.096037806	0.218263931	NA	NA	NA	16	-1388.509957	2810.522677	5.279920821	0.000603254
47872	74.20826175	+	11.96010543	-1.314958413	3.381632575	-0.565594087	1.437018502	-7.533974756	6.100745436	NA	+	NA	+	+	+	NA	1.094448125	NA	NA	NA	NA	16	-1388.511727	2810.526216	5.28345924	0.000602188
41448	73.94103057	+	14.37905739	-1.312442974	NA	NA	0.100146845	-0.480846021	6.335730666	+	NA	NA	NA	NA	+	NA	1.113273756	NA	NA	NA	NA	12	-1392.839131	2810.530722	5.287965201	0.000600833
41428	74.53514909	+	14.34896035	NA	NA	-0.366197951	NA	-0.632887983	6.007717128	+	NA	NA	NA	NA	+	NA	1.312281962	NA	NA	NA	NA	11	-1393.910161	2810.539668	5.296911551	0.000598151
28880	73.39037672	+	12.39629105	-1.560270703	0.666164524	NA	NA	-8.114955873	7.411673676	NA	NA	NA	NA	+	+	0.587585633	NA	NA	NA	NA	NA	12	-1392.84857	2810.549599	5.306842613	0.000595188
57576	78.76636924	+	9.599222097	-1.320466632	NA	NA	0.099291844	1.056689952	6.332379437	NA	NA	NA	NA	NA	+	-3.356811286	1.113086925	NA	NA	NA	NA	12	-1392.849031	2810.550522	5.307765327	0.000594914
536784	73.65530844	+	12.2458555	-1.585875137	0.656783595	NA	NA	-7.626845381	7.431027159	NA	NA	NA	NA	+	+	NA	NA	NA	NA	NA	0.064645195	12	-1392.849285	2810.551028	5.30827153	0.000594763
45556	69.93694642	+	16.89366245	NA	NA	-0.379226184	0.107212053	-8.728899502	6.020384893	+	NA	NA	NA	+	+	NA	1.300318226	NA	NA	NA	NA	13	-1391.77706	2810.551381	5.308624389	0.000594658
10672	73.94754373	+	14.58784819	-1.570434329	0.589095143	NA	1.984492002	NA	7.445425451	+	NA	NA	+	NA	+	NA	NA	NA	NA	NA	NA	12	-1392.854071	2810.560602	5.317845452	0.000591923
13020	74.0326521	+	12.21176231	NA	5.240836517	-0.474407541	NA	-7.884871595	6.959711635	NA	+	NA	NA	+	+	NA	NA	NA	NA	NA	NA	12	-1392.855297	2810.563053	5.320296656	0.000591198
47072	69.39362912	+	16.40243871	-1.353249596	5.049966819	-0.61719418	NA	-8.877045427	5.989061086	+	+	+	NA	+	+	NA	1.084965371	NA	NA	NA	NA	16	-1388.530513	2810.563788	5.321031684	0.000590981
43452	75.01761498	+	14.34940956	NA	0.626867468	-0.559495991	2.201802142	NA	6.006360479	+	NA	NA	+	NA	+	NA	1.282892932	NA	NA	NA	NA	13	-1391.784965	2810.56719	5.324433044	0.000589977
12528	73.66121149	+	12.25123387	-1.564434625	0.65717666	NA	0.003218106	-7.620469013	7.412662695	NA	NA	NA	NA	+	+	NA	NA	NA	NA	NA	NA	12	-1392.860142	2810.572743	5.32998663	0.000588341
178416	74.34085167	+	12.123459	-1.342772019	0.767321452	NA	1.791740256	-7.238267411	6.341104715	NA	NA	NA	+	+	+	NA	1.091210636	NA	-0.439289548	NA	NA	15	-1389.627211	2810.576736	5.333979983	0.000587167
57556	79.18278002	+	9.747170162	NA	NA	-0.369237608	NA	0.840664271	6.002631653	NA	NA	NA	NA	NA	+	-3.195048879	1.313207686	NA	NA	NA	NA	11	-1393.929612	2810.57857	5.335813119	0.000586629
106656	78.36817494	+	9.709902361	-1.229613327	0.632818657	-0.31004855	NA	NA	6.235100047	NA	NA	NA	NA	NA	+	NA	1.143567758	0.23204599	NA	NA	NA	12	-1392.865182	2810.582824	5.340067203	0.000585383
310520	74.40543608	+	12.17829174	-1.380732205	NA	-0.974235912	2.741742062	-7.367949824	6.218565199	NA	NA	+	+	+	+	NA	1.124976278	NA	NA	0.36713883	NA	16	-1388.542171	2810.587105	5.344348358	0.000584131
46080	69.38558383	+	16.41314624	-1.35009556	4.955324569	-0.474650582	-0.012201044	-8.841593045	6.001552142	+	+	NA	NA	+	+	NA	1.089934506	NA	NA	NA	NA	16	-1388.544137	2810.591036	5.348279473	0.000582984
537552	69.00911033	+	16.62022369	-1.62575202	4.796347373	NA	NA	-8.716811923	7.144235958	+	+	NA	NA	+	+	NA	NA	NA	NA	NA	-0.040476152	14	-1390.718759	2810.591364	5.348607063	0.000582888
570336	69.38740289	+	16.41524631	-1.34899844	4.94513732	-0.475374964	NA	-8.838864373	6.002315014	+	+	NA	NA	+	+	NA	1.088698491	NA	NA	NA	-0.004341105	16	-1388.544414	2810.59159	5.3488337	0.000582822
61924	66.32113952	+	19.763305	NA	NA	NA	0.117621471	-12.07651056	6.070326763	+	NA	NA	NA	+	+	3.588520133	1.283370917	NA	NA	NA	NA	13	-1391.800175	2810.597611	5.35485466	0.00058107
586448	73.53694181	+	12.06309776	-1.356944547	4.641951749	NA	NA	-8.228150826	6.076557261	NA	+	NA	NA	+	+	0.604579265	1.078885793	NA	NA	NA	0.035362603	15	-1389.637689	2810.597693	5.35493643	0.000581047
13296	69.00414147	+	16.62549624	-1.638924291	4.746909535	NA	0.013110183	-8.71788759	7.159079218	+	+	NA	NA	+	+	NA	NA	NA	NA	NA	NA	14	-1390.7226	2810.599047	5.356290471	0.000580653
10488	78.61173285	+	9.919470751	-1.539213437	NA	-0.517348576	2.416332095	0.681800889	7.439302157	NA	NA	NA	+	NA	+	NA	NA	NA	NA	NA	NA	12	-1392.873724	2810.599907	5.35715036	0.000580404
62192	73.53542657	+	12.06005902	-1.346258198	4.698276858	NA	-0.021939565	-8.231969455	6.066298083	NA	+	NA	NA	+	+	0.607006289	1.07524466	NA	NA	NA	NA	15	-1389.639854	2810.602023	5.359266317	0.00057979
41420	74.44044238	+	14.32507655	NA	0.821800497	NA	NA	-0.701372065	6.013170244	+	NA	NA	NA	NA	+	NA	1.28354456	NA	NA	NA	NA	11	-1393.941526	2810.602397	5.359640619	0.000579682
42144	78.36631207	+	9.715515138	-1.221012394	0.612827545	-0.118963043	NA	NA	6.245715771	NA	NA	+	NA	NA	+	NA	1.141641618	NA	NA	NA	NA	12	-1392.876591	2810.605641	5.362884823	0.000578742
47852	74.51051949	+	12.16564401	NA	3.33744087	NA	1.110515973	-7.496134292	5.890822742	NA	+	NA	+	+	+	NA	1.251811149	NA	NA	NA	NA	14	-1390.728144	2810.610135	5.367378466	0.000577443
569812	69.9235687	+	16.8849013	NA	NA	-0.381145565	NA	-8.750717921	6.011667192	+	NA	NA	NA	+	+	NA	1.309437792	NA	NA	NA	0.006817535	13	-1391.810047	2810.617354	5.374597439	0.000575363
570096	73.81375932	+	11.9080778	-1.36102076	4.663410692	NA	-0.021454523	-7.724332944	6.07470733	NA	+	NA	NA	+	+	NA	1.079542441	NA	NA	NA	0.035673798	15	-1389.649048	2810.62041	5.37765353	0.000574484
309504	74.32990759	+	12.15490992	-1.35634357	0.386586791	-0.608950904	2.44262784	-7.346010328	6.200632734	NA	NA	NA	+	+	+	NA	1.139866481	NA	NA	0.384977537	NA	16	-1388.561216	2810.625195	5.382438033	0.000573112
41388	74.83938101	+	14.09327415	NA	0.877337506	NA	-0.050096064	NA	6.006585708	+	NA	NA	NA	NA	+	NA	1.285876259	NA	NA	NA	NA	11	-1393.957444	2810.634234	5.391477876	0.000570527
303288	78.37202453	+	9.705275346	-1.294243827	NA	-0.357656039	0.136989329	NA	6.224028664	NA	NA	NA	NA	NA	+	NA	1.155366567	NA	NA	0.225921716	NA	12	-1392.892187	2810.636833	5.394076401	0.000569786
9100	74.67247702	+	13.90186745	NA	4.771057959	NA	NA	NA	7.033062104	+	+	NA	NA	NA	+	NA	NA	NA	NA	NA	NA	10	-1395.020994	2810.639815	5.397058179	0.000568937
44468	75.09814611	+	14.42577595	NA	NA	-0.997428659	2.614267708	NA	6.026647103	+	NA	+	+	NA	+	NA	1.272003442	NA	NA	NA	NA	13	-1391.82152	2810.640301	5.397544344	0.000568799
41184	78.45518338	+	9.73893157	-1.226687613	0.649627212	-0.310789304	NA	0.342613645	6.233838149	NA	NA	NA	NA	NA	+	NA	1.135900614	NA	NA	NA	NA	12	-1392.898444	2810.649348	5.406591403	0.000566232
41152	78.38286898	+	9.704210708	-1.223571922	0.703606552	-0.310341121	-0.038625902	NA	6.227016795	NA	NA	NA	NA	NA	+	NA	1.138504742	NA	NA	NA	NA	12	-1392.900642	2810.653743	5.410986592	0.000564989
58080	78.73412555	+	9.268269507	-1.305816501	4.966060032	-0.459871841	NA	0.972657331	5.985190811	NA	+	NA	NA	NA	+	-3.404006479	1.099290725	NA	NA	NA	NA	14	-1390.750036	2810.653919	5.411162089	0.000564939
174252	78.91561573	+	9.98960383	NA	0.968253866	NA	1.797958665	NA	6.044672759	NA	NA	NA	+	NA	+	NA	1.271855433	NA	-0.353400486	NA	NA	12	-1392.902792	2810.658043	5.415286232	0.000563776
13260	69.72026773	+	16.62251761	NA	4.798187634	NA	NA	-8.713738926	7.031935989	+	+	NA	NA	+	+	NA	NA	NA	NA	NA	NA	12	-1392.90304	2810.65854	5.415783012	0.000563636
62428	66.49690799	+	19.18655962	NA	4.943969183	-0.501893362	NA	-12.21466606	5.721159019	+	+	NA	NA	+	+	3.513757743	1.270071038	NA	NA	NA	NA	15	-1389.669113	2810.660541	5.417784208	0.000563072
586180	66.32367518	+	19.73962545	NA	NA	NA	NA	-12.08600408	6.062871824	+	NA	NA	NA	+	+	3.571890657	1.296758921	NA	NA	NA	0.027925564	13	-1391.837882	2810.673024	5.430267453	0.000559568
57548	78.9958739	+	9.813189969	NA	0.80808106	NA	NA	0.735730548	6.009169319	NA	NA	NA	NA	NA	+	-3.072727363	1.284590917	NA	NA	NA	NA	11	-1393.977083	2810.673512	5.430755362	0.000559432
571876	70.17636668	+	17.0279859	NA	NA	NA	1.950286986	-8.279253428	6.113981592	+	NA	NA	+	+	+	NA	1.267524016	NA	NA	NA	0.031945064	14	-1390.761761	2810.677368	5.434611405	0.000558354
43708	78.94828821	+	9.778027611	NA	3.213538471	-0.57945475	1.551528548	NA	5.833549052	NA	+	NA	+	NA	+	NA	1.275009719	NA	NA	NA	NA	13	-1391.840805	2810.67887	5.43611344	0.000557935
8388	78.60193693	+	10.10816429	NA	NA	NA	NA	0.349595411	7.337432548	NA	NA	NA	NA	NA	+	NA	NA	NA	NA	NA	NA	8	-1397.146519	2810.682227	5.439470106	0.000556999
14580	74.66593806	+	12.50118335	NA	NA	-0.561372111	2.368090191	-7.301554753	7.319032304	NA	NA	NA	+	+	+	NA	NA	NA	NA	NA	NA	12	-1392.917764	2810.687988	5.445231089	0.000555397
14048	73.5701719	+	11.96778891	-1.589654418	5.359661878	-0.668471481	NA	-7.893841499	7.055747194	NA	+	+	NA	+	+	NA	NA	NA	NA	NA	NA	14	-1390.77291	2810.699666	5.456909858	0.000552164
833784	74.35368501	+	12.16540394	-1.396902042	NA	-0.616830654	2.543463909	-7.324044582	6.24065055	NA	NA	NA	+	+	+	NA	1.147339238	NA	NA	0.383517318	0.071957525	16	-1388.598491	2810.699745	5.456988562	0.000552142
307448	73.91629236	+	12.16267189	-1.342866365	NA	-0.37280982	0.131224971	-7.727252043	6.232436854	NA	NA	NA	NA	+	+	NA	1.146909603	NA	NA	0.240090575	NA	14	-1390.773201	2810.700247	5.457490945	0.000552003
325880	74.09656902	+	12.31221165	-1.372531265	NA	-0.623569755	2.550744982	-7.794218441	6.226507671	NA	NA	NA	+	+	+	0.565622326	1.139329111	NA	NA	0.390499495	NA	16	-1388.601263	2810.705289	5.462532457	0.000550613
25296	78.38452315	+	9.4247821	-1.596097945	4.803135264	NA	NA	1.050193489	7.147515115	NA	+	NA	NA	NA	+	-3.412637507	NA	NA	NA	NA	NA	12	-1392.926777	2810.706012	5.463255637	0.000550414
571632	74.30437414	+	12.12937445	-1.369597486	0.555933613	NA	1.81211256	-7.265476361	6.365779112	NA	NA	NA	+	+	+	NA	1.105366912	NA	NA	NA	0.147947991	15	-1389.697759	2810.717833	5.475076431	0.000547171
10660	74.62036676	+	14.67398591	NA	NA	NA	2.13490488	NA	7.366747325	+	NA	NA	+	NA	+	NA	NA	NA	NA	NA	NA	10	-1395.060433	2810.718691	5.475934817	0.000546936
537312	73.57792126	+	11.97674107	-1.557093629	5.273186944	-0.456218769	NA	-7.827798903	7.053033925	NA	+	NA	NA	+	+	NA	NA	NA	NA	NA	-0.089667672	14	-1390.785846	2810.725539	5.482782311	0.000545067
14832	69.20438865	+	17.18166301	-1.61805566	0.513196082	NA	1.918125279	-8.300599492	7.453758417	+	NA	NA	+	+	+	NA	NA	NA	NA	NA	NA	14	-1390.786715	2810.727276	5.484519179	0.000544594
29144	65.54568473	+	19.80038108	-1.602305363	NA	-0.313641413	NA	-12.00021415	7.439382795	+	NA	NA	NA	+	+	3.388620893	NA	NA	NA	NA	NA	13	-1391.866578	2810.730417	5.487660237	0.000543739
107424	74.40971724	+	13.66609893	-1.301361457	4.860758029	-0.451504468	NA	NA	5.99620713	+	+	NA	NA	NA	+	NA	1.105525812	0.190464343	NA	NA	NA	14	-1390.789528	2810.732902	5.490145323	0.000543064
78560	73.5548883	+	11.97852709	-1.59113215	5.165889152	-0.445839387	NA	-7.838524476	7.091336725	NA	+	NA	NA	+	+	NA	NA	0.143651984	NA	NA	NA	14	-1390.791558	2810.736962	5.494205877	0.000541962
29408	73.31112148	+	12.1153204	-1.582576029	5.195177915	-0.447089152	NA	-8.306949826	7.083941248	NA	+	NA	NA	+	+	0.565347903	NA	NA	NA	NA	NA	14	-1390.795533	2810.744912	5.502155178	0.000539812
12516	74.17107512	+	12.52096618	NA	NA	NA	0.169880421	-7.615081503	7.339315486	NA	NA	NA	NA	+	+	NA	NA	NA	NA	NA	NA	10	-1395.074474	2810.746775	5.504018478	0.00053931
110816	73.95490399	+	12.13042912	-1.280082504	0.550522793	-0.32577082	NA	-7.724330979	6.251885878	NA	NA	NA	NA	+	+	NA	1.135287435	0.259175343	NA	NA	NA	14	-1390.799712	2810.753269	5.510512735	0.000537561
41952	74.13229856	+	13.82290929	-1.294147681	4.897676479	-0.453391269	NA	-0.527901952	5.992223009	+	+	NA	NA	NA	+	NA	1.100209099	NA	NA	NA	NA	14	-1390.803514	2810.760875	5.518118465	0.000535521
13056	73.5738131	+	11.98161109	-1.586686653	5.156868951	-0.447811568	0.029477322	-7.826171311	7.087072838	NA	+	NA	NA	+	+	NA	NA	NA	NA	NA	NA	14	-1390.804499	2810.762843	5.520086826	0.000534994
43952	74.31882875	+	14.07037197	-1.328482159	3.004818119	NA	1.298300016	NA	6.194018603	+	+	NA	+	NA	+	NA	1.075646846	NA	NA	NA	NA	14	-1390.808535	2810.770916	5.528159405	0.000532839
569568	73.97562937	+	12.11603369	-1.311125713	0.567711573	-0.318453608	NA	-7.720314974	6.269439549	NA	NA	NA	NA	+	+	NA	1.142906953	NA	NA	NA	0.122565925	14	-1390.80894	2810.771726	5.528969133	0.000532623
42912	74.44750045	+	13.64365923	-1.29860226	4.959529596	-0.536139979	NA	NA	5.984826847	+	+	+	NA	NA	+	NA	1.097068519	NA	NA	NA	NA	14	-1390.811029	2810.775905	5.533148149	0.000531512
10928	78.15795773	+	9.70265649	-1.558692466	3.274303103	NA	1.29525251	NA	7.258292956	NA	+	NA	+	NA	+	NA	NA	NA	NA	NA	NA	12	-1392.963302	2810.779064	5.536307256	0.000530673
41920	74.43108895	+	13.65375139	-1.296671622	4.91630776	-0.452566152	-0.01745076	NA	5.990698151	+	+	NA	NA	NA	+	NA	1.100518735	NA	NA	NA	NA	14	-1390.815141	2810.784128	5.541371073	0.000529331
10406	87.41705248	+	NA	-1.610552578	NA	NA	2.062473216	NA	7.475686867	NA	NA	NA	+	NA	+	NA	NA	NA	NA	NA	NA	9	-1396.149346	2810.786498	5.543741117	0.000528704
10728	73.75623042	+	14.76050109	-1.598723783	NA	NA	2.127732102	-0.296371775	7.487383272	+	NA	NA	+	NA	+	NA	NA	NA	NA	NA	NA	12	-1392.967648	2810.787755	5.544998612	0.000528372
14592	74.16687826	+	12.24683312	-1.557868149	0.420100343	-0.510297065	2.227789502	-7.283390661	7.411696875	NA	NA	NA	+	+	+	NA	NA	NA	NA	NA	NA	14	-1390.817534	2810.788914	5.546157772	0.000528066
9168	73.71754936	+	14.04588149	-1.58439195	4.737430301	NA	NA	-0.465954434	7.154893452	+	+	NA	NA	NA	+	NA	NA	NA	NA	NA	NA	12	-1392.969307	2810.791074	5.548317117	0.000527496
8424	78.20809358	+	9.87656294	-1.55545503	NA	NA	0.142869209	0.537210173	7.456326403	NA	NA	NA	NA	NA	+	NA	NA	NA	NA	NA	NA	10	-1395.097926	2810.793679	5.550922457	0.000526809
305340	78.99513641	+	9.978686703	NA	0.630552989	-0.615498966	2.408336105	NA	5.915269103	NA	NA	NA	+	NA	+	NA	1.317791424	NA	NA	0.319763711	NA	13	-1391.904249	2810.805757	5.563000822	0.000523637
9888	78.08757412	+	9.490223044	-1.53842395	5.270091002	-0.596356962	NA	NA	7.063788748	NA	+	+	NA	NA	+	NA	NA	NA	NA	NA	NA	12	-1392.97854	2810.809538	5.566781591	0.000522648
63728	74.04228483	+	12.28611948	-1.320810998	0.575895626	NA	1.805086517	-7.745043318	6.340694802	NA	NA	NA	+	+	+	0.584696194	1.08686671	NA	NA	NA	NA	15	-1389.743787	2810.809888	5.567131072	0.000522557
9136	73.98138234	+	13.90247506	-1.586763994	4.726087694	NA	0.008346713	NA	7.155846604	+	+	NA	NA	NA	+	NA	NA	NA	NA	NA	NA	12	-1392.978807	2810.810074	5.567317433	0.000522508
43244	78.96240191	+	10.03334557	NA	0.800363866	NA	1.815879808	0.352245365	6.049507497	NA	NA	NA	+	NA	+	NA	1.265625486	NA	NA	NA	NA	12	-1392.979601	2810.81166	5.568903666	0.000522094
43508	74.73934216	+	14.58330644	NA	NA	-0.582584688	2.366206892	-0.479284222	6.044724326	+	NA	NA	+	NA	+	NA	1.285182492	NA	NA	NA	NA	13	-1391.908642	2810.814545	5.571788099	0.000521341
46304	73.9829614	+	12.12579911	-1.271192979	0.541458178	-0.172793205	NA	-7.670042161	6.259581437	NA	NA	+	NA	+	+	NA	1.131541595	NA	NA	NA	NA	14	-1390.83046	2810.814767	5.572010396	0.000521284
61664	73.69009145	+	12.28406941	-1.269056238	0.580267231	-0.32707943	NA	-8.246798558	6.247731134	NA	NA	NA	NA	+	+	0.636970624	1.127990732	NA	NA	NA	NA	14	-1390.834433	2810.822711	5.579954671	0.000519217
42140	78.71778177	+	9.916422749	NA	0.736024034	-0.127149857	NA	NA	5.98243089	NA	NA	+	NA	NA	+	NA	1.305417177	NA	NA	NA	NA	11	-1394.054236	2810.827819	5.585062009	0.000517893
74400	78.06095703	+	9.501219103	-1.539604275	5.120213799	-0.424887106	NA	NA	7.091414234	NA	+	NA	NA	NA	+	NA	NA	0.115929161	NA	NA	NA	12	-1392.988786	2810.830031	5.587274107	0.00051732
45548	69.90846946	+	16.81132758	NA	0.810146909	NA	-0.04738091	-8.67078946	6.014731868	+	NA	NA	NA	+	+	NA	1.282737169	NA	NA	NA	NA	13	-1391.917236	2810.831732	5.588975326	0.00051688
8928	78.15837029	+	9.535614058	-1.5392415	5.136368144	-0.425494949	NA	0.431501011	7.086608069	NA	+	NA	NA	NA	+	NA	NA	NA	NA	NA	NA	12	-1392.989756	2810.83197	5.589213611	0.000516819
536808	73.69217618	+	12.27446986	-1.621559288	NA	NA	0.134486386	-7.583984065	7.480049305	NA	NA	NA	NA	+	+	NA	NA	NA	NA	NA	0.073684737	12	-1392.990973	2810.834405	5.591648337	0.00051619
106652	78.72650185	+	9.911859334	NA	0.764440678	-0.339365434	NA	NA	5.968288311	NA	NA	NA	NA	NA	+	NA	1.306878609	0.199540572	NA	NA	NA	11	-1394.059094	2810.837534	5.5947776	0.000515383
569804	69.91437647	+	16.82001356	NA	0.749151191	NA	NA	-8.663446389	6.023922725	+	NA	NA	NA	+	+	NA	1.284465082	NA	NA	NA	0.024696665	13	-1391.920442	2810.838144	5.595387507	0.000515226
28904	73.45219071	+	12.4129146	-1.593893144	NA	NA	0.135008348	-8.027769319	7.458813215	NA	NA	NA	NA	+	+	0.536290118	NA	NA	NA	NA	NA	12	-1392.99542	2810.843299	5.600542169	0.0005139
45312	73.98126845	+	12.11939626	-1.273177568	0.611193538	-0.32639806	-0.028356858	-7.716963353	6.244902793	NA	NA	NA	NA	+	+	NA	1.128914777	NA	NA	NA	NA	14	-1390.846237	2810.84632	5.603563305	0.000513124
8896	78.07187026	+	9.503912729	-1.536074086	5.119753144	-0.426356647	0.018106634	NA	7.087474472	NA	+	NA	NA	NA	+	NA	NA	NA	NA	NA	NA	12	-1392.99773	2810.847919	5.605162301	0.000512714
57796	75.85401254	+	13.07340593	NA	NA	NA	NA	0.028682957	6.051890007	+	NA	NA	NA	NA	+	-2.231320783	1.297114502	NA	NA	NA	NA	11	-1394.065787	2810.85092	5.608163732	0.000511945
29136	65.50918433	+	19.77507566	-1.58253724	0.641518134	NA	NA	-11.96776908	7.422130659	+	NA	NA	NA	+	+	3.431042907	NA	NA	NA	NA	NA	13	-1391.928756	2810.854773	5.612016258	0.00051096
536772	74.17262266	+	12.48490282	NA	NA	NA	NA	-7.632975318	7.314048002	NA	NA	NA	NA	+	+	NA	NA	NA	NA	NA	-0.089524865	10	-1395.135233	2810.868293	5.625536418	0.000507517
539112	69.18949771	+	17.24104538	-1.671218558	NA	NA	2.04763861	-8.278166725	7.513749094	+	NA	NA	+	+	+	NA	NA	NA	NA	NA	0.082019783	14	-1390.857881	2810.869609	5.626852559	0.000507184
28868	73.81630101	+	12.67370519	NA	NA	NA	NA	-8.290794378	7.337187253	NA	NA	NA	NA	+	+	0.772469039	NA	NA	NA	NA	NA	10	-1395.136909	2810.871645	5.628888407	0.000506668
272824	73.95722302	+	14.67331314	-1.628084986	NA	-0.578174222	2.681142305	NA	7.395374317	+	NA	NA	+	NA	+	NA	NA	NA	NA	0.342190182	NA	13	-1391.937924	2810.873108	5.630351136	0.000506297
48112	69.47893038	+	16.6838254	-1.381020037	3.189173505	NA	1.167826885	-8.471378888	6.19576916	+	+	NA	+	+	+	NA	1.064904564	NA	NA	NA	NA	16	-1388.687748	2810.878259	5.63550282	0.000504995
41148	78.73682993	+	9.904054205	NA	0.839054356	-0.339251175	-0.044486514	NA	5.960853917	NA	NA	NA	NA	NA	+	NA	1.302406762	NA	NA	NA	NA	11	-1394.083297	2810.88594	5.643183828	0.000503059
532680	78.20630155	+	9.835081503	-1.588063303	NA	NA	NA	0.519405168	7.473834171	NA	NA	NA	NA	NA	+	NA	NA	NA	NA	NA	0.064672356	10	-1395.145588	2810.889001	5.646244953	0.00050229
30968	73.96576003	+	12.39006773	-1.574824676	NA	-0.52513762	2.340859793	-7.678054517	7.440164548	NA	NA	NA	+	+	+	0.505283542	NA	NA	NA	NA	NA	14	-1390.868226	2810.890297	5.6475409	0.000501964
41180	78.77792475	+	9.927343726	NA	0.780164854	-0.340043461	NA	0.184409532	5.967543721	NA	NA	NA	NA	NA	+	NA	1.300018168	NA	NA	NA	NA	11	-1394.086016	2810.891377	5.648620825	0.000501693
538872	74.19399705	+	12.26169468	-1.592022478	NA	-0.521778015	2.339777599	-7.256663046	7.452570433	NA	NA	NA	+	+	+	NA	NA	NA	NA	NA	0.041651604	14	-1390.872253	2810.898352	5.65559508	0.000499947
42168	78.41491076	+	9.704406886	-1.251507727	NA	-0.086716147	0.076610196	NA	6.288607763	NA	NA	+	NA	NA	+	NA	1.144157064	NA	NA	NA	NA	12	-1393.025679	2810.903818	5.661061237	0.000498582
588008	74.09862945	+	12.28384019	-1.39704607	NA	NA	1.950527488	-7.66586652	6.408743194	NA	NA	NA	+	+	+	0.52601724	1.103746234	NA	NA	NA	0.154941088	15	-1389.793665	2810.909644	5.666887611	0.000497132
276984	69.17250134	+	17.28099958	-1.674084924	NA	-0.588685415	2.608571967	-8.377060677	7.396117974	+	NA	NA	+	+	+	NA	NA	NA	NA	0.352664321	NA	15	-1389.795799	2810.913912	5.671155822	0.000496072
42200	78.50928929	+	9.724761904	-1.258614814	NA	-0.054611709	NA	0.466080633	6.285987898	NA	NA	+	NA	NA	+	NA	1.149177817	NA	NA	NA	NA	12	-1393.031943	2810.916344	5.673587881	0.000495469
26856	78.7679522	+	9.783385767	-1.6048827	NA	NA	2.092609435	1.273163113	7.48306827	NA	NA	NA	+	NA	+	-3.321529267	NA	NA	NA	NA	NA	12	-1393.032646	2810.917751	5.674994421	0.000495121
553160	73.45826478	+	12.36820614	-1.628458748	NA	NA	NA	-8.029445957	7.478439319	NA	NA	NA	NA	+	+	0.505443729	NA	NA	NA	NA	0.071927514	12	-1393.034214	2810.920887	5.678130579	0.000494345
44224	78.77769976	+	9.760612025	-1.250617097	0.564443339	-1.017209476	2.47322167	NA	6.245162278	NA	NA	+	+	NA	+	NA	1.102563522	NA	NA	NA	NA	14	-1390.885061	2810.923968	5.68121105	0.000493584
48628	70.31456304	+	17.04865175	NA	NA	-1.044667896	2.559011625	-8.427283078	6.026111003	+	NA	+	+	+	+	NA	1.268627249	NA	NA	NA	NA	15	-1389.810209	2810.942732	5.699975864	0.000488975
565464	78.53162739	+	9.700930889	-1.303385624	NA	-0.322783363	NA	0.431977566	6.2904775	NA	NA	NA	NA	NA	+	NA	1.157844595	NA	NA	NA	0.122318195	12	-1393.050446	2810.95335	5.71059378	0.000486386
174272	78.72276673	+	9.738758075	-1.257546758	0.717134674	-0.531568345	2.183314682	NA	6.265989613	NA	NA	NA	+	NA	+	NA	1.12392489	NA	-0.423548309	NA	NA	14	-1390.900867	2810.95558	5.712823141	0.000485844
47612	70.24538686	+	16.97116291	NA	0.560411885	-0.571176405	2.14250883	-8.392402325	6.011532003	+	NA	NA	+	+	+	NA	1.280979059	NA	NA	NA	NA	15	-1389.819404	2810.961121	5.718364728	0.0004845
59636	79.50410205	+	9.8513763	NA	NA	-0.582466663	2.334180534	1.002408274	6.039057018	NA	NA	NA	+	NA	+	-3.094993871	1.286474752	NA	NA	NA	NA	13	-1391.98348	2810.964221	5.721464256	0.000483749
15088	73.81492409	+	12.09620012	-1.609105107	3.448040384	NA	1.177094471	-7.438170888	7.24934606	NA	+	NA	+	+	+	NA	NA	NA	NA	NA	NA	14	-1390.908237	2810.97032	5.727563401	0.000482277
41208	78.53302846	+	9.738936016	-1.25996977	NA	-0.329524041	0.10178889	0.446761602	6.27815326	NA	NA	NA	NA	NA	+	NA	1.135708354	NA	NA	NA	NA	12	-1393.059296	2810.971051	5.728294238	0.0004821
306356	79.1210344	+	9.984504143	NA	NA	-0.936817529	2.745200433	NA	5.944055487	NA	NA	+	+	NA	+	NA	1.309212876	NA	NA	0.307257034	NA	13	-1391.990028	2810.977316	5.734559841	0.000480592
326136	66.03547833	+	19.86066341	-1.395589464	NA	-0.627499395	2.571262483	-11.73428222	6.241419017	+	NA	NA	+	+	+	3.475767606	1.132971344	NA	NA	0.391772178	NA	17	-1387.641322	2810.977936	5.735179073	0.000480444
172716	78.63003647	+	9.690295077	NA	4.786984581	NA	-0.074817254	NA	5.779466691	NA	+	NA	NA	NA	+	NA	1.264169753	NA	-0.235828968	NA	NA	12	-1393.063884	2810.980226	5.737469987	0.000479894
570584	74.00599213	+	12.1118461	-1.341920096	NA	-0.105500884	NA	-7.645807302	6.315739849	NA	NA	+	NA	+	+	NA	1.15522127	NA	NA	NA	0.130782818	14	-1390.914763	2810.983372	5.740615964	0.000479139
569592	74.00891046	+	12.13495394	-1.342159837	NA	-0.334363616	0.09362206	-7.690711084	6.309650108	NA	NA	NA	NA	+	+	NA	1.143165923	NA	NA	NA	0.129054188	14	-1390.929103	2811.012053	5.769296025	0.000472317
565964	78.65937254	+	9.727828579	NA	4.696136553	NA	NA	0.23455113	5.777254389	NA	+	NA	NA	NA	+	NA	1.24286584	NA	NA	NA	-0.084235797	12	-1393.083417	2811.019292	5.776535648	0.000470611
14820	69.92145775	+	17.24564522	NA	NA	NA	2.051422265	-8.261646435	7.366403524	+	NA	NA	+	+	+	NA	NA	NA	NA	NA	NA	12	-1393.084312	2811.021083	5.778326461	0.00047019
172208	78.32333232	+	9.716793113	-1.257874704	0.897421513	NA	-0.087422691	NA	6.264462255	NA	NA	NA	NA	NA	+	NA	1.125895967	NA	-0.282630489	NA	NA	12	-1393.090229	2811.032916	5.790159579	0.000467416
565456	78.38365445	+	9.754137372	-1.291531217	0.695173337	NA	NA	0.358100633	6.295531029	NA	NA	NA	NA	NA	+	NA	1.136899637	NA	NA	NA	0.136025769	12	-1393.093615	2811.03969	5.796933254	0.000465836
585944	73.75187234	+	12.25125886	-1.343953674	NA	-0.336571526	NA	-8.176889689	6.30155703	NA	NA	NA	NA	+	+	0.560688986	1.149772602	NA	NA	NA	0.127903034	14	-1390.943944	2811.041734	5.798977626	0.00046536
46328	74.01458069	+	12.140428	-1.298700581	NA	-0.146045224	0.073315833	-7.632795263	6.298101796	NA	NA	+	NA	+	+	NA	1.133110419	NA	NA	NA	NA	14	-1390.944211	2811.042268	5.799511943	0.000465235
41708	78.66061831	+	9.719124587	NA	4.670216376	NA	-0.039085972	0.217702695	5.783509415	NA	+	NA	NA	NA	+	NA	1.259772983	NA	NA	NA	NA	12	-1393.098707	2811.049874	5.807117142	0.00046347
62680	73.75230642	+	12.26404856	-1.298691766	NA	-0.119704066	NA	-8.116856287	6.293252482	NA	NA	+	NA	+	+	0.570683061	1.139218413	NA	NA	NA	NA	14	-1390.94827	2811.050386	5.807629666	0.000463351
305396	79.16068483	+	10.02332711	NA	NA	-0.639461646	2.588113229	0.478960366	5.952942063	NA	NA	NA	+	NA	+	NA	1.319954476	NA	NA	0.327158184	NA	13	-1392.029242	2811.055743	5.812986853	0.000462111
37600	74.13394215	+	11.61795147	-1.600966916	5.720029461	-0.544670209	NA	-7.870815876	3.861752762	NA	+	NA	NA	+	NA	NA	1.991443627	NA	NA	NA	NA	13	-1392.030325	2811.057911	5.8151547	0.000461611
12768	68.96218194	+	17.0429072	-1.576894061	0.573727277	-0.293946058	NA	-8.746708744	7.400125291	+	NA	NA	NA	+	+	NA	NA	NA	NA	NA	NA	13	-1392.031927	2811.061114	5.818357506	0.000460872
61688	73.746821	+	12.29156788	-1.299174314	NA	-0.34382911	0.094135922	-8.175617727	6.287710151	NA	NA	NA	NA	+	+	0.588552993	1.127477112	NA	NA	NA	NA	14	-1390.960775	2811.075397	5.8326405	0.000457593
586704	66.01462579	+	19.1119823	-1.378962808	4.535143658	NA	NA	-11.90462279	6.097589407	+	+	NA	NA	+	+	3.319093512	1.073937033	NA	NA	NA	0.038396879	16	-1388.796452	2811.095666	5.852909674	0.000452978
62448	66.01466712	+	19.10679178	-1.367351746	4.597557171	NA	-0.024892243	-11.90809598	6.086296709	+	+	NA	NA	+	+	3.321060483	1.070042099	NA	NA	NA	NA	16	-1388.798891	2811.100544	5.857787297	0.000451875
31224	65.8504866	+	19.99021964	-1.596567757	NA	-0.529097292	2.360483522	-11.64560172	7.449016903	+	NA	NA	+	+	+	3.435752577	NA	NA	NA	NA	NA	15	-1389.891068	2811.104451	5.861694333	0.000450993
44280	78.9451382	+	9.808170047	-1.280868604	NA	-1.008228669	2.614235588	0.585818722	6.288508448	NA	NA	+	+	NA	+	NA	1.100462228	NA	NA	NA	NA	14	-1390.977364	2811.108575	5.865818115	0.000450064
47868	74.62695891	+	12.13218709	NA	3.388732371	-0.592796192	1.442156972	-7.577354217	5.823119063	NA	+	NA	+	+	+	NA	1.271619767	NA	NA	NA	NA	15	-1389.89371	2811.109735	5.86697825	0.000449803
63984	66.07498252	+	19.74900627	-1.345057763	0.553763877	NA	1.827981914	-11.63623878	6.357986012	+	NA	NA	+	+	+	3.459721838	1.080154731	NA	NA	NA	NA	16	-1388.805713	2811.114188	5.871431843	0.000448803
41200	78.3799662	+	9.759560771	-1.249842637	0.760947728	NA	-0.044059122	0.346938193	6.267560748	NA	NA	NA	NA	NA	+	NA	1.121580295	NA	NA	NA	NA	12	-1393.137649	2811.127757	5.885000885	0.000445768
41444	74.49021598	+	14.39006248	NA	NA	NA	0.123530093	-0.585205706	6.062962287	+	NA	NA	NA	NA	+	NA	1.288366476	NA	NA	NA	NA	11	-1394.204428	2811.128202	5.885445182	0.000445669
29160	65.54036789	+	19.81710506	-1.615184007	NA	NA	0.127684764	-11.89774611	7.467566629	+	NA	NA	NA	+	+	3.391504536	NA	NA	NA	NA	NA	13	-1392.066623	2811.130506	5.887749116	0.000445156
33440	78.63579066	+	9.154713599	-1.549156588	5.669292101	-0.523817413	NA	NA	3.846089357	NA	+	NA	NA	NA	NA	NA	2.004660818	NA	NA	NA	NA	11	-1394.208631	2811.136608	5.893851279	0.0004438
303284	78.77362509	+	9.915374248	NA	NA	-0.386276962	0.151336781	NA	5.964399047	NA	NA	NA	NA	NA	+	NA	1.3240841	NA	NA	0.176839604	NA	11	-1394.213878	2811.147103	5.90434654	0.000441477
43264	78.80325401	+	9.802078766	-1.245051074	0.5155479	-0.529441788	2.204739432	0.525835884	6.269589977	NA	NA	NA	+	NA	+	NA	1.117943894	NA	NA	NA	NA	14	-1391.007556	2811.168957	5.926200901	0.000436679
571892	70.25740668	+	17.03756131	NA	NA	-0.591752397	2.293606849	-8.361587253	6.045978801	+	NA	NA	+	+	+	NA	1.281967168	NA	NA	NA	-0.003464714	15	-1389.925848	2811.17401	5.931253506	0.000435577
108736	78.68594157	+	9.758999348	-1.243541228	0.510471926	-0.527909972	2.190919742	NA	6.269040775	NA	NA	NA	+	NA	+	NA	1.122166286	0.109922444	NA	NA	NA	14	-1391.011769	2811.177383	5.934626672	0.000434843
57572	79.10739136	+	9.8171317	NA	NA	NA	0.123019642	0.87572579	6.058206694	NA	NA	NA	NA	NA	+	-3.1530695	1.289214255	NA	NA	NA	NA	11	-1394.229876	2811.179097	5.936340985	0.000434471
110812	74.36046059	+	12.29129042	NA	0.691167621	-0.356001736	NA	-7.769852288	5.973757886	NA	NA	NA	NA	+	+	NA	1.305450388	0.223940956	NA	NA	NA	13	-1392.094051	2811.185363	5.942606195	0.000433112
61920	65.8575244	+	19.61664595	-1.292457041	0.556085762	-0.328821207	NA	-12.0755033	6.264199054	+	NA	NA	NA	+	+	3.462294438	1.12167885	NA	NA	NA	NA	15	-1389.931999	2811.186312	5.94355595	0.000432906
8588	74.57080496	+	14.31092486	NA	0.883135449	NA	NA	NA	7.284526328	+	NA	NA	NA	NA	+	NA	NA	NA	NA	NA	NA	9	-1396.351658	2811.191121	5.948364597	0.000431867
8608	73.95386624	+	14.30280014	-1.527681372	0.652264787	-0.275715508	NA	NA	7.392171083	+	NA	NA	NA	NA	+	NA	NA	NA	NA	NA	NA	11	-1394.23799	2811.195327	5.952570498	0.000430959
588264	66.10174508	+	19.7717239	-1.420318704	NA	NA	1.968021253	-11.57355591	6.42449519	+	NA	NA	+	+	+	3.412602601	1.097189238	NA	NA	NA	0.155474675	16	-1388.846639	2811.19604	5.953283825	0.000430806
553416	65.53114652	+	19.78813434	-1.649534934	NA	NA	NA	-11.90658842	7.4875522	+	NA	NA	NA	+	+	3.367187287	NA	NA	NA	NA	0.072911778	13	-1392.099517	2811.196295	5.953538468	0.000430751
29664	65.74248264	+	19.20861084	-1.602662742	5.087485349	-0.446237118	NA	-12.00655713	7.099374364	+	+	NA	NA	+	+	3.297441556	NA	NA	NA	NA	NA	15	-1389.940212	2811.202737	5.959980955	0.000429366
58076	79.05794461	+	9.487896415	NA	4.981410392	-0.486474486	NA	0.765848241	5.709317064	NA	+	NA	NA	NA	+	-3.188333295	1.274771991	NA	NA	NA	NA	13	-1392.104047	2811.205354	5.962597244	0.000428804
61660	73.98624508	+	12.49893697	NA	0.717961279	-0.356896095	NA	-8.479688995	5.972077966	NA	NA	NA	NA	+	+	0.858343192	1.297860601	NA	NA	NA	NA	13	-1392.10581	2811.20888	5.966123176	0.000428049
46300	74.38200288	+	12.28615689	NA	0.673236492	-0.181441112	NA	-7.711312334	5.98509616	NA	NA	+	NA	+	+	NA	1.302229176	NA	NA	NA	NA	13	-1392.107359	2811.211979	5.969222179	0.000427386
565700	74.47829427	+	14.37757817	NA	NA	NA	NA	-0.606399477	6.054863915	+	NA	NA	NA	NA	+	NA	1.301966783	NA	NA	NA	0.026516528	11	-1394.246444	2811.212233	5.969476807	0.000427332
570332	70.01648992	+	16.37882657	NA	5.076853707	-0.513957732	NA	-8.831259506	5.697818776	+	+	NA	NA	+	+	NA	1.249107225	NA	NA	NA	-0.126284168	15	-1389.953745	2811.229803	5.987046795	0.000423594
29124	66.03215531	+	19.9679693	NA	NA	NA	NA	-12.10361727	7.344241208	+	NA	NA	NA	+	+	3.587692529	NA	NA	NA	NA	NA	11	-1394.258363	2811.236073	5.99331621	0.000422268
10412	78.6705943	+	10.17645449	NA	0.818206707	NA	1.909832854	NA	7.306866819	NA	NA	NA	+	NA	+	NA	NA	NA	NA	NA	NA	10	-1395.32239	2811.242607	5.999850368	0.000420891
567524	79.07088297	+	10.05048988	NA	NA	NA	2.015772658	0.483504629	6.104918649	NA	NA	NA	+	NA	+	NA	1.271857394	NA	NA	NA	0.029146713	12	-1393.195683	2811.243826	6.001069134	0.000420635
37320	69.59724082	+	16.67299222	-1.687285426	NA	NA	NA	-8.648538057	4.021609958	+	NA	NA	NA	+	NA	NA	2.114679572	NA	NA	NA	NA	11	-1394.262875	2811.245095	6.002338559	0.000420368
45308	74.3805352	+	12.27835786	NA	0.75707965	-0.356167907	-0.035617024	-7.765427398	5.967425295	NA	NA	NA	NA	+	+	NA	1.299715733	NA	NA	NA	NA	13	-1392.127181	2811.251622	6.008865094	0.000418998
176368	73.95593337	+	12.11751979	-1.309867915	0.821085106	NA	-0.081631962	-7.634112301	6.284308524	NA	NA	NA	NA	+	+	NA	1.115803991	NA	-0.312402585	NA	NA	14	-1391.049833	2811.253513	6.010756475	0.000418602
585936	73.65186941	+	12.28029599	-1.336998215	0.628319335	NA	NA	-8.163683748	6.312597067	NA	NA	NA	NA	+	+	0.619338481	1.129100473	NA	NA	NA	0.143266965	14	-1391.050519	2811.254885	6.012128527	0.000418315
42164	78.7869776	+	9.909660655	NA	NA	-0.089406455	0.09509107	NA	6.026434694	NA	NA	+	NA	NA	+	NA	1.313174962	NA	NA	NA	NA	11	-1394.267785	2811.254917	6.012160542	0.000418308
569564	74.38332123	+	12.28668801	NA	0.711694774	-0.356700797	NA	-7.758792293	5.972882918	NA	NA	NA	NA	+	+	NA	1.298474282	NA	NA	NA	0.003509478	13	-1392.129881	2811.257023	6.01426634	0.000417868
581828	79.11600665	+	9.784559693	NA	NA	NA	NA	0.861427349	6.050321051	NA	NA	NA	NA	NA	+	-3.170285711	1.303151763	NA	NA	NA	0.02870391	11	-1394.271205	2811.261755	6.018998944	0.000416881
44220	79.1302501	+	9.964072002	NA	0.701863914	-1.009274984	2.425610758	NA	5.974507707	NA	NA	+	+	NA	+	NA	1.27135307	NA	NA	NA	NA	13	-1392.133166	2811.263593	6.020836446	0.000416498
111580	69.99394427	+	16.39603407	NA	4.926223315	-0.500947055	NA	-8.849681561	5.719465243	+	+	NA	NA	+	+	NA	1.277153282	0.181727526	NA	NA	NA	15	-1389.971571	2811.265455	6.022698619	0.00041611
176876	74.25418461	+	12.07806996	NA	4.823896833	NA	-0.06942773	-7.759862706	5.781719754	NA	+	NA	NA	+	+	NA	1.260373771	NA	-0.262537791	NA	NA	14	-1391.056336	2811.266517	6.023760949	0.000415889
41948	74.66526065	+	13.83352568	NA	4.916738688	-0.480228341	NA	-0.655018306	5.718279734	+	+	NA	NA	NA	+	NA	1.274146365	NA	NA	NA	NA	13	-1392.134835	2811.26693	6.024173306	0.000415803
107420	75.02163684	+	13.63550652	NA	4.88572409	-0.478667731	NA	NA	5.720436078	+	+	NA	NA	NA	+	NA	1.27922529	0.156975895	NA	NA	NA	13	-1392.135661	2811.268582	6.025825675	0.00041546
174512	74.33870643	+	14.34868603	-1.324600939	0.79544408	NA	1.877527199	NA	6.340271656	+	NA	NA	+	NA	+	NA	1.093343825	NA	-0.407482228	NA	NA	14	-1391.057967	2811.26978	6.027023464	0.000415211
569828	69.9173717	+	16.90271136	NA	NA	NA	0.114685657	-8.633091865	6.070128745	+	NA	NA	NA	+	+	NA	1.28966637	NA	NA	NA	0.030811516	13	-1392.13719	2811.27164	6.028883633	0.000414825
178412	74.74538807	+	12.29439159	NA	0.901164885	NA	1.744394228	-7.292503281	6.051466891	NA	NA	NA	+	+	+	NA	1.269441906	NA	-0.374572588	NA	NA	14	-1391.059725	2811.273295	6.030538884	0.000414482
12792	68.9568795	+	17.10870139	-1.604457083	NA	-0.310050775	0.119339707	-8.721192858	7.439389714	+	NA	NA	NA	+	+	NA	NA	NA	NA	NA	NA	13	-1392.138082	2811.273425	6.030668521	0.000414455
569584	73.93470559	+	12.11891256	-1.340909551	0.664847585	NA	-0.032772907	-7.649725814	6.30900137	NA	NA	NA	NA	+	+	NA	1.130325379	NA	NA	NA	0.143342527	14	-1391.061027	2811.275901	6.033144526	0.000413942
586444	73.84513817	+	12.30453275	NA	4.738453955	NA	NA	-8.460518984	5.77788186	NA	+	NA	NA	+	+	0.846477387	1.239266024	NA	NA	NA	-0.083969243	14	-1391.062282	2811.27841	6.035653471	0.000413424
567544	78.86528735	+	9.797855945	-1.304102932	NA	-0.53906377	2.34079127	0.611368342	6.325065814	NA	NA	NA	+	NA	+	NA	1.130113364	NA	NA	NA	0.111855453	14	-1391.064932	2811.283711	6.040954543	0.000412329
42196	78.85548033	+	9.915382422	NA	NA	-0.051753662	NA	0.326142421	6.020896447	NA	NA	+	NA	NA	+	NA	1.32079311	NA	NA	NA	NA	11	-1394.287977	2811.2953	6.052543501	0.000409947
47068	70.0241827	+	16.37536451	NA	5.04357342	-0.611931568	NA	-8.868862166	5.706005341	+	+	+	NA	+	+	NA	1.267907332	NA	NA	NA	NA	15	-1389.987122	2811.296558	6.053801939	0.000409689
42908	75.04836693	+	13.619876	NA	4.954838286	-0.532338157	NA	NA	5.713207983	+	+	+	NA	NA	+	NA	1.272390205	NA	NA	NA	NA	13	-1392.15152	2811.300301	6.057544392	0.000408923
41916	75.03746939	+	13.6228883	NA	4.943003644	-0.479216071	-0.024283457	NA	5.715360309	+	+	NA	NA	NA	+	NA	1.275091602	NA	NA	NA	NA	13	-1392.152131	2811.301523	6.058766596	0.000408673
12756	69.64367806	+	17.10303009	NA	NA	-0.350800707	NA	-8.747541887	7.313554782	+	NA	NA	NA	+	+	NA	NA	NA	NA	NA	NA	11	-1394.292695	2811.304735	6.061978668	0.000408017
13784	68.92894387	+	17.10407759	-1.610094743	NA	-0.137394568	NA	-8.699821606	7.452563321	+	NA	+	NA	+	+	NA	NA	NA	NA	NA	NA	13	-1392.156368	2811.309996	6.06723976	0.000406946
62188	73.8502047	+	12.29602021	NA	4.70299286	NA	-0.030845472	-8.469809286	5.785263621	NA	+	NA	NA	+	+	0.842158175	1.255689629	NA	NA	NA	NA	14	-1391.078702	2811.311251	6.068494453	0.00040669
46076	70.01564633	+	16.38158778	NA	4.983196414	-0.501752279	-0.020205503	-8.843697261	5.714669701	+	+	NA	NA	+	+	NA	1.271971279	NA	NA	NA	NA	15	-1389.994477	2811.311268	6.068511072	0.000406687
11704	74.16557482	+	14.64095707	-1.572790359	NA	-1.070677848	2.75626114	NA	7.404974648	+	NA	+	+	NA	+	NA	NA	NA	NA	NA	NA	13	-1392.158425	2811.314111	6.071354357	0.000406109
58320	75.55115577	+	12.4503904	-1.34279215	4.570731825	NA	NA	0.20002184	6.076481468	+	+	NA	NA	NA	+	-2.474049708	1.076748047	NA	NA	NA	NA	14	-1391.081207	2811.316259	6.073502867	0.000405673
12748	69.64264677	+	17.02673156	NA	0.817582813	NA	NA	-8.666960384	7.289445019	+	NA	NA	NA	+	+	NA	NA	NA	NA	NA	NA	11	-1394.299586	2811.318519	6.075762159	0.000405215
174268	79.07901241	+	9.945991726	NA	0.831490944	-0.558785324	2.157441111	NA	5.992751282	NA	NA	NA	+	NA	+	NA	1.291557019	NA	-0.364825553	NA	NA	13	-1392.16067	2811.318601	6.075844219	0.000405199
48384	74.5007448	+	12.13550413	-1.299528288	0.478064326	-1.056842985	2.445587429	-7.392711762	6.260750843	NA	NA	+	+	+	+	NA	1.092498911	NA	NA	NA	NA	16	-1388.908254	2811.31927	6.076513023	0.000405063
570092	74.23425331	+	12.0875846	NA	4.772414785	NA	-0.0329311	-7.755818488	5.773620253	NA	+	NA	NA	+	+	NA	1.241004539	NA	NA	NA	-0.084084906	14	-1391.083652	2811.32115	6.078393798	0.000404682
8596	74.61273211	+	14.37057818	NA	NA	-0.334294625	NA	NA	7.314218621	+	NA	NA	NA	NA	+	NA	NA	NA	NA	NA	NA	9	-1396.423732	2811.335269	6.092512428	0.000401836
537048	68.92749809	+	17.09998877	-1.631882731	NA	-0.308214463	NA	-8.749293915	7.454056233	+	NA	NA	NA	+	+	NA	NA	NA	NA	NA	0.053428007	13	-1392.171552	2811.340365	6.09760821	0.000400813
15864	69.36075276	+	17.26410912	-1.617566721	NA	-1.11901054	2.698679366	-8.431812336	7.404344635	+	NA	+	+	+	+	NA	NA	NA	NA	NA	NA	15	-1390.015315	2811.352944	6.110187509	0.0003983
8342	87.15218064	+	NA	-1.579366443	NA	-0.310771971	NA	NA	7.423738998	NA	NA	NA	NA	NA	+	NA	NA	NA	NA	NA	NA	8	-1397.482455	2811.354099	6.111342563	0.00039807
41204	78.88248431	+	9.933601927	NA	NA	-0.363609357	0.123233676	0.305030818	6.012356909	NA	NA	NA	NA	NA	+	NA	1.305139613	NA	NA	NA	NA	11	-1394.317702	2811.354751	6.111994009	0.00039794
59880	75.44740872	+	13.26798702	-1.353931822	NA	NA	2.021958676	0.291238395	6.38951981	+	NA	NA	+	NA	+	-2.251260139	1.084073241	NA	NA	NA	NA	14	-1391.100489	2811.354825	6.112068259	0.000397926
178432	74.47340862	+	12.10703367	-1.307369068	0.638232431	-0.541843411	2.13907873	-7.299999265	6.283130795	NA	NA	NA	+	+	+	NA	1.115018385	NA	-0.449007577	NA	NA	16	-1388.926109	2811.35498	6.112223326	0.000397895
61680	73.65153034	+	12.28695738	-1.293214522	0.684493864	NA	-0.035973567	-8.168329441	6.2846708	NA	NA	NA	NA	+	+	0.631595677	1.112411802	NA	NA	NA	NA	14	-1391.101217	2811.356281	6.113524335	0.000397636
305600	74.3250101	+	14.4168631	-1.338092605	0.432070123	-0.599277195	2.51433941	NA	6.202871181	+	NA	NA	+	NA	+	NA	1.141195361	NA	NA	0.374377637	NA	15	-1390.021054	2811.364421	6.121664708	0.000396021
309500	74.76369801	+	12.31861023	NA	0.550278571	-0.628029872	2.369378146	-7.397055368	5.91895129	NA	NA	NA	+	+	+	NA	1.31632741	NA	NA	0.328866595	NA	15	-1390.022404	2811.367121	6.124364574	0.000395487
8334	87.07965537	+	NA	-1.555626528	0.72000316	NA	NA	NA	7.400932298	NA	NA	NA	NA	NA	+	NA	NA	NA	NA	NA	NA	8	-1397.491518	2811.372226	6.129469223	0.000394479
307968	73.76968327	+	11.88773719	-1.356609268	4.978666974	-0.500812238	0.028583994	-7.88559989	5.937243772	NA	+	NA	NA	+	+	NA	1.113484833	NA	NA	0.21405549	NA	16	-1388.936231	2811.375224	6.132467084	0.000393888
306616	74.37783989	+	14.46882104	-1.36399382	NA	-0.93095845	2.807148582	NA	6.224779649	+	NA	+	+	NA	+	NA	1.127670531	NA	NA	0.359384254	NA	15	-1390.02818	2811.378673	6.135916972	0.000393209
586200	65.87943364	+	19.61935742	-1.366102629	NA	-0.337510402	NA	-12.02664802	6.316861026	+	NA	NA	NA	+	+	3.402067409	1.143220555	NA	NA	NA	0.128364547	15	-1390.028759	2811.379832	6.137075572	0.000392981
10676	74.73926203	+	14.65978918	NA	NA	-0.5548232	2.458896328	NA	7.325068793	+	NA	NA	+	NA	+	NA	NA	NA	NA	NA	NA	11	-1394.332142	2811.38363	6.140873559	0.000392236
303808	78.28552507	+	9.415103499	-1.301638152	4.943423703	-0.478181098	0.014826395	NA	5.929960922	NA	+	NA	NA	NA	+	NA	1.123130445	NA	NA	0.199469934	NA	14	-1391.115979	2811.385803	6.143046785	0.00039181
62936	65.87515789	+	19.63658502	-1.32071985	NA	-0.119429208	NA	-11.96857885	6.308551672	+	NA	+	NA	+	+	3.413788362	1.132635602	NA	NA	NA	NA	15	-1390.032972	2811.388257	6.145500834	0.000391329
307444	74.36773862	+	12.33305894	NA	NA	-0.402301044	0.145934752	-7.7595701	5.962892668	NA	NA	NA	NA	+	+	NA	1.322207589	NA	NA	0.189027993	NA	13	-1392.197199	2811.391658	6.148901654	0.000390664
172204	78.67737782	+	9.927679059	NA	1.017249117	NA	-0.085983444	NA	5.994874708	NA	NA	NA	NA	NA	+	NA	1.292128678	NA	-0.226331421	NA	NA	11	-1394.338223	2811.395792	6.153035837	0.000389858
37840	69.65857131	+	16.16757686	-1.674358763	5.244088266	NA	NA	-8.711251705	3.909577777	+	+	NA	NA	+	NA	NA	1.990274325	NA	NA	NA	NA	13	-1392.204514	2811.406288	6.163531385	0.000387817
572664	74.52465033	+	12.14607169	-1.356456914	NA	-1.037538705	2.554732632	-7.363606601	6.314758923	NA	NA	+	+	+	+	NA	1.105780209	NA	NA	NA	0.112536533	16	-1388.952331	2811.407425	6.164668202	0.000387597
565480	78.46270611	+	9.75474644	-1.331693261	NA	NA	0.108048628	0.470855065	6.347114844	NA	NA	NA	NA	NA	+	NA	1.136900072	NA	NA	NA	0.145250418	12	-1393.279134	2811.410727	6.167970504	0.000386957
33160	74.5369574	+	13.96790602	-1.639423563	NA	NA	NA	NA	4.00373872	+	NA	NA	NA	NA	NA	NA	2.126890875	NA	NA	NA	NA	9	-1396.461677	2811.411159	6.168402318	0.000386874
63724	74.33830606	+	12.50914143	NA	0.73773683	NA	1.756025929	-7.990486396	6.055005044	NA	NA	NA	+	+	+	0.815742903	1.263225967	NA	NA	NA	NA	14	-1391.130587	2811.415021	6.172264419	0.000386127
8862	86.79269962	+	NA	-1.576333316	5.293271196	-0.444206298	NA	NA	7.070700703	NA	+	NA	NA	NA	+	NA	NA	NA	NA	NA	NA	10	-1395.41064	2811.419107	6.176350066	0.000385339
8908	78.44147315	+	9.881176381	NA	4.843334795	NA	NA	0.253962875	7.02448122	NA	+	NA	NA	NA	+	NA	NA	NA	NA	NA	NA	10	-1395.41099	2811.419806	6.177049562	0.000385205
61944	65.8840543	+	19.64924361	-1.321615982	NA	-0.344934838	0.087172823	-12.02104895	6.302385186	+	NA	NA	NA	+	+	3.425482235	1.121341445	NA	NA	NA	NA	15	-1390.04956	2811.421434	6.178677588	0.000384891
43948	74.93401811	+	14.0417962	NA	3.02096561	NA	1.283360387	NA	5.915725586	+	+	NA	+	NA	+	NA	1.253568764	NA	NA	NA	NA	13	-1392.212619	2811.422499	6.179742361	0.000384686
8876	78.38946974	+	9.861074243	NA	4.841196468	NA	0.003911252	NA	7.024598045	NA	+	NA	NA	NA	+	NA	NA	NA	NA	NA	NA	10	-1395.413926	2811.425678	6.182921054	0.000384075
537292	73.99762285	+	12.25247052	NA	5.049084766	NA	NA	-7.741815903	6.958101577	NA	+	NA	NA	+	+	NA	NA	NA	NA	NA	-0.203959474	12	-1393.290304	2811.433066	6.190309926	0.000382659
565460	78.88851972	+	9.902988665	NA	NA	-0.365977189	NA	0.288995959	6.001969031	NA	NA	NA	NA	NA	+	NA	1.315118192	NA	NA	NA	0.004642373	11	-1394.361415	2811.442176	6.199419264	0.00038092
141488	78.29801989	+	9.877426112	-1.555233569	0.810063642	NA	1.936789755	NA	7.438555362	NA	NA	NA	+	NA	+	NA	NA	NA	-0.388798501	NA	NA	12	-1393.298627	2811.449712	6.206955554	0.000379487
310516	74.85795774	+	12.35274126	NA	NA	-0.975176863	2.699870202	-7.405011845	5.942319152	NA	NA	+	+	+	+	NA	1.306219872	NA	NA	0.313605954	NA	15	-1390.065328	2811.452971	6.21021423	0.00037887
64760	74.27809464	+	12.29323384	-1.318873628	NA	-1.052391514	2.561847374	-7.822185136	6.295357354	NA	NA	+	+	+	+	0.555319928	1.091894091	NA	NA	NA	NA	16	-1388.975264	2811.453291	6.210534816	0.000378809
571628	74.7169424	+	12.30643443	NA	0.730571269	NA	1.757908096	-7.307239867	6.057890672	NA	NA	NA	+	+	+	NA	1.267590586	NA	NA	NA	0.025675616	14	-1391.150636	2811.455118	6.212361199	0.000378463
41196	78.70170911	+	9.953110378	NA	0.909327156	NA	-0.051826693	0.184820723	5.998484822	NA	NA	NA	NA	NA	+	NA	1.287903547	NA	NA	NA	NA	11	-1394.370509	2811.460364	6.217607648	0.000377472
537040	68.93074501	+	17.04261983	-1.617982897	0.621201231	NA	NA	-8.678798614	7.441953877	+	NA	NA	NA	+	+	NA	NA	NA	NA	NA	0.068281534	13	-1392.235597	2811.468455	6.225698142	0.000375948
565452	78.70972219	+	9.962706933	NA	0.842812014	NA	NA	0.199224298	6.007986924	NA	NA	NA	NA	NA	+	NA	1.288771883	NA	NA	NA	0.021010007	11	-1394.375112	2811.46957	6.226813486	0.000375738
43504	74.03601115	+	14.53219515	-1.306169357	0.62180053	NA	1.884326895	-0.44513181	6.339741378	+	NA	NA	+	NA	+	NA	1.089402234	NA	NA	NA	NA	14	-1391.15935	2811.472547	6.22979065	0.000375179
43968	74.45864295	+	14.04573609	-1.293168814	3.052436981	-0.554296545	1.608363698	NA	6.12335938	+	+	NA	+	NA	+	NA	1.098910834	NA	NA	NA	NA	15	-1390.075428	2811.473171	6.230414119	0.000375062
8632	73.93146398	+	14.38615785	-1.558498581	NA	-0.294112194	0.1316818	NA	7.436723174	+	NA	NA	NA	NA	+	NA	NA	NA	NA	NA	NA	11	-1394.378779	2811.476904	6.234147917	0.000374363
305656	74.10895866	+	14.58621755	-1.358480727	NA	-0.61569373	2.631262819	-0.354526647	6.232133581	+	NA	NA	+	NA	+	NA	1.140616401	NA	NA	0.379955469	NA	15	-1390.079085	2811.480484	6.237727185	0.000373693
43260	79.12618644	+	9.991099127	NA	0.658822741	-0.556698996	2.174505318	0.361179214	5.997919736	NA	NA	NA	+	NA	+	NA	1.285058369	NA	NA	NA	NA	13	-1392.243021	2811.483302	6.240545658	0.000373167
108732	79.04523094	+	9.961351809	NA	0.654973704	-0.55560594	2.165041308	NA	5.997789449	NA	NA	NA	+	NA	+	NA	1.287853456	0.076664926	NA	NA	NA	13	-1392.24482	2811.486901	6.244144138	0.000372496
310776	69.55985308	+	17.09857793	-1.411795773	NA	-0.977484872	2.755296339	-8.445641072	6.232587103	+	NA	+	+	+	+	NA	1.118407956	NA	NA	0.367010598	NA	17	-1387.897959	2811.49121	6.248453196	0.000371695
12784	68.94095488	+	17.04314903	-1.59530186	0.626150033	NA	-0.000139434	-8.671821916	7.422212881	+	NA	NA	NA	+	+	NA	NA	NA	NA	NA	NA	13	-1392.247734	2811.492729	6.249972622	0.000371412
9624	73.8801361	+	14.39223152	-1.563960989	NA	-0.065388857	NA	NA	7.45434072	+	NA	+	NA	NA	+	NA	NA	NA	NA	NA	NA	11	-1394.389047	2811.49744	6.254683387	0.000370539
10688	74.06521972	+	14.59206157	-1.542360048	0.464904609	-0.502401669	2.308777304	NA	7.413962832	+	NA	NA	+	NA	+	NA	NA	NA	NA	NA	NA	13	-1392.25686	2811.51098	6.268223741	0.000368038
178672	69.60157534	+	16.93835721	-1.374864794	0.730184418	NA	1.811758352	-8.289929345	6.35774417	+	NA	NA	+	+	+	NA	1.084374994	NA	-0.428190367	NA	NA	16	-1389.007696	2811.518155	6.275398162	0.000366721
325876	74.44609601	+	12.54171903	NA	NA	-0.649256506	2.522758006	-8.023164319	5.951161365	NA	NA	NA	+	+	+	0.790179032	1.318572509	NA	NA	0.335790816	NA	15	-1390.104728	2811.53177	6.289013158	0.000364233
48128	69.57353502	+	16.68511236	-1.345334191	3.238643716	-0.567823005	1.48516904	-8.556556978	6.123452179	+	+	NA	+	+	+	NA	1.088666414	NA	NA	NA	NA	17	-1387.918395	2811.532081	6.289324117	0.000364176
309760	69.51403306	+	17.04865544	-1.38887919	0.353500759	-0.612308117	2.464711398	-8.415111825	6.216865206	+	NA	NA	+	+	+	NA	1.133303767	NA	NA	0.385382206	NA	17	-1387.925789	2811.54687	6.304113269	0.000361493
8656	73.58849558	+	14.49301537	-1.542602187	0.707596721	NA	NA	-0.539563307	7.412391031	+	NA	NA	NA	NA	+	NA	NA	NA	NA	NA	NA	11	-1394.414979	2811.549305	6.306548229	0.000361053
25032	75.10287132	+	13.10797215	-1.605900028	NA	NA	NA	0.243424832	7.461867673	+	NA	NA	NA	NA	+	-2.446527704	NA	NA	NA	NA	NA	11	-1394.415474	2811.550294	6.307537227	0.000360875
174768	78.44432468	+	9.598821411	-1.312880535	3.273455206	NA	1.238811857	NA	6.173089128	NA	+	NA	+	NA	+	NA	1.086515147	NA	-0.380091064	NA	NA	14	-1391.199573	2811.552993	6.310236163	0.000360388
585960	73.71156822	+	12.28771374	-1.373768444	NA	NA	0.100695456	-8.081676325	6.359633012	NA	NA	NA	NA	+	+	0.565372713	1.128774196	NA	NA	NA	0.151714856	14	-1391.200012	2811.553869	6.311112802	0.00036023
172736	78.36004042	+	9.39523407	-1.279259545	5.134017238	-0.453146933	-0.061789842	NA	5.971453237	NA	+	NA	NA	NA	+	NA	1.10983913	NA	-0.284951331	NA	NA	14	-1391.200141	2811.554127	6.311370842	0.000360184
571648	74.435426	+	12.11639064	-1.324024395	0.42873159	-0.531308468	2.151587975	-7.323510827	6.303346394	NA	NA	NA	+	+	+	NA	1.124140257	NA	NA	NA	0.113239337	16	-1389.026751	2811.556264	6.313507346	0.000359799
8664	73.65282717	+	14.51819684	-1.567054891	NA	-0.297105417	NA	-0.476777634	7.435624153	+	NA	NA	NA	NA	+	NA	NA	NA	NA	NA	NA	11	-1394.418489	2811.556325	6.313568453	0.000359788
833780	74.80908098	+	12.34852857	NA	NA	-0.653279437	2.527029764	-7.355526003	5.945261061	NA	NA	NA	+	+	+	NA	1.311022705	NA	NA	0.340313293	-0.048177673	15	-1390.119038	2811.560389	6.317632712	0.000359058
176896	73.87107148	+	11.85608354	-1.333159393	5.187179381	-0.473906097	-0.05498596	-7.843120233	5.98179907	NA	+	NA	NA	+	+	NA	1.099314316	NA	-0.315650673	NA	NA	16	-1389.029059	2811.56088	6.318123837	0.000358969
46324	74.43230945	+	12.308943	NA	NA	-0.14849994	0.092334063	-7.665828715	6.025863569	NA	NA	+	NA	+	+	NA	1.308750682	NA	NA	NA	NA	13	-1392.282776	2811.562812	6.320055527	0.000358623
24792	78.57649115	+	9.642309858	-1.575198628	NA	-0.300236081	NA	1.094832413	7.431720964	NA	NA	NA	NA	NA	+	-3.444826843	NA	NA	NA	NA	NA	11	-1394.422357	2811.56406	6.321303317	0.000358399
10422	87.53380782	+	NA	-1.574095137	NA	-0.528019608	2.371336727	NA	7.433344148	NA	NA	NA	+	NA	+	NA	NA	NA	NA	NA	NA	10	-1395.484282	2811.56639	6.323633972	0.000357982
177136	69.38060418	+	16.41531866	-1.392206625	4.762713159	NA	-0.070649651	-8.708126631	6.083216239	+	+	NA	NA	+	+	NA	1.073088145	NA	-0.31289519	NA	NA	16	-1389.033014	2811.56879	6.326033302	0.000357553
62676	74.07256367	+	12.48037598	NA	NA	-0.115367145	NA	-8.329002966	6.019744292	NA	NA	+	NA	+	+	0.782460365	1.316445414	NA	NA	NA	NA	13	-1392.286292	2811.569844	6.327087237	0.000357364
8348	78.49801157	+	10.08269005	NA	0.859630189	-0.306855197	NA	NA	7.256755495	NA	NA	NA	NA	NA	+	NA	NA	NA	NA	NA	NA	9	-1396.541231	2811.570266	6.327509923	0.000357289
8624	73.89388742	+	14.32399499	-1.54526408	0.706165998	NA	-0.003991381	NA	7.41256999	+	NA	NA	NA	NA	+	NA	NA	NA	NA	NA	NA	11	-1394.427845	2811.575036	6.33227939	0.000356438
44276	79.29127419	+	10.00555559	NA	NA	-0.99949423	2.598278367	0.443440301	6.020026367	NA	NA	+	+	NA	+	NA	1.27410303	NA	NA	NA	NA	13	-1392.291422	2811.580103	6.337346952	0.000355536
24784	78.42923848	+	9.698284199	-1.551418288	0.690685374	NA	NA	1.000329403	7.409954352	NA	NA	NA	NA	NA	+	-3.337459417	NA	NA	NA	NA	NA	11	-1394.434438	2811.588223	6.345466281	0.000354095
33680	74.63596839	+	13.44569375	-1.620412622	5.216400146	NA	NA	NA	3.891719769	+	+	NA	NA	NA	NA	NA	2.003206151	NA	NA	NA	NA	11	-1394.436913	2811.593173	6.350416314	0.00035322
112896	74.42500759	+	12.1293225	-1.292891199	0.416026845	-0.537552175	2.145920892	-7.323335537	6.28666451	NA	NA	NA	+	+	+	NA	1.113928352	0.141605109	NA	NA	NA	16	-1389.046063	2811.594888	6.352131524	0.000352917
112352	73.83290576	+	11.87131875	-1.329470337	5.109313255	-0.634028356	NA	-7.900082492	5.972450243	NA	+	+	NA	+	+	NA	1.096830882	0.216410823	NA	NA	NA	16	-1389.046182	2811.595127	6.352370487	0.000352875
61684	74.06562144	+	12.5145052	NA	NA	-0.378622441	0.116748212	-8.398002994	6.013648452	NA	NA	NA	NA	+	+	0.8045694	1.302268119	NA	NA	NA	NA	13	-1392.299451	2811.596163	6.353406754	0.000352692
108192	78.3437118	+	9.407054315	-1.275178325	5.022459265	-0.561533595	NA	NA	5.968286811	NA	+	+	NA	NA	+	NA	1.107817087	0.188188151	NA	NA	NA	14	-1391.222798	2811.599442	6.356685508	0.000352115
321784	79.07750803	+	9.6523612	-1.364734584	NA	-0.615750069	2.598283087	1.203613109	6.22705838	NA	NA	NA	+	NA	+	-3.305485353	1.141292439	NA	NA	0.381650273	NA	15	-1390.138587	2811.599488	6.356731784	0.000352106
63744	74.17414768	+	12.2698609	-1.285195162	0.443028985	-0.539415901	2.151193834	-7.805843322	6.283005694	NA	NA	NA	+	+	+	0.583524709	1.110457355	NA	NA	NA	NA	16	-1389.049032	2811.600827	6.358070468	0.000351871
107232	78.41093575	+	9.444078944	-1.275724595	4.936958761	-0.45344861	NA	0.378633473	5.980174311	NA	+	NA	NA	NA	+	NA	1.110365473	0.185018413	NA	NA	NA	14	-1391.22415	2811.602146	6.359389493	0.000351639
834040	69.50537261	+	17.08793682	-1.428719675	NA	-0.618720221	2.556159115	-8.402314209	6.255192052	+	NA	NA	+	+	+	NA	1.141126594	NA	NA	0.383216153	0.074606619	17	-1387.953715	2811.60272	6.359963654	0.000351538
127712	73.55231571	+	12.02869182	-1.321510589	4.991780675	-0.47423321	NA	-8.372441629	5.987076309	NA	+	NA	NA	+	+	0.615577783	1.102121847	0.211601999	NA	NA	NA	16	-1389.050978	2811.604718	6.361961479	0.000351187
29388	73.61316899	+	12.46524665	NA	4.885673667	NA	NA	-8.467673702	7.021471201	NA	+	NA	NA	+	+	0.844128316	NA	NA	NA	NA	NA	12	-1393.376224	2811.604907	6.36215025	0.000351154
570580	74.43427591	+	12.28657793	NA	NA	-0.11373383	NA	-7.672336684	6.020955367	NA	NA	+	NA	+	+	NA	1.318060729	NA	NA	NA	0.01005148	13	-1392.306138	2811.609537	6.366780024	0.000350342
59632	78.92963439	+	9.673755668	-1.312506466	0.604797248	NA	1.85491345	1.08539906	6.336240199	NA	NA	NA	+	NA	+	-3.214237971	1.089934442	NA	NA	NA	NA	14	-1391.229782	2811.613409	6.370652791	0.000349664
107200	78.33340908	+	9.411779947	-1.272629118	4.952950628	-0.453574145	-0.010002159	NA	5.97751761	NA	+	NA	NA	NA	+	NA	1.111464341	0.18284756	NA	NA	NA	14	-1391.230603	2811.615052	6.372295879	0.000349377
10480	78.39624852	+	9.943885809	-1.543281598	0.621804079	NA	1.959306444	0.591853751	7.436479994	NA	NA	NA	+	NA	+	NA	NA	NA	NA	NA	NA	12	-1393.381595	2811.61565	6.372893517	0.000349273
567784	74.05574059	+	14.57880192	-1.383265109	NA	NA	2.042141832	-0.352822309	6.410688039	+	NA	NA	+	NA	+	NA	1.105566256	NA	NA	NA	0.150889289	14	-1391.231317	2811.61648	6.373723292	0.000349128
10944	78.30725325	+	9.65708357	-1.530644061	3.321302679	-0.524923844	1.590218759	NA	7.213578446	NA	+	NA	+	NA	+	NA	NA	NA	NA	NA	NA	13	-1392.311648	2811.620557	6.377800682	0.000348417
586192	65.83667391	+	19.59641449	-1.360677931	0.604391112	NA	NA	-11.98335414	6.329409453	+	NA	NA	NA	+	+	3.43822044	1.122810931	NA	NA	NA	0.14409924	15	-1390.150355	2811.623024	6.380267378	0.000347987
144112	73.55041986	+	12.00526146	-1.622643764	4.974868588	NA	-0.026676329	-7.705546422	7.148143625	NA	+	NA	NA	+	+	NA	NA	NA	-0.298233905	NA	NA	14	-1391.234674	2811.623194	6.380437199	0.000347958
635616	73.83606641	+	11.87651915	-1.32104962	5.003147565	-0.475810612	NA	-7.854387138	5.984702326	NA	+	NA	NA	+	+	NA	1.099378331	0.213072526	NA	NA	-0.01661248	16	-1389.063086	2811.628934	6.386177376	0.00034696
111360	73.8358022	+	11.87659656	-1.32598784	4.984692838	-0.474251553	0.002819313	-7.854539191	5.988691964	NA	+	NA	NA	+	+	NA	1.101382136	0.211444778	NA	NA	NA	16	-1389.06377	2811.630303	6.387546797	0.000346723
63200	73.57309482	+	12.01942539	-1.319674024	5.147505798	-0.628815413	NA	-8.404874193	5.968422567	NA	+	+	NA	+	+	0.61506744	1.090900082	NA	NA	NA	NA	16	-1389.067278	2811.637319	6.394562056	0.000345509
569588	74.43754167	+	12.31500597	NA	NA	-0.377963495	0.115367741	-7.723042952	6.014500854	NA	NA	NA	NA	+	+	NA	1.303643378	NA	NA	NA	0.008109454	13	-1392.320515	2811.638289	6.395532876	0.000345341
42720	78.4301893	+	9.436701542	-1.273411838	5.045694698	-0.552610779	NA	0.361466171	5.967452786	NA	+	+	NA	NA	+	NA	1.101636571	NA	NA	NA	NA	14	-1391.242355	2811.638556	6.395799062	0.000345295
139952	77.99409621	+	9.551521994	-1.569789341	4.939050172	NA	-0.033070716	NA	7.145457563	NA	+	NA	NA	NA	+	NA	NA	NA	-0.266419173	NA	NA	12	-1393.394128	2811.640715	6.397958343	0.000344923
571888	69.51940628	+	16.99062052	-1.403290089	0.523263749	NA	1.831974051	-8.327316895	6.382993953	+	NA	NA	+	+	+	NA	1.099027479	NA	NA	NA	0.151128898	16	-1389.069374	2811.641511	6.398754009	0.000344785
14848	69.28674245	+	17.20679073	-1.589698526	0.386085626	-0.513851077	2.249765041	-8.36719159	7.421620599	+	NA	NA	+	+	+	NA	NA	NA	NA	NA	NA	15	-1390.161923	2811.646161	6.403404235	0.000343985
10744	73.87006414	+	14.75437566	-1.563226077	NA	-0.518997201	2.430712584	-0.318926246	7.445719573	+	NA	NA	+	NA	+	NA	NA	NA	NA	NA	NA	13	-1392.325148	2811.647555	6.404798797	0.000343745
42688	78.35583931	+	9.405304386	-1.270468985	5.064470133	-0.552910703	-0.012704819	NA	5.964482398	NA	+	+	NA	NA	+	NA	1.102910929	NA	NA	NA	NA	14	-1391.248078	2811.650003	6.407246048	0.000343325
41728	78.4215639	+	9.440111009	-1.2711539	4.992045761	-0.454457465	-0.017949031	0.369655566	5.974688259	NA	+	NA	NA	NA	+	NA	1.105557064	NA	NA	NA	NA	14	-1391.248244	2811.650335	6.407578555	0.000343268
565984	78.42413581	+	9.444156556	-1.267805802	4.982457594	-0.456101497	NA	0.375294445	5.974542455	NA	+	NA	NA	NA	+	NA	1.102961654	NA	NA	NA	-0.012228978	14	-1391.248566	2811.650979	6.408222167	0.000343157
13036	74.0046177	+	12.25964845	NA	4.864462708	NA	0.013338336	-7.755789599	7.02308482	NA	+	NA	NA	+	+	NA	NA	NA	NA	NA	NA	12	-1393.399434	2811.651327	6.408570858	0.000343097
61916	66.28288362	+	19.71948355	NA	0.696904956	-0.359098687	NA	-12.25215736	5.983097676	+	NA	NA	NA	+	+	3.64309012	1.294808884	NA	NA	NA	NA	14	-1391.251243	2811.656332	6.413575246	0.00034224
32920	78.78091009	+	9.43317361	-1.571250625	NA	-0.38889857	NA	NA	3.97197146	NA	NA	NA	NA	NA	NA	NA	2.138269624	NA	NA	NA	NA	9	-1396.585512	2811.658828	6.416071875	0.000341813
14836	69.99598484	+	17.25670304	NA	NA	-0.564248385	2.380791147	-8.343265512	7.324026189	+	NA	NA	+	+	+	NA	NA	NA	NA	NA	NA	13	-1392.330971	2811.659202	6.416445161	0.000341749
307704	69.21955946	+	16.92737766	-1.372871935	NA	-0.372627114	0.121879515	-8.774442272	6.246232503	+	NA	NA	NA	+	+	NA	1.140611581	NA	NA	0.238679717	NA	15	-1390.169431	2811.661176	6.418419884	0.000341412
588024	74.21898616	+	12.26804206	-1.342819873	NA	-0.546107688	2.266939913	-7.745889	6.334251801	NA	NA	NA	+	+	+	0.538642635	1.123521371	NA	NA	NA	0.117479504	16	-1389.079354	2811.661471	6.41871468	0.000341361
571104	73.85663721	+	11.86722474	-1.320148158	5.156599113	-0.630692687	NA	-7.887499575	5.966668508	NA	+	+	NA	+	+	NA	1.088522786	NA	NA	NA	-0.013376007	16	-1389.07961	2811.661982	6.419225671	0.000341274
46848	73.85631706	+	11.86741425	-1.324144211	5.140508636	-0.628636836	0.002595754	-7.887397672	5.970027337	NA	+	+	NA	+	+	NA	1.090183538	NA	NA	NA	NA	16	-1389.080051	2811.662865	6.420108168	0.000341124
37080	74.34646632	+	11.88092176	-1.616698524	NA	-0.40243403	NA	-7.702021986	3.98830527	NA	NA	NA	NA	+	NA	NA	2.126297081	NA	NA	NA	NA	11	-1394.472795	2811.664937	6.422180185	0.000340771
10468	78.86017247	+	10.22856923	NA	NA	NA	2.11831625	0.528522247	7.362268285	NA	NA	NA	+	NA	+	NA	NA	NA	NA	NA	NA	10	-1395.535553	2811.668932	6.4261755	0.00034009
586464	73.57699279	+	12.02348267	-1.313579299	5.039541312	-0.476805654	NA	-8.358938401	5.981561086	NA	+	NA	NA	+	+	0.611906588	1.094258895	NA	NA	NA	-0.0096661	16	-1389.083171	2811.669105	6.426348431	0.000340061
62208	73.57656821	+	12.02084447	-1.316310363	5.040881539	-0.475636786	-0.008853271	-8.360109946	5.982425463	NA	+	NA	NA	+	+	0.610745209	1.096021805	NA	NA	NA	NA	16	-1389.083239	2811.66924	6.426483259	0.000340038
585940	74.07808229	+	12.48184599	NA	NA	-0.380768652	NA	-8.401182634	6.00401598	NA	NA	NA	NA	+	+	0.784949799	1.312052557	NA	NA	NA	0.006450631	13	-1392.338611	2811.674483	6.431726372	0.000339148
172976	74.35233144	+	13.69712832	-1.336764901	4.727374966	NA	-0.071628028	NA	6.068679236	+	+	NA	NA	NA	+	NA	1.084266982	NA	-0.285960894	NA	NA	14	-1391.264473	2811.682793	6.440036408	0.000337742
582352	78.63332051	+	9.340077437	-1.34578751	4.589592622	NA	NA	0.986622195	6.075331551	NA	+	NA	NA	NA	+	-3.362142714	1.083340275	NA	NA	NA	0.035720349	14	-1391.267492	2811.68883	6.446073305	0.000336724
570352	69.33194737	+	16.46163682	-1.391806196	4.577512773	NA	-0.024403247	-8.72175091	6.093513561	+	+	NA	NA	+	+	NA	1.07462853	NA	NA	NA	0.04012393	16	-1389.094298	2811.691358	6.448601729	0.000336298
58096	78.62936318	+	9.336256047	-1.334838165	4.655655888	NA	-0.029847734	0.977745716	6.063849956	NA	+	NA	NA	NA	+	-3.358345892	1.080087544	NA	NA	NA	NA	14	-1391.26883	2811.691505	6.448748942	0.000336274
570112	73.85793685	+	11.86948933	-1.318002993	5.046097361	-0.476472454	-0.009317903	-7.84648538	5.981590717	NA	+	NA	NA	+	+	NA	1.094261119	NA	NA	NA	-0.009094652	16	-1389.095631	2811.694024	6.451267822	0.00033585
533200	78.07497617	+	9.602764108	-1.545484321	4.855970703	NA	NA	0.45181036	7.126726873	NA	+	NA	NA	NA	+	NA	NA	NA	NA	NA	-0.051453642	12	-1393.424867	2811.702193	6.459436074	0.000334481
553680	73.27890808	+	12.15589274	-1.591057789	4.893589274	NA	NA	-8.185561665	7.128740403	NA	+	NA	NA	+	+	0.56746253	NA	NA	NA	NA	-0.046186761	14	-1391.277874	2811.709594	6.466837332	0.000333246
13276	69.75016752	+	16.57685405	NA	5.158765654	-0.474186688	NA	-8.839950346	6.969744558	+	+	NA	NA	+	+	NA	NA	NA	NA	NA	NA	13	-1392.359011	2811.715283	6.47252637	0.000332299
8944	78.07438586	+	9.602112486	-1.562194079	4.802910686	NA	0.00847518	0.45351592	7.144859202	NA	+	NA	NA	NA	+	NA	NA	NA	NA	NA	NA	12	-1393.431521	2811.715501	6.472744432	0.000332263
29424	73.27899166	+	12.15744251	-1.606105584	4.835073068	NA	0.016749659	-8.182391534	7.145832548	NA	+	NA	NA	+	+	0.563676149	NA	NA	NA	NA	NA	14	-1391.282753	2811.719353	6.476596387	0.000331624
43760	78.51858481	+	9.653325816	-1.302179346	3.142642702	NA	1.246998223	0.490218053	6.173088795	NA	+	NA	+	NA	+	NA	1.080898848	NA	NA	NA	NA	14	-1391.28423	2811.722306	6.479549079	0.000331135
8612	74.55358433	+	14.42565238	NA	NA	NA	0.172382803	NA	7.34366764	+	NA	NA	NA	NA	+	NA	NA	NA	NA	NA	NA	9	-1396.617308	2811.722421	6.479664678	0.000331115
61936	65.83617532	+	19.6024628	-1.316657626	0.664214077	NA	-0.038826154	-11.98847299	6.300940623	+	NA	NA	NA	+	+	3.450448984	1.106162864	NA	NA	NA	NA	15	-1390.201216	2811.724746	6.481989075	0.000330731
537064	68.92155974	+	17.11376678	-1.652280254	NA	NA	0.124835182	-8.648422708	7.488401612	+	NA	NA	NA	+	+	NA	NA	NA	NA	NA	0.076846213	13	-1392.363892	2811.725045	6.48228822	0.000330681
65016	66.2222909	+	19.83747052	-1.341995858	NA	-1.060129407	2.583855237	-11.76048244	6.310451676	+	NA	+	+	+	+	3.46380716	1.085272728	NA	NA	NA	NA	17	-1388.01644	2811.72817	6.485413472	0.000330165
111072	69.28267675	+	16.87314648	-1.311941465	0.51558534	-0.32664413	NA	-8.764450213	6.267967868	+	NA	NA	NA	+	+	NA	1.129094171	0.266171039	NA	NA	NA	15	-1390.203651	2811.729616	6.486859092	0.000329926
34984	78.91357869	+	9.531056611	-1.634945526	NA	NA	1.901690519	NA	4.008672556	NA	NA	NA	+	NA	NA	NA	2.119755561	NA	NA	NA	NA	10	-1395.565924	2811.729674	6.486917578	0.000329917
537328	73.54132048	+	12.01845472	-1.595507931	4.870839535	NA	0.015254483	-7.705705229	7.1310539	NA	+	NA	NA	+	+	NA	NA	NA	NA	NA	-0.045138446	14	-1391.288308	2811.730462	6.487705806	0.000329787
48108	70.12085755	+	16.65340882	NA	3.202745937	NA	1.154507165	-8.467220847	5.906445706	+	+	NA	+	+	+	NA	1.250153799	NA	NA	NA	NA	15	-1390.205752	2811.733817	6.491060572	0.000329234
14304	69.05310214	+	16.55972986	-1.618181297	5.262818754	-0.657229568	NA	-8.89543427	7.070112708	+	+	+	NA	+	+	NA	NA	NA	NA	NA	NA	15	-1390.206441	2811.735196	6.49243947	0.000329007
539128	69.27957392	+	17.25189301	-1.623488342	NA	-0.523907846	2.352644592	-8.350099285	7.461135468	+	NA	NA	+	+	+	NA	NA	NA	NA	NA	0.044781895	15	-1390.206696	2811.735706	6.492949195	0.000328923
583912	79.00532892	+	9.66351526	-1.390064421	NA	NA	2.007862884	1.198324277	6.40635481	NA	NA	NA	+	NA	+	-3.287858568	1.10650619	NA	NA	NA	0.153768578	14	-1391.292217	2811.738281	6.495524258	0.0003285
57816	75.48333434	+	12.92309366	-1.306183427	NA	-0.332646879	NA	0.166082253	6.284638424	+	NA	NA	NA	NA	+	-2.426308747	1.134560517	NA	NA	NA	NA	13	-1392.372064	2811.741389	6.498632059	0.00032799
8358	87.13361428	+	NA	-1.592561031	NA	NA	0.127412664	NA	7.451692136	NA	NA	NA	NA	NA	+	NA	NA	NA	NA	NA	NA	8	-1397.678194	2811.745577	6.502820194	0.000327304
569824	69.306023	+	16.85633695	-1.343659417	0.533289922	-0.319147352	NA	-8.759861572	6.285930699	+	NA	NA	NA	+	+	NA	1.136903357	NA	NA	NA	0.125638379	15	-1390.213537	2811.749388	6.506631759	0.000326681
305856	78.52286607	+	9.598078494	-1.316624276	2.800486036	-0.608428789	1.879760969	NA	6.052020486	NA	+	NA	+	NA	+	NA	1.132309861	NA	NA	0.325089275	NA	15	-1390.217483	2811.75728	6.514523894	0.000325394
537568	69.05540201	+	16.57333705	-1.58748572	5.179640802	-0.454974636	NA	-8.833684273	7.067829969	+	+	NA	NA	+	+	NA	NA	NA	NA	NA	-0.084567006	15	-1390.21854	2811.759394	6.516637793	0.00032505
78816	69.01782627	+	16.58963769	-1.620220486	5.075273262	-0.445047518	NA	-8.847659807	7.10476269	+	+	NA	NA	+	+	NA	NA	0.151570423	NA	NA	NA	15	-1390.220302	2811.762918	6.520161194	0.000324478
566224	74.02647321	+	13.90205965	-1.333811481	4.526423741	NA	NA	-0.509013148	6.081143766	+	+	NA	NA	NA	+	NA	1.08429956	NA	NA	NA	0.03446297	14	-1391.306645	2811.767136	6.524379091	0.000323795
41968	74.02419612	+	13.89547126	-1.323196473	4.595541869	NA	-0.033329478	-0.517934471	6.069416351	+	+	NA	NA	NA	+	NA	1.081407001	NA	NA	NA	NA	14	-1391.307277	2811.7684	6.52564325	0.00032359
12772	69.64995109	+	17.12043666	NA	NA	NA	0.161552834	-8.626160238	7.344212893	+	NA	NA	NA	+	+	NA	NA	NA	NA	NA	NA	11	-1394.52475	2811.768846	6.52608965	0.000323518
15104	73.92555002	+	12.07258109	-1.580701777	3.497207366	-0.538066406	1.479033519	-7.51255225	7.203465981	NA	+	NA	+	+	+	NA	NA	NA	NA	NA	NA	15	-1390.223523	2811.76936	6.526603353	0.000323435
9116	74.76919462	+	13.82088032	NA	5.114056009	-0.45134423	NA	NA	6.973872812	+	+	NA	NA	NA	+	NA	NA	NA	NA	NA	NA	11	-1394.528021	2811.775387	6.532630961	0.000322462
567540	79.22002604	+	10.00489685	NA	NA	-0.580924745	2.352723704	0.470310592	6.038166419	NA	NA	NA	+	NA	+	NA	1.286026396	NA	NA	NA	-0.005606007	13	-1392.390227	2811.777715	6.53495801	0.000322087
106912	74.2903419	+	14.1252166	-1.260141015	0.594726394	-0.30912506	NA	NA	6.250479816	+	NA	NA	NA	NA	+	NA	1.137481314	0.237712816	NA	NA	NA	13	-1392.390329	2811.777919	6.535162381	0.000322054
26872	78.91050493	+	9.748730202	-1.569377305	NA	-0.51873196	2.395511029	1.25956326	7.441433936	NA	NA	NA	+	NA	+	-3.340034574	NA	NA	NA	NA	NA	13	-1392.390812	2811.778884	6.536127079	0.000321898
588004	74.42475444	+	12.53201202	NA	NA	NA	1.939514737	-7.894265283	6.106535093	NA	NA	NA	+	+	+	0.76280833	1.269744205	NA	NA	NA	0.031656374	14	-1391.313254	2811.780353	6.537596784	0.000321662
13312	69.04418152	+	16.5848823	-1.615424577	5.071796702	-0.447001513	0.026117254	-8.83407482	7.099806608	+	+	NA	NA	+	+	NA	NA	NA	NA	NA	NA	15	-1390.235325	2811.792964	6.550207699	0.00031964
46560	69.31401197	+	16.86585323	-1.302701353	0.505905475	-0.167604994	NA	-8.707623833	6.275971021	+	NA	+	NA	+	+	NA	1.125314597	NA	NA	NA	NA	15	-1390.235626	2811.793566	6.550809755	0.000319544
273592	78.47299197	+	9.874601428	-1.599964395	NA	-1.011517961	2.892723206	NA	7.35993365	NA	NA	+	+	NA	+	NA	NA	NA	NA	0.313795415	NA	13	-1392.398511	2811.794283	6.551526745	0.000319429
145648	74.07455536	+	12.24340647	-1.604035653	0.731137094	NA	1.885352352	-7.211078549	7.447560108	NA	NA	NA	+	+	+	NA	NA	NA	-0.414765241	NA	NA	14	-1391.320696	2811.795239	6.552482241	0.000319277
42400	74.27730247	+	14.14214422	-1.251258697	0.571906839	-0.103178688	NA	NA	6.262093341	+	NA	+	NA	NA	+	NA	1.135764854	NA	NA	NA	NA	13	-1392.39927	2811.7958	6.553043741	0.000319187
303544	74.23120379	+	14.1869091	-1.32274178	NA	-0.355413531	0.131536493	NA	6.237401479	+	NA	NA	NA	NA	+	NA	1.148844641	NA	NA	0.224288183	NA	13	-1392.402931	2811.803122	6.560365602	0.000318021
176364	74.36039665	+	12.28451773	NA	0.95037396	NA	-0.081130121	-7.67718358	6.003007998	NA	NA	NA	NA	+	+	NA	1.289163305	NA	-0.252333099	NA	NA	13	-1392.403395	2811.80405	6.561293748	0.000317873
32912	78.62347043	+	9.50454133	-1.554909685	0.823007266	NA	NA	NA	3.967466885	NA	NA	NA	NA	NA	NA	NA	2.114836745	NA	NA	NA	NA	9	-1396.658994	2811.805792	6.563035555	0.000317596
14572	74.49494804	+	12.48922186	NA	0.740057699	NA	1.8566489	-7.283466242	7.311255409	NA	NA	NA	+	+	+	NA	NA	NA	NA	NA	NA	12	-1393.479276	2811.81101	6.568253753	0.000316769
63980	66.51038352	+	19.85046961	NA	0.718994083	NA	1.777440323	-11.82075562	6.066665743	+	NA	NA	+	+	+	3.646633241	1.259890278	NA	NA	NA	NA	15	-1390.244531	2811.811377	6.568620333	0.000316711
45568	69.31723976	+	16.85354907	-1.304712972	0.580811372	-0.327241784	-0.031359977	-8.755625864	6.260428017	+	NA	NA	NA	+	+	NA	1.122688615	NA	NA	NA	NA	15	-1390.252425	2811.827164	6.584407665	0.000314221
41440	73.97755428	+	14.3040136	-1.251285158	0.624029405	-0.310880422	NA	-0.59894121	6.246596303	+	NA	NA	NA	NA	+	NA	1.130895191	NA	NA	NA	NA	13	-1392.41515	2811.827561	6.584804718	0.000314158
8322	87.81194279	+	NA	NA	NA	NA	NA	NA	7.330089154	NA	NA	NA	NA	NA	+	NA	NA	NA	NA	NA	NA	6	-1399.80291	2811.831626	6.588870001	0.00031352
48380	74.89918833	+	12.29685689	NA	0.625873331	-1.048613804	2.395131662	-7.440821499	5.978965153	NA	NA	+	+	+	+	NA	1.268135527	NA	NA	NA	NA	15	-1390.256292	2811.834898	6.592141012	0.000313008
178928	74.11745912	+	11.97446601	-1.366293942	3.45378695	NA	1.12217949	-7.437286163	6.175602597	NA	+	NA	+	+	+	NA	1.075569349	NA	-0.402016501	NA	NA	16	-1389.167811	2811.838384	6.595627286	0.000312463
8390	87.11589268	+	NA	-1.603075814	NA	NA	NA	0.021555763	7.450958066	NA	NA	NA	NA	NA	+	NA	NA	NA	NA	NA	NA	8	-1397.724728	2811.838646	6.595889319	0.000312422
61676	73.94999706	+	12.50540194	NA	0.84066418	NA	-0.044001644	-8.399553006	6.006039055	NA	NA	NA	NA	+	+	0.8569015	1.284612486	NA	NA	NA	NA	13	-1392.421389	2811.840039	6.597282506	0.000312204
585932	73.95388026	+	12.5149591	NA	0.783950014	NA	NA	-8.393657218	6.01468256	NA	NA	NA	NA	+	+	0.857508783	1.286403223	NA	NA	NA	0.024035818	13	-1392.424017	2811.845294	6.602537485	0.000311385
534760	78.4677582	+	9.946706619	-1.597993693	NA	NA	2.116167379	0.697345439	7.501149973	NA	NA	NA	+	NA	+	NA	NA	NA	NA	NA	0.071494967	12	-1393.49872	2811.849898	6.607141767	0.000310669
41408	74.31666083	+	14.1082235	-1.253917216	0.662140764	-0.309516601	-0.035494609	NA	6.242756281	+	NA	NA	NA	NA	+	NA	1.132096095	NA	NA	NA	NA	13	-1392.428204	2811.853669	6.610912718	0.000310084
57568	78.75716103	+	9.570946281	-1.259761435	0.606788049	-0.314399234	NA	0.92346879	6.243882608	NA	NA	NA	NA	NA	+	-3.310333677	1.131011149	NA	NA	NA	NA	13	-1392.429261	2811.855781	6.613024872	0.000309757
586700	66.45452765	+	19.23834915	NA	4.636580227	NA	NA	-12.07882099	5.793528651	+	+	NA	NA	+	+	3.519152108	1.237028013	NA	NA	NA	-0.082889794	15	-1390.268305	2811.858924	6.61616736	0.00030927
272576	78.3421273	+	9.875784527	-1.57539552	0.467257584	-0.559647999	2.52646256	NA	7.357284707	NA	NA	NA	+	NA	+	NA	NA	NA	NA	0.335495683	NA	13	-1392.430885	2811.85903	6.616273007	0.000309254
8644	74.21855739	+	14.58484125	NA	NA	NA	NA	-0.57907473	7.341697742	+	NA	NA	NA	NA	+	NA	NA	NA	NA	NA	NA	9	-1396.687254	2811.862312	6.61955576	0.000308747
12508	74.13788431	+	12.46404213	NA	0.787005183	-0.323869029	NA	-7.749297216	7.259958601	NA	NA	NA	NA	+	+	NA	NA	NA	NA	NA	NA	11	-1394.575038	2811.869421	6.626664711	0.000307651
537028	69.62703832	+	17.1110265	NA	NA	NA	NA	-8.648202387	7.319158178	+	NA	NA	NA	+	+	NA	NA	NA	NA	NA	-0.089255491	11	-1394.577748	2811.874841	6.632084817	0.000306819
272564	78.83997523	+	10.16155619	NA	NA	-0.601124617	2.630857647	NA	7.277015126	NA	NA	NA	+	NA	+	NA	NA	NA	NA	0.268894323	NA	11	-1394.582667	2811.884679	6.641922688	0.000305313
569580	74.34723882	+	12.2925846	NA	0.833431016	NA	-0.043899726	-7.681893141	6.008707996	NA	NA	NA	NA	+	+	NA	1.288662475	NA	NA	NA	0.023679176	13	-1392.443961	2811.885181	6.642424894	0.000305236
62444	66.45518134	+	19.23304344	NA	4.60547913	NA	-0.033780315	-12.09058962	5.80035503	+	+	NA	NA	+	+	3.51627486	1.253414253	NA	NA	NA	NA	15	-1390.283843	2811.89	6.647243716	0.000304502
64000	66.14944908	+	19.78737095	-1.309308733	0.419783729	-0.543910075	2.176985134	-11.7261683	6.299861736	+	NA	NA	+	+	+	3.479676912	1.103918568	NA	NA	NA	NA	17	-1388.099302	2811.893894	6.651137485	0.00030391
8680	73.62005014	+	14.55084656	-1.578582544	NA	NA	0.13516049	-0.432066015	7.462447371	+	NA	NA	NA	NA	+	NA	NA	NA	NA	NA	NA	11	-1394.587525	2811.894397	6.651640154	0.000303833
326132	66.51943365	+	19.97345406	NA	NA	-0.65347383	2.542312256	-11.90420938	5.961099094	+	NA	NA	+	+	+	3.657640858	1.315363773	NA	NA	0.33621572	NA	16	-1389.196596	2811.895955	6.65319892	0.000303597
174508	74.94561199	+	14.30802268	NA	0.925513544	NA	1.829554745	NA	6.054471143	+	NA	NA	+	NA	+	NA	1.269100344	NA	-0.345448346	NA	NA	13	-1392.45013	2811.897521	6.654764217	0.000303359
178428	74.87356207	+	12.2723838	NA	0.761716519	-0.569814222	2.11096268	-7.355923664	5.998528215	NA	NA	NA	+	+	+	NA	1.289533868	NA	-0.386550529	NA	NA	15	-1390.287954	2811.898223	6.655466271	0.000303253
586216	65.86448612	+	19.63061066	-1.396350553	NA	NA	0.093756148	-11.91908009	6.374537385	+	NA	NA	NA	+	+	3.396525923	1.122646463	NA	NA	NA	0.152206634	15	-1390.29035	2811.903015	6.660258326	0.000302527
11184	73.9845815	+	14.24273146	-1.588106755	3.114866563	NA	1.357674381	NA	7.27602509	+	+	NA	+	NA	+	NA	NA	NA	NA	NA	NA	13	-1392.456834	2811.910928	6.668171133	0.000301332
303804	78.67546794	+	9.633180957	NA	4.978362103	-0.498745362	-0.000674456	NA	5.666882142	NA	+	NA	NA	NA	+	NA	1.292918111	NA	NA	0.149691821	NA	13	-1392.457067	2811.911395	6.66863807	0.000301262
57808	75.34598857	+	12.96524885	-1.292633025	0.655834526	NA	NA	0.085363361	6.291113215	+	NA	NA	NA	NA	+	-2.327525485	1.111834705	NA	NA	NA	NA	13	-1392.457225	2811.911709	6.668952898	0.000301215
24808	78.51426712	+	9.702887979	-1.58681513	NA	NA	0.134266551	1.127850757	7.458811541	NA	NA	NA	NA	NA	+	-3.407695642	NA	NA	NA	NA	NA	11	-1394.596781	2811.912907	6.670150617	0.000301034
24772	78.89537007	+	9.952615818	NA	NA	NA	NA	0.899790121	7.337674202	NA	NA	NA	NA	NA	+	-3.187050172	NA	NA	NA	NA	NA	9	-1396.71541	2811.918625	6.675868942	0.000300175
570840	69.27502826	+	16.9124571	-1.372709757	NA	-0.10350237	NA	-8.698995743	6.330561307	+	NA	+	NA	+	+	NA	1.148755057	NA	NA	NA	0.133550901	15	-1390.301555	2811.925424	6.682667581	0.000299156
15344	69.15007903	+	16.85270296	-1.638814377	3.300100283	NA	1.224992421	-8.467134775	7.266896405	+	+	NA	+	+	+	NA	NA	NA	NA	NA	NA	15	-1390.302836	2811.927987	6.685230523	0.000298773
588280	66.1704599	+	19.80491262	-1.365888299	NA	-0.549781311	2.286550485	-11.67978995	6.349530259	+	NA	NA	+	+	+	3.444267199	1.117084052	NA	NA	NA	0.117774101	17	-1388.122639	2811.940569	6.697812402	0.000296899
25312	78.47463895	+	9.356990481	-1.573178556	5.1303848	-0.430748842	NA	1.037988382	7.089338617	NA	+	NA	NA	NA	+	-3.455661294	NA	NA	NA	NA	NA	13	-1392.473902	2811.945064	6.702307655	0.000296233
272632	78.52737689	+	9.932869821	-1.603017476	NA	-0.576781457	2.664114162	0.699305933	7.388859872	NA	NA	NA	+	NA	+	NA	NA	NA	NA	0.342304276	NA	13	-1392.481723	2811.960706	6.717949289	0.000293925
569848	69.2955619	+	16.9155771	-1.373394271	NA	-0.334152513	0.084464774	-8.741893846	6.323621268	+	NA	NA	NA	+	+	NA	1.137289474	NA	NA	NA	0.131743015	15	-1390.321182	2811.964678	6.721921866	0.000293342
43964	75.06350257	+	14.01675831	NA	3.070430221	-0.581333181	1.608966484	NA	5.849379627	+	+	NA	+	NA	+	NA	1.273005643	NA	NA	NA	NA	14	-1391.410159	2811.974164	6.7314072	0.000291954
532936	73.59206202	+	14.5375265	-1.611530512	NA	NA	NA	-0.454500658	7.480731778	+	NA	NA	NA	NA	+	NA	NA	NA	NA	NA	0.06707851	11	-1394.628191	2811.975728	6.732971643	0.000291726
37072	74.26241075	+	11.89838718	-1.605646041	0.745026526	NA	NA	-7.625350666	3.986049227	NA	NA	NA	NA	+	NA	NA	2.104873893	NA	NA	NA	NA	11	-1394.628272	2811.975889	6.733132646	0.000291702
565980	78.75181503	+	9.64610364	NA	5.103615939	-0.492917329	NA	0.21756367	5.688927218	NA	+	NA	NA	NA	+	NA	1.253479007	NA	NA	NA	-0.126835363	13	-1392.492708	2811.982677	6.739920736	0.000290714
62932	66.3176187	+	19.7471799	NA	NA	-0.114999895	NA	-12.12719189	6.030078126	+	NA	+	NA	+	+	3.586986179	1.313000181	NA	NA	NA	NA	14	-1391.417477	2811.9888	6.746043243	0.000289825
549064	78.51440723	+	9.661699733	-1.620890461	NA	NA	NA	1.115445417	7.477996364	NA	NA	NA	NA	NA	+	-3.433647768	NA	NA	NA	NA	0.070318782	11	-1394.635593	2811.990531	6.747774947	0.000289574
538864	74.04235246	+	12.25488288	-1.60986949	0.538603171	NA	1.902173968	-7.231080648	7.464447827	NA	NA	NA	+	+	+	NA	NA	NA	NA	NA	0.071286761	14	-1391.42039	2811.994626	6.751869884	0.000288982
310016	74.14032141	+	12.00639487	-1.369412095	2.968930922	-0.622130221	1.776362172	-7.53311631	6.05177571	NA	+	NA	+	+	+	NA	1.122146792	NA	NA	0.331267357	NA	17	-1388.149911	2811.995113	6.752356943	0.000288912
46584	69.30087217	+	16.9216012	-1.329027447	NA	-0.140810584	0.06362842	-8.682603708	6.31188288	+	NA	+	NA	+	+	NA	1.127058459	NA	NA	NA	NA	15	-1390.336605	2811.995524	6.752767487	0.000288852
172732	78.7273029	+	9.614833632	NA	5.12731506	-0.479554461	-0.059977708	NA	5.701394883	NA	+	NA	NA	NA	+	NA	1.280913423	NA	-0.226885782	NA	NA	13	-1392.500777	2811.998815	6.756058046	0.000288377
30960	73.79898068	+	12.39367439	-1.582372022	0.5504597	NA	1.897615716	-7.679942744	7.443021038	NA	NA	NA	+	+	+	0.540479221	NA	NA	NA	NA	NA	14	-1391.423904	2812.001655	6.758898534	0.000287968
277752	74.15281599	+	12.2995618	-1.645357788	NA	-1.049613574	2.847269033	-7.349528055	7.358245268	NA	NA	+	+	+	+	NA	NA	NA	NA	0.322618252	NA	15	-1390.340435	2812.003184	6.760427144	0.000287748
39144	74.67008974	+	11.90422276	-1.680074146	NA	NA	1.828776347	-7.222664172	4.024802069	NA	NA	NA	+	+	NA	NA	2.108442171	NA	NA	NA	NA	12	-1393.58119	2812.01484	6.772083424	0.000286076
58316	75.97714021	+	12.58137734	NA	4.56817418	NA	NA	0.013138866	5.79706177	+	+	NA	NA	NA	+	-2.277658758	1.256230513	NA	NA	NA	NA	13	-1392.510018	2812.017297	6.774540676	0.000285725
565476	78.81864331	+	9.970989149	NA	NA	NA	0.130320259	0.330611513	6.059891663	NA	NA	NA	NA	NA	+	NA	1.294648697	NA	NA	NA	0.027886468	11	-1394.649007	2812.01736	6.774603241	0.000285716
572144	74.08925731	+	11.98615595	-1.372421327	3.239368688	NA	1.145116781	-7.455280083	6.190122217	NA	+	NA	+	+	+	NA	1.080914233	NA	NA	NA	0.075080346	16	-1389.260671	2812.024104	6.781347238	0.000284754
61940	66.32842078	+	19.76358844	NA	NA	-0.380253972	0.11040006	-12.18850297	6.023279357	+	NA	NA	NA	+	+	3.601898191	1.299270086	NA	NA	NA	NA	14	-1391.43554	2812.024926	6.782169468	0.000284637
43500	74.56912768	+	14.52532252	NA	0.78024399	NA	1.833131258	-0.575530322	6.056987565	+	NA	NA	+	NA	+	NA	1.263831524	NA	NA	NA	NA	13	-1392.514514	2812.026289	6.783532499	0.000284443
108188	78.71273726	+	9.626209162	NA	5.016896433	-0.55541195	NA	NA	5.702187474	NA	+	+	NA	NA	+	NA	1.278769708	0.154728183	NA	NA	NA	13	-1392.51614	2812.02954	6.7867832	0.000283981
64240	73.81611991	+	12.13264179	-1.346366839	3.33741008	NA	1.119811122	-7.947917031	6.171542408	NA	+	NA	+	+	+	0.585726891	1.071312378	NA	NA	NA	NA	16	-1389.263473	2812.029709	6.786952311	0.000283957
8396	78.48088136	+	10.13123963	NA	0.913234396	NA	NA	0.224241081	7.278496379	NA	NA	NA	NA	NA	+	NA	NA	NA	NA	NA	NA	9	-1396.772326	2812.032457	6.789700888	0.000283567
107228	78.74919252	+	9.647895253	NA	4.957790405	-0.480042757	NA	0.212827274	5.710316706	NA	+	NA	NA	NA	+	NA	1.280630628	0.152450228	NA	NA	NA	13	-1392.517947	2812.033154	6.790397481	0.000283468
107196	78.70434522	+	9.62716655	NA	4.982177695	-0.479768727	-0.018518681	NA	5.707407331	NA	+	NA	NA	NA	+	NA	1.281607289	0.149086915	NA	NA	NA	13	-1392.519285	2812.03583	6.79307393	0.000283089
305596	74.96284742	+	14.36582438	NA	0.590784501	-0.61830784	2.441221228	NA	5.924826026	+	NA	NA	+	NA	+	NA	1.315224716	NA	NA	0.319319428	NA	14	-1391.441159	2812.036165	6.793408409	0.000283042
8364	78.43407595	+	10.11138773	NA	0.92665501	NA	-0.00811713	NA	7.277472802	NA	NA	NA	NA	NA	+	NA	NA	NA	NA	NA	NA	9	-1396.774488	2812.036781	6.794024633	0.000282955
44480	74.51587305	+	14.38085971	-1.282580196	0.518060221	-1.012061725	2.50516174	NA	6.262546524	+	NA	+	+	NA	+	NA	1.095815678	NA	NA	NA	NA	15	-1390.361918	2812.04615	6.803393596	0.000281632
10144	74.11379275	+	13.79715513	-1.56578292	5.173718201	-0.575324205	NA	NA	7.078037166	+	+	+	NA	NA	+	NA	NA	NA	NA	NA	NA	13	-1392.525018	2812.047297	6.804540303	0.000281471
10428	78.82113938	+	10.13815978	NA	0.684123522	-0.52849579	2.251655418	NA	7.276218576	NA	NA	NA	+	NA	+	NA	NA	NA	NA	NA	NA	11	-1394.666981	2812.053309	6.81055221	0.000280626
63740	74.46857229	+	12.48572326	NA	0.593449869	-0.567249396	2.121370635	-8.047470759	6.002437887	NA	NA	NA	+	+	+	0.807963634	1.283030627	NA	NA	NA	NA	15	-1390.365736	2812.053786	6.811029725	0.000280559
42424	74.24657245	+	14.21378058	-1.2803457	NA	-0.072309717	0.070119102	NA	6.302322581	+	NA	+	NA	NA	+	NA	1.138087756	NA	NA	NA	NA	13	-1392.529437	2812.056135	6.813378763	0.00028023
74656	74.06729937	+	13.83001027	-1.567610614	5.036499269	-0.422641745	NA	NA	7.103588268	+	+	NA	NA	NA	+	NA	NA	0.122405268	NA	NA	NA	13	-1392.529987	2812.057235	6.814478388	0.000280076
9184	73.80806437	+	13.97551574	-1.561378742	5.06024025	-0.424057183	NA	-0.48421394	7.097513514	+	+	NA	NA	NA	+	NA	NA	NA	NA	NA	NA	13	-1392.530371	2812.058002	6.815245914	0.000279968
42716	78.76367186	+	9.642368358	NA	5.037742842	-0.549101606	NA	0.200716558	5.701548004	NA	+	+	NA	NA	+	NA	1.2735284	NA	NA	NA	NA	13	-1392.531524	2812.060308	6.81755171	0.000279646
64756	74.59397185	+	12.51826937	NA	NA	-1.042635425	2.547065818	-8.043334336	6.018954248	NA	NA	+	+	+	+	0.7740791	1.270778944	NA	NA	NA	NA	15	-1390.369104	2812.060521	6.817764913	0.000279616
42684	78.72050548	+	9.62224778	NA	5.062700224	-0.545241512	-0.021911868	NA	5.698592148	NA	+	+	NA	NA	+	NA	1.274884173	NA	NA	NA	NA	13	-1392.532344	2812.061949	6.819192144	0.000279416
42456	73.96019854	+	14.36022419	-1.281974988	NA	-0.050473356	NA	-0.493019455	6.297694375	+	NA	+	NA	NA	+	NA	1.143897638	NA	NA	NA	NA	13	-1392.532393	2812.062047	6.819290258	0.000279403
11444	78.9936024	+	10.14477256	NA	NA	-1.076738496	2.741558871	NA	7.281184703	NA	NA	+	+	NA	+	NA	NA	NA	NA	NA	NA	11	-1394.671697	2812.062741	6.819984138	0.000279306
41724	78.75552433	+	9.641852567	NA	5.015809167	-0.480528601	-0.025626329	0.202671961	5.705106152	NA	+	NA	NA	NA	+	NA	1.276725459	NA	NA	NA	NA	13	-1392.533265	2812.06379	6.821033676	0.000279159
8372	78.58292762	+	10.08736548	NA	NA	-0.332165594	0.17135218	NA	7.31218586	NA	NA	NA	NA	NA	+	NA	NA	NA	NA	NA	NA	9	-1396.788261	2812.064328	6.8215712	0.000279084
59896	75.58267447	+	13.25029447	-1.310339699	NA	-0.549423725	2.340755588	0.269721376	6.320309241	+	NA	NA	+	NA	+	-2.263666445	1.108861468	NA	NA	NA	NA	15	-1390.374015	2812.070343	6.82758659	0.000278246
9152	74.08230751	+	13.82951603	-1.563843618	5.034112533	-0.424240708	0.020808796	NA	7.099560419	+	+	NA	NA	NA	+	NA	NA	NA	NA	NA	NA	13	-1392.539812	2812.076883	6.834126807	0.000277338
174528	74.47224491	+	14.3479588	-1.289479305	0.668172172	-0.533883625	2.219811575	NA	6.283102914	+	NA	NA	+	NA	+	NA	1.116827726	NA	-0.416828424	NA	NA	15	-1390.377348	2812.077009	6.834252869	0.00027732
112892	74.82998529	+	12.28947466	NA	0.5715846	-0.566066559	2.117868887	-7.374544703	6.004091137	NA	NA	NA	+	+	+	NA	1.286399544	0.105446004	NA	NA	NA	15	-1390.379182	2812.080679	6.83792242	0.000276812
58584	78.81264819	+	9.554832224	-1.290099836	NA	-0.068878115	NA	1.05035155	6.293110311	NA	NA	+	NA	NA	+	-3.372688098	1.143442876	NA	NA	NA	NA	13	-1392.542975	2812.083211	6.840454357	0.000276462
586196	66.32914852	+	19.74306873	NA	NA	-0.382360028	NA	-12.19683214	6.014096508	+	NA	NA	NA	+	+	3.587359074	1.308320728	NA	NA	NA	0.004975621	14	-1391.470583	2812.095012	6.85225531	0.000274835
571644	74.8423346	+	12.28626338	NA	0.58843988	-0.567881202	2.122663657	-7.367788466	6.002107229	NA	NA	NA	+	+	+	NA	1.281883815	NA	NA	NA	-0.007074814	15	-1390.386957	2812.096229	6.853472382	0.000274668
565720	73.98220318	+	14.33666571	-1.327414415	NA	-0.321875925	NA	-0.527681501	6.302320583	+	NA	NA	NA	NA	+	NA	1.152747287	NA	NA	NA	0.12437163	13	-1392.55099	2812.09924	6.856483479	0.000274255
572660	74.95154788	+	12.32703077	NA	NA	-1.043018995	2.546949811	-7.392246966	6.018112322	NA	NA	+	+	+	+	NA	1.269275608	NA	NA	NA	-0.009165314	15	-1390.388527	2812.099368	6.856611327	0.000274237
581848	78.83615334	+	9.529620659	-1.336310104	NA	-0.324702042	NA	1.022379499	6.299151205	NA	NA	NA	NA	NA	+	-3.40068357	1.152989056	NA	NA	NA	0.12734384	13	-1392.553353	2812.103966	6.861209197	0.000273608
307964	74.21697954	+	12.05877334	NA	5.015856789	-0.521713491	0.011144227	-7.923576208	5.662826509	NA	+	NA	NA	+	+	NA	1.290724837	NA	NA	0.16199282	NA	15	-1390.393564	2812.109442	6.866685889	0.000272859
127968	66.02002688	+	19.08593618	-1.343092848	4.884672665	-0.473148947	NA	-12.05358488	6.007864448	+	+	NA	NA	+	+	3.333636785	1.097130241	0.22505309	NA	NA	NA	17	-1388.208336	2812.111962	6.869205731	0.000272516
42396	74.86210372	+	14.10407407	NA	0.700482546	-0.112688698	NA	NA	5.99165707	+	NA	+	NA	NA	+	NA	1.303720157	NA	NA	NA	NA	12	-1393.634514	2812.121487	6.878730822	0.000271221
59876	75.90319644	+	13.37832874	NA	NA	NA	2.011449354	0.131437842	6.107377274	+	NA	NA	+	NA	+	-2.075724846	1.265142188	NA	NA	NA	NA	13	-1392.563068	2812.123396	6.880639173	0.000270962
37856	69.70346323	+	16.12054945	-1.630849019	5.634087331	-0.543903274	NA	-8.85577857	3.87758286	+	+	NA	NA	+	NA	NA	1.986875107	NA	NA	NA	NA	14	-1391.486121	2812.126089	6.883332416	0.000270598
41464	74.00478989	+	14.35172005	-1.283710357	NA	-0.328917747	0.094489658	-0.509336753	6.289050379	+	NA	NA	NA	NA	+	NA	1.130866656	NA	NA	NA	NA	13	-1392.565316	2812.127892	6.885135808	0.000270354
35000	79.08071441	+	9.496690723	-1.580079212	NA	-0.604097883	2.255100479	NA	3.985418276	NA	NA	NA	+	NA	NA	NA	2.12403619	NA	NA	NA	NA	11	-1394.704373	2812.128092	6.8853353	0.000270327
9364	78.55901374	+	10.05677576	NA	NA	-0.076469621	NA	NA	7.331090234	NA	NA	+	NA	NA	+	NA	NA	NA	NA	NA	NA	9	-1396.822743	2812.13329	6.890533923	0.000269625
57592	78.83583444	+	9.567221648	-1.291623984	NA	-0.331953361	0.093535325	1.03207932	6.285326802	NA	NA	NA	NA	NA	+	-3.376592131	1.13081378	NA	NA	NA	NA	13	-1392.570139	2812.137539	6.894782181	0.000269053
174764	78.81408718	+	9.827210559	NA	3.261063416	NA	1.228007807	NA	5.899269607	NA	+	NA	+	NA	+	NA	1.261168835	NA	-0.320263983	NA	NA	13	-1392.570312	2812.137885	6.895128283	0.000269006
106908	74.88656038	+	14.08341687	NA	0.731788789	-0.339235009	NA	NA	5.976477774	+	NA	NA	NA	NA	+	NA	1.304984565	0.203989993	NA	NA	NA	12	-1393.642715	2812.13789	6.895133491	0.000269006
30948	74.20198521	+	12.71632294	NA	NA	NA	2.040625187	-7.871215194	7.361127766	NA	NA	NA	+	+	+	0.765227462	NA	NA	NA	NA	NA	12	-1393.644173	2812.140805	6.898048826	0.000268614
538852	74.55507281	+	12.52857297	NA	NA	NA	2.038190234	-7.220451361	7.339505253	NA	NA	NA	+	+	+	NA	NA	NA	NA	NA	-0.083556759	12	-1393.644667	2812.141793	6.899036586	0.000268481
29644	66.18135218	+	19.43787311	NA	4.782214359	NA	NA	-12.10619758	7.034852214	+	+	NA	NA	+	+	3.531825026	NA	NA	NA	NA	NA	13	-1392.572884	2812.143028	6.900271693	0.000268315
73888	78.08802086	+	9.809989144	-1.503099663	0.676076456	-0.275527198	NA	NA	7.389686035	NA	NA	NA	NA	NA	+	NA	NA	0.162903618	NA	NA	NA	11	-1394.712419	2812.144183	6.901426698	0.000268161
276736	74.05815138	+	12.27671387	-1.624824536	0.372751442	-0.572307871	2.491726692	-7.310398522	7.363734304	NA	NA	NA	+	+	+	NA	NA	NA	NA	0.347385243	NA	15	-1390.414358	2812.151031	6.908274007	0.000267244
41436	74.49754277	+	14.30124982	NA	0.75827171	-0.340729412	NA	-0.720038781	5.97458078	+	NA	NA	NA	NA	+	NA	1.298401929	NA	NA	NA	NA	12	-1393.650068	2812.152595	6.90983827	0.000267035
635612	74.24931128	+	12.0491625	NA	5.129644379	-0.513646024	NA	-7.891684731	5.687187292	NA	+	NA	NA	+	+	NA	1.255822092	0.194062901	NA	NA	-0.13522831	15	-1390.41588	2812.154074	6.911317573	0.000266838
9376	78.08722738	+	9.81377178	-1.496743712	0.662352916	-0.143059139	NA	NA	7.395613342	NA	NA	+	NA	NA	+	NA	NA	NA	NA	NA	NA	11	-1394.718319	2812.155983	6.913226601	0.000266583
63456	66.06999304	+	19.05094245	-1.340563375	5.035356463	-0.617561667	NA	-12.06869465	5.989928058	+	+	+	NA	+	+	3.322717825	1.085835509	NA	NA	NA	NA	17	-1388.230981	2812.157254	6.91449717	0.000266414
588260	66.56386155	+	19.90161145	NA	NA	NA	1.956367065	-11.74195701	6.116908563	+	NA	NA	+	+	+	3.60617135	1.266101732	NA	NA	NA	0.03020339	15	-1390.418145	2812.158603	6.915846977	0.000266234
586460	73.87771455	+	12.2534776	NA	5.164035229	-0.514351779	NA	-8.593598355	5.685701213	NA	+	NA	NA	+	+	0.846046706	1.250318743	NA	NA	NA	-0.12842956	15	-1390.4192	2812.160715	6.917958286	0.000265953
553936	65.70857955	+	19.25051913	-1.61226555	4.783237801	NA	NA	-11.88616513	7.145280561	+	+	NA	NA	+	+	3.299815174	NA	NA	NA	NA	-0.042722158	15	-1390.421509	2812.165331	6.922574791	0.00026534
8416	78.18289232	+	9.842759075	-1.500942148	0.685305987	-0.276041786	NA	0.39968552	7.383653721	NA	NA	NA	NA	NA	+	NA	NA	NA	NA	NA	NA	11	-1394.723905	2812.167156	6.924399131	0.000265098
29680	65.70593178	+	19.25392965	-1.626168576	4.731445853	NA	0.01352641	-11.88483959	7.160917351	+	+	NA	NA	+	+	3.297186155	NA	NA	NA	NA	NA	15	-1390.425807	2812.173928	6.931171559	0.000264202
555240	73.85240367	+	12.39952206	-1.63616499	NA	NA	2.036148536	-7.602629808	7.504520957	NA	NA	NA	+	+	+	0.490085217	NA	NA	NA	NA	0.078180739	14	-1391.510053	2812.173951	6.931194941	0.000264199
44736	78.66342612	+	9.564033552	-1.273007731	3.249698864	-1.045153709	1.825152942	NA	6.077467497	NA	+	+	+	NA	+	NA	1.088438325	NA	NA	NA	NA	15	-1390.427789	2812.177892	6.935135114	0.000263679
306612	75.02083558	+	14.43928249	NA	NA	-0.932338138	2.764271262	NA	5.951551054	+	NA	+	+	NA	+	NA	1.30665391	NA	NA	0.306713907	NA	14	-1391.512182	2812.17821	6.935453223	0.000263637
8384	78.10144486	+	9.810512903	-1.497996326	0.690761003	-0.27646576	0.000345837	NA	7.382943228	NA	NA	NA	NA	NA	+	NA	NA	NA	NA	NA	NA	11	-1394.731322	2812.181989	6.939232881	0.000263139
571100	74.26783539	+	12.04072852	NA	5.265252658	-0.64949932	NA	-7.920376221	5.67150702	NA	+	+	NA	+	+	NA	1.246005866	NA	NA	NA	-0.132052466	15	-1390.430481	2812.183276	6.94051981	0.00026297
582088	75.40301072	+	12.94631121	-1.380087275	NA	NA	NA	0.186347023	6.354373546	+	NA	NA	NA	NA	+	-2.418237443	1.136581529	NA	NA	NA	0.149998161	13	-1392.593521	2812.184302	6.941545264	0.000262835
62464	66.06220297	+	19.06157189	-1.337409906	4.939946131	-0.474586131	-0.011830057	-12.03282128	6.002514759	+	+	NA	NA	+	+	3.32247932	1.090797641	NA	NA	NA	NA	17	-1388.244712	2812.184715	6.941958357	0.000262781
586720	66.06355872	+	19.06403048	-1.335659469	4.932221052	-0.47551633	NA	-12.03069657	6.002750624	+	+	NA	NA	+	+	3.323181417	1.089292547	NA	NA	NA	-0.006518717	17	-1388.244909	2812.185109	6.942352848	0.000262729
41404	74.90669708	+	14.06604232	NA	0.803189712	-0.339204097	-0.041595978	NA	5.969418953	+	NA	NA	NA	NA	+	NA	1.300218285	NA	NA	NA	NA	12	-1393.66874	2812.189939	6.9471821	0.000262095
59628	79.241497	+	9.885828599	NA	0.765838441	NA	1.80539866	0.8738277	6.052322148	NA	NA	NA	+	NA	+	-2.998559639	1.26514176	NA	NA	NA	NA	13	-1392.596775	2812.19081	6.948053201	0.000261981
127708	73.86751331	+	12.25868575	NA	5.012484968	-0.501177006	NA	-8.609054161	5.707596817	NA	+	NA	NA	+	+	0.845725493	1.278575168	0.176869978	NA	NA	NA	15	-1390.439707	2812.201728	6.958971743	0.000260555
176892	74.28891629	+	12.03196322	NA	5.180410141	-0.500927743	-0.054143015	-7.890648314	5.700099594	NA	+	NA	NA	+	+	NA	1.277869467	NA	-0.253684865	NA	NA	15	-1390.442049	2812.206411	6.963654686	0.000259945
570108	74.26756505	+	12.03984839	NA	5.181467435	-0.513914954	-0.019442547	-7.886495888	5.683450189	NA	+	NA	NA	+	+	NA	1.251373062	NA	NA	NA	-0.12828893	15	-1390.442062	2812.206437	6.963681001	0.000259942
57564	79.06924606	+	9.77456517	NA	0.743653154	-0.34417141	NA	0.725130285	5.970221346	NA	NA	NA	NA	NA	+	-3.104682718	1.299591838	NA	NA	NA	NA	12	-1393.679728	2812.211916	6.969159375	0.000259231
44536	74.26805042	+	14.57648949	-1.305529406	NA	-1.009031357	2.628135208	-0.400694904	6.30005217	+	NA	+	+	NA	+	NA	1.095289195	NA	NA	NA	NA	15	-1390.445906	2812.214125	6.97136887	0.000258945
565712	73.90647476	+	14.31845004	-1.316898704	0.669305802	NA	NA	-0.58335002	6.308712226	+	NA	NA	NA	NA	+	NA	1.132169364	NA	NA	NA	0.138324071	13	-1392.608827	2812.214914	6.972157467	0.000258843
8404	78.65971439	+	10.075538	NA	NA	-0.335097612	NA	0.325666718	7.3099753	NA	NA	NA	NA	NA	+	NA	NA	NA	NA	NA	NA	9	-1396.867088	2812.221982	6.979225264	0.00025793
293112	73.84527029	+	12.42189332	-1.640391757	NA	-0.58641635	2.595940883	-7.720749796	7.388164887	NA	NA	NA	+	+	+	0.51939012	NA	NA	NA	0.352716959	NA	15	-1390.451973	2812.226259	6.983502771	0.000257379
63196	73.88466452	+	12.25080614	NA	5.137326943	-0.623390121	NA	-8.633755424	5.693051798	NA	+	+	NA	+	+	0.844821522	1.269180097	NA	NA	NA	NA	15	-1390.452223	2812.22676	6.984003589	0.000257314
112348	74.25743248	+	12.04635498	NA	5.103067224	-0.627213366	NA	-7.934003236	5.69491106	NA	+	+	NA	+	+	NA	1.275238429	0.180059732	NA	NA	NA	15	-1390.452503	2812.22732	6.984563245	0.000257242
11456	78.52699573	+	9.864495427	-1.51767872	0.556177899	-1.081645414	2.601047932	NA	7.357507371	NA	NA	+	+	NA	+	NA	NA	NA	NA	NA	NA	13	-1392.616141	2812.229542	6.986785951	0.000256956
48124	70.20267764	+	16.65558959	NA	3.254197945	-0.595481504	1.48767913	-8.556657223	5.838450751	+	+	NA	+	+	+	NA	1.270050223	NA	NA	NA	NA	16	-1389.363707	2812.230177	6.987420723	0.000256875
172464	74.27770852	+	14.0985502	-1.287857646	0.851712668	NA	-0.082991778	NA	6.280178744	+	NA	NA	NA	NA	+	NA	1.119406743	NA	-0.273925771	NA	NA	13	-1392.619715	2812.236689	6.99393292	0.00025604
78048	73.66905667	+	12.24444404	-1.55224995	0.591252077	-0.291740382	NA	-7.703065028	7.398318664	NA	NA	NA	NA	+	+	NA	NA	0.19126408	NA	NA	NA	13	-1392.619963	2812.237187	6.994430742	0.000255976
48640	69.68909015	+	17.02494214	-1.332114535	0.444935655	-1.059722046	2.467172556	-8.460776134	6.277126434	+	NA	+	+	+	+	NA	1.085901478	NA	NA	NA	NA	17	-1388.27413	2812.24355	7.000793864	0.000255163
801016	74.08458371	+	12.29294837	-1.643087747	NA	-0.586495447	2.595762668	-7.284171951	7.387815439	NA	NA	NA	+	+	+	NA	NA	NA	NA	0.352729722	-0.002276777	15	-1390.461023	2812.244359	7.001602945	0.00025506
62204	73.88623613	+	12.2490934	NA	5.064497498	-0.502031031	-0.016818343	-8.599478453	5.703335191	NA	+	NA	NA	+	+	0.840587275	1.273380947	NA	NA	NA	NA	15	-1390.46163	2812.245574	7.002817808	0.000254905
176624	69.32932705	+	16.81351598	-1.340849481	0.785287351	NA	-0.082830439	-8.664209615	6.299968658	+	NA	NA	NA	+	+	NA	1.109394059	NA	-0.29996284	NA	NA	15	-1390.462459	2812.247232	7.004475038	0.000254694
57832	75.41140851	+	12.97763344	-1.329109104	NA	NA	0.096171682	0.199619771	6.338263603	+	NA	NA	NA	NA	+	-2.394200732	1.110932065	NA	NA	NA	NA	13	-1392.625407	2812.248073	7.005316897	0.000254587
274680	73.63911065	+	12.28458157	-1.612062356	NA	-0.333844411	0.161580607	-7.694955791	7.40188362	NA	NA	NA	NA	+	+	NA	NA	NA	NA	0.201131473	NA	13	-1392.625519	2812.248299	7.005542606	0.000254558
111356	74.25830598	+	12.04788048	NA	5.016379551	-0.50106596	-0.007383646	-7.899796167	5.706951077	NA	+	NA	NA	+	+	NA	1.278900342	0.174589619	NA	NA	NA	15	-1390.463252	2812.248818	7.006061205	0.000254492
581840	78.68373441	+	9.586446077	-1.326539895	0.652528389	NA	NA	0.937150043	6.306918377	NA	NA	NA	NA	NA	+	-3.29918885	1.132538596	NA	NA	NA	0.141579517	13	-1392.626104	2812.249469	7.006712405	0.000254409
370880	78.62413764	+	9.770626649	-1.312401664	0.528856393	-0.618942277	2.565124054	NA	6.158933212	NA	NA	NA	+	NA	+	NA	1.143995384	-0.399974115	NA	0.466544059	NA	15	-1390.4647	2812.251714	7.008957749	0.000254124
31216	65.76287253	+	19.9217739	-1.605320312	0.52798129	NA	1.920422337	-11.60574576	7.453734259	+	NA	NA	+	+	+	3.441067435	NA	NA	NA	NA	NA	15	-1390.464922	2812.252159	7.009402373	0.000254067
174784	78.60811199	+	9.548496971	-1.277889804	3.322772894	-0.554466465	1.549151074	NA	6.102521553	NA	+	NA	+	NA	+	NA	1.10985533	NA	-0.387195615	NA	NA	15	-1390.465927	2812.254168	7.011411812	0.000253812
305652	74.6900882	+	14.59163812	NA	NA	-0.641254443	2.600723417	-0.468218648	5.959256078	+	NA	NA	+	NA	+	NA	1.318053959	NA	NA	0.325846461	NA	14	-1391.550458	2812.254763	7.012006617	0.000253736
569840	69.27171713	+	16.85152003	-1.373455277	0.634232269	NA	-0.035725181	-8.688143539	6.325158928	+	NA	NA	NA	+	+	NA	1.124437085	NA	NA	NA	0.1464032	15	-1390.466297	2812.254909	7.012152502	0.000253718
270520	78.0985111	+	9.812361885	-1.564759858	NA	-0.318222049	0.167558049	NA	7.402087405	NA	NA	NA	NA	NA	+	NA	NA	NA	NA	0.186446222	NA	11	-1394.772299	2812.263943	7.021186944	0.000252574
43756	78.85462506	+	9.863684988	NA	3.153958261	NA	1.23309807	0.31957665	5.900806152	NA	+	NA	+	NA	+	NA	1.255324917	NA	NA	NA	NA	13	-1392.63336	2812.26398	7.021223969	0.00025257
28896	73.41949838	+	12.38721913	-1.541894559	0.614104131	-0.292885789	NA	-8.190094732	7.389651199	NA	NA	NA	NA	+	+	0.590675902	NA	NA	NA	NA	NA	13	-1392.634316	2812.265892	7.023135429	0.000252328
12532	74.19628758	+	12.50442316	NA	NA	-0.346856451	0.163826268	-7.703380907	7.310821386	NA	NA	NA	NA	+	+	NA	NA	NA	NA	NA	NA	11	-1394.774975	2812.269296	7.026539685	0.000251899
33420	79.02772306	+	9.478969678	NA	5.366172842	NA	NA	NA	3.276289545	NA	+	NA	NA	NA	NA	NA	2.336346053	NA	NA	NA	NA	9	-1396.89255	2812.272905	7.030148427	0.000251445
46844	74.27477512	+	12.04017561	NA	5.139283134	-0.619974818	-0.008214561	-7.92460836	5.692656962	NA	+	+	NA	+	+	NA	1.269716513	NA	NA	NA	NA	15	-1390.475691	2812.273695	7.030938719	0.000251346
13536	73.6906421	+	12.24073239	-1.545182932	0.588459932	-0.197262659	NA	-7.667969696	7.399451652	NA	NA	+	NA	+	+	NA	NA	NA	NA	NA	NA	13	-1392.639363	2812.275986	7.033229195	0.000251058
111068	69.90306156	+	16.82956021	NA	0.661717846	-0.357530404	NA	-8.765399104	5.982350432	+	NA	NA	NA	+	+	NA	1.303624485	0.229460675	NA	NA	NA	14	-1391.561834	2812.277515	7.034758517	0.000250866
174320	78.66878388	+	9.818897117	-1.296939166	0.831985735	NA	1.851787572	0.540774579	6.32543615	NA	NA	NA	+	NA	+	NA	1.099424844	NA	-0.41615339	NA	NA	14	-1391.561868	2812.277583	7.034826033	0.000250858
536800	73.68728833	+	12.23759328	-1.560946653	0.606715643	-0.289564821	NA	-7.696755939	7.403363493	NA	NA	NA	NA	+	+	NA	NA	NA	NA	NA	0.044239521	13	-1392.640941	2812.279142	7.036385909	0.000250662
306368	78.67554674	+	9.769684432	-1.308720909	0.507456318	-0.942708256	2.659054088	NA	6.175220509	NA	NA	+	+	NA	+	NA	1.134516022	NA	NA	0.35033111	NA	15	-1390.482234	2812.286781	7.044024738	0.000249707
12544	73.69239945	+	12.24316404	-1.546087152	0.595348147	-0.293056929	0.010871017	-7.691525158	7.391351066	NA	NA	NA	NA	+	+	NA	NA	NA	NA	NA	NA	13	-1392.645763	2812.288786	7.046029631	0.000249456
108992	74.40658703	+	14.39919165	-1.275987433	0.463636736	-0.530188443	2.227088014	NA	6.286268837	+	NA	NA	+	NA	+	NA	1.115260317	0.114754515	NA	NA	NA	15	-1390.483719	2812.289753	7.046996277	0.000249336
43520	74.16575846	+	14.53368633	-1.270805489	0.490862557	-0.531774489	2.22555845	-0.448844389	6.282816013	+	NA	NA	+	NA	+	NA	1.112689607	NA	NA	NA	NA	15	-1390.484203	2812.29072	7.047963992	0.000249215
178688	69.69777419	+	16.95959011	-1.33940379	0.600316707	-0.545072211	2.161186698	-8.360309451	6.299469925	+	NA	NA	+	+	+	NA	1.108303436	NA	-0.438046299	NA	NA	17	-1388.298211	2812.291713	7.048956801	0.000249092
588020	74.54090812	+	12.50458895	NA	NA	-0.589009337	2.281239913	-7.97101707	6.038843443	NA	NA	NA	+	+	+	0.76651616	1.284120536	NA	NA	NA	-0.003586998	15	-1390.485102	2812.292517	7.049760886	0.000248992
61932	66.26789128	+	19.70508942	NA	0.823590665	NA	-0.046840815	-12.16135612	6.016899875	+	NA	NA	NA	+	+	3.633711967	1.281610752	NA	NA	NA	NA	14	-1391.570249	2812.294344	7.051587909	0.000248764
57812	75.93009536	+	13.02664869	NA	NA	-0.368343396	NA	0.008437303	6.00688526	+	NA	NA	NA	NA	+	-2.259497222	1.3120111	NA	NA	NA	NA	12	-1393.723668	2812.299795	7.057038899	0.000248087
586188	66.27351236	+	19.71387168	NA	0.763351212	NA	NA	-12.15409578	6.025836864	+	NA	NA	NA	+	+	3.633879097	1.283047231	NA	NA	NA	0.022816974	14	-1391.573584	2812.301014	7.058257276	0.000247936
46556	69.92427859	+	16.82515165	NA	0.642931246	-0.176741002	NA	-8.705087525	5.994100877	+	NA	+	NA	+	+	NA	1.300373516	NA	NA	NA	NA	14	-1391.575297	2812.304441	7.061684567	0.000247512
41456	73.90818724	+	14.31767977	-1.274481409	0.738856032	NA	-0.046903666	-0.594121428	6.279953593	+	NA	NA	NA	NA	+	NA	1.116706099	NA	NA	NA	NA	13	-1392.653944	2812.305148	7.062391476	0.000247424
572920	69.67188365	+	17.07312758	-1.388529952	NA	-1.04045338	2.568257006	-8.443014863	6.329252857	+	NA	+	+	+	+	NA	1.09952278	NA	NA	NA	0.115157138	17	-1388.306256	2812.307804	7.065047173	0.000247096
585956	74.03954736	+	12.53175365	NA	NA	NA	0.124208193	-8.298620241	6.063279093	NA	NA	NA	NA	+	+	0.797561636	1.291595134	NA	NA	NA	0.030507035	13	-1392.658463	2812.314186	7.07142945	0.000246308
276724	74.59158023	+	12.53120249	NA	NA	-0.610748821	2.569588058	-7.327385964	7.274164183	NA	NA	NA	+	+	+	NA	NA	NA	NA	0.277409054	NA	13	-1392.660637	2812.318534	7.075777888	0.000245774
8842	87.45891045	+	NA	NA	4.989205272	NA	NA	NA	7.007866301	NA	+	NA	NA	NA	+	NA	NA	NA	NA	NA	NA	8	-1397.96588	2812.320949	7.078192629	0.000245477
582348	78.9523148	+	9.572351133	NA	4.686402898	NA	NA	0.780489516	5.779050947	NA	+	NA	NA	NA	+	-3.132648619	1.242331086	NA	NA	NA	-0.082663054	13	-1392.666028	2812.329317	7.086560568	0.000244452
60664	79.24105449	+	9.639704202	-1.311673046	NA	-1.016335168	2.59826109	1.157657804	6.295042234	NA	NA	+	+	NA	+	-3.306523316	1.095581748	NA	NA	NA	NA	15	-1390.505793	2812.3339	7.091143836	0.000243892
178668	70.22657365	+	16.89853322	NA	0.86917604	NA	1.762219912	-8.298604512	6.060586913	+	NA	NA	+	+	+	NA	1.267040126	NA	-0.362474805	NA	NA	15	-1390.508097	2812.338509	7.095752015	0.000243331
28876	73.71220263	+	12.69037924	NA	0.85324946	NA	NA	-8.392306776	7.282137347	NA	NA	NA	NA	+	+	0.859999428	NA	NA	NA	NA	NA	11	-1394.810778	2812.340902	7.098145097	0.00024304
536780	74.10918698	+	12.4800679	NA	0.849789779	NA	NA	-7.660425188	7.258123732	NA	NA	NA	NA	+	+	NA	NA	NA	NA	NA	-0.093793708	11	-1394.811534	2812.342415	7.099658474	0.000242856
10484	79.00097199	+	10.18595901	NA	NA	-0.55301099	2.441065177	0.514691584	7.320727922	NA	NA	NA	+	NA	+	NA	NA	NA	NA	NA	NA	11	-1394.81205	2812.343446	7.100689201	0.000242731
32900	79.22556791	+	9.700986217	NA	NA	NA	NA	NA	3.379483968	NA	NA	NA	NA	NA	NA	NA	2.470810899	NA	NA	NA	NA	7	-1399.021014	2812.343915	7.101158888	0.000242674
305852	78.91297135	+	9.815352363	NA	2.874088502	-0.626879187	1.830680594	NA	5.783787028	NA	+	NA	+	NA	+	NA	1.303854276	NA	NA	0.272494311	NA	14	-1391.595951	2812.345749	7.102992148	0.000242452
57584	78.67880413	+	9.593332612	-1.28306251	0.718197737	NA	-0.04352968	0.923584492	6.278114394	NA	NA	NA	NA	NA	+	-3.28405871	1.116486905	NA	NA	NA	NA	13	-1392.674247	2812.345755	7.102998521	0.000242451
45564	69.92868092	+	16.81052439	NA	0.73188189	-0.357656427	-0.038537827	-8.760101468	5.975559069	+	NA	NA	NA	+	+	NA	1.297856847	NA	NA	NA	NA	14	-1391.596287	2812.34642	7.103663776	0.00024237
569820	69.93298483	+	16.8182251	NA	0.682803811	-0.358241542	NA	-8.752619895	5.981442909	+	NA	NA	NA	+	+	NA	1.296487882	NA	NA	NA	0.003637193	14	-1391.599452	2812.35275	7.109993446	0.000241605
536788	74.19841773	+	12.46977612	NA	NA	-0.357694158	NA	-7.72080155	7.278915005	NA	NA	NA	NA	+	+	NA	NA	NA	NA	NA	-0.11198469	11	-1394.818128	2812.355602	7.112845149	0.00024126
13524	74.19254038	+	12.4671527	NA	NA	-0.137518445	NA	-7.674457121	7.326010312	NA	NA	+	NA	+	+	NA	NA	NA	NA	NA	NA	11	-1394.818375	2812.356096	7.113339773	0.000241201
172972	74.96301422	+	13.67805606	NA	4.706527808	NA	-0.070757738	NA	5.790209787	+	+	NA	NA	NA	+	NA	1.262209726	NA	-0.22637484	NA	NA	13	-1392.680405	2812.35807	7.115313283	0.000240963
58092	78.95369958	+	9.563650366	NA	4.661284843	NA	-0.038622092	0.764241364	5.785152454	NA	+	NA	NA	NA	+	-3.134737609	1.258935617	NA	NA	NA	NA	13	-1392.680709	2812.358678	7.11592122	0.00024089
436416	78.6313305	+	9.757775368	-1.31012883	0.581041439	-0.593357758	2.451761166	NA	6.190857187	NA	NA	NA	+	NA	+	NA	1.14874375	NA	-0.222785781	0.348195611	NA	15	-1390.519325	2812.360963	7.118206853	0.000240614
566220	74.56675414	+	13.91347223	NA	4.625992221	NA	NA	-0.630757272	5.78702935	+	+	NA	NA	NA	+	NA	1.241889224	NA	NA	NA	-0.082826361	13	-1392.681997	2812.361255	7.118498005	0.000240579
28884	73.83868299	+	12.65997953	NA	NA	-0.350330499	NA	-8.384485505	7.30848156	NA	NA	NA	NA	+	+	0.778986389	NA	NA	NA	NA	NA	11	-1394.83148	2812.382306	7.139549582	0.00023806
8878	86.75841889	+	NA	-1.600462181	4.96650833	NA	-0.007714184	NA	7.129889967	NA	+	NA	NA	NA	+	NA	NA	NA	NA	NA	NA	10	-1395.892313	2812.382453	7.13969613	0.000238043
8910	86.75130022	+	NA	-1.600268199	4.957531559	NA	NA	-0.032078717	7.130541705	NA	+	NA	NA	NA	+	NA	NA	NA	NA	NA	NA	10	-1395.892401	2812.382628	7.139871534	0.000238022
537308	74.02692206	+	12.20446711	NA	5.46419519	-0.498354696	NA	-7.871044479	6.878979324	NA	+	NA	NA	+	+	NA	NA	NA	NA	NA	-0.248079558	13	-1392.694134	2812.385528	7.142771645	0.000237677
567800	74.18367608	+	14.57061109	-1.329430056	NA	-0.540391371	2.355051657	-0.376183303	6.336926988	+	NA	NA	+	NA	+	NA	1.125152237	NA	NA	NA	0.113816515	15	-1390.531964	2812.386243	7.143486316	0.000237592
12524	74.1099947	+	12.47803151	NA	0.846084273	NA	0.000696854	-7.669571096	7.282693874	NA	NA	NA	NA	+	+	NA	NA	NA	NA	NA	NA	11	-1394.835009	2812.389365	7.146608334	0.000237222
41964	74.56220772	+	13.90967324	NA	4.604463034	NA	-0.041848869	-0.649477267	5.792711872	+	+	NA	NA	NA	+	NA	1.258691852	NA	NA	NA	NA	13	-1392.696187	2812.389634	7.146877081	0.00023719
32968	78.79504502	+	9.499511038	-1.613478988	NA	NA	NA	0.467391362	3.991050027	NA	NA	NA	NA	NA	NA	NA	2.133061095	NA	NA	NA	NA	9	-1396.951221	2812.390247	7.147490254	0.000237117
33456	78.51782977	+	9.20588823	-1.586717447	5.445172159	NA	-0.131994153	NA	3.877877698	NA	+	NA	NA	NA	NA	NA	2.006641805	NA	NA	NA	NA	11	-1394.837463	2812.394273	7.151516303	0.00023664
305408	78.72434306	+	9.814466598	-1.310211104	0.465177653	-0.596943226	2.487246264	0.551784967	6.188375048	NA	NA	NA	+	NA	+	NA	1.147051377	NA	NA	0.374118694	NA	15	-1390.53617	2812.394653	7.151896649	0.000236595
39160	74.80165009	+	11.88544718	-1.624610759	NA	-0.611097539	2.186169274	-7.303799803	4.001294522	NA	NA	NA	+	+	NA	NA	2.112787991	NA	NA	NA	NA	13	-1392.699464	2812.396187	7.153430923	0.000236414
321780	79.44476201	+	9.869974941	NA	NA	-0.641386601	2.56981349	1.01184502	5.953264453	NA	NA	NA	+	NA	+	-3.09765404	1.319475027	NA	NA	0.327212513	NA	14	-1391.62228	2812.398405	7.155648967	0.000236152
32936	78.69889026	+	9.472191955	-1.607945811	NA	NA	0.04649945	NA	3.987982162	NA	NA	NA	NA	NA	NA	NA	2.13312562	NA	NA	NA	NA	9	-1396.955309	2812.398423	7.15566692	0.00023615
11512	78.70657538	+	9.916898396	-1.54743463	NA	-1.072218203	2.740347461	0.646943694	7.398227971	NA	NA	+	+	NA	+	NA	NA	NA	NA	NA	NA	13	-1392.700701	2812.398663	7.155906441	0.000236121
57804	75.7644752	+	13.07194985	NA	0.802225327	NA	NA	-0.090444438	6.013566364	+	NA	NA	NA	NA	+	-2.143763692	1.283537754	NA	NA	NA	NA	12	-1393.773774	2812.400007	7.157250908	0.000235963
141504	78.44868041	+	9.845822964	-1.527503	0.689692687	-0.501729482	2.260358984	NA	7.407208651	NA	NA	NA	+	NA	+	NA	NA	NA	-0.397024856	NA	NA	13	-1392.702955	2812.40317	7.160413573	0.00023559
561352	74.30286167	+	11.88187794	-1.69170637	NA	NA	NA	-7.610052633	4.016902516	NA	NA	NA	NA	+	NA	NA	2.139776689	NA	NA	NA	0.114298361	11	-1394.841973	2812.403291	7.160534653	0.000235576
567536	78.63748245	+	9.822666253	-1.322632282	0.631311409	NA	1.870861302	0.5210504	6.348912987	NA	NA	NA	+	NA	+	NA	1.112809378	NA	NA	NA	0.140282936	14	-1391.625111	2812.404069	7.161312226	0.000235484
33696	74.75814101	+	13.35726402	-1.577955498	5.590232639	-0.521637536	NA	NA	3.860767288	+	+	NA	NA	NA	NA	NA	2.000102433	NA	NA	NA	NA	12	-1393.776036	2812.404531	7.161774667	0.00023543
48896	74.26596971	+	11.97012793	-1.325343802	3.430713322	-1.088948944	1.731547151	-7.613023158	6.076462591	NA	+	+	+	+	+	NA	1.076775763	NA	NA	NA	NA	17	-1388.355725	2812.406741	7.163984419	0.00023517
555496	65.78754137	+	19.95171243	-1.658330993	NA	NA	2.053491769	-11.54451574	7.513958857	+	NA	NA	+	+	+	3.401874418	NA	NA	NA	NA	0.079172887	15	-1390.542485	2812.407284	7.164527561	0.000235106
309756	70.17374887	+	16.9965483	NA	0.522840456	-0.631624732	2.388608961	-8.419438813	5.927833303	+	NA	NA	+	+	+	NA	1.314165518	NA	NA	0.328038949	NA	16	-1389.456536	2812.415834	7.173077293	0.000234103
303540	74.86164544	+	14.16276992	NA	NA	-0.384817412	0.146575702	NA	5.971571128	+	NA	NA	NA	NA	+	NA	1.321459875	NA	NA	0.174360439	NA	12	-1393.782176	2812.416811	7.174054197	0.000233989
65012	66.66710758	+	19.95071083	NA	NA	-1.049969699	2.568230266	-11.92514977	6.028883212	+	NA	+	+	+	+	3.641808377	1.267423666	NA	NA	NA	NA	16	-1389.460327	2812.423417	7.180660095	0.000233217
306424	78.84034059	+	9.81962323	-1.337913279	NA	-0.932234401	2.790963242	0.610952941	6.212517479	NA	NA	+	+	NA	+	NA	1.133311453	NA	NA	0.359459597	NA	15	-1390.552359	2812.427033	7.184276388	0.000232796
59648	79.0979841	+	9.637286405	-1.277179644	0.473692586	-0.532128186	2.196362265	1.094610615	6.279297452	NA	NA	NA	+	NA	+	-3.245161586	1.113227608	NA	NA	NA	NA	15	-1390.553752	2812.429818	7.18706148	0.000232472
43776	78.681777	+	9.603532178	-1.266980741	3.189750716	-0.552976004	1.556430035	0.491883528	6.10264875	NA	+	NA	+	NA	+	NA	1.10409693	NA	NA	NA	NA	15	-1390.55462	2812.431554	7.188797436	0.00023227
10668	74.63413439	+	14.56769306	NA	0.778015693	NA	1.941778484	NA	7.314160045	+	NA	NA	+	NA	+	NA	NA	NA	NA	NA	NA	11	-1394.856245	2812.431835	7.189078648	0.000232237
109248	78.5704457	+	9.562662484	-1.26599646	3.19092984	-0.551417781	1.540872157	NA	6.10187321	NA	+	NA	+	NA	+	NA	1.108417857	0.117430277	NA	NA	NA	15	-1390.555995	2812.434303	7.191546583	0.000231951
37616	74.08411945	+	11.63364566	-1.639741561	5.468158285	NA	-0.121088157	-7.748896212	3.894400774	NA	+	NA	NA	+	NA	NA	1.99384568	NA	NA	NA	NA	13	-1392.719155	2812.435571	7.192814121	0.000231804
63996	66.57653737	+	19.88798473	NA	0.573471039	-0.572097868	2.145932708	-11.91019096	6.013671004	+	NA	NA	+	+	+	3.662399234	1.279858709	NA	NA	NA	NA	16	-1389.466505	2812.435773	7.193016097	0.000231781
567780	74.62496052	+	14.5930537	NA	NA	NA	2.028201211	-0.458178817	6.11113677	+	NA	NA	+	NA	+	NA	1.269978506	NA	NA	NA	0.02898768	13	-1392.719742	2812.436744	7.193987189	0.000231668
293368	65.71737715	+	20.03358608	-1.662254883	NA	-0.590650523	2.616645007	-11.694458	7.396784856	+	NA	NA	+	+	+	3.45434321	NA	NA	NA	0.354216627	NA	16	-1389.471223	2812.445209	7.202452867	0.00023069
53448	74.07754792	+	12.01685576	-1.653527111	NA	NA	NA	-8.021735175	4.005212188	NA	NA	NA	NA	+	NA	0.502508176	2.122614793	NA	NA	NA	NA	11	-1394.866811	2812.452968	7.210211258	0.000229796
64496	66.10750834	+	19.3742124	-1.368163959	3.158164496	NA	1.181259459	-11.70754811	6.197944999	+	+	NA	+	+	+	3.372065031	1.065727853	NA	NA	NA	NA	17	-1388.379183	2812.453657	7.21090075	0.000229717
58336	75.68892008	+	12.33923852	-1.313237058	4.91576605	-0.457582654	NA	0.195318507	5.993755495	+	+	NA	NA	NA	+	-2.529387908	1.097529615	NA	NA	NA	NA	15	-1390.56569	2812.453695	7.210938104	0.000229713
33488	78.60832854	+	9.258507482	-1.59450492	5.291000963	NA	NA	0.392171084	3.878170189	NA	+	NA	NA	NA	NA	NA	2.007206348	NA	NA	NA	NA	11	-1394.867859	2812.455064	7.212307918	0.000229556
9400	78.13949326	+	9.810457078	-1.527678324	NA	-0.121873305	0.120095476	NA	7.443847921	NA	NA	+	NA	NA	+	NA	NA	NA	NA	NA	NA	11	-1394.869764	2812.458874	7.216117029	0.000229119
25552	75.26635898	+	12.56975269	-1.603262047	4.752069501	NA	NA	0.253877736	7.154297818	+	+	NA	NA	NA	+	-2.517003431	NA	NA	NA	NA	NA	13	-1392.731966	2812.461192	7.218435423	0.000228853
177132	70.01818005	+	16.39448013	NA	4.740944717	NA	-0.070467477	-8.705084795	5.792890661	+	+	NA	NA	+	+	NA	1.25869714	NA	-0.249389095	NA	NA	15	-1390.569513	2812.461339	7.218582845	0.000228837
37096	74.30889085	+	11.9012707	-1.654985535	NA	NA	0.038833832	-7.593441778	4.005180981	NA	NA	NA	NA	+	NA	NA	2.12115212	NA	NA	NA	NA	11	-1394.871057	2812.461459	7.218702974	0.000228823
303296	78.31557141	+	9.70714203	-1.260785299	0.684313549	-0.337594848	0.000307001	NA	6.17689728	NA	NA	NA	NA	NA	+	NA	1.156762689	NA	NA	0.220044964	NA	13	-1392.733309	2812.463879	7.221122219	0.000228546
308224	69.3037219	+	16.42578291	-1.385749952	4.897003537	-0.49979719	0.025392438	-8.878908921	5.955328263	+	+	NA	NA	+	+	NA	1.107907102	NA	NA	0.213245608	NA	17	-1388.385727	2812.466745	7.22398872	0.000228219
307700	69.88047301	+	16.89874371	NA	NA	-0.402753157	0.13751624	-8.762902987	5.970195018	+	NA	NA	NA	+	+	NA	1.319988568	NA	NA	0.186673364	NA	14	-1391.656627	2812.467101	7.224344272	0.000228178
31204	66.28710875	+	20.13660923	NA	NA	NA	2.057551839	-11.7457343	7.368411739	+	NA	NA	+	+	+	3.628256653	NA	NA	NA	NA	NA	13	-1392.736255	2812.46977	7.227013205	0.000227874
571904	69.61584851	+	17.01350322	-1.357597228	0.39529407	-0.534379409	2.17342642	-8.393574863	6.320240324	+	NA	NA	+	+	+	NA	1.117891593	NA	NA	NA	0.11623092	17	-1388.390589	2812.476469	7.233712707	0.000227112
53968	73.83555	+	11.79918531	-1.640288617	5.333772183	NA	NA	-8.197670462	3.89198062	NA	+	NA	NA	+	NA	0.562496586	1.995664895	NA	NA	NA	NA	13	-1392.739994	2812.477248	7.234491132	0.000227024
8440	78.26463254	+	9.850468976	-1.533533088	NA	-0.295257298	0.138258862	0.513158916	7.430428281	NA	NA	NA	NA	NA	+	NA	NA	NA	NA	NA	NA	11	-1394.879225	2812.477797	7.235040008	0.000226961
139440	78.05117502	+	9.820652348	-1.525864708	0.864163754	NA	-0.043687593	NA	7.404923878	NA	NA	NA	NA	NA	+	NA	NA	NA	-0.252930657	NA	NA	11	-1394.880102	2812.479549	7.236792913	0.000226762
310772	70.23011366	+	17.06555477	NA	NA	-0.978244324	2.71186018	-8.437275076	5.949651033	+	NA	+	+	+	+	NA	1.303900865	NA	NA	0.312409166	NA	16	-1389.489239	2812.481241	7.238484392	0.000226571
15604	74.73804159	+	12.51333021	NA	NA	-1.116759924	2.69211989	-7.382172715	7.277297749	NA	NA	+	+	+	+	NA	NA	NA	NA	NA	NA	13	-1392.746174	2812.489608	7.246851653	0.000225625
178944	74.24070601	+	11.94691298	-1.330879524	3.505346816	-0.567266273	1.43928129	-7.515743756	6.10341013	NA	+	NA	+	+	+	NA	1.099405275	NA	-0.409629049	NA	NA	17	-1388.399897	2812.495085	7.252328939	0.000225008
561872	74.09458463	+	11.66048121	-1.639566061	5.343217539	NA	NA	-7.723762605	3.892008042	NA	+	NA	NA	+	NA	NA	1.992058197	NA	NA	NA	-0.015906248	13	-1392.750111	2812.497483	7.254726461	0.000224738
44476	75.11073352	+	14.33574226	NA	0.661462642	-1.004378512	2.454380046	NA	5.984326378	+	NA	+	+	NA	+	NA	1.26907642	NA	NA	NA	NA	14	-1391.673086	2812.500018	7.257261537	0.000224454
13560	73.72524493	+	12.26548365	-1.572866128	NA	-0.18155272	0.116368716	-7.625250902	7.442190811	NA	NA	+	NA	+	+	NA	NA	NA	NA	NA	NA	13	-1392.752435	2812.502131	7.259374048	0.000224217
28920	73.47745996	+	12.40369629	-1.571151889	NA	-0.310072732	0.130109684	-8.114500234	7.4316363	NA	NA	NA	NA	+	+	0.544932571	NA	NA	NA	NA	NA	13	-1392.754209	2812.505678	7.262921629	0.000223819
570348	69.97698572	+	16.426014	NA	4.694175723	NA	-0.035860478	-8.705982566	5.784851598	+	+	NA	NA	+	+	NA	1.239846817	NA	NA	NA	-0.08243391	15	-1390.593074	2812.508462	7.265705206	0.000223508
571884	70.1645	+	16.94537265	NA	0.703934888	NA	1.775373827	-8.320678165	6.066926537	+	NA	NA	+	+	+	NA	1.26541326	NA	NA	NA	0.02585793	15	-1390.5931	2812.508514	7.265757229	0.000223502
42420	74.84127905	+	14.19151098	NA	NA	-0.076079047	0.089450232	NA	6.033647417	+	NA	+	NA	NA	+	NA	1.311130413	NA	NA	NA	NA	12	-1393.828179	2812.508817	7.266060015	0.000223468
583928	79.15953406	+	9.629107348	-1.336215136	NA	-0.539931003	2.320628105	1.182864744	6.332661514	NA	NA	NA	+	NA	+	-3.30275754	1.126077025	NA	NA	NA	0.116713448	15	-1390.594068	2812.510449	7.267693001	0.000223286
536824	73.72306227	+	12.26480221	-1.591898677	NA	-0.306002202	0.12946232	-7.660415127	7.446916612	NA	NA	NA	NA	+	+	NA	NA	NA	NA	NA	0.051443749	13	-1392.757331	2812.511921	7.269164861	0.000223122
9432	78.24364017	+	9.826020723	-1.539473991	NA	-0.073418591	NA	0.522840381	7.4474033	NA	NA	+	NA	NA	+	NA	NA	NA	NA	NA	NA	11	-1394.896901	2812.513148	7.270391574	0.000222985
141744	73.99388358	+	14.54524362	-1.586463361	0.760328916	NA	1.972319492	NA	7.448937121	+	NA	NA	+	NA	+	NA	NA	NA	-0.381996437	NA	NA	13	-1392.758154	2812.513568	7.270811075	0.000222938
113152	69.6072696	+	17.02444088	-1.32571767	0.381992662	-0.540762763	2.16752802	-8.392969072	6.303149628	+	NA	NA	+	+	+	NA	1.107454121	0.147020785	NA	NA	NA	17	-1388.410584	2812.516458	7.273701532	0.000222616
829688	78.78171167	+	9.813976926	-1.353209307	NA	-0.608186805	2.610984189	0.629715787	6.232876397	NA	NA	NA	+	NA	+	NA	1.15375005	NA	NA	0.374161309	0.06688048	15	-1390.598054	2812.518422	7.275665035	0.000222398
42452	74.49499783	+	14.36834643	NA	NA	-0.047897353	NA	-0.597023042	6.027345676	+	NA	+	NA	NA	+	NA	1.318805648	NA	NA	NA	NA	12	-1393.834885	2812.52223	7.279473278	0.000221975
9884	78.49276321	+	9.779819783	NA	5.299002429	-0.597627361	NA	NA	6.945988277	NA	+	+	NA	NA	+	NA	NA	NA	NA	NA	NA	11	-1394.90348	2812.526305	7.283548559	0.000221523
37580	74.65858215	+	11.85253859	NA	5.4033675	NA	NA	-7.77393106	3.273195294	NA	+	NA	NA	+	NA	NA	2.334439251	NA	NA	NA	NA	11	-1394.905604	2812.530553	7.287796646	0.000221053
532688	78.1219795	+	9.862528831	-1.537173483	0.730258274	NA	NA	0.414092843	7.420616105	NA	NA	NA	NA	NA	+	NA	NA	NA	NA	NA	0.055979271	11	-1394.906071	2812.531489	7.288732033	0.000220949
15616	74.24013616	+	12.25686555	-1.564906081	0.467008751	-1.121028899	2.572436274	-7.375365949	7.363169116	NA	NA	+	+	+	+	NA	NA	NA	NA	NA	NA	15	-1390.607475	2812.537265	7.294508435	0.000220312
27112	75.15860365	+	13.42163782	-1.614018051	NA	NA	2.109269624	0.351699941	7.487351129	+	NA	NA	+	NA	+	-2.284110511	NA	NA	NA	NA	NA	13	-1392.770738	2812.538737	7.29598067	0.00022015
8432	78.12381926	+	9.86698875	-1.518562672	0.739619372	NA	-0.004330512	0.413325945	7.404040748	NA	NA	NA	NA	NA	+	NA	NA	NA	NA	NA	NA	11	-1394.91419	2812.547725	7.304968987	0.000219163
74396	78.47308002	+	9.789022745	NA	5.178200453	-0.45234311	NA	NA	6.96774606	NA	+	NA	NA	NA	+	NA	NA	0.062378177	NA	NA	NA	11	-1394.914923	2812.549193	7.306436497	0.000219002
8924	78.5262922	+	9.807832773	NA	5.186858028	-0.45266851	NA	0.23631464	6.965178804	NA	+	NA	NA	NA	+	NA	NA	NA	NA	NA	NA	11	-1394.915135	2812.549616	7.306859223	0.000218956
172784	78.34106056	+	9.49387158	-1.31178891	4.806607609	NA	-0.073419793	0.398024822	6.052922883	NA	+	NA	NA	NA	+	NA	1.089327597	NA	-0.295740194	NA	NA	14	-1391.698009	2812.549864	7.307107692	0.000218929
8892	78.47905296	+	9.791390886	NA	5.169058094	-0.453295381	0.017270482	NA	6.966419636	NA	+	NA	NA	NA	+	NA	NA	NA	NA	NA	NA	11	-1394.917054	2812.553454	7.31069792	0.000218536
174524	75.06916144	+	14.30838724	NA	0.788039411	-0.561638723	2.190952341	NA	6.002298551	+	NA	NA	+	NA	+	NA	1.28890015	NA	-0.356974057	NA	NA	14	-1391.700388	2812.554623	7.311866227	0.000218408
29912	73.4837541	+	12.36710226	-1.577624147	NA	-0.139641958	NA	-8.069697129	7.44453008	NA	NA	+	NA	+	+	0.5204494	NA	NA	NA	NA	NA	13	-1392.780741	2812.558742	7.315985409	0.000217959
565736	73.93121235	+	14.37062692	-1.356051386	NA	NA	0.100705684	-0.486036638	6.358278931	+	NA	NA	NA	NA	+	NA	1.132319959	NA	NA	NA	0.147208131	13	-1392.782654	2812.562568	7.319811541	0.000217542
537816	73.71805487	+	12.23443041	-1.598163398	NA	-0.133937281	NA	-7.635662727	7.459958832	NA	NA	+	NA	+	+	NA	NA	NA	NA	NA	0.051539109	13	-1392.782981	2812.563222	7.32046549	0.000217471
37336	69.63094907	+	16.666001	-1.647040425	NA	-0.402226285	NA	-8.751936544	4.003227065	+	NA	NA	NA	+	NA	NA	2.119165659	NA	NA	NA	NA	12	-1393.860738	2812.573934	7.331177602	0.00021631
58580	79.14936372	+	9.759811807	NA	NA	-0.06508987	NA	0.873182525	6.021369691	NA	NA	+	NA	NA	+	-3.176774333	1.31945156	NA	NA	NA	NA	12	-1393.860897	2812.574254	7.331497167	0.000216275
29152	65.52099885	+	19.78232374	-1.56409273	0.589105837	-0.294870902	NA	-12.05198486	7.399963965	+	NA	NA	NA	+	+	3.440480069	NA	NA	NA	NA	NA	14	-1391.711576	2812.576997	7.334240657	0.000215979
581864	78.76431302	+	9.583029055	-1.365108775	NA	NA	0.099836493	1.055150914	6.355424411	NA	NA	NA	NA	NA	+	-3.370253564	1.132524349	NA	NA	NA	0.150344162	13	-1392.79013	2812.577521	7.334764567	0.000215922
532696	78.26374073	+	9.812182358	-1.558828186	NA	-0.294477212	NA	0.496366155	7.441955971	NA	NA	NA	NA	NA	+	NA	NA	NA	NA	NA	0.043275588	11	-1394.929266	2812.577878	7.335121633	0.000215883
10496	78.54689009	+	9.913188184	-1.515301573	0.498189088	-0.499895963	2.281960097	0.596871057	7.405172505	NA	NA	NA	+	NA	+	NA	NA	NA	NA	NA	NA	13	-1392.790335	2812.57793	7.33517367	0.000215878
583908	79.35200224	+	9.898531689	NA	NA	NA	1.996254928	1.011467863	6.105644965	NA	NA	NA	+	NA	+	-3.069640617	1.271632063	NA	NA	NA	0.031094008	13	-1392.793904	2812.585068	7.342311715	0.000215109
537548	69.72415187	+	16.60848558	NA	4.965468274	NA	NA	-8.695101681	6.968704243	+	+	NA	NA	+	+	NA	NA	NA	NA	NA	-0.202098703	13	-1392.795518	2812.588297	7.345540123	0.000214762
834036	70.18136592	+	17.06112799	NA	NA	-0.655845728	2.538750102	-8.38766742	5.952595164	+	NA	NA	+	+	+	NA	1.308712999	NA	NA	0.339159497	-0.048247438	16	-1389.543119	2812.589	7.346243309	0.000214686
14588	74.61212248	+	12.47149017	NA	0.603030992	-0.539542558	2.205610016	-7.343573397	7.279973911	NA	NA	NA	+	+	+	NA	NA	NA	NA	NA	NA	13	-1392.796103	2812.589467	7.346710431	0.000214636
553176	73.48417445	+	12.36250455	-1.598082258	NA	-0.308718544	NA	-8.115451157	7.445047513	NA	NA	NA	NA	+	+	0.516969508	NA	NA	NA	NA	0.049522303	13	-1392.796445	2812.590149	7.347392936	0.000214563
41460	74.54742263	+	14.35956999	NA	NA	-0.363681324	0.116717247	-0.614179442	6.017952064	+	NA	NA	NA	NA	+	NA	1.303578225	NA	NA	NA	NA	12	-1393.870912	2812.594282	7.351525973	0.00021412
304312	78.31866776	+	9.709076054	-1.291973669	NA	0.004823302	0.106097259	NA	6.233222151	NA	NA	+	NA	NA	+	NA	1.169810034	NA	NA	0.262081152	NA	13	-1392.799276	2812.595813	7.353056715	0.000213956
44732	79.02771492	+	9.78084827	NA	3.254310175	-1.035670403	1.8093295	NA	5.810650093	NA	+	+	+	NA	+	NA	1.260808266	NA	NA	NA	NA	14	-1391.722914	2812.599674	7.356917987	0.000213543
10924	78.56577361	+	9.99858816	NA	3.304196214	NA	1.293798824	NA	7.13899424	NA	+	NA	+	NA	+	NA	NA	NA	NA	NA	NA	11	-1394.940632	2812.60061	7.357853111	0.000213444
8420	78.59646884	+	10.1498897	NA	NA	NA	0.177762403	0.371737154	7.339572556	NA	NA	NA	NA	NA	+	NA	NA	NA	NA	NA	NA	9	-1397.056613	2812.601032	7.35827526	0.000213399
37060	74.89008425	+	12.08003459	NA	NA	NA	NA	-7.645109242	3.378773086	NA	NA	NA	NA	+	NA	NA	2.46863135	NA	NA	NA	NA	9	-1397.057738	2812.603281	7.360524292	0.000213159
702704	74.33469249	+	12.1085695	-1.395845124	0.764450746	NA	1.79766955	-7.251067874	6.368728442	NA	NA	NA	+	+	+	NA	1.113664326	NA	-0.473107536	NA	0.171550177	16	-1389.550686	2812.604134	7.361377203	0.000213068
75968	78.41979996	+	9.864352149	-1.512257044	0.505029871	-0.499153796	2.269786489	NA	7.405767564	NA	NA	NA	+	NA	+	NA	NA	0.045820076	NA	NA	NA	13	-1392.805447	2812.608154	7.365397068	0.00021264
143600	73.67277913	+	12.24007603	-1.576291195	0.785539566	NA	-0.037856468	-7.617281767	7.414822926	NA	NA	NA	NA	+	+	NA	NA	NA	-0.28380353	NA	NA	13	-1392.807255	2812.611771	7.369014135	0.000212256
10414	87.36241758	+	NA	-1.578852255	0.634313225	NA	1.905501633	NA	7.430502534	NA	NA	NA	+	NA	+	NA	NA	NA	NA	NA	NA	10	-1396.013162	2812.624151	7.381394178	0.000210946
12486	85.72095384	+	NA	-1.629277034	NA	NA	NA	-4.910867853	7.451372667	NA	NA	NA	NA	+	+	NA	NA	NA	NA	NA	NA	9	-1397.06819	2812.624186	7.381429224	0.000210942
178924	74.54118575	+	12.15655887	NA	3.439540432	NA	1.111518257	-7.481280082	5.890437338	NA	+	NA	+	+	+	NA	1.257623482	NA	-0.338352889	NA	NA	15	-1390.652539	2812.627391	7.384634734	0.000210604
46580	69.92359204	+	16.89551023	NA	NA	-0.143612142	0.083684071	-8.672817147	6.032859439	+	NA	+	NA	+	+	NA	1.30692938	NA	NA	NA	NA	14	-1391.737266	2812.628379	7.38562249	0.000210501
307456	73.88356598	+	12.13724311	-1.313039263	0.590210449	-0.355557925	0.013240063	-7.760740996	6.191462514	NA	NA	NA	NA	+	+	NA	1.148368647	NA	NA	0.234915926	NA	15	-1390.655542	2812.633398	7.390641804	0.000209973
57588	79.17590108	+	9.776525741	NA	NA	-0.366713927	0.116096609	0.852905387	6.012842814	NA	NA	NA	NA	NA	+	-3.179835822	1.304545327	NA	NA	NA	NA	12	-1393.890782	2812.634024	7.391267488	0.000209907
193264	73.54722292	+	12.0475636	-1.358947331	4.854205722	NA	-0.069229829	-8.232700012	6.064121146	NA	+	NA	NA	+	+	0.611946608	1.079308614	NA	-0.32599204	NA	NA	16	-1389.568848	2812.640459	7.397702591	0.000209233
59892	76.03125107	+	13.35576757	NA	NA	-0.583420341	2.350322414	0.114053775	6.043530824	+	NA	NA	+	NA	+	-2.094900382	1.285270493	NA	NA	NA	NA	14	-1391.747376	2812.648597	7.40584068	0.000208383
701168	73.8277723	+	11.89334646	-1.379008493	4.809041666	NA	-0.069757587	-7.72195931	6.075888023	NA	+	NA	NA	+	+	NA	1.085998982	NA	-0.335458332	NA	0.052434306	16	-1389.574577	2812.651916	7.409159781	0.000208038
14044	74.03234088	+	12.2058321	NA	5.389059376	-0.669555627	NA	-7.939620372	6.934132202	NA	+	+	NA	+	+	NA	NA	NA	NA	NA	NA	13	-1392.829547	2812.656354	7.413597055	0.000207577
588276	66.61890063	+	19.93205511	NA	NA	-0.593263699	2.300565344	-11.8496316	6.048734126	+	NA	NA	+	+	+	3.632337671	1.280581889	NA	NA	NA	-0.005298298	16	-1389.577929	2812.65862	7.415863234	0.000207342
144368	69.04321516	+	16.5857309	-1.65080055	4.884018442	NA	-0.028181587	-8.708677795	7.160726474	+	+	NA	NA	+	+	NA	NA	NA	-0.285606035	NA	NA	15	-1390.668605	2812.659523	7.416766969	0.000207248
177152	69.4280704	+	16.37048542	-1.361927555	5.099324706	-0.473051705	-0.056228151	-8.831400567	5.999772331	+	+	NA	NA	+	+	NA	1.093659824	NA	-0.303262408	NA	NA	17	-1388.482489	2812.660269	7.417512756	0.000207171
29404	73.64318169	+	12.41992311	NA	5.246024806	-0.474353237	NA	-8.592459622	6.959297648	NA	+	NA	NA	+	+	0.842178519	NA	NA	NA	NA	NA	13	-1392.831829	2812.660917	7.418160973	0.000207104
310528	74.37920011	+	12.16053979	-1.359390624	0.418628239	-0.980129872	2.636840813	-7.4002781	6.18902826	NA	NA	+	+	+	+	NA	1.125271442	NA	NA	0.360001774	NA	17	-1388.482895	2812.661081	7.418324948	0.000207087
566000	78.32426355	+	9.506887225	-1.30926062	4.63831292	NA	-0.02982542	0.387188783	6.061113973	NA	+	NA	NA	NA	+	NA	1.089733209	NA	NA	NA	0.030342336	14	-1391.754106	2812.662058	7.419301614	0.000206985
31992	74.03599039	+	12.40377706	-1.583759029	NA	-1.116619459	2.685919247	-7.770824312	7.396391278	NA	NA	+	+	+	+	0.51380145	NA	NA	NA	NA	NA	15	-1390.67167	2812.665653	7.422896859	0.000206614
570836	69.91184782	+	16.8889919	NA	NA	-0.111994274	NA	-8.681809078	6.02854259	+	NA	+	NA	+	+	NA	1.315515495	NA	NA	NA	0.010067097	14	-1391.756398	2812.666642	7.42388536	0.000206512
375040	74.35181653	+	12.15044979	-1.362093373	0.434428067	-0.629634636	2.524649692	-7.331532895	6.175268516	NA	NA	NA	+	+	+	NA	1.13604609	-0.373970496	NA	0.471825823	NA	17	-1388.486378	2812.668046	7.425289731	0.000206367
565716	74.53535921	+	14.3487311	NA	NA	-0.365909566	NA	-0.633140002	6.008165613	+	NA	NA	NA	NA	+	NA	1.313041812	NA	NA	NA	0.004549747	12	-1393.910106	2812.672671	7.429914639	0.00020589
553168	73.38772122	+	12.3901372	-1.58152179	0.661682118	NA	NA	-8.115293721	7.430136233	NA	NA	NA	NA	+	+	0.581243456	NA	NA	NA	NA	0.063908673	13	-1392.837938	2812.673136	7.430379766	0.000205842
539896	74.26844922	+	12.27359755	-1.599247373	NA	-1.111716046	2.683802611	-7.341597332	7.407430214	NA	NA	+	+	+	+	NA	NA	NA	NA	NA	0.036432137	15	-1390.677059	2812.676432	7.433675289	0.000205503
304064	74.37466442	+	13.65469306	-1.329739168	4.861645509	-0.475899378	0.017504416	NA	5.947643302	+	+	NA	NA	NA	+	NA	1.117291476	NA	NA	0.198514849	NA	15	-1390.677851	2812.678015	7.435258744	0.000205341
107680	78.35044596	+	9.714077265	-1.226525508	0.593675019	-0.126751781	NA	NA	6.247493621	NA	NA	+	NA	NA	+	NA	1.14827981	0.224614626	NA	NA	NA	13	-1392.840386	2812.678033	7.43527668	0.000205339
297144	78.94817893	+	9.52330074	-1.645511906	NA	-0.68672105	2.608510683	NA	3.992264931	NA	NA	NA	+	NA	NA	NA	2.111288563	NA	NA	0.486200314	NA	12	-1393.913849	2812.680158	7.437401206	0.000205121
145904	69.26568021	+	17.1298863	-1.635285272	0.693168714	NA	1.905321721	-8.278639023	7.457546622	+	NA	NA	+	+	+	NA	NA	NA	-0.40359006	NA	NA	15	-1390.67969	2812.681694	7.438937666	0.000204963
112608	69.36201896	+	16.41479251	-1.358892848	5.01495117	-0.623453594	NA	-8.891488702	5.991920365	+	+	+	NA	+	+	NA	1.091645082	0.223365784	NA	NA	NA	17	-1388.494418	2812.684127	7.441370586	0.000204714
113408	74.18873878	+	11.96431804	-1.318782737	3.362881848	-0.563624472	1.429095938	-7.542996057	6.103042984	NA	+	NA	+	+	+	NA	1.098680433	0.150672068	NA	NA	NA	17	-1388.495458	2812.686206	7.443449736	0.000204501
174780	78.97537148	+	9.768105827	NA	3.313134709	-0.580992849	1.553468487	NA	5.832965128	NA	+	NA	+	NA	+	NA	1.280747449	NA	-0.329352817	NA	NA	14	-1391.768805	2812.691456	7.448699367	0.000203965
10736	73.72680467	+	14.70813762	-1.568433537	0.597153469	NA	1.978704132	-0.389860562	7.444734538	+	NA	NA	+	NA	+	NA	NA	NA	NA	NA	NA	13	-1392.847284	2812.691827	7.449070837	0.000203927
28912	73.39060617	+	12.39713854	-1.560283598	0.661685348	NA	0.003525409	-8.114357249	7.412006168	NA	NA	NA	NA	+	+	0.587711537	NA	NA	NA	NA	NA	13	-1392.848543	2812.694347	7.451590535	0.000203671
43516	74.6904494	+	14.52708355	NA	0.638010743	-0.559479618	2.193593865	-0.575725546	6.005148776	+	NA	NA	+	NA	+	NA	1.283360809	NA	NA	NA	NA	14	-1391.770536	2812.694919	7.452162139	0.000203612
536816	73.65571351	+	12.24702724	-1.585935326	0.650296225	NA	0.00509832	-7.625837475	7.431543375	NA	NA	NA	NA	+	+	NA	NA	NA	NA	NA	0.064767069	13	-1392.849229	2812.695718	7.452961314	0.000203531
64256	73.93894251	+	12.10512531	-1.310783052	3.386445224	-0.565566063	1.435957238	-8.025500686	6.099523294	NA	+	NA	+	+	+	0.584568793	1.094983388	NA	NA	NA	NA	17	-1388.500228	2812.695748	7.452991045	0.000203528
78556	74.02348409	+	12.21431218	NA	5.225445389	-0.47372164	NA	-7.889010636	6.963597986	NA	+	NA	NA	+	+	NA	NA	0.08660144	NA	NA	NA	13	-1392.849954	2812.697169	7.454412166	0.000203383
172224	78.39625625	+	9.690444161	-1.234129613	0.829062701	-0.308618355	-0.078701034	NA	6.225680777	NA	NA	NA	NA	NA	+	NA	1.141959074	NA	-0.275087043	NA	NA	13	-1392.850355	2812.69797	7.455213614	0.000203302
25292	78.73590213	+	9.724825551	NA	4.834612987	NA	NA	0.802633381	7.025279705	NA	+	NA	NA	NA	+	-3.147541192	NA	NA	NA	NA	NA	11	-1394.989879	2812.699104	7.456347857	0.000203187
13052	74.03489006	+	12.21790005	NA	5.208834378	-0.47510753	0.027207685	-7.879669632	6.962046821	NA	+	NA	NA	+	+	NA	NA	NA	NA	NA	NA	13	-1392.853708	2812.704676	7.461919692	0.000202621
172460	74.86967875	+	14.06510541	NA	0.976931639	NA	-0.081692424	NA	6.003579908	+	NA	NA	NA	NA	+	NA	1.289766994	NA	-0.216800966	NA	NA	12	-1393.926385	2812.705229	7.462472601	0.000202565
569844	69.93719202	+	16.89333946	NA	NA	-0.378716971	0.107294	-8.729563812	6.021181682	+	NA	NA	NA	+	+	NA	1.301649498	NA	NA	NA	0.008008862	14	-1391.77689	2812.707626	7.4648697	0.000202323
581844	79.18311969	+	9.746814094	NA	NA	-0.368821597	NA	0.840348841	6.003278975	NA	NA	NA	NA	NA	+	-3.19531338	1.314304078	NA	NA	NA	0.006565484	12	-1393.929497	2812.711454	7.468697283	0.000201936
572160	74.20909266	+	11.95973325	-1.32439338	3.341858324	-0.562975483	1.445846764	-7.53355608	6.108439248	NA	+	NA	+	+	+	NA	1.098642532	NA	NA	NA	0.031860651	17	-1388.509143	2812.713578	7.470821318	0.000201722
635872	69.3569318	+	16.42765541	-1.352039143	4.912040266	-0.474471696	NA	-8.850464323	6.00418731	+	+	NA	NA	+	+	NA	1.094460993	0.219815436	NA	NA	-0.01224176	17	-1388.509576	2812.714444	7.471687012	0.000201634
108988	75.00935633	+	14.35207573	NA	0.614393842	-0.558459245	2.198241846	NA	6.007315296	+	NA	NA	+	NA	+	NA	1.285437008	0.080297717	NA	NA	NA	14	-1391.780377	2812.714601	7.471844337	0.000201618
111616	69.35559949	+	16.42831942	-1.355644291	4.90074478	-0.47327824	0.000140818	-8.851164489	6.006854138	+	+	NA	NA	+	+	NA	1.096030935	0.21828794	NA	NA	NA	17	-1388.509957	2812.715206	7.472449162	0.000201558
106720	78.43878901	+	9.738025539	-1.232283953	0.627743451	-0.309674098	NA	0.347248674	6.236318358	NA	NA	NA	NA	NA	+	NA	1.143011204	0.232492678	NA	NA	NA	13	-1392.859599	2812.716458	7.473701764	0.000201431
275200	73.49781361	+	11.99831787	-1.619731864	5.110268057	-0.468151545	0.060969475	-7.857681408	7.063925592	NA	+	NA	NA	+	+	NA	NA	NA	NA	0.175707184	NA	15	-1390.697745	2812.717804	7.475047259	0.000201296
145664	74.19441091	+	12.23033995	-1.575989853	0.608318388	-0.512434945	2.215772077	-7.268896921	7.415566808	NA	NA	NA	+	+	+	NA	NA	NA	-0.423467413	NA	NA	15	-1390.699293	2812.720901	7.478144118	0.000200984
308472	73.89812981	+	12.15688368	-1.340769534	NA	-0.051004073	0.103931386	-7.653495958	6.240629689	NA	NA	+	NA	+	+	NA	1.159714302	NA	NA	0.272124042	NA	15	-1390.700118	2812.722549	7.479792958	0.000200819
41452	74.43145355	+	14.31566733	NA	0.890974877	NA	-0.054593447	-0.718161262	6.005219905	+	NA	NA	NA	NA	+	NA	1.286395838	NA	NA	NA	NA	12	-1393.935114	2812.722687	7.479930397	0.000200805
565472	78.45186018	+	9.727349066	-1.262118198	0.642698359	-0.302724458	NA	0.341248475	6.25306403	NA	NA	NA	NA	NA	+	NA	1.150525112	NA	NA	NA	0.115603999	13	-1392.863714	2812.724688	7.481931717	0.000200604
106688	78.36676539	+	9.705285431	-1.229180995	0.665865028	-0.309526608	-0.025717783	NA	6.231308961	NA	NA	NA	NA	NA	+	NA	1.144792244	0.227644748	NA	NA	NA	13	-1392.863761	2812.724782	7.482025024	0.000200595
15360	69.23312428	+	16.85750917	-1.610368963	3.349603162	-0.540507057	1.528270889	-8.548128679	7.220809802	+	+	NA	+	+	+	NA	NA	NA	NA	NA	NA	16	-1389.611886	2812.726534	7.483777836	0.000200419
9164	74.32178438	+	14.09454748	NA	4.772788059	NA	NA	-0.617000476	7.033025173	+	+	NA	NA	NA	+	NA	NA	NA	NA	NA	NA	11	-1395.004442	2812.728231	7.485474532	0.000200249
565708	74.44166445	+	14.32395912	NA	0.820980124	NA	NA	-0.702545087	6.015123101	+	NA	NA	NA	NA	+	NA	1.287131074	NA	NA	NA	0.021068302	12	-1393.940344	2812.733146	7.490389629	0.000199758
194800	74.06902195	+	12.26987326	-1.338541623	0.772087253	NA	1.790747796	-7.734468432	6.339879007	NA	NA	NA	+	+	+	0.590169095	1.091763483	NA	-0.439786269	NA	NA	16	-1389.615482	2812.733726	7.490969067	0.0001997
64236	74.13047734	+	12.36851191	NA	3.344207326	NA	1.109067598	-8.186230041	5.890321077	NA	+	NA	+	+	+	0.820930706	1.251778468	NA	NA	NA	NA	15	-1390.705904	2812.734121	7.491364786	0.00019966
532676	78.59909291	+	10.11159793	NA	NA	NA	NA	0.354725917	7.313322904	NA	NA	NA	NA	NA	+	NA	NA	NA	NA	NA	-0.092970664	9	-1397.123503	2812.73481	7.492053522	0.000199591
42208	78.44148666	+	9.745655107	-1.22380591	0.606702573	-0.115154874	NA	0.371176953	6.247246034	NA	NA	+	NA	NA	+	NA	1.141123276	NA	NA	NA	NA	13	-1392.870217	2812.737695	7.494938633	0.000199304
42176	78.36142533	+	9.705994048	-1.220127975	0.679054031	-0.105596086	-0.054285273	NA	6.238643359	NA	NA	+	NA	NA	+	NA	1.144840006	NA	NA	NA	NA	13	-1392.870306	2812.737871	7.495114875	0.000199286
534776	78.60927563	+	9.916503942	-1.550820166	NA	-0.51461354	2.415643033	0.681295734	7.449442994	NA	NA	NA	+	NA	+	NA	NA	NA	NA	NA	0.034898772	13	-1392.870532	2812.738325	7.495568619	0.000199241
440576	74.3545287	+	12.14298954	-1.361278937	0.498453785	-0.605250341	2.414649404	-7.335551778	6.206062811	NA	NA	NA	+	+	+	NA	1.140472785	NA	-0.243165326	0.357291229	NA	17	-1388.524316	2812.743923	7.501166915	0.000198684
29132	65.98106717	+	19.93700956	NA	0.831893314	NA	NA	-12.1779308	7.290473751	+	NA	NA	NA	+	+	3.654830828	NA	NA	NA	NA	NA	12	-1393.948422	2812.749303	7.50654629	0.00019815
586212	66.32345549	+	19.76102932	NA	NA	NA	0.117883011	-12.07813465	6.072989091	+	NA	NA	NA	+	+	3.587198818	1.288280997	NA	NA	NA	0.029071368	14	-1391.797928	2812.749702	7.506945917	0.000198111
29140	66.03568939	+	19.97194096	NA	NA	-0.351937326	NA	-12.20703276	7.315399964	+	NA	NA	NA	+	+	3.601105646	NA	NA	NA	NA	NA	12	-1393.950099	2812.752657	7.509900013	0.000197818
175024	74.36490954	+	14.03526817	-1.342750521	3.117983117	NA	1.299603537	NA	6.196522444	+	+	NA	+	NA	+	NA	1.080210606	NA	-0.374820767	NA	NA	15	-1390.715281	2812.752876	7.510119838	0.000197797
834808	74.40212953	+	12.1721031	-1.400965051	NA	-0.966635068	2.73434821	-7.372812015	6.231611161	NA	NA	+	+	+	+	NA	1.133405581	NA	NA	0.360588837	0.070730156	17	-1388.529144	2812.75358	7.510823051	0.000197727
571360	69.39475721	+	16.40185202	-1.350746303	5.058569581	-0.618940412	NA	-8.876724537	5.987118998	+	+	+	NA	+	+	NA	1.083812026	NA	NA	NA	-0.008481716	17	-1388.53033	2812.75595	7.513193701	0.000197493
47104	69.393481	+	16.40221904	-1.35322265	5.051227026	-0.616849673	-0.00128577	-8.877219145	5.98891212	+	+	+	NA	+	+	NA	1.085044395	NA	NA	NA	NA	17	-1388.530509	2812.75631	7.513553022	0.000197457
586716	66.49246313	+	19.18226306	NA	5.06210604	-0.513695373	NA	-12.20911085	5.701390101	+	+	NA	NA	+	+	3.51678561	1.248081213	NA	NA	NA	-0.127296955	16	-1389.626823	2812.756409	7.513652804	0.000197448
11200	74.11048461	+	14.22287076	-1.559946221	3.162388837	-0.526444647	1.653377343	NA	7.231143305	+	+	NA	+	NA	+	NA	NA	NA	NA	NA	NA	14	-1391.801391	2812.756629	7.513872331	0.000197426
538868	74.66664933	+	12.5031951	NA	NA	-0.569773531	2.369841962	-7.291323304	7.287526183	NA	NA	NA	+	+	+	NA	NA	NA	NA	NA	-0.118915999	13	-1392.879782	2812.756824	7.514067954	0.000197407
326904	74.14348494	+	12.31973917	-1.376940862	NA	-0.974758549	2.742329897	-7.846350393	6.217650817	NA	NA	+	+	+	+	0.569274038	1.125485223	NA	NA	0.367359041	NA	17	-1388.531322	2812.757935	7.515178428	0.000197297
537584	69.01049456	+	16.62250091	-1.625888703	4.781741704	NA	0.012044203	-8.714345638	7.145402537	+	+	NA	NA	+	+	NA	NA	NA	NA	NA	-0.040207511	15	-1390.718445	2812.759204	7.516447963	0.000197172
142000	78.18164684	+	9.690232785	-1.573190287	3.381241278	NA	1.296745417	NA	7.264980708	NA	+	NA	+	NA	+	NA	NA	NA	-0.352911262	NA	NA	13	-1392.881411	2812.760082	7.517325963	0.000197085
9132	74.6724949	+	13.90352609	NA	4.763204655	NA	0.006576899	NA	7.033647753	+	+	NA	NA	NA	+	NA	NA	NA	NA	NA	NA	11	-1395.020901	2812.761149	7.51839254	0.00019698
303352	78.46245557	+	9.742089422	-1.29724291	NA	-0.356949125	0.137837123	0.447823125	6.225287245	NA	NA	NA	NA	NA	+	NA	1.154509633	NA	NA	0.225943818	NA	13	-1392.882895	2812.76305	7.520293363	0.000196793
35240	74.59144984	+	14.21285378	-1.666099199	NA	NA	1.926410408	NA	4.023789258	+	NA	NA	+	NA	NA	NA	2.112290693	NA	NA	NA	NA	11	-1395.022524	2812.764395	7.521638061	0.000196661
572140	74.50416877	+	12.16457522	NA	3.395646166	NA	1.095461081	-7.495803179	5.882831663	NA	+	NA	+	+	+	NA	1.243640429	NA	NA	NA	-0.046933405	15	-1390.722416	2812.767147	7.524390148	0.00019639
123616	78.72123871	+	9.268538603	-1.310217503	4.931358874	-0.458404279	NA	0.976815971	5.988216965	NA	+	NA	NA	NA	+	-3.407027506	1.105167071	0.188336943	NA	NA	NA	15	-1390.724341	2812.770995	7.528238797	0.000196013
44532	74.81129882	+	14.58305293	NA	NA	-1.000208594	2.6111217	-0.505507158	6.026080558	+	NA	+	+	NA	+	NA	1.272368409	NA	NA	NA	NA	14	-1391.810372	2812.774589	7.5318328	0.000195661
586480	73.5358829	+	12.05802642	-1.356453772	4.667411797	NA	-0.021181232	-8.231768518	6.073411638	NA	+	NA	NA	+	+	0.603915417	1.080002708	NA	NA	NA	0.034973374	16	-1389.636712	2812.776187	7.533430113	0.000195505
33176	74.62602111	+	13.93010338	-1.600401145	NA	-0.386678905	NA	NA	3.985931987	+	NA	NA	NA	NA	NA	NA	2.131265285	NA	NA	NA	NA	10	-1396.090031	2812.777888	7.5351315	0.000195338
53704	66.27998438	+	19.31486957	-1.675976491	NA	NA	NA	-11.83457558	4.017527926	+	NA	NA	NA	+	NA	3.316793659	2.117298721	NA	NA	NA	NA	12	-1393.963453	2812.779366	7.536609025	0.000195194
570368	69.38615558	+	16.41286029	-1.348744128	4.959657231	-0.475096712	-0.012286952	-8.841308871	6.000549127	+	+	NA	NA	+	+	NA	1.08933654	NA	NA	NA	-0.004540003	17	-1388.544084	2812.783459	7.540702632	0.000194795
310012	74.58472639	+	12.17677222	NA	3.044484127	-0.640921679	1.725565904	-7.578136457	5.77264737	NA	+	NA	+	+	+	NA	1.300863343	NA	NA	0.276496635	NA	16	-1389.641567	2812.785895	7.543138964	0.000194558
41216	78.45048205	+	9.731453338	-1.22613874	0.696110378	-0.310030579	-0.03650848	0.331629337	6.228484467	NA	NA	NA	NA	NA	+	NA	1.13784817	NA	NA	NA	NA	13	-1392.895557	2812.788375	7.545618574	0.000194317
127964	66.46217499	+	19.20534843	NA	4.909184993	-0.500538264	NA	-12.23451242	5.723283012	+	+	NA	NA	+	+	3.523562758	1.27654948	0.189033067	NA	NA	NA	16	-1389.643371	2812.789504	7.546747835	0.000194207
174316	78.99173253	+	10.02022675	NA	0.96049759	NA	1.804072187	0.366357808	6.045738188	NA	NA	NA	+	NA	+	NA	1.271494539	NA	-0.354476075	NA	NA	13	-1392.896589	2812.790438	7.547681573	0.000194117
833792	74.32722342	+	12.14917963	-1.376143352	0.381503771	-0.602904726	2.4375089	-7.350499036	6.213544982	NA	NA	NA	+	+	+	NA	1.147942314	NA	NA	0.378654831	0.068245311	17	-1388.549096	2812.793483	7.550726865	0.000193821
325888	74.05527305	+	12.30280155	-1.352148816	0.39109207	-0.608954009	2.441781113	-7.847162838	6.199375079	NA	NA	NA	+	+	+	0.596035486	1.14042486	NA	NA	0.38517109	NA	17	-1388.549348	2812.793987	7.551230727	0.000193772
30964	74.31111697	+	12.69119144	NA	NA	-0.561397081	2.368323952	-7.94633335	7.318958808	NA	NA	NA	+	+	+	0.767574774	NA	NA	NA	NA	NA	13	-1392.898453	2812.794165	7.551408815	0.000193755
57580	78.989168	+	9.80246904	NA	0.873285617	NA	-0.051446528	0.720110805	6.001670793	NA	NA	NA	NA	NA	+	-3.07162152	1.287279336	NA	NA	NA	NA	12	-1393.971389	2812.795237	7.552480253	0.000193651
29176	65.55038914	+	19.82221876	-1.592394777	NA	-0.311396388	0.122762191	-11.99236692	7.44027257	+	NA	NA	NA	+	+	3.405736173	NA	NA	NA	NA	NA	14	-1391.823333	2812.800511	7.557754796	0.000193141
13292	69.72150245	+	16.62444188	NA	4.785934892	NA	0.010261024	-8.711616167	7.032849356	+	+	NA	NA	+	+	NA	NA	NA	NA	NA	NA	13	-1392.902815	2812.80289	7.560133324	0.000192912
581836	78.99748642	+	9.811740925	NA	0.807162143	NA	NA	0.734668193	6.011327692	NA	NA	NA	NA	NA	+	-3.073878461	1.288552509	NA	NA	NA	0.023272929	12	-1393.975641	2812.80374	7.560983882	0.00019283
59104	78.7415319	+	9.260374095	-1.308023619	5.047950966	-0.56711112	NA	0.95861847	5.974495337	NA	+	+	NA	NA	+	-3.409081585	1.096047049	NA	NA	NA	NA	15	-1390.742097	2812.806507	7.563750786	0.000192563
271040	78.01967101	+	9.509282718	-1.5661876	5.076818514	-0.444871813	0.046851927	NA	7.066349386	NA	+	NA	NA	NA	+	NA	NA	NA	NA	0.160534167	NA	13	-1392.908609	2812.814478	7.571721317	0.000191797
831736	73.91336691	+	12.15381857	-1.372160053	NA	-0.364412307	0.13030816	-7.732994897	6.251175789	NA	NA	NA	NA	+	+	NA	1.158962821	NA	NA	0.231092325	0.101925032	15	-1390.746462	2812.815239	7.572482044	0.000191724
303292	78.69282624	+	9.911066669	NA	0.827260579	-0.361144825	-0.014328578	NA	5.915538632	NA	NA	NA	NA	NA	+	NA	1.320498591	NA	NA	0.17127396	NA	12	-1393.981832	2812.816122	7.573365883	0.00019164
370876	79.00885802	+	9.981167482	NA	0.677922488	-0.63592867	2.488553276	NA	5.889183569	NA	NA	NA	+	NA	+	NA	1.314762599	-0.36746036	NA	0.404902624	NA	14	-1391.832436	2812.818717	7.575960829	0.000191391
144128	73.58522181	+	11.96995363	-1.598900418	5.294134739	-0.446194843	-0.012308936	-7.822673685	7.08897856	NA	+	NA	NA	+	+	NA	NA	NA	-0.288590477	NA	NA	15	-1390.749222	2812.820757	7.578000832	0.000191196
58112	78.73188042	+	9.264893138	-1.305540222	4.98615853	-0.45945541	-0.017193313	0.967387703	5.982776001	NA	+	NA	NA	NA	+	-3.403522761	1.100220848	NA	NA	NA	NA	15	-1390.74939	2812.821095	7.578338337	0.000191164
538336	73.57706359	+	11.96936745	-1.558292552	5.453990359	-0.687676812	NA	-7.892197232	7.020887003	NA	+	+	NA	+	+	NA	NA	NA	NA	NA	-0.095743254	15	-1390.749555	2812.821424	7.578667752	0.000191132
582368	78.734247	+	9.268616523	-1.303490829	4.973327302	-0.460641912	NA	0.972697581	5.98348862	NA	+	NA	NA	NA	+	-3.403420488	1.098255707	NA	NA	NA	-0.007799516	15	-1390.749881	2812.822076	7.579319217	0.00019107
273848	74.05469936	+	14.66077487	-1.629421039	NA	-1.005964922	2.914028195	NA	7.367420185	+	NA	+	+	NA	+	NA	NA	NA	NA	0.314589031	NA	14	-1391.835047	2812.82394	7.581183186	0.000190892
63452	66.50294276	+	19.17660739	NA	5.028522256	-0.612372508	NA	-12.24437581	5.709648245	+	+	+	NA	+	+	3.514060779	1.267034508	NA	NA	NA	NA	16	-1389.660752	2812.824266	7.581509228	0.000190861
14828	69.90987695	+	17.16154559	NA	0.712807895	NA	1.874297372	-8.304215046	7.31822888	+	NA	NA	+	+	+	NA	NA	NA	NA	NA	NA	13	-1392.913554	2812.824369	7.581612011	0.000190851
10724	74.38132163	+	14.8048427	NA	NA	NA	2.130863578	-0.420269045	7.36675233	+	NA	NA	+	NA	+	NA	NA	NA	NA	NA	NA	11	-1395.05269	2812.824726	7.581969702	0.000190817
109244	78.94170149	+	9.77836637	NA	3.203031889	-0.57840136	1.54724154	NA	5.834380923	NA	+	NA	+	NA	+	NA	1.27763772	0.083225031	NA	NA	NA	14	-1391.835866	2812.825579	7.582822447	0.000190736
43772	79.01612444	+	9.805549142	NA	3.20301727	-0.5795191	1.55777765	0.326148645	5.834695561	NA	+	NA	+	NA	+	NA	1.274693676	NA	NA	NA	NA	14	-1391.835924	2812.825694	7.582937123	0.000190725
28900	73.80103045	+	12.71927234	NA	NA	NA	0.171364702	-8.287702242	7.339253961	NA	NA	NA	NA	+	+	0.801026448	NA	NA	NA	NA	NA	11	-1395.05339	2812.826126	7.583369601	0.000190683
536804	74.17059191	+	12.52271787	NA	NA	NA	0.168558757	-7.606614989	7.316798024	NA	NA	NA	NA	+	+	NA	NA	NA	NA	NA	-0.086770661	11	-1395.054417	2812.828179	7.585422878	0.000190488
8604	74.62897133	+	14.28636199	NA	0.826518178	-0.306787622	NA	NA	7.263034368	+	NA	NA	NA	NA	+	NA	NA	NA	NA	NA	NA	10	-1396.118356	2812.834538	7.591781067	0.000189883
79584	73.55267446	+	11.97135506	-1.594535654	5.33689996	-0.672909289	NA	-7.90253881	7.0621903	NA	+	+	NA	+	+	NA	NA	0.151788913	NA	NA	NA	15	-1390.75638	2812.835074	7.592317279	0.000189832
26864	78.69290694	+	9.777692409	-1.575116622	0.579624142	NA	1.948498282	1.163772539	7.441694666	NA	NA	NA	+	NA	+	-3.264218044	NA	NA	NA	NA	NA	13	-1392.919359	2812.835979	7.593222496	0.000189746
306364	79.0574241	+	9.979800715	NA	0.658929008	-0.945697655	2.581504291	NA	5.904443213	NA	NA	+	+	NA	+	NA	1.305140741	NA	NA	0.297441568	NA	14	-1391.842632	2812.839109	7.596352893	0.00018945
62460	66.49521073	+	19.18235135	NA	4.967026526	-0.50140768	-0.019768053	-12.21814319	5.718454353	+	+	NA	NA	+	+	3.513261201	1.271097864	NA	NA	NA	NA	16	-1389.668264	2812.839291	7.596534903	0.000189432
549584	78.38569877	+	9.427081611	-1.58111114	4.841615977	NA	NA	1.050202818	7.131935922	NA	+	NA	NA	NA	+	-3.408414235	NA	NA	NA	NA	-0.046132674	13	-1392.921304	2812.839867	7.597110923	0.000189378
30168	65.53883983	+	19.80385227	-1.598330498	NA	-0.139260054	NA	-11.95550702	7.453379913	+	NA	+	NA	+	+	3.388783225	NA	NA	NA	NA	NA	14	-1391.844114	2812.842074	7.599317904	0.000189169
323832	73.63967943	+	12.31210158	-1.338824003	NA	-0.373070573	0.132466947	-8.232428978	6.231467626	NA	NA	NA	NA	+	+	0.601359028	1.147465554	NA	NA	0.240403226	NA	15	-1390.761088	2812.844491	7.601734359	0.00018894
30432	73.30704929	+	12.10962878	-1.585609417	5.363951842	-0.669313318	NA	-8.374358697	7.05504181	NA	+	+	NA	+	+	0.571477567	NA	NA	NA	NA	NA	15	-1390.761818	2812.84595	7.603193336	0.000188803
33436	79.12906188	+	9.393944525	NA	5.767631175	-0.564447796	NA	NA	3.260184482	NA	+	NA	NA	NA	NA	NA	2.323517679	NA	NA	NA	NA	10	-1396.124574	2812.846974	7.604217396	0.000188706
172992	74.46462265	+	13.61774705	-1.307217734	5.047737951	-0.451025974	-0.057685796	NA	5.98899808	+	+	NA	NA	NA	+	NA	1.103969767	NA	-0.276338477	NA	NA	15	-1390.76393	2812.850174	7.607417005	0.000188404
25328	78.38575172	+	9.426527855	-1.596136443	4.792480643	NA	0.00890511	1.052900677	7.148312822	NA	+	NA	NA	NA	+	-3.412842614	NA	NA	NA	NA	NA	13	-1392.926605	2812.85047	7.607713972	0.000188376
278008	69.24102749	+	17.28773632	-1.67563128	NA	-1.052512592	2.860551638	-8.442321303	7.36582304	+	NA	+	+	+	+	NA	NA	NA	NA	0.322739465	NA	16	-1389.674942	2812.852646	7.609889487	0.000188172
635104	73.94953984	+	12.12086341	-1.31439939	0.545162141	-0.317950008	NA	-7.73178058	6.270566702	NA	NA	NA	NA	+	+	NA	1.149161926	0.243722334	NA	NA	0.113381833	15	-1390.766469	2812.855251	7.61249479	0.000187927
59644	79.40978779	+	9.84145454	NA	0.623363868	-0.559878499	2.16603879	0.889505547	6.000447291	NA	NA	NA	+	NA	+	-3.0372	1.284685538	NA	NA	NA	NA	14	-1391.851755	2812.857355	7.614598661	0.000187729
14080	73.57393367	+	11.97801564	-1.589968492	5.312870539	-0.680964475	0.047063078	-7.887999482	7.058331935	NA	+	+	NA	+	+	NA	NA	NA	NA	NA	NA	15	-1390.768197	2812.858707	7.61595069	0.000187602
602848	73.56034005	+	11.98072738	-1.560092515	5.250637219	-0.45550064	NA	-7.834849443	7.058360044	NA	+	NA	NA	+	+	NA	NA	0.156540898	NA	NA	-0.095605651	15	-1390.768331	2812.858976	7.616219813	0.000187577
175296	78.80297171	+	9.741032757	-1.266682185	0.74877858	-1.00979896	2.4556411	NA	6.244442877	NA	NA	+	+	NA	+	NA	1.107666504	NA	-0.41403118	NA	NA	15	-1390.770789	2812.863892	7.621135529	0.000187117
539120	69.19365037	+	17.18160158	-1.642995543	0.505094819	NA	1.922038348	-8.307506154	7.475659868	+	NA	NA	+	+	+	NA	NA	NA	NA	NA	0.07499764	15	-1390.771964	2812.866243	7.623486069	0.000186897
179184	69.54107489	+	16.63934191	-1.396238825	3.307664073	NA	1.16906329	-8.446692031	6.198480336	+	+	NA	+	+	+	NA	1.069608469	NA	-0.3924971	NA	NA	17	-1388.585526	2812.866342	7.623585429	0.000186887
140208	74.01199766	+	13.86916645	-1.597263862	4.850027844	NA	-0.029005765	NA	7.157301132	+	+	NA	NA	NA	+	NA	NA	NA	-0.257605801	NA	NA	13	-1392.934858	2812.866977	7.624220225	0.000186828
850168	74.09636783	+	12.30438899	-1.392986085	NA	-0.617051703	2.543912008	-7.793852447	6.239641896	NA	NA	NA	+	+	+	0.559162021	1.147776801	NA	NA	0.383817306	0.071311609	17	-1388.588027	2812.871344	7.628587859	0.000186421
553696	73.31371124	+	12.11923714	-1.552786345	5.277534396	-0.456326915	NA	-8.310144991	7.05217767	NA	+	NA	NA	+	+	0.573961842	NA	NA	NA	NA	-0.090390019	15	-1390.774668	2812.871649	7.628892829	0.000186392
553432	65.54261765	+	19.7960105	-1.619102971	NA	-0.309846997	NA	-12.00002404	7.454038044	+	NA	NA	NA	+	+	3.384008976	NA	NA	NA	NA	0.050432058	14	-1391.859987	2812.873821	7.631064434	0.00018619
39400	69.8515467	+	16.79606458	-1.711831519	NA	NA	1.840955561	-8.29352093	4.04063033	+	NA	NA	+	+	NA	NA	2.101163165	NA	NA	NA	NA	13	-1392.939298	2812.875857	7.633100627	0.000186
588016	74.04141353	+	12.27107962	-1.365301493	0.560377297	NA	1.811146309	-7.745446512	6.36449132	NA	NA	NA	+	+	+	0.570914518	1.105806927	NA	NA	NA	0.147272403	16	-1389.686847	2812.876457	7.633700477	0.000185945
107488	74.11241605	+	13.83007025	-1.298595521	4.862546268	-0.451903337	NA	-0.525627549	5.995293205	+	+	NA	NA	NA	+	NA	1.106137834	0.190085235	NA	NA	NA	15	-1390.777339	2812.876993	7.63423643	0.000185895
48636	70.30518849	+	16.97863811	NA	0.598155144	-1.051129096	2.414340459	-8.463909743	5.987720978	+	NA	+	+	+	+	NA	1.266091524	NA	NA	NA	NA	16	-1389.689273	2812.881309	7.638552443	0.000185494
94944	73.29318993	+	12.11960666	-1.587116876	5.169444135	-0.445868708	NA	-8.316132165	7.090766417	NA	+	NA	NA	+	+	0.568253661	NA	0.144214286	NA	NA	NA	15	-1390.780593	2812.883501	7.640744097	0.000185291
32248	65.91398262	+	20.01071792	-1.605551078	NA	-1.124143758	2.7076362	-11.74243503	7.404989303	+	NA	+	+	+	+	3.446911292	NA	NA	NA	NA	NA	16	-1389.692131	2812.887025	7.644268677	0.000184965
108448	74.42731106	+	13.65047767	-1.303255588	4.928989485	-0.54144231	NA	NA	5.987266983	+	+	+	NA	NA	+	NA	1.102900017	0.193485125	NA	NA	NA	15	-1390.78394	2812.890194	7.647437938	0.000184672
537344	73.58010582	+	11.98289032	-1.557366258	5.24049284	-0.456864738	0.027368035	-7.822587725	7.055583603	NA	+	NA	NA	+	+	NA	NA	NA	NA	NA	-0.08911729	15	-1390.784224	2812.890762	7.648005086	0.000184619
111840	73.95527186	+	12.13005441	-1.277674314	0.519641602	-0.181663196	NA	-7.68535004	6.261653581	NA	NA	+	NA	+	+	NA	1.138979949	0.253301342	NA	NA	NA	15	-1390.784426	2812.891165	7.648408635	0.000184582
176384	73.99443493	+	12.10705063	-1.285156447	0.749486501	-0.3245664	-0.07264513	-7.71315388	6.243543459	NA	NA	NA	NA	+	+	NA	1.132679508	NA	-0.304741687	NA	NA	15	-1390.784553	2812.891419	7.648662689	0.000184559
532712	78.20469659	+	9.870576744	-1.577011846	NA	NA	0.143394036	0.535990824	7.475053047	NA	NA	NA	NA	NA	+	NA	NA	NA	NA	NA	0.06592514	11	-1395.086614	2812.892574	7.649817961	0.000184452
10470	87.46995761	+	NA	-1.611638534	NA	NA	2.064202775	0.189349115	7.475818036	NA	NA	NA	+	NA	+	NA	NA	NA	NA	NA	NA	10	-1396.147926	2812.893678	7.650921299	0.00018435
127200	73.65916458	+	12.28976419	-1.275503543	0.555684464	-0.325861674	NA	-8.264304598	6.250548783	NA	NA	NA	NA	+	+	0.642411524	1.13590278	0.259825422	NA	NA	NA	15	-1390.785924	2812.894161	7.651404579	0.000184306
10992	78.27293714	+	9.748875648	-1.562834495	3.25566003	NA	1.306171788	0.557391652	7.260082398	NA	+	NA	+	NA	+	NA	NA	NA	NA	NA	NA	13	-1392.948752	2812.894765	7.652008172	0.00018425
78592	73.55722572	+	11.98727263	-1.591469197	5.119857127	-0.446761632	0.038127766	-7.831539569	7.094932892	NA	+	NA	NA	+	+	NA	NA	0.150271136	NA	NA	NA	15	-1390.788439	2812.899192	7.656435872	0.000183843
57828	75.85963032	+	13.09116787	NA	NA	NA	0.120202222	0.044332594	6.062118311	+	NA	NA	NA	NA	+	-2.219274765	1.288258947	NA	NA	NA	NA	12	-1394.024245	2812.900949	7.658192409	0.000183681
107456	74.40990812	+	13.66431692	-1.301239331	4.868884466	-0.451347279	-0.006783507	NA	5.995241363	+	+	NA	NA	NA	+	NA	1.105853697	0.189309781	NA	NA	NA	15	-1390.789428	2812.90117	7.658413666	0.000183661
570592	73.97520492	+	12.11556897	-1.30921491	0.532801479	-0.158798914	NA	-7.677636908	6.280642101	NA	NA	+	NA	+	+	NA	1.147435915	NA	NA	NA	0.124498834	15	-1390.790196	2812.902706	7.659949861	0.00018352
535016	73.74863585	+	14.75788535	-1.622922135	NA	NA	2.129668962	-0.298468185	7.508409448	+	NA	NA	+	NA	+	NA	NA	NA	NA	NA	0.073947594	13	-1392.953296	2812.903852	7.661095837	0.000183415
139968	78.08354689	+	9.49100516	-1.546714771	5.242098775	-0.424835114	-0.019171295	NA	7.089147568	NA	+	NA	NA	NA	+	NA	NA	NA	-0.256802751	NA	NA	13	-1392.953938	2812.905136	7.662379961	0.000183297
301304	74.634139	+	11.93439953	-1.691383901	NA	-0.695447121	2.546903748	-7.347238736	4.008272717	NA	NA	NA	+	+	NA	NA	2.099761042	NA	NA	0.496243297	NA	14	-1391.875859	2812.905564	7.66280718	0.000183258
107676	78.70562057	+	9.91597053	NA	0.720187031	-0.133818276	NA	NA	5.982932757	NA	NA	+	NA	NA	+	NA	1.311700604	0.191300506	NA	NA	NA	12	-1394.028102	2812.908663	7.665906767	0.000182974
29440	73.31305582	+	12.12228295	-1.582669558	5.160163106	-0.447853076	0.029771994	-8.302139898	7.086503607	NA	+	NA	NA	+	+	0.566402011	NA	NA	NA	NA	NA	15	-1390.793612	2812.909538	7.666781524	0.000182894
272832	73.97176139	+	14.61610224	-1.606994096	0.419849555	-0.562427758	2.564270825	NA	7.367428112	+	NA	NA	+	NA	+	NA	NA	NA	NA	0.336518732	NA	14	-1391.878498	2812.910843	7.668086038	0.000182775
10402	88.12320527	+	NA	NA	NA	NA	2.067678638	NA	7.354329316	NA	NA	NA	+	NA	+	NA	NA	NA	NA	NA	NA	8	-1398.261326	2812.911841	7.669084246	0.000182684
272566	87.4571883	+	NA	-1.637743802	NA	-0.58710232	2.617700292	NA	7.383191039	NA	NA	NA	+	NA	+	NA	NA	NA	NA	0.340504216	NA	11	-1395.096513	2812.912371	7.669614886	0.000182635
176620	69.94630208	+	16.77788618	NA	0.919504326	NA	-0.082139884	-8.662990384	6.011465927	+	NA	NA	NA	+	+	NA	1.287008649	NA	-0.239098518	NA	NA	14	-1391.879472	2812.91279	7.670033853	0.000182597
585952	73.68783156	+	12.2712049	-1.3064174	0.572843832	-0.318597885	NA	-8.245917005	6.26800486	NA	NA	NA	NA	+	+	0.625415655	1.143391962	NA	NA	NA	0.121812114	15	-1390.795876	2812.914066	7.67130982	0.000182481
436412	79.01353918	+	9.969670125	NA	0.719237625	-0.612605376	2.386118844	NA	5.918704202	NA	NA	NA	+	NA	+	NA	1.318782925	NA	-0.191019337	0.297833851	NA	14	-1391.88161	2812.917066	7.674309983	0.000182207
60660	79.57706775	+	9.85178908	NA	NA	-1.006939157	2.583089249	0.977413303	6.02011735	NA	NA	+	+	NA	+	-3.106063857	1.273446868	NA	NA	NA	NA	14	-1391.881965	2812.917777	7.675020195	0.000182142
42976	74.14349559	+	13.81103936	-1.29586599	4.964579503	-0.540847304	NA	-0.538916363	5.983467039	+	+	+	NA	NA	+	NA	1.09757754	NA	NA	NA	NA	15	-1390.798234	2812.918783	7.676026012	0.000182051
110848	73.95419956	+	12.12714567	-1.279813319	0.568230483	-0.325497025	-0.013732684	-7.726893148	6.249845209	NA	NA	NA	NA	+	+	NA	1.135949167	0.256818581	NA	NA	NA	15	-1390.799307	2812.920928	7.678171357	0.000181856
44016	74.06709498	+	14.20757533	-1.326078911	3.013816534	NA	1.291762534	-0.444950759	6.192548174	+	+	NA	+	NA	+	NA	1.076336333	NA	NA	NA	NA	15	-1390.799731	2812.921775	7.679018905	0.000181779
533456	73.7236636	+	14.04342469	-1.568981161	4.777129164	NA	NA	-0.464231857	7.138842991	+	+	NA	NA	NA	+	NA	NA	NA	NA	NA	-0.047505637	13	-1392.963503	2812.924267	7.681510033	0.000181552
12764	69.65717117	+	17.02664086	NA	0.757306169	-0.325500361	NA	-8.749979805	7.266664968	+	NA	NA	NA	+	+	NA	NA	NA	NA	NA	NA	12	-1394.036979	2812.926417	7.683660968	0.000181357
41984	74.12884472	+	13.81959813	-1.293822485	4.921978072	-0.452885896	-0.02081454	-0.534344836	5.98930574	+	+	NA	NA	NA	+	NA	1.101333342	NA	NA	NA	NA	15	-1390.802568	2812.92745	7.684693421	0.000181264
566240	74.13324789	+	13.82248103	-1.291611712	4.905622468	-0.454233136	NA	-0.527586092	5.990363694	+	+	NA	NA	NA	+	NA	1.099079092	NA	NA	NA	-0.008513508	15	-1390.803329	2812.928973	7.68621607	0.000181126
37328	69.62667865	+	16.6044718	-1.637723838	0.71041239	NA	NA	-8.656853207	4.001619076	+	NA	NA	NA	+	NA	NA	2.098682392	NA	NA	NA	NA	12	-1394.038479	2812.929417	7.686660106	0.000181085
533216	78.16345923	+	9.538380951	-1.508375726	5.22177279	-0.435081936	NA	0.432585968	7.053691327	NA	+	NA	NA	NA	+	NA	NA	NA	NA	NA	-0.093651454	13	-1392.967356	2812.931972	7.689216	0.000180854
75424	78.07806154	+	9.490327395	-1.542223166	5.25162839	-0.59986066	NA	NA	7.068982614	NA	+	+	NA	NA	+	NA	NA	0.122151087	NA	NA	NA	13	-1392.967832	2812.932925	7.690168171	0.000180768
9200	73.71849895	+	14.0467207	-1.584413151	4.73099555	NA	0.005384912	-0.464293208	7.155374693	+	+	NA	NA	NA	+	NA	NA	NA	NA	NA	NA	13	-1392.969245	2812.935749	7.692992988	0.000180513
569600	73.97386743	+	12.11003148	-1.31058528	0.600305477	-0.317956821	-0.025577241	-7.725270415	6.265605956	NA	NA	NA	NA	+	+	NA	1.144211757	NA	NA	NA	0.122081363	15	-1390.807523	2812.93736	7.694603324	0.000180368
30976	73.91870732	+	12.3804924	-1.554106608	0.424252283	-0.510254525	2.22691161	-7.736109712	7.411087441	NA	NA	NA	+	+	+	0.538453847	NA	NA	NA	NA	NA	15	-1390.807817	2812.937947	7.695190794	0.000180315
9952	78.17035552	+	9.523344375	-1.541375429	5.26273372	-0.592069098	NA	0.408072977	7.06494488	NA	+	+	NA	NA	+	NA	NA	NA	NA	NA	NA	13	-1392.970784	2812.938828	7.696071766	0.000180235
306112	74.37007832	+	14.11443278	-1.347224435	2.642797128	-0.610300073	1.944621021	NA	6.074891715	+	+	NA	+	NA	+	NA	1.126370477	NA	NA	0.328224132	NA	16	-1389.720279	2812.943321	7.700564711	0.000179831
42944	74.44705461	+	13.64127327	-1.298388902	4.970510272	-0.533111017	-0.011218519	NA	5.983535635	+	+	+	NA	NA	+	NA	1.097753645	NA	NA	NA	NA	15	-1390.810759	2812.943832	7.701075515	0.000179785
42172	78.71192458	+	9.905409281	NA	0.811371691	-0.111915714	-0.061846754	NA	5.974591096	NA	NA	+	NA	NA	+	NA	1.30892595	NA	NA	NA	NA	12	-1394.046121	2812.944702	7.70194535	0.000179707
80128	74.1563316	+	12.24943458	-1.560384465	0.407510818	-0.509183879	2.224464268	-7.287841057	7.415332978	NA	NA	NA	+	+	+	NA	NA	0.078805064	NA	NA	NA	15	-1390.813133	2812.94858	7.705823852	0.000179359
305404	79.07314668	+	10.01015702	NA	0.62217467	-0.615648002	2.414790716	0.376002161	5.916287651	NA	NA	NA	+	NA	+	NA	1.31743615	NA	NA	0.319995932	NA	14	-1391.897776	2812.949398	7.706641403	0.000179285
9920	78.09088408	+	9.495106401	-1.538557799	5.238679046	-0.604846139	0.031700704	NA	7.065508904	NA	+	+	NA	NA	+	NA	NA	NA	NA	NA	NA	13	-1392.976398	2812.950056	7.707299786	0.000179226
553156	73.81420258	+	12.67667369	NA	NA	NA	NA	-8.284681821	7.313874894	NA	NA	NA	NA	+	+	0.775891952	NA	NA	NA	NA	-0.089895914	11	-1395.115391	2812.950128	7.707371114	0.00017922
538880	74.1632726	+	12.244509	-1.570281922	0.416816079	-0.507524174	2.227915922	-7.28595802	7.422639399	NA	NA	NA	+	+	+	NA	NA	NA	NA	NA	0.036892469	15	-1390.813969	2812.950253	7.707496486	0.000179209
146160	73.84324534	+	12.08463734	-1.624844239	3.561823591	NA	1.178566399	-7.421154648	7.256495973	NA	+	NA	+	+	+	NA	NA	NA	-0.375838374	NA	NA	15	-1390.815395	2812.953103	7.710346684	0.000178953
567532	78.96392858	+	10.03212644	NA	0.798850713	NA	1.816549595	0.351203652	6.051647619	NA	NA	NA	+	NA	+	NA	1.269384641	NA	NA	NA	0.022248081	13	-1392.978273	2812.953807	7.711050507	0.000178891
178684	70.3108213	+	16.92195755	NA	0.728765078	-0.573495112	2.13120586	-8.372423512	6.00733707	+	NA	NA	+	+	+	NA	1.287255582	NA	-0.374578655	NA	NA	16	-1389.726304	2812.955371	7.712614695	0.000178751
60144	78.81298434	+	9.481800171	-1.335731228	3.1658933	NA	1.220572757	1.065289839	6.179276686	NA	+	NA	+	NA	+	-3.285490909	1.075605406	NA	NA	NA	NA	15	-1390.816545	2812.955404	7.712647774	0.000178748
172220	78.74993432	+	9.894457208	NA	0.939931567	-0.338074727	-0.076460557	NA	5.957961542	NA	NA	NA	NA	NA	+	NA	1.30628657	NA	-0.219212542	NA	NA	12	-1394.051487	2812.955433	7.712676653	0.000178745
62688	73.69192325	+	12.28263052	-1.266684469	0.546788288	-0.173763208	NA	-8.20176693	6.258198951	NA	NA	+	NA	+	+	0.632355749	1.132104199	NA	NA	NA	NA	15	-1390.817114	2812.956541	7.713784597	0.000178646
42204	78.76203892	+	9.934246133	NA	0.732653415	-0.124968695	NA	0.216208616	5.982966967	NA	NA	+	NA	NA	+	NA	1.305334129	NA	NA	NA	NA	12	-1394.052103	2812.956666	7.713909125	0.000178635
74464	78.14935424	+	9.536180297	-1.542823584	5.115440207	-0.424488209	NA	0.433931484	7.092130605	NA	+	NA	NA	NA	+	NA	NA	0.116518117	NA	NA	NA	13	-1392.980002	2812.957264	7.714507229	0.000178582
553192	73.4485653	+	12.40620162	-1.617799898	NA	NA	0.13557354	-8.028819226	7.479570161	NA	NA	NA	NA	+	+	0.529721981	NA	NA	NA	NA	0.073073783	13	-1392.981523	2812.960306	7.717549312	0.00017831
106684	78.72450078	+	9.905749466	NA	0.807448075	-0.338671989	-0.033517409	NA	5.963469986	NA	NA	NA	NA	NA	+	NA	1.308399611	0.193818152	NA	NA	NA	12	-1394.056692	2812.965844	7.723087211	0.000177817
106716	78.76510461	+	9.927303563	NA	0.761876144	-0.339201696	NA	0.187770977	5.968631171	NA	NA	NA	NA	NA	+	NA	1.306770402	0.199741885	NA	NA	NA	12	-1394.057484	2812.967427	7.724670779	0.000177676
567796	74.73908196	+	14.58361889	NA	NA	-0.582980028	2.366359296	-0.478954876	6.044140976	+	NA	NA	+	NA	+	NA	1.284201573	NA	NA	NA	-0.005889935	14	-1391.908549	2812.970944	7.728187883	0.000177364
74432	78.06260571	+	9.505460884	-1.539758131	5.090087512	-0.42549897	0.024999611	NA	7.09376078	NA	+	NA	NA	NA	+	NA	NA	0.12025736	NA	NA	NA	13	-1392.987443	2812.972145	7.729388777	0.000177258
33168	74.57411956	+	13.88941271	-1.585791517	0.7845296	NA	NA	NA	3.982064925	+	NA	NA	NA	NA	NA	NA	2.108903356	NA	NA	NA	NA	10	-1396.187225	2812.972276	7.72951926	0.000177246
8960	78.1613165	+	9.539651257	-1.539305648	5.111770551	-0.426031729	0.020895992	0.437746716	7.088407795	NA	+	NA	NA	NA	+	NA	NA	NA	NA	NA	NA	13	-1392.988809	2812.974879	7.732122706	0.000177016
46336	73.98008957	+	12.11615798	-1.270426133	0.591345235	-0.162861855	-0.04073932	-7.675552162	6.254223462	NA	NA	+	NA	+	+	NA	1.133961541	NA	NA	NA	NA	15	-1390.826925	2812.976165	7.733408171	0.000176902
582084	75.85648827	+	13.07099616	NA	NA	NA	NA	0.027406941	6.054436049	+	NA	NA	NA	NA	+	-2.232775354	1.30186812	NA	NA	NA	0.028034302	12	-1394.063698	2812.979855	7.737098512	0.000176576
566488	78.50434674	+	9.71271328	-1.296372863	NA	-0.041360415	NA	0.46403217	6.306606583	NA	NA	+	NA	NA	+	NA	1.165032027	NA	NA	NA	0.125094285	13	-1392.991301	2812.979863	7.737106134	0.000176575
26852	79.14194983	+	10.07622441	NA	NA	NA	2.098431632	1.057853533	7.362267818	NA	NA	NA	+	NA	+	-3.077261124	NA	NA	NA	NA	NA	11	-1395.132025	2812.983396	7.740639297	0.000176263
569836	69.90929876	+	16.81050917	NA	0.808533458	NA	-0.046843529	-8.673081352	6.017021215	+	NA	NA	NA	+	+	NA	1.286767476	NA	NA	NA	0.023844138	14	-1391.915722	2812.985291	7.742534607	0.000176096
61696	73.6885621	+	12.27720864	-1.268631966	0.615973673	-0.326497522	-0.028049943	-8.251475784	6.243616954	NA	NA	NA	NA	+	+	0.636023627	1.129488175	NA	NA	NA	NA	15	-1390.832728	2812.98777	7.745013645	0.000175878
553424	65.50556644	+	19.76965707	-1.604196189	0.636947526	NA	NA	-11.96856323	7.440965229	+	NA	NA	NA	+	+	3.424906333	NA	NA	NA	NA	0.065195235	14	-1391.917691	2812.989229	7.746472597	0.00017575
54224	66.41954221	+	18.74880116	-1.662050257	5.230565873	NA	NA	-11.82240808	3.90575222	+	+	NA	NA	+	NA	3.23901591	1.993173927	NA	NA	NA	NA	14	-1391.918375	2812.990596	7.747839485	0.00017563
310272	69.48086605	+	16.75638047	-1.400279992	2.822366737	-0.624846995	1.827425703	-8.561073282	6.074109559	+	+	NA	+	+	+	NA	1.116583547	NA	NA	0.334057353	NA	18	-1387.550443	2813.000885	7.758128624	0.000174729
37596	74.6851921	+	11.80218593	NA	5.820979181	-0.586146154	NA	-7.92953873	3.25643686	NA	+	NA	NA	+	NA	NA	2.321100302	NA	NA	NA	NA	12	-1394.077612	2813.007683	7.764926411	0.000174136
29168	65.5092168	+	19.77515305	-1.582538431	0.641063916	NA	0.000357646	-11.9677039	7.42216434	+	NA	NA	NA	+	+	3.431052403	NA	NA	NA	NA	NA	14	-1391.928756	2813.011358	7.768601589	0.000173816
41212	78.77216382	+	9.918352453	NA	0.835357393	-0.339125757	-0.043404987	0.17143467	5.961320705	NA	NA	NA	NA	NA	+	NA	1.302246345	NA	NA	NA	NA	12	-1394.081957	2813.016373	7.773616429	0.000173381
276992	69.17419478	+	17.24046128	-1.656639846	0.338728818	-0.575979097	2.514147854	-8.395076223	7.373553263	+	NA	NA	+	+	+	NA	NA	NA	NA	0.348012551	NA	16	-1389.757275	2813.017313	7.774556159	0.000173299
272888	73.78648726	+	14.76711866	-1.626796626	NA	-0.578374855	2.678225269	-0.30131685	7.395297044	+	NA	NA	+	NA	+	NA	NA	NA	NA	0.341981123	NA	14	-1391.933873	2813.021592	7.778835686	0.000172929
48892	74.68361502	+	12.14275628	NA	3.434332308	-1.078938731	1.715672139	-7.651068452	5.798535605	NA	+	+	+	+	+	NA	1.256510413	NA	NA	NA	NA	16	-1389.759949	2813.02266	7.77990328	0.000172837
58332	76.113062	+	12.46065158	NA	4.933524115	-0.484444777	NA	0.012510114	5.715991477	+	+	NA	NA	NA	+	-2.340817671	1.27404667	NA	NA	NA	NA	14	-1391.934995	2813.023835	7.781078833	0.000172735
565468	78.77797744	+	9.927289789	NA	0.780137084	-0.339980026	NA	0.184357409	5.967645036	NA	NA	NA	NA	NA	+	NA	1.300188268	NA	NA	NA	0.001015457	12	-1394.086013	2813.024485	7.78172831	0.000172679
42232	78.50987072	+	9.743236123	-1.254608562	NA	-0.082839255	0.077188726	0.472011341	6.290094462	NA	NA	+	NA	NA	+	NA	1.143346283	NA	NA	NA	NA	13	-1393.015344	2813.027948	7.785191969	0.00017238
15084	74.28125652	+	12.33840649	NA	3.478062426	NA	1.176074836	-7.484717524	7.12630303	NA	+	NA	+	+	+	NA	NA	NA	NA	NA	NA	13	-1393.01648	2813.030221	7.78746469	0.000172185
551144	78.76482944	+	9.776093146	-1.630078705	NA	NA	2.094561662	1.273111701	7.504913992	NA	NA	NA	+	NA	+	-3.328791656	NA	NA	NA	NA	0.07683206	13	-1393.017155	2813.03157	7.788813123	0.000172069
272820	74.68782769	+	14.67422654	NA	NA	-0.602520096	2.653596734	NA	7.28169572	+	NA	NA	+	NA	+	NA	NA	NA	NA	0.268067949	NA	12	-1394.092059	2813.036578	7.793821318	0.000171638
572400	69.47244258	+	16.69280075	-1.404762401	3.087873617	NA	1.194207176	-8.473460584	6.214620359	+	+	NA	+	+	+	NA	1.075889394	NA	NA	NA	0.081409306	17	-1388.670855	2813.037001	7.794244872	0.000171602
565496	78.52856077	+	9.727078852	-1.29714311	NA	-0.320703383	0.102414499	0.444344273	6.298221369	NA	NA	NA	NA	NA	+	NA	1.151139533	NA	NA	NA	0.122892282	13	-1393.02006	2813.037381	7.794624572	0.000171569
327160	66.07849078	+	19.87236658	-1.400055012	NA	-0.982251655	2.76480287	-11.78908179	6.232486586	+	NA	+	+	+	+	3.481036324	1.118981697	NA	NA	0.368393658	NA	18	-1387.569954	2813.039908	7.797151328	0.000171353
555256	73.96320218	+	12.38639365	-1.588489703	NA	-0.521921957	2.340017137	-7.678016168	7.452097561	NA	NA	NA	+	+	+	0.501526758	NA	NA	NA	NA	0.041068896	15	-1390.863806	2813.049926	7.807169965	0.000170496
8350	87.12120224	+	NA	-1.537025769	0.668608431	-0.289477027	NA	NA	7.379159038	NA	NA	NA	NA	NA	+	NA	NA	NA	NA	NA	NA	9	-1397.282186	2813.052176	7.809419524	0.000170305
195056	66.15575552	+	19.68189508	-1.362116578	0.744114478	NA	1.814045604	-11.59914967	6.357149494	+	NA	NA	+	+	+	3.445213355	1.084926501	NA	-0.426568559	NA	NA	17	-1388.684979	2813.065248	7.822491866	0.000169195
44288	78.87780913	+	9.800969827	-1.254395704	0.552796286	-1.014284146	2.479888844	0.489909889	6.247550033	NA	NA	+	+	NA	+	NA	1.101650792	NA	NA	NA	NA	15	-1390.873916	2813.070146	7.827389872	0.000168781
109760	78.76797959	+	9.760904095	-1.253613364	0.545414016	-1.019460872	2.470058843	NA	6.247072579	NA	NA	+	+	NA	+	NA	1.105919383	0.122374703	NA	NA	NA	15	-1390.874351	2813.071016	7.828259438	0.000168708
304308	78.71821887	+	9.918891893	NA	NA	-0.014728891	0.119650316	NA	5.974289287	NA	NA	+	NA	NA	+	NA	1.338583109	NA	NA	0.213985933	NA	12	-1394.116898	2813.086256	7.843499494	0.000167427
326144	66.01599295	+	19.83370386	-1.37636821	0.367716736	-0.613747162	2.468745568	-11.77462076	6.215849949	+	NA	NA	+	+	+	3.4973876	1.134027557	NA	NA	0.38676436	NA	18	-1387.595428	2813.090856	7.84809939	0.000167043
801272	69.172396	+	17.28098001	-1.674352679	NA	-0.588604283	2.60849448	-8.377127729	7.396377884	+	NA	NA	+	+	+	NA	NA	NA	NA	0.352581126	0.00085221	16	-1389.795797	2813.094357	7.851600435	0.000166751
174336	78.83482198	+	9.783580916	-1.261925472	0.705173328	-0.53163309	2.192622625	0.545037559	6.268508304	NA	NA	NA	+	NA	+	NA	1.122810855	NA	-0.425399491	NA	NA	15	-1390.886989	2813.096291	7.853534648	0.000166589
13006	85.31828991	+	NA	-1.630881711	5.005833767	NA	NA	-5.081268906	7.128097867	NA	+	NA	NA	+	+	NA	NA	NA	NA	NA	NA	11	-1395.194593	2813.108532	7.865775754	0.000165573
38624	74.12793783	+	11.61179593	-1.604580495	5.926404496	-0.821434882	NA	-7.948260598	3.851354393	NA	+	+	NA	+	NA	NA	1.975746576	NA	NA	NA	NA	14	-1391.978008	2813.109863	7.8671061	0.000165463
31220	66.33805326	+	20.16660175	NA	NA	-0.56568544	2.38775999	-11.85035642	7.325928672	+	NA	NA	+	+	+	3.651991254	NA	NA	NA	NA	NA	14	-1391.979045	2813.111936	7.869179274	0.000165291
306420	79.21479182	+	10.02287939	NA	NA	-0.934122343	2.748898573	0.459523788	5.944766996	NA	NA	+	+	NA	+	NA	1.308829748	NA	NA	0.307586885	NA	14	-1391.980337	2813.11452	7.871763396	0.000165078
64512	66.18771424	+	19.38701715	-1.33249188	3.207817476	-0.568593186	1.498993328	-11.80675145	6.125531173	+	+	NA	+	+	+	3.386539389	1.089515681	NA	NA	NA	NA	18	-1387.607692	2813.115383	7.872626737	0.000165007
31472	73.56499871	+	12.23078624	-1.605264081	3.452637062	NA	1.176137444	-7.894102381	7.248697202	NA	+	NA	+	+	+	0.542227443	NA	NA	NA	NA	NA	15	-1390.898282	2813.118879	7.876122326	0.000164719
172780	78.67641909	+	9.708940587	NA	4.783324936	NA	-0.073455309	0.224776036	5.77999812	NA	+	NA	NA	NA	+	NA	1.263966358	NA	-0.236314469	NA	NA	13	-1393.061555	2813.12037	7.877613358	0.000164596
583924	79.5039295	+	9.851575644	NA	NA	-0.582719573	2.334278667	1.002594514	6.038683667	NA	NA	NA	+	NA	+	-3.094841821	1.285847095	NA	NA	NA	-0.003768981	14	-1391.983442	2813.12073	7.877973936	0.000164566
570616	74.00589262	+	12.12978245	-1.338138649	NA	-0.132313068	0.073546748	-7.641318183	6.319677239	NA	NA	+	NA	+	+	NA	1.149687702	NA	NA	NA	0.130915113	15	-1390.89969	2813.121694	7.878937905	0.000164487
572916	70.31439864	+	17.04906726	NA	NA	-1.045881956	2.559598439	-8.426531413	6.025154975	+	NA	+	+	+	+	NA	1.267045956	NA	NA	NA	-0.009388327	16	-1389.809973	2813.122708	7.879951501	0.000164403
239808	78.72176444	+	9.738899481	-1.257683725	0.714446636	-0.531422406	2.182954133	NA	6.26616518	NA	NA	NA	+	NA	+	NA	1.124177488	0.009886509	-0.421026441	NA	NA	15	-1390.900801	2813.123916	7.881159682	0.000164304
113148	70.23023135	+	16.97694984	NA	0.543281817	-0.569773996	2.137630795	-8.399258599	6.012845208	+	NA	NA	+	+	+	NA	1.284440426	0.109442718	NA	NA	NA	16	-1389.810883	2813.124529	7.881772157	0.000164254
539108	69.92139742	+	17.24671774	NA	NA	NA	2.049211655	-8.253570443	7.34475	+	NA	NA	+	+	+	NA	NA	NA	NA	NA	-0.083396989	13	-1393.065634	2813.128528	7.885771259	0.000163926
178940	74.6588316	+	12.12274444	NA	3.493932724	-0.594492304	1.444127274	-7.562310562	5.822526439	NA	+	NA	+	+	+	NA	1.27765508	NA	-0.348023358	NA	NA	16	-1389.813335	2813.129431	7.88667495	0.000163852
586968	73.74894912	+	12.25056267	-1.337983817	NA	-0.105960076	NA	-8.115695428	6.314708019	NA	NA	+	NA	+	+	0.559201879	1.15570551	NA	NA	NA	0.130151918	15	-1390.904278	2813.130871	7.888114473	0.000163734
539376	73.81486539	+	12.09621156	-1.607142981	3.455481184	NA	1.175091987	-7.4381944	7.247120612	NA	+	NA	+	+	+	NA	NA	NA	NA	NA	-0.00606711	15	-1390.908143	2813.1386	7.895843528	0.000163102
571900	70.24519872	+	16.97142336	NA	0.560778104	-0.571640293	2.142595432	-8.3917891	6.010804884	+	NA	NA	+	+	+	NA	1.279793918	NA	NA	NA	-0.00711091	16	-1389.819268	2813.141298	7.898541727	0.000162882
289016	78.82698249	+	9.761576083	-1.633395886	NA	-0.578411307	2.644310253	1.279328926	7.390782327	NA	NA	NA	+	NA	+	-3.352715046	NA	NA	NA	0.343703807	NA	14	-1391.99559	2813.145027	7.902270302	0.000162579
850424	66.0358709	+	19.85228081	-1.416054513	NA	-0.620970992	2.564415433	-11.73363142	6.254572302	+	NA	NA	+	+	+	3.46908761	1.14143616	NA	NA	0.385076015	0.071436647	18	-1387.628039	2813.156078	7.913321586	0.000161683
274936	68.87571382	+	17.117595	-1.64135084	NA	-0.333872712	0.151752475	-8.757508048	7.409474964	+	NA	NA	NA	+	+	NA	NA	NA	NA	0.199887517	NA	14	-1392.001117	2813.15608	7.913323874	0.000161683
565996	78.65412629	+	9.719501813	NA	4.74511341	NA	-0.040765271	0.222340323	5.771406684	NA	+	NA	NA	NA	+	NA	1.244902336	NA	NA	NA	-0.084903207	13	-1393.079819	2813.156898	7.914141358	0.000161617
585976	73.74350719	+	12.278452	-1.338027547	NA	-0.334624167	0.094765709	-8.17562373	6.308683497	NA	NA	NA	NA	+	+	0.577360692	1.143595098	NA	NA	NA	0.128411771	15	-1390.91794	2813.158193	7.915436613	0.000161512
78304	68.93202651	+	17.05375946	-1.583424786	0.554977283	-0.292830993	NA	-8.758028007	7.408440553	+	NA	NA	NA	+	+	NA	NA	0.198924277	NA	NA	NA	14	-1392.003747	2813.161341	7.918584087	0.000161258
193520	66.06944627	+	19.05412151	-1.379343167	4.746342775	NA	-0.069988542	-11.88749494	6.084178958	+	+	NA	NA	+	+	3.310049804	1.073938263	NA	-0.31096525	NA	NA	17	-1388.734268	2813.163827	7.921070317	0.000161058
172272	78.39619607	+	9.746024566	-1.260670058	0.889638955	NA	-0.085252741	0.356775153	6.26600653	NA	NA	NA	NA	NA	+	NA	1.125213157	NA	-0.28355033	NA	NA	13	-1393.084305	2813.165871	7.923114716	0.000160893
37632	74.12502714	+	11.595995	-1.597247179	5.835703444	-0.541671294	-0.103298943	-7.890461114	3.862521424	NA	+	NA	NA	+	NA	NA	1.990587651	NA	NA	NA	NA	14	-1392.007256	2813.168358	7.925601772	0.000160693
35256	74.74015208	+	14.19872621	-1.611061532	NA	-0.60483321	2.280142102	NA	4.000449786	+	NA	NA	+	NA	NA	NA	2.116605512	NA	NA	NA	NA	12	-1394.158865	2813.17019	7.927433103	0.000160546
307452	74.31382706	+	12.29622792	NA	0.744217327	-0.37972588	-0.003230541	-7.800891034	5.918780089	NA	NA	NA	NA	+	+	NA	1.319134708	NA	NA	0.183929272	NA	14	-1392.01017	2813.174186	7.931429808	0.000160226
8330	87.74804396	+	NA	NA	0.902545287	NA	NA	NA	7.27187714	NA	NA	NA	NA	NA	+	NA	NA	NA	NA	NA	NA	7	-1399.43712	2813.176128	7.93337125	0.00016007
31232	65.82686691	+	19.96169697	-1.576937701	0.400582127	-0.515033983	2.252824506	-11.69026083	7.421527019	+	NA	NA	+	+	+	3.459569011	NA	NA	NA	NA	NA	16	-1389.837214	2813.17719	7.93443301	0.000159985
565488	78.37860735	+	9.745796344	-1.290604598	0.746971942	NA	-0.040755405	0.345803513	6.289314984	NA	NA	NA	NA	NA	+	NA	1.139012	NA	NA	NA	0.135201404	13	-1393.090023	2813.177305	7.93454885	0.000159976
103136	74.11981594	+	11.62034139	-1.60499707	5.696368325	-0.543781184	NA	-7.877402927	3.858751171	NA	+	NA	NA	+	NA	NA	1.997956432	0.138465143	NA	NA	NA	14	-1392.016658	2813.187163	7.944406072	0.00015919
62712	73.74609422	+	12.28553687	-1.29473597	NA	-0.146900923	0.07453832	-8.123481852	6.297200191	NA	NA	+	NA	+	+	0.583992321	1.133605676	NA	NA	NA	NA	15	-1390.932796	2813.187907	7.945150483	0.00015913
588272	66.07310487	+	19.73483649	-1.389750331	0.538176904	NA	1.834070548	-11.63714954	6.381910529	+	NA	NA	+	+	+	3.446237344	1.099207707	NA	NA	NA	0.148116074	17	-1388.748118	2813.191527	7.948770086	0.000158843
561888	74.13553283	+	11.62092011	-1.58040555	5.779358393	-0.550979177	NA	-7.867661863	3.854310173	NA	+	NA	NA	+	NA	NA	1.979697033	NA	NA	NA	-0.066213181	14	-1392.019285	2813.192415	7.94965893	0.000158772
53984	73.87280991	+	11.75875247	-1.59685279	5.723813545	-0.544737829	NA	-8.347905566	3.860016919	NA	+	NA	NA	+	NA	0.56764849	1.992240022	NA	NA	NA	NA	14	-1392.019384	2813.192614	7.949857048	0.000158756
829684	79.15765511	+	10.02614366	NA	NA	-0.643719875	2.593137006	0.481892284	5.946676114	NA	NA	NA	+	NA	+	NA	1.312237483	NA	NA	0.332360288	-0.049487387	14	-1392.02275	2813.199346	7.956589227	0.000158223
34464	78.6548735	+	9.142894618	-1.552103431	5.836508355	-0.748680319	NA	NA	3.837658649	NA	+	+	NA	NA	NA	NA	1.991909181	NA	NA	NA	NA	12	-1394.17399	2813.20044	7.957683291	0.000158136
13792	68.95721436	+	17.047117	-1.575982709	0.551517927	-0.19178901	NA	-8.720171278	7.409869315	+	NA	+	NA	+	+	NA	NA	NA	NA	NA	NA	14	-1392.024321	2813.202489	7.959732569	0.000157974
324088	65.78175777	+	19.66543265	-1.361062429	NA	-0.374134837	0.12545678	-12.07551843	6.246206339	+	NA	NA	NA	+	+	3.436619779	1.141313622	NA	NA	0.239979632	NA	16	-1389.85056	2813.203882	7.961125024	0.000157864
537056	68.95476675	+	17.04252083	-1.592998062	0.571009059	-0.290435539	NA	-8.750719987	7.414204401	+	NA	NA	NA	+	+	NA	NA	NA	NA	NA	0.047816116	14	-1392.025998	2813.205842	7.963085249	0.00015771
33472	78.62584921	+	9.136886544	-1.54533647	5.797503565	-0.520456158	-0.114716357	NA	3.847062062	NA	+	NA	NA	NA	NA	NA	2.003641807	NA	NA	NA	NA	12	-1394.180129	2813.212716	7.969959734	0.000157169
29660	66.21421856	+	19.38986248	NA	5.142603641	-0.473841959	NA	-12.22945709	6.972694162	+	+	NA	NA	+	+	3.528847875	NA	NA	NA	NA	NA	14	-1392.029626	2813.213098	7.970341877	0.000157139
29156	66.03443464	+	19.99589524	NA	NA	NA	0.164779576	-12.09234699	7.346191243	+	NA	NA	NA	+	+	3.60902944	NA	NA	NA	NA	NA	12	-1394.181157	2813.214772	7.972015552	0.000157007
568568	78.93981759	+	9.797771503	-1.313004401	NA	-0.994644866	2.607981966	0.583797079	6.306111234	NA	NA	+	+	NA	+	NA	1.114080286	NA	NA	NA	0.106706633	15	-1390.947467	2813.217249	7.974492425	0.000156813
12800	68.96307884	+	17.04437804	-1.576908046	0.56412849	-0.294114218	0.007534451	-8.7451863	7.400822166	+	NA	NA	NA	+	+	NA	NA	NA	NA	NA	NA	14	-1392.031805	2813.217456	7.974699599	0.000156797
11700	74.8501054	+	14.64658834	NA	NA	-1.071865566	2.76113023	NA	7.286208088	+	NA	+	+	NA	+	NA	NA	NA	NA	NA	NA	12	-1394.183331	2813.219121	7.976364907	0.000156666
25048	75.16928297	+	13.07421912	-1.583337048	NA	-0.299090768	NA	0.224622356	7.435643471	+	NA	NA	NA	NA	+	-2.466572784	NA	NA	NA	NA	NA	12	-1394.191101	2813.23466	7.991903764	0.000155454
10684	74.74564694	+	14.5725215	NA	0.6431249	-0.531513028	2.285640238	NA	7.28335004	+	NA	NA	+	NA	+	NA	NA	NA	NA	NA	NA	12	-1394.193316	2813.239091	7.996334897	0.00015511
141484	78.69266844	+	10.1647127	NA	0.957826399	NA	1.899738663	NA	7.308636531	NA	NA	NA	+	NA	+	NA	NA	NA	-0.308293921	NA	NA	11	-1395.260386	2813.240119	7.997362282	0.00015503
64492	66.54798933	+	19.49970207	NA	3.170527902	NA	1.168530069	-11.8907876	5.911483844	+	+	NA	+	+	+	3.56723328	1.249224826	NA	NA	NA	NA	16	-1389.869432	2813.241627	7.998870087	0.000154913
64252	74.2504695	+	12.3331523	NA	3.395379081	-0.592635481	1.440641922	-8.260930757	5.822643799	NA	+	NA	+	+	+	0.813207798	1.271582277	NA	NA	NA	NA	16	-1389.871923	2813.246608	8.003851518	0.000154528
572156	74.61631572	+	12.12979379	NA	3.498968396	-0.599521437	1.417557095	-7.577652493	5.80729712	NA	+	NA	+	+	+	NA	1.256452591	NA	NA	NA	-0.088411931	16	-1389.87339	2813.249543	8.006786049	0.000154301
273088	78.25100683	+	9.690025432	-1.58304743	2.970061962	-0.572742336	1.881680211	NA	7.195540495	NA	+	NA	+	NA	+	NA	NA	NA	NA	0.283793438	NA	14	-1392.048088	2813.250023	8.00726609	0.000154264
98976	78.62816395	+	9.154279134	-1.552271398	5.65022033	-0.523087776	NA	NA	3.843642987	NA	+	NA	NA	NA	NA	NA	2.009915807	0.111088388	NA	NA	NA	12	-1394.199832	2813.252124	8.009367214	0.000154102
175292	79.15585034	+	9.949499933	NA	0.861649923	-1.002817176	2.410001197	NA	5.970908122	NA	NA	+	+	NA	+	NA	1.277598203	NA	-0.355594295	NA	NA	14	-1392.049231	2813.252308	8.009551449	0.000154088
179456	74.529386	+	12.11765324	-1.31695018	0.672477025	-1.049117516	2.427082637	-7.376320418	6.260163742	NA	NA	+	+	+	+	NA	1.097818144	NA	-0.438954274	NA	NA	17	-1388.779863	2813.255016	8.012259507	0.000153879
39416	69.95192862	+	16.80940451	-1.656232067	NA	-0.613267977	2.199591563	-8.382017825	4.017056275	+	NA	NA	+	+	NA	NA	2.10551492	NA	NA	NA	NA	14	-1392.051278	2813.256403	8.013646521	0.000153773
33504	78.71048453	+	9.18432823	-1.55204302	5.665429948	-0.523470168	NA	0.367168297	3.847208256	NA	+	NA	NA	NA	NA	NA	2.004077186	NA	NA	NA	NA	12	-1394.202334	2813.257128	8.014371349	0.000153717
565732	74.49180384	+	14.38854328	NA	NA	NA	0.123781079	-0.586836597	6.065502195	+	NA	NA	NA	NA	+	NA	1.293049926	NA	NA	NA	0.027728168	12	-1394.202383	2813.257226	8.014469251	0.00015371
553448	65.5360729	+	19.8109017	-1.639367288	NA	NA	0.128257051	-11.8991204	7.488584676	+	NA	NA	NA	+	+	3.38508506	NA	NA	NA	NA	0.073994498	14	-1392.052373	2813.258592	8.015835048	0.000153605
127456	65.80636573	+	19.64007681	-1.299371761	0.530178222	-0.327545267	NA	-12.1029892	6.267224891	+	NA	NA	NA	+	+	3.474719508	1.129958241	0.272922257	NA	NA	NA	16	-1389.878483	2813.259727	8.016970948	0.000153517
32928	78.70499314	+	9.474654866	-1.522858098	0.756224658	-0.363986023	NA	NA	3.952608722	NA	NA	NA	NA	NA	NA	NA	2.120454823	NA	NA	NA	NA	10	-1396.331105	2813.260037	8.017280523	0.000153494
8652	74.18214858	+	14.52393796	NA	0.890829478	NA	NA	-0.684057283	7.284111882	+	NA	NA	NA	NA	+	NA	NA	NA	NA	NA	NA	10	-1396.331373	2813.260573	8.017816272	0.000153453
25040	75.0431242	+	13.10970322	-1.559924159	0.683303609	NA	NA	0.136362213	7.414266827	+	NA	NA	NA	NA	+	-2.365950207	NA	NA	NA	NA	NA	12	-1394.206029	2813.264517	8.021760282	0.00015315
303348	78.83535615	+	9.940575324	NA	NA	-0.385852194	0.151931564	0.302581454	5.964839917	NA	NA	NA	NA	NA	+	NA	1.323771828	NA	NA	0.176780597	NA	12	-1394.209696	2813.271852	8.029095276	0.00015259
113404	74.61319164	+	12.1357334	NA	3.374622734	-0.591374521	1.43621707	-7.584233165	5.824241766	NA	+	NA	+	+	+	NA	1.275191178	0.113335157	NA	NA	NA	16	-1389.884554	2813.27187	8.029113394	0.000152588
322040	75.50811089	+	13.25035266	-1.373993602	NA	-0.616366301	2.614461907	0.292435791	6.233842523	+	NA	NA	+	NA	+	-2.279655388	1.138719759	NA	NA	0.380928794	NA	16	-1389.884632	2813.272027	8.029270829	0.000152576
555512	65.84779323	+	19.98657121	-1.610459626	NA	-0.525826028	2.359627547	-11.64561051	7.461161052	+	NA	NA	+	+	+	3.431965458	NA	NA	NA	NA	0.04179717	16	-1389.886491	2813.275744	8.032987244	0.000152293
567552	78.80005712	+	9.791843944	-1.277606248	0.5063405	-0.521801625	2.204261626	0.525058311	6.287549854	NA	NA	NA	+	NA	+	NA	1.131272638	NA	NA	NA	0.106178093	15	-1390.977973	2813.27826	8.035503345	0.000152101
59888	75.38492755	+	13.24733056	-1.322316196	0.599018228	NA	1.872661599	0.181622101	6.343427458	+	NA	NA	+	NA	+	-2.196006483	1.087340694	NA	NA	NA	NA	15	-1390.978313	2813.278939	8.036182924	0.00015205
582364	79.05060586	+	9.48718506	NA	5.098101695	-0.498123224	NA	0.772431852	5.689802329	NA	+	NA	NA	NA	+	-3.185078774	1.253053706	NA	NA	NA	-0.125701173	14	-1392.062812	2813.27947	8.036713698	0.000152009
586736	66.01276353	+	19.10683583	-1.378413997	4.564040452	NA	-0.024071289	-11.90905296	6.094021254	+	+	NA	NA	+	+	3.318574101	1.075204781	NA	NA	NA	0.037955667	17	-1388.79519	2813.28567	8.042913524	0.000151539
8628	74.61775194	+	14.39200888	NA	NA	-0.331029322	0.166752205	NA	7.316460839	+	NA	NA	NA	NA	+	NA	NA	NA	NA	NA	NA	10	-1396.344494	2813.286814	8.044057927	0.000151452
74144	73.93377724	+	14.30900404	-1.533039183	0.636507275	-0.274745638	NA	NA	7.399219861	+	NA	NA	NA	NA	+	NA	NA	0.169168417	NA	NA	NA	12	-1394.217606	2813.287671	8.044914443	0.000151387
34992	78.82923212	+	9.535615829	-1.581858314	0.914057007	NA	1.677831059	NA	3.990360416	NA	NA	NA	+	NA	NA	NA	2.101975487	NA	NA	NA	NA	11	-1395.284171	2813.287688	8.044931145	0.000151386
586208	65.85500676	+	19.60394939	-1.329998507	0.548628738	-0.320292098	NA	-12.07474755	6.284587575	+	NA	NA	NA	+	+	3.450769918	1.137174881	NA	NA	NA	0.122536972	16	-1389.892982	2813.288725	8.045968938	0.000151308
700656	73.94891122	+	12.10357951	-1.35937958	0.818579264	NA	-0.082241205	-7.647379685	6.309948367	NA	NA	NA	NA	+	+	NA	1.136877535	NA	-0.34360777	NA	0.160388828	15	-1390.983457	2813.289229	8.046472076	0.00015127
127196	73.96076953	+	12.50481224	NA	0.697284441	-0.355973422	NA	-8.495871645	5.973305627	NA	NA	NA	NA	+	+	0.864027818	1.305459108	0.224971972	NA	NA	NA	14	-1392.069617	2813.29308	8.050323466	0.000150979
9632	73.92457447	+	14.32104887	-1.526400862	0.619877042	-0.126600776	NA	NA	7.406402054	+	NA	+	NA	NA	+	NA	NA	NA	NA	NA	NA	12	-1394.221749	2813.295958	8.05320151	0.000150761
11712	74.18610619	+	14.57144478	-1.548861688	0.508472592	-1.075895442	2.633183935	NA	7.368406542	+	NA	+	+	NA	+	NA	NA	NA	NA	NA	NA	14	-1392.071509	2813.296864	8.054108003	0.000150693
12788	69.66584467	+	17.11340269	NA	NA	-0.347662683	0.155489778	-8.716761835	7.315648039	+	NA	NA	NA	+	+	NA	NA	NA	NA	NA	NA	12	-1394.223844	2813.300147	8.057390959	0.000150446
8338	87.84783682	+	NA	NA	NA	-0.349113442	NA	NA	7.301522397	NA	NA	NA	NA	NA	+	NA	NA	NA	NA	NA	NA	7	-1399.499537	2813.300961	8.058204628	0.000150385
8620	74.57080059	+	14.30956392	NA	0.889769256	NA	-0.005238512	NA	7.284035381	+	NA	NA	NA	NA	+	NA	NA	NA	NA	NA	NA	10	-1396.3516	2813.301025	8.058268893	0.00015038
8672	73.63917742	+	14.47591861	-1.524909735	0.658821705	-0.27627836	NA	-0.55619346	7.391560677	+	NA	NA	NA	NA	+	NA	NA	NA	NA	NA	NA	12	-1394.224322	2813.301104	8.058347431	0.000150374
111836	74.36000225	+	12.29050645	NA	0.655107177	-0.189084824	NA	-7.724620413	5.985673537	NA	NA	+	NA	+	+	NA	1.309354821	0.217218282	NA	NA	NA	14	-1392.073666	2813.301178	8.058421414	0.000150368
10940	78.71522887	+	9.945002207	NA	3.353189236	-0.552696203	1.604367582	NA	7.094164669	NA	+	NA	+	NA	+	NA	NA	NA	NA	NA	NA	12	-1394.224421	2813.301301	8.058544194	0.000150359
276980	69.92927276	+	17.27911006	NA	NA	-0.613429084	2.581466755	-8.367358157	7.279318058	+	NA	NA	+	+	+	NA	NA	NA	NA	0.276330186	NA	14	-1392.075829	2813.305504	8.062748	0.000150044
304060	75.00696001	+	13.62300412	NA	4.902782677	-0.497097653	0.001616943	NA	5.678060684	+	+	NA	NA	NA	+	NA	1.290901014	NA	NA	0.147863829	NA	14	-1392.075949	2813.305744	8.062987239	0.000150026
581860	79.10927513	+	9.815376576	NA	NA	NA	0.123286865	0.87420321	6.060945697	NA	NA	NA	NA	NA	+	-3.15437288	1.294263333	NA	NA	NA	0.029894808	12	-1394.227499	2813.307458	8.06470124	0.000149897
561608	69.58601306	+	16.66789936	-1.722941716	NA	NA	NA	-8.660531433	4.032106066	+	NA	NA	NA	+	NA	NA	2.133059766	NA	NA	NA	0.11706195	12	-1394.227876	2813.308211	8.065454222	0.000149841
308220	69.96663972	+	16.3904586	NA	4.939899838	-0.521181998	0.007878129	-8.871776984	5.674245564	+	+	NA	NA	+	+	NA	1.289088124	NA	NA	0.16022937	NA	16	-1389.905018	2813.312798	8.070041331	0.000149497
108800	78.79449488	+	9.802588952	-1.247721196	0.497968255	-0.527950862	2.199917546	0.528981339	6.271494571	NA	NA	NA	+	NA	+	NA	1.121097537	0.110890591	NA	NA	NA	15	-1390.998762	2813.319839	8.077082284	0.000148972
533196	78.43275165	+	9.878491703	NA	5.013058006	NA	NA	0.265676261	6.960345539	NA	+	NA	NA	NA	+	NA	NA	NA	NA	NA	-0.205019768	11	-1395.300336	2813.320018	8.077261558	0.000148959
62684	73.98769619	+	12.49684669	NA	0.679643536	-0.182687563	NA	-8.428045583	5.98455362	NA	NA	+	NA	+	+	0.852631635	1.302172075	NA	NA	NA	NA	14	-1392.083581	2813.321009	8.078252169	0.000148885
30688	65.7544841	+	19.18832553	-1.605493183	5.248203351	-0.657630564	NA	-12.06292232	7.071859427	+	+	+	NA	+	+	3.297543419	NA	NA	NA	NA	NA	16	-1389.909705	2813.322173	8.079416774	0.000148798
553412	66.02836049	+	19.97253925	NA	NA	NA	NA	-12.09825224	7.320656536	+	NA	NA	NA	+	+	3.591759824	NA	NA	NA	NA	-0.090952284	12	-1394.236335	2813.32513	8.082373348	0.000148578
123612	79.04826101	+	9.488725415	NA	4.952958188	-0.485344429	NA	0.768689284	5.711038891	NA	+	NA	NA	NA	+	-3.190216275	1.280081748	0.154611535	NA	NA	NA	14	-1392.086824	2813.327494	8.084737277	0.000148403
8640	73.953883	+	14.30365553	-1.527681945	0.648051971	-0.275790768	0.003315673	NA	7.392476614	+	NA	NA	NA	NA	+	NA	NA	NA	NA	NA	NA	12	-1394.237967	2813.328393	8.085636166	0.000148336
176380	74.39415175	+	12.26962777	NA	0.869419725	-0.35491564	-0.071303604	-7.762727559	5.964233124	NA	NA	NA	NA	+	+	NA	1.304038374	NA	-0.245166554	NA	NA	14	-1392.087406	2813.328657	8.085900815	0.000148317
24800	78.49065138	+	9.671675593	-1.533671553	0.641064261	-0.279899424	NA	0.989219425	7.388887525	NA	NA	NA	NA	NA	+	-3.360622737	NA	NA	NA	NA	NA	12	-1394.238761	2813.329982	8.087225268	0.000148218
62944	65.85399095	+	19.62023999	-1.290032259	0.521611707	-0.171011848	NA	-12.03180215	6.274978903	+	NA	+	NA	+	+	3.459501372	1.125909875	NA	NA	NA	NA	16	-1389.91365	2813.330063	8.087306027	0.000148212
11446	87.63718329	+	NA	-1.582633147	NA	-1.089179493	2.699372164	NA	7.391831597	NA	NA	+	+	NA	+	NA	NA	NA	NA	NA	NA	11	-1395.307272	2813.33389	8.091133675	0.000147929
9620	74.56031606	+	14.39739303	NA	NA	-0.064804981	NA	NA	7.336328312	+	NA	+	NA	NA	+	NA	NA	NA	NA	NA	NA	10	-1396.370498	2813.338822	8.096065968	0.000147565
24780	78.76946856	+	9.979887086	NA	0.877046794	NA	NA	0.761327481	7.281073797	NA	NA	NA	NA	NA	+	-3.082353479	NA	NA	NA	NA	NA	10	-1396.370832	2813.339491	8.096734045	0.000147515
110844	74.3591311	+	12.28570553	NA	0.720929752	-0.355529822	-0.023119776	-7.774149581	5.970420907	NA	NA	NA	NA	+	+	NA	1.306504166	0.219984754	NA	NA	NA	14	-1392.09291	2813.339667	8.096910627	0.000147502
8858	87.48222828	+	NA	NA	5.345939345	-0.472259165	NA	NA	6.94616831	NA	+	NA	NA	NA	+	NA	NA	NA	NA	NA	NA	9	-1397.425975	2813.339755	8.09699841	0.000147496
566236	74.66386058	+	13.82691349	NA	5.033187125	-0.491850545	NA	-0.646701422	5.698808302	+	+	NA	NA	NA	+	NA	1.252490605	NA	NA	NA	-0.125345016	14	-1392.093833	2813.341512	8.098755322	0.000147366
635100	74.36020641	+	12.29153279	NA	0.691241478	-0.356325232	NA	-7.769452298	5.973239999	NA	NA	NA	NA	+	+	NA	1.304599762	0.224697493	NA	NA	-0.005231231	14	-1392.093979	2813.341804	8.099047381	0.000147345
553952	65.7512114	+	19.20651606	-1.574054405	5.166675443	-0.455109306	NA	-12.00657135	7.068853516	+	+	NA	NA	+	+	3.303457747	NA	NA	NA	NA	-0.08681651	16	-1389.920964	2813.34469	8.101933186	0.000147132
95200	65.71068888	+	19.22464371	-1.607729488	5.059032501	-0.444895378	NA	-12.02253973	7.106900779	+	+	NA	NA	+	+	3.304987044	NA	0.158359665	NA	NA	NA	16	-1389.9222	2813.347163	8.104406508	0.000146951
10476	78.75245871	+	10.20938653	NA	0.80926317	NA	1.916471997	0.394043877	7.307626353	NA	NA	NA	+	NA	+	NA	NA	NA	NA	NA	NA	11	-1395.31525	2813.349845	8.107088707	0.000146754
635868	69.99008989	+	16.39002907	NA	5.047036013	-0.513215547	NA	-8.84178484	5.698897144	+	+	NA	NA	+	+	NA	1.254673181	0.199734008	NA	NA	-0.133711526	16	-1389.925141	2813.353043	8.110286972	0.000146519
59100	79.06358388	+	9.482561597	NA	5.039492982	-0.562540296	NA	0.755646722	5.701402834	NA	+	+	NA	NA	+	-3.191673057	1.272682431	NA	NA	NA	NA	14	-1392.100078	2813.354001	8.111244807	0.000146449
46332	74.37820235	+	12.27426692	NA	0.734051036	-0.169307949	-0.049742328	-7.718009364	5.978756674	NA	NA	+	NA	+	+	NA	1.305058169	NA	NA	NA	NA	14	-1392.102117	2813.35808	8.115323726	0.000146151
58108	79.05457595	+	9.482912842	NA	5.010668653	-0.485859786	-0.025032743	0.758239617	5.705886309	NA	+	NA	NA	NA	+	-3.187695498	1.276072167	NA	NA	NA	NA	14	-1392.102686	2813.359218	8.116461228	0.000146067
61692	73.98420225	+	12.49024029	NA	0.762696067	-0.356153257	-0.035187286	-8.485458548	5.96703272	NA	NA	NA	NA	+	+	0.857062341	1.299667827	NA	NA	NA	NA	14	-1392.103142	2813.36013	8.117373496	0.000146001
61952	65.85518622	+	19.60970505	-1.292001177	0.595370864	-0.328182079	-0.030873764	-12.08096769	6.259677004	+	NA	NA	NA	+	+	3.461484404	1.123324677	NA	NA	NA	NA	16	-1389.929934	2813.362631	8.119874405	0.000145818
585948	73.98640777	+	12.49877229	NA	0.717876199	-0.356704565	NA	-8.479839444	5.972384183	NA	NA	NA	NA	+	+	0.858216292	1.298374449	NA	NA	NA	0.003067907	14	-1392.105785	2813.365416	8.122659019	0.000145616
8374	87.1747263	+	NA	-1.569521019	NA	-0.308606766	0.122708054	NA	7.424647356	NA	NA	NA	NA	NA	+	NA	NA	NA	NA	NA	NA	9	-1397.439221	2813.366248	8.123491261	0.000145555
570588	74.38219859	+	12.28590247	NA	0.673015199	-0.180797942	NA	-7.711725722	5.98569787	NA	NA	+	NA	+	+	NA	1.303212455	NA	NA	NA	0.00582941	14	-1392.107269	2813.368384	8.125627484	0.0001454
13780	69.63328705	+	17.1071437	NA	NA	-0.135702851	NA	-8.692226723	7.331193267	+	NA	+	NA	+	+	NA	NA	NA	NA	NA	NA	12	-1394.258855	2813.370169	8.127412807	0.00014527
537044	69.64438506	+	17.10452031	NA	NA	-0.35831997	NA	-8.738083034	7.283956977	+	NA	NA	NA	+	+	NA	NA	NA	NA	NA	-0.11175478	12	-1394.259514	2813.371487	8.128730392	0.000145174
37352	69.60238438	+	16.67491645	-1.685776176	NA	NA	0.029455472	-8.642844716	4.020460393	+	NA	NA	NA	+	NA	NA	2.114181125	NA	NA	NA	NA	12	-1394.260412	2813.373283	8.130526993	0.000145044
270776	73.87548309	+	14.3838946	-1.592565307	NA	-0.316112473	0.161711962	NA	7.409036773	+	NA	NA	NA	NA	+	NA	NA	NA	NA	0.184965734	NA	12	-1394.261495	2813.375448	8.132691522	0.000144887
42228	78.85483609	+	9.93749657	NA	NA	-0.086701962	0.095533973	0.334033798	6.027023088	NA	NA	+	NA	NA	+	NA	1.312899441	NA	NA	NA	NA	12	-1394.262682	2813.377823	8.13506679	0.000144715
371136	74.34687801	+	14.40870222	-1.344463148	0.482281697	-0.621128199	2.600735075	NA	6.176155279	+	NA	NA	+	NA	+	NA	1.137122075	-0.394639505	NA	0.466079248	NA	16	-1389.937715	2813.378192	8.135435525	0.000144688
29696	65.74504476	+	19.21402823	-1.60273663	5.056334358	-0.446917449	0.026525192	-12.00186513	7.101651416	+	+	NA	NA	+	+	3.298080858	NA	NA	NA	NA	NA	16	-1389.938687	2813.380136	8.137379909	0.000144548
44992	74.55582636	+	14.0301628	-1.302681716	3.096540307	-1.03913895	1.882124125	NA	6.100937375	+	+	+	+	NA	+	NA	1.082541299	NA	NA	NA	NA	16	-1389.941438	2813.385638	8.142881535	0.000144151
193260	73.8621491	+	12.28770718	NA	4.829188681	NA	-0.069169726	-8.472211351	5.78135837	NA	+	NA	NA	+	+	0.8479445	1.260353915	NA	-0.263708064	NA	NA	15	-1391.032452	2813.387219	8.144462226	0.000144037
107484	74.65038965	+	13.83945543	NA	4.887849213	-0.479080021	NA	-0.653505245	5.720033605	+	+	NA	NA	NA	+	NA	1.279523208	0.156594637	NA	NA	NA	14	-1392.117167	2813.388181	8.145424205	0.000143967
571356	70.02359459	+	16.36713736	NA	5.175646811	-0.638849791	NA	-8.864174994	5.684260325	+	+	+	NA	+	+	NA	1.245038566	NA	NA	NA	-0.130022437	16	-1389.943153	2813.389068	8.14631111	0.000143904
9366	87.13303018	+	NA	-1.574668879	NA	-0.104651003	NA	NA	7.440285694	NA	NA	+	NA	NA	+	NA	NA	NA	NA	NA	NA	9	-1397.451003	2813.389811	8.147054958	0.00014385
11968	78.41057364	+	9.657015105	-1.537557496	3.371414482	-1.110081796	1.919947913	NA	7.166762495	NA	+	+	+	NA	+	NA	NA	NA	NA	NA	NA	14	-1392.118181	2813.390209	8.147452181	0.000143822
37088	74.30261675	+	11.88708524	-1.572437464	0.675291473	-0.380190055	NA	-7.719758359	3.970626609	NA	NA	NA	NA	+	NA	NA	2.110688679	NA	NA	NA	NA	12	-1394.270568	2813.393595	8.15083804	0.000143578
308468	74.34831662	+	12.32682743	NA	NA	-0.071002849	0.117816305	-7.683597429	5.971760701	NA	NA	+	NA	+	+	NA	1.335105685	NA	NA	0.22208218	NA	14	-1392.120242	2813.39433	8.151573155	0.000143526
192752	73.66308131	+	12.27540742	-1.305316789	0.826213677	NA	-0.081417338	-8.168901303	6.28302126	NA	NA	NA	NA	+	+	0.63638581	1.116384975	NA	-0.313040024	NA	NA	15	-1391.036227	2813.394768	8.152011886	0.000143494
172988	75.06775051	+	13.59434593	NA	5.046653137	-0.478172283	-0.056000782	NA	5.712258508	+	+	NA	NA	NA	+	NA	1.278926129	NA	-0.217543069	NA	NA	14	-1392.120534	2813.394915	8.152158029	0.000143484
194796	74.36454192	+	12.49782081	NA	0.90711969	NA	1.743227888	-7.984261442	6.051034828	NA	NA	NA	+	+	+	0.823061497	1.269431687	NA	-0.37560214	NA	NA	15	-1391.037402	2813.397118	8.154361777	0.000143326
277248	73.85969264	+	12.11567144	-1.634326588	3.137943097	-0.587037969	1.777536438	-7.51133157	7.184987883	NA	+	NA	+	+	+	NA	NA	NA	NA	0.29050921	NA	16	-1389.947303	2813.397368	8.154611478	0.000143308
584168	75.44569138	+	13.25133269	-1.399618707	NA	NA	2.024275154	0.289834765	6.413144107	+	NA	NA	+	NA	+	-2.264982321	1.103940092	NA	NA	NA	0.153840834	15	-1391.038321	2813.398956	8.156199606	0.000143194
13816	68.94938528	+	17.11039368	-1.602453253	NA	-0.175975943	0.106139864	-8.689249149	7.450076552	+	NA	+	NA	+	+	NA	NA	NA	NA	NA	NA	14	-1392.12525	2813.404347	8.161590236	0.000142808
310524	74.81181051	+	12.32435081	NA	0.581297419	-0.98333665	2.555106479	-7.449106381	5.907237323	NA	NA	+	+	+	+	NA	1.302737805	NA	NA	0.304841661	NA	16	-1389.951109	2813.40498	8.162223874	0.000142763
537036	69.64298923	+	17.02781092	NA	0.820396761	NA	NA	-8.657473988	7.265047443	+	NA	NA	NA	+	+	NA	NA	NA	NA	NA	-0.09337722	12	-1394.276318	2813.405096	8.162339214	0.000142755
701164	74.24881343	+	12.07838695	NA	4.881838771	NA	-0.068978872	-7.754362085	5.771537232	NA	+	NA	NA	+	+	NA	1.247396082	NA	-0.249552325	NA	-0.072794653	15	-1391.042563	2813.40744	8.164683849	0.000142588
27128	75.2802554	+	13.40822585	-1.578469707	NA	-0.519562692	2.412632438	0.33266505	7.445644848	+	NA	NA	+	NA	+	-2.296558753	NA	NA	NA	NA	NA	14	-1392.12684	2813.407526	8.164769621	0.000142582
15872	69.36348162	+	17.21315581	-1.596663953	0.432985677	-1.123594553	2.593826621	-8.458225884	7.373158801	+	NA	+	+	+	+	NA	NA	NA	NA	NA	NA	16	-1389.952545	2813.407853	8.165096711	0.000142558
570364	70.01400235	+	16.3744936	NA	5.103253527	-0.513437468	-0.022376076	-8.835713821	5.694707312	+	+	NA	NA	+	+	NA	1.250214155	NA	NA	NA	-0.126604493	16	-1389.952657	2813.408077	8.165320175	0.000142542
569596	74.38063822	+	12.27824619	NA	0.756922403	-0.35598788	-0.035556023	-7.765658884	5.967723852	NA	NA	NA	NA	+	+	NA	1.300199023	NA	NA	NA	0.002904187	14	-1392.127158	2813.408163	8.16540615	0.000142536
109756	79.12387135	+	9.964632312	NA	0.688424056	-1.01088071	2.423255565	NA	5.975414751	NA	NA	+	+	NA	+	NA	1.274055448	0.087948581	NA	NA	NA	14	-1392.127664	2813.409173	8.166416977	0.000142464
44284	79.19770359	+	9.991387281	NA	0.694435314	-1.007334294	2.429921367	0.326652798	5.975547031	NA	NA	+	+	NA	+	NA	1.271086441	NA	NA	NA	NA	14	-1392.12828	2813.410407	8.167650251	0.000142376
8660	74.26924492	+	14.5594582	NA	NA	-0.335061244	NA	-0.60450471	7.31422988	+	NA	NA	NA	NA	+	NA	NA	NA	NA	NA	NA	10	-1396.407872	2813.41357	8.170813762	0.000142151
177148	70.05373711	+	16.34751685	NA	5.097674471	-0.500668706	-0.055195688	-8.83562443	5.711260781	+	+	NA	NA	+	+	NA	1.276193684	NA	-0.240618054	NA	NA	16	-1389.955833	2813.414429	8.171672799	0.00014209
537080	68.94864274	+	17.10797999	-1.622605419	NA	-0.305933849	0.11982906	-8.725687415	7.455264307	+	NA	NA	NA	+	+	NA	NA	NA	NA	NA	0.054608349	14	-1392.130352	2813.41455	8.171793485	0.000142082
306624	74.3992614	+	14.40528106	-1.340822104	0.460928277	-0.937267114	2.691665206	NA	6.192324108	+	NA	+	+	NA	+	NA	1.127897962	NA	NA	0.351639908	NA	16	-1389.956067	2813.414896	8.172139281	0.000142057
585968	73.65018067	+	12.27239547	-1.336257073	0.669608957	NA	-0.032492964	-8.169269298	6.307640437	NA	NA	NA	NA	+	+	0.618311903	1.130785803	NA	NA	NA	0.142609889	15	-1391.048235	2813.418785	8.176028426	0.000141781
42972	74.67312792	+	13.8256908	NA	4.960967843	-0.53804647	NA	-0.662408522	5.712252983	+	+	+	NA	NA	+	NA	1.272559843	NA	NA	NA	NA	14	-1392.132542	2813.41893	8.176173006	0.000141771
41980	74.66036561	+	13.82900421	NA	4.949890379	-0.479529647	-0.028398524	-0.66376508	5.714393341	+	+	NA	NA	NA	+	NA	1.275620648	NA	NA	NA	NA	14	-1392.133083	2813.420013	8.177256355	0.000141694
108444	75.03355565	+	13.62540515	NA	4.929743673	-0.536685495	NA	NA	5.714412513	+	+	+	NA	NA	+	NA	1.277695185	0.158893304	NA	NA	NA	14	-1392.133351	2813.420548	8.177791023	0.000141656
174576	74.10128821	+	14.47814924	-1.322248387	0.803269247	NA	1.871360484	-0.419281159	6.338875623	+	NA	NA	+	NA	+	NA	1.09397868	NA	-0.405747996	NA	NA	15	-1391.050108	2813.42253	8.179773411	0.000141516
375036	74.78542555	+	12.31516439	NA	0.594683334	-0.647025525	2.444127704	-7.384007723	5.894649315	NA	NA	NA	+	+	+	NA	1.313515815	-0.342166933	NA	0.408111074	NA	16	-1389.960134	2813.423031	8.180274553	0.000141481
107452	75.02194387	+	13.63141357	NA	4.904414493	-0.47830038	-0.015604906	NA	5.718273849	+	+	NA	NA	NA	+	NA	1.27994208	0.154326409	NA	NA	NA	14	-1392.135136	2813.424118	8.181361809	0.000141404
49152	69.63372455	+	16.69251905	-1.355668073	3.287882617	-1.090601913	1.779315231	-8.634966945	6.099172395	+	+	+	+	+	+	NA	1.071018855	NA	NA	NA	NA	18	-1387.762737	2813.425473	8.182716812	0.000141308
112604	70.00010043	+	16.38553764	NA	5.014441387	-0.617112339	NA	-8.880835341	5.707401096	+	+	+	NA	+	+	NA	1.274092825	0.185603406	NA	NA	NA	16	-1389.962332	2813.427426	8.184669281	0.00014117
566484	78.8558483	+	9.914954501	NA	NA	-0.050851773	NA	0.325720155	6.021752711	NA	NA	+	NA	NA	+	NA	1.322213011	NA	NA	NA	0.008457053	12	-1394.287787	2813.428033	8.18527689	0.000141127
702700	74.74784648	+	12.29235878	NA	0.901767796	NA	1.745405851	-7.296235871	6.055507444	NA	NA	NA	+	+	+	NA	1.276812085	NA	-0.382399758	NA	0.042859015	15	-1391.054839	2813.431992	8.18923593	0.000140848
586476	73.84334149	+	12.29661394	NA	4.777483461	NA	-0.032513833	-8.465943229	5.773219157	NA	+	NA	NA	+	+	0.845324016	1.240891494	NA	NA	NA	-0.084500452	15	-1391.059993	2813.4423	8.199543321	0.000140124
111612	69.99305363	+	16.39399613	NA	4.938262481	-0.500712261	-0.010051117	-8.851597689	5.718070854	+	+	NA	NA	+	+	NA	1.27761676	0.18001873	NA	NA	NA	16	-1389.971353	2813.445469	8.202712295	0.000139902
175020	74.97814466	+	14.01213773	NA	3.115905487	NA	1.284317014	NA	5.915318	+	+	NA	+	NA	+	NA	1.258991541	NA	-0.313912258	NA	NA	14	-1392.147523	2813.448892	8.206135045	0.000139663
702720	74.46611838	+	12.09544214	-1.35037181	0.638249342	-0.532146282	2.137596089	-7.30911071	6.306218218	NA	NA	NA	+	+	+	NA	1.132512994	NA	-0.475828253	NA	0.136923971	17	-1388.877381	2813.450053	8.207296017	0.000139582
538072	68.9205265	+	17.10334985	-1.628322707	NA	-0.131728356	NA	-8.704035819	7.468624735	+	NA	+	NA	+	+	NA	NA	NA	NA	NA	0.054838011	14	-1392.148576	2813.450997	8.208240707	0.000139516
12780	69.64236306	+	17.02626566	NA	0.820613198	NA	-0.002386779	-8.667456269	7.289220905	+	NA	NA	NA	+	+	NA	NA	NA	NA	NA	NA	12	-1394.299574	2813.451607	8.2088509	0.000139473
572672	74.49295292	+	12.12716526	-1.332185434	0.468295564	-1.043145504	2.441634338	-7.399644085	6.279119281	NA	NA	+	+	+	+	NA	1.106136328	NA	NA	NA	0.107018868	17	-1388.878196	2813.451684	8.208927207	0.000139468
8406	87.15166094	+	NA	-1.57935556	NA	-0.310774187	NA	-0.001870316	7.423737692	NA	NA	NA	NA	NA	+	NA	NA	NA	NA	NA	NA	9	-1397.482455	2813.452714	8.209957975	0.000139396
42940	75.04736659	+	13.6154992	NA	4.975016568	-0.526775522	-0.020611262	NA	5.71091748	+	+	+	NA	NA	+	NA	1.273596066	NA	NA	NA	NA	14	-1392.150613	2813.455073	8.212316466	0.000139232
175040	74.50597544	+	14.00989231	-1.307628668	3.167915405	-0.555784638	1.610524344	NA	6.125723437	+	+	NA	+	NA	+	NA	1.10362273	NA	-0.38199889	NA	NA	16	-1389.978134	2813.45903	8.216273642	0.000138957
11768	73.96553728	+	14.75099062	-1.571355963	NA	-1.072697883	2.754033085	-0.353545554	7.40471909	+	NA	+	+	NA	+	NA	NA	NA	NA	NA	NA	14	-1392.15285	2813.459546	8.216789703	0.000138921
24788	78.95588535	+	9.918523856	NA	NA	-0.338142417	NA	0.879799978	7.309968258	NA	NA	NA	NA	NA	+	-3.211094395	NA	NA	NA	NA	NA	10	-1396.430872	2813.459571	8.216814178	0.000138919
174332	79.15711023	+	9.977389533	NA	0.823575421	-0.558898912	2.163732732	0.37578145	5.993824227	NA	NA	NA	+	NA	+	NA	1.291194043	NA	-0.365923579	NA	NA	14	-1392.154169	2813.462184	8.219427833	0.000138738
141760	74.11300854	+	14.54854503	-1.558644776	0.639399788	-0.504300644	2.297569271	NA	7.417433696	+	NA	NA	+	NA	+	NA	NA	NA	-0.390323352	NA	NA	14	-1392.156351	2813.466548	8.223791986	0.000138435
8366	87.07464878	+	NA	-1.555590415	0.746513509	NA	-0.020914251	NA	7.398968357	NA	NA	NA	NA	NA	+	NA	NA	NA	NA	NA	NA	9	-1397.490579	2813.468962	8.22620568	0.000138268
8398	87.05625496	+	NA	-1.555077089	0.721080435	NA	NA	-0.08399876	7.40080743	NA	NA	NA	NA	NA	+	NA	NA	NA	NA	NA	NA	9	-1397.49124	2813.470285	8.227528625	0.000138177
15860	70.06934324	+	17.26755169	NA	NA	-1.119524812	2.704751406	-8.423584758	7.282299545	+	NA	+	+	+	+	NA	NA	NA	NA	NA	NA	14	-1392.159443	2813.472731	8.22997496	0.000138008
239804	79.08008776	+	9.945808689	NA	0.834476825	-0.558944785	2.15784679	NA	5.992588561	NA	NA	NA	+	NA	+	NA	1.291254767	-0.011033083	-0.367647653	NA	NA	14	-1392.160589	2813.475024	8.232267442	0.00013785
47100	70.02268143	+	16.37331703	NA	5.055350136	-0.608713774	-0.012012891	-8.870486742	5.704666155	+	+	+	NA	+	+	NA	1.268611627	NA	NA	NA	NA	16	-1389.986815	2813.476392	8.2336351	0.000137756
113920	74.48166298	+	12.14023715	-1.303504933	0.453772985	-1.05972714	2.441567203	-7.402325837	6.263223394	NA	NA	+	+	+	+	NA	1.096711349	0.154872113	NA	NA	NA	17	-1388.891105	2813.477501	8.234744341	0.000137679
582608	75.54944602	+	12.45010873	-1.353599444	4.538953614	NA	NA	0.199222511	6.083907085	+	+	NA	NA	NA	+	-2.476631635	1.081826288	NA	NA	NA	0.037025447	15	-1391.077684	2813.477681	8.234924661	0.000137667
32916	79.30196845	+	9.662615073	NA	NA	-0.438921749	NA	NA	3.376083551	NA	NA	NA	NA	NA	NA	NA	2.466498439	NA	NA	NA	NA	8	-1398.545406	2813.480001	8.23724484	0.000137507
587224	65.87197807	+	19.62289105	-1.360107959	NA	-0.105636078	NA	-11.96733292	6.330077604	+	NA	+	NA	+	+	3.402208644	1.149187533	NA	NA	NA	0.130627023	16	-1389.988656	2813.480075	8.237318866	0.000137502
58352	75.5451579	+	12.44597808	-1.342236242	4.608707312	NA	-0.032030298	0.189675242	6.071851185	+	+	NA	NA	NA	+	-2.472655524	1.078514191	NA	NA	NA	NA	15	-1391.078971	2813.480256	8.237499884	0.00013749
436672	74.35833987	+	14.39102486	-1.34222926	0.531530483	-0.595962211	2.489499118	NA	6.207587965	+	NA	NA	+	NA	+	NA	1.141776202	NA	-0.215128873	0.349847202	NA	16	-1389.992162	2813.487087	8.244330822	0.000137021
565492	78.88277012	+	9.933302834	NA	NA	-0.363226964	0.123295123	0.304708014	6.012954966	NA	NA	NA	NA	NA	+	NA	1.306139034	NA	NA	NA	0.006011727	12	-1394.317606	2813.487672	8.244915088	0.000136981
64768	74.22744591	+	12.28274769	-1.295325687	0.482634459	-1.057484578	2.444979704	-7.89175447	6.259508283	NA	NA	+	+	+	+	0.593423365	1.093017973	NA	NA	NA	NA	17	-1388.896493	2813.488277	8.245520112	0.00013694
9886	86.80113118	+	NA	-1.578994194	5.440483096	-0.638727724	NA	NA	7.045446167	NA	+	+	NA	NA	+	NA	NA	NA	NA	NA	NA	11	-1395.384729	2813.488803	8.246046571	0.000136903
49352	79.09920308	+	9.328794286	-1.645341294	NA	NA	NA	1.05962907	4.003952196	NA	NA	NA	NA	NA	NA	-3.409298905	2.125341972	NA	NA	NA	NA	10	-1396.447497	2813.49282	8.250063605	0.000136629
440572	74.78618691	+	12.30888971	NA	0.646783862	-0.624911477	2.345144447	-7.388235819	5.922733084	NA	NA	NA	+	+	+	NA	1.317400098	NA	-0.208705678	0.304932214	NA	16	-1389.995383	2813.493529	8.250772091	0.00013658
37872	69.64326229	+	16.14580568	-1.669665663	5.385631545	NA	-0.124262282	-8.736922291	3.910324442	+	+	NA	NA	+	NA	NA	1.989211789	NA	NA	NA	NA	14	-1392.171241	2813.496328	8.253571409	0.000136389
31728	65.80150291	+	19.52496286	-1.625946494	3.268859805	NA	1.238595622	-11.68121275	7.269923774	+	+	NA	+	+	+	3.349092395	NA	NA	NA	NA	NA	16	-1389.996873	2813.496509	8.253752586	0.000136377
10740	74.48823669	+	14.7972374	NA	NA	-0.555120911	2.454861624	-0.441448401	7.325051584	+	NA	NA	+	NA	+	NA	NA	NA	NA	NA	NA	12	-1394.323631	2813.499721	8.256964646	0.000136158
33224	74.25996667	+	14.12071937	-1.637214784	NA	NA	NA	-0.489195135	4.00295957	+	NA	NA	NA	NA	NA	NA	2.127523255	NA	NA	NA	NA	10	-1396.451018	2813.499862	8.257105271	0.000136149
139948	78.40027783	+	9.852930726	NA	4.931702665	NA	-0.023349809	NA	7.025084204	NA	+	NA	NA	NA	+	NA	NA	NA	-0.187976209	NA	NA	11	-1395.390708	2813.500762	8.258005647	0.000136087
10418	88.23097432	+	NA	NA	NA	-0.564691934	2.397855354	NA	7.311980747	NA	NA	NA	+	NA	+	NA	NA	NA	NA	NA	NA	9	-1397.506839	2813.501484	8.258727197	0.000136038
325884	74.38003877	+	12.52350745	NA	0.55571978	-0.627948002	2.368518984	-8.093566047	5.918420849	NA	NA	NA	+	+	+	0.828658007	1.316345146	NA	NA	0.329369873	NA	16	-1389.999942	2813.502646	8.25988992	0.000135959
323828	73.98877379	+	12.5360711	NA	NA	-0.402525665	0.147525278	-8.448175362	5.962677721	NA	NA	NA	NA	+	+	0.819872436	1.322245808	NA	NA	0.1896547	NA	14	-1392.175148	2813.504142	8.261385785	0.000135857
33192	74.53961288	+	13.97307381	-1.637325992	NA	NA	0.041097819	NA	4.002137594	+	NA	NA	NA	NA	NA	NA	2.126193006	NA	NA	NA	NA	10	-1396.45688	2813.511587	8.268830205	0.000135353
10430	87.48610709	+	NA	-1.549931355	0.507993861	-0.510157522	2.235173519	NA	7.398589149	NA	NA	NA	+	NA	+	NA	NA	NA	NA	NA	NA	11	-1395.397366	2813.514079	8.271322257	0.000135184
586232	65.88106972	+	19.63578489	-1.360550393	NA	-0.335702802	0.08780693	-12.02090089	6.323419916	+	NA	NA	NA	+	+	3.414142146	1.137517192	NA	NA	NA	0.128836229	16	-1390.006439	2813.515641	8.272884141	0.000135079
434880	78.30033868	+	9.405532935	-1.304958569	5.032692641	-0.474769768	-0.014410526	NA	5.933376453	NA	+	NA	NA	NA	+	NA	1.123573585	NA	-0.175851572	0.178828847	NA	15	-1391.09671	2813.515735	8.272978281	0.000135072
439040	73.78779301	+	11.87740699	-1.360554683	5.079707879	-0.497000264	-0.004499977	-7.878999889	5.941168568	NA	+	NA	NA	+	+	NA	1.113952154	NA	-0.199440677	0.190681781	NA	17	-1388.911453	2813.518197	8.275440404	0.000134906
74398	86.78368701	+	NA	-1.579815278	5.272650234	-0.44321873	NA	NA	7.07613601	NA	+	NA	NA	NA	+	NA	NA	0.114691777	NA	NA	NA	11	-1395.401192	2813.521731	8.278974007	0.000134668
16128	73.99872996	+	12.08222353	-1.587863114	3.552732493	-1.15364165	1.824361973	-7.605860165	7.154001494	NA	+	+	+	+	+	NA	NA	NA	NA	NA	NA	16	-1390.009596	2813.521955	8.279198151	0.000134653
179200	69.63716594	+	16.6397547	-1.360766092	3.359636996	-0.569462945	1.487339203	-8.53163235	6.126009773	+	+	NA	+	+	+	NA	1.093529314	NA	-0.40021602	NA	NA	18	-1387.811635	2813.523271	8.280514028	0.000134564
194816	74.20205689	+	12.25318012	-1.303175742	0.642966402	-0.541814484	2.138075868	-7.795302917	6.281918371	NA	NA	NA	+	+	+	0.589110834	1.115565383	NA	-0.449499924	NA	NA	17	-1388.914449	2813.524189	8.281432725	0.000134503
540152	69.35441001	+	17.26348017	-1.630687328	NA	-1.114284493	2.696923426	-8.435026437	7.415959632	+	NA	+	+	+	+	NA	NA	NA	NA	NA	0.039555184	16	-1390.011212	2813.525187	8.282430373	0.000134435
32908	79.10911428	+	9.743776862	NA	1.008045719	NA	NA	NA	3.377865999	NA	NA	NA	NA	NA	NA	NA	2.433243233	NA	NA	NA	NA	8	-1398.568149	2813.525487	8.282730938	0.000134415
172268	78.716919	+	9.943625661	NA	1.013243234	NA	-0.08482217	0.191566524	5.995379078	NA	NA	NA	NA	NA	+	NA	1.291961395	NA	-0.226741377	NA	NA	12	-1394.33654	2813.525539	8.282782616	0.000134412
305664	74.08567793	+	14.54734726	-1.335753551	0.440656526	-0.599249044	2.507894973	-0.423209263	6.20155992	+	NA	NA	+	NA	+	NA	1.141817272	NA	NA	0.373992233	NA	16	-1390.013121	2813.529004	8.286247357	0.000134179
553676	73.60364113	+	12.46302399	NA	5.054744333	NA	NA	-8.457558916	6.957541637	NA	+	NA	NA	+	+	0.851906112	NA	NA	NA	NA	-0.204381545	13	-1393.266261	2813.529781	8.287024796	0.000134127
833788	74.76097301	+	12.32110517	NA	0.552293393	-0.63233762	2.373999698	-7.393146774	5.912379112	NA	NA	NA	+	+	+	NA	1.308372251	NA	NA	0.334200153	-0.050967243	16	-1390.015514	2813.53379	8.291033817	0.000133858
567792	74.02731763	+	14.52552854	-1.349228688	0.606888749	NA	1.890299228	-0.447706435	6.36278369	+	NA	NA	+	NA	+	NA	1.107755376	NA	NA	NA	0.142654387	15	-1391.105921	2813.534156	8.291399259	0.000133834
8926	86.77907726	+	NA	-1.576007288	5.293656842	-0.444236517	NA	-0.048980607	7.070640721	NA	+	NA	NA	NA	+	NA	NA	NA	NA	NA	NA	11	-1395.410544	2813.540435	8.297678496	0.000133414
8894	86.79399223	+	NA	-1.576339523	5.286830086	-0.44434937	0.005482726	NA	7.071170723	NA	+	NA	NA	NA	+	NA	NA	NA	NA	NA	NA	11	-1395.410575	2813.540496	8.2977396	0.00013341
8940	78.44223245	+	9.88227423	NA	4.836697964	NA	0.005546697	0.255624088	7.024976262	NA	+	NA	NA	NA	+	NA	NA	NA	NA	NA	NA	11	-1395.410924	2813.541194	8.298437774	0.000133364
303872	78.3615671	+	9.445640474	-1.304544577	4.936766267	-0.477900902	0.017214575	0.373166965	5.931481034	NA	+	NA	NA	NA	+	NA	1.122389856	NA	NA	0.199553174	NA	15	-1391.109517	2813.541348	8.29859118	0.000133354
324352	73.4838463	+	12.04189525	-1.352192782	4.982097265	-0.500905111	0.028930847	-8.407436454	5.935991015	NA	+	NA	NA	+	+	0.620917528	1.114079742	NA	NA	0.21434411	NA	17	-1388.923198	2813.541688	8.298931045	0.000133331
62968	65.87724454	+	19.64876781	-1.317107374	NA	-0.143934699	0.067164717	-11.97080352	6.312075568	+	NA	+	NA	+	+	3.423018599	1.127593598	NA	NA	NA	NA	16	-1390.020411	2813.543585	8.300828806	0.000133204
243968	74.46802041	+	12.10853536	-1.307924582	0.628040826	-0.541292047	2.137706254	-7.302464764	6.283804998	NA	NA	NA	+	+	+	NA	1.115967913	0.037404143	-0.439486336	NA	NA	17	-1388.925169	2813.545628	8.302871604	0.000133068
306680	74.16585934	+	14.58546802	-1.362323922	NA	-0.933112856	2.804589412	-0.375095533	6.224094264	+	NA	+	+	NA	+	NA	1.128129007	NA	NA	0.359020424	NA	16	-1390.021931	2813.546624	8.303867949	0.000133002
831732	74.36661766	+	12.33389075	NA	NA	-0.403556821	0.146031678	-7.758525967	5.960810506	NA	NA	NA	NA	+	+	NA	1.319636575	NA	NA	0.190665432	-0.016504591	14	-1392.196485	2813.546815	8.304058702	0.000132989
190704	78.95994543	+	9.655703158	-1.329401959	0.792158592	NA	1.841539969	1.104086208	6.335442053	NA	NA	NA	+	NA	+	-3.212703926	1.094622043	NA	-0.419537699	NA	NA	15	-1391.112995	2813.548304	8.305547877	0.00013289
44012	74.6060049	+	14.2198897	NA	3.032435234	NA	1.2750384	-0.577230671	5.914487129	+	+	NA	+	NA	+	NA	1.254039977	NA	NA	NA	NA	14	-1392.198078	2813.550002	8.307245947	0.000132778
143856	68.97793681	+	17.00613862	-1.606526238	0.748906748	NA	-0.039384219	-8.662992336	7.424256341	+	NA	NA	NA	+	+	NA	NA	NA	-0.271250307	NA	NA	14	-1392.199419	2813.552684	8.309927061	0.0001326
369344	78.28566389	+	9.414932171	-1.302090874	4.950239657	-0.479329574	0.014177838	NA	5.927412002	NA	+	NA	NA	NA	+	NA	1.122774619	-0.035941154	NA	0.20728567	NA	15	-1391.115264	2813.552842	8.310085336	0.000132589
702960	69.58881902	+	16.92985404	-1.428778852	0.727211463	NA	1.817810376	-8.304368507	6.385818333	+	NA	NA	+	+	+	NA	1.107163761	NA	-0.462509231	NA	0.174188694	17	-1388.928801	2813.552894	8.310137307	0.000132586
304832	78.28477448	+	9.415389702	-1.301606708	4.939351275	-0.472421012	0.014478706	NA	5.930348922	NA	+	+	NA	NA	+	NA	1.123381266	NA	NA	0.200058132	NA	15	-1391.115957	2813.554228	8.311471122	0.000132497
537564	69.75639757	+	16.55747156	NA	5.380618548	-0.497951775	NA	-8.823572297	6.889600318	+	+	NA	NA	+	+	NA	NA	NA	NA	NA	-0.24619087	14	-1392.200293	2813.554433	8.311676638	0.000132484
141552	78.4236744	+	9.927453978	-1.559935372	0.79648141	NA	1.947258358	0.609760942	7.44014445	NA	NA	NA	+	NA	+	NA	NA	NA	-0.390955774	NA	NA	13	-1393.281155	2813.559571	8.316814279	0.000132144
9656	73.89556268	+	14.40246035	-1.555818734	NA	-0.106768815	0.11313655	NA	7.451670991	+	NA	+	NA	NA	+	NA	NA	NA	NA	NA	NA	12	-1394.35368	2813.559819	8.317062585	0.000132128
832256	73.76975688	+	11.88892405	-1.347040404	5.010096034	-0.504465781	0.028438789	-7.884667556	5.929177571	NA	+	NA	NA	+	+	NA	1.109266884	NA	NA	0.216878815	-0.033798466	17	-1388.933338	2813.561968	8.319211049	0.000131986
562128	69.65976366	+	16.16715999	-1.670886463	5.253579754	NA	NA	-8.710192847	3.908352329	+	+	NA	NA	+	NA	NA	1.988251796	NA	NA	NA	-0.011444218	14	-1392.204183	2813.562211	8.319454722	0.00013197
308992	73.77113291	+	11.88683062	-1.356854572	5.009517773	-0.544293642	0.03117848	-7.896448835	5.934302018	NA	+	+	NA	+	+	NA	1.111594781	NA	NA	0.209624827	NA	17	-1388.934993	2813.565276	8.322519743	0.000131768
373504	73.76994202	+	11.88743762	-1.35682369	4.982213758	-0.501408471	0.028242403	-7.885657223	5.935913634	NA	+	NA	NA	+	+	NA	1.113303405	-0.018691921	NA	0.218117984	NA	17	-1388.936037	2813.567365	8.324608884	0.00013163
57824	75.42505158	+	12.92754612	-1.268630181	0.599898446	-0.313460165	NA	0.073579842	6.250462689	+	NA	NA	NA	NA	+	-2.35449343	1.128693501	NA	NA	NA	NA	14	-1392.209627	2813.5731	8.330343806	0.000131253
537324	73.99827672	+	12.25430813	NA	5.039325472	NA	0.008043811	-7.740236714	6.958872433	NA	+	NA	NA	+	+	NA	NA	NA	NA	NA	-0.20378888	13	-1393.290165	2813.577591	8.334834054	0.000130959
33156	75.35190809	+	13.90739949	NA	NA	NA	NA	NA	3.382194137	+	NA	NA	NA	NA	NA	NA	2.469949649	NA	NA	NA	NA	8	-1398.594529	2813.578246	8.335489885	0.000130916
589048	74.2737376	+	12.28166434	-1.352597525	NA	-1.038162132	2.555230365	-7.822024534	6.313825722	NA	NA	+	+	+	+	0.545554489	1.106173445	NA	NA	NA	0.111935046	17	-1388.942368	2813.580028	8.33727102	0.000130799
588012	74.33986736	+	12.50785006	NA	0.736008621	NA	1.756781883	-7.99197364	6.057436295	NA	NA	NA	+	+	+	0.814713615	1.267494182	NA	NA	NA	0.025263746	15	-1391.128876	2813.580066	8.337309574	0.000130797
27896	79.00791059	+	9.745336009	-1.577784471	NA	-1.080229512	2.723355681	1.227026092	7.39987723	NA	NA	+	+	NA	+	-3.355839208	NA	NA	NA	NA	NA	14	-1392.213636	2813.581119	8.338362064	0.000130728
25064	75.11421697	+	13.12694865	-1.595126254	NA	NA	0.130983839	0.259017137	7.462612651	+	NA	NA	NA	NA	+	-2.431951682	NA	NA	NA	NA	NA	12	-1394.366305	2813.585068	8.342311612	0.00013047
49872	78.91581905	+	9.084777814	-1.62933101	5.280702352	NA	NA	0.98810545	3.891460877	NA	+	NA	NA	NA	NA	-3.39177463	1.999780509	NA	NA	NA	NA	12	-1394.368132	2813.588723	8.34596684	0.000130232
565484	78.70306548	+	9.952003808	NA	0.907970614	NA	-0.051374152	0.183867158	6.000411758	NA	NA	NA	NA	NA	+	NA	1.291297343	NA	NA	NA	0.020075063	12	-1394.369436	2813.591332	8.348575221	0.000130062
8696	73.67263166	+	14.52877993	-1.556631385	NA	-0.294770572	0.130585016	-0.456906433	7.436572577	+	NA	NA	NA	NA	+	NA	NA	NA	NA	NA	NA	12	-1394.369542	2813.591543	8.348786446	0.000130048
326900	74.4907661	+	12.54940397	NA	NA	-0.975889853	2.700820427	-8.072323722	5.94210181	NA	NA	+	+	+	+	0.794245366	1.30623543	NA	NA	0.314110686	NA	16	-1390.044649	2813.592061	8.349304279	0.000130015
14844	69.98389678	+	17.18848817	NA	0.574711735	-0.543421668	2.225823211	-8.374574369	7.286748584	+	NA	NA	+	+	+	NA	NA	NA	NA	NA	NA	14	-1392.220518	2813.594882	8.352125558	0.000129831
310784	69.56482517	+	17.05267382	-1.391902418	0.385514768	-0.982897127	2.658605868	-8.468944734	6.205274036	+	NA	+	+	+	+	NA	1.118734485	NA	NA	0.360443073	NA	18	-1387.847719	2813.595438	8.352681135	0.000129795
24824	78.5729946	+	9.675646495	-1.564768638	NA	-0.297895362	0.129598321	1.106785825	7.432688186	NA	NA	NA	NA	NA	+	-3.426179269	NA	NA	NA	NA	NA	12	-1394.374153	2813.600765	8.358008346	0.00012945
145920	69.34970293	+	17.15398254	-1.607206289	0.569482197	-0.515939965	2.238029389	-8.345020937	7.425362924	+	NA	NA	+	+	+	NA	NA	NA	-0.412426925	NA	NA	16	-1390.049756	2813.602273	8.359516974	0.000129352
25028	75.60084525	+	13.27438911	NA	NA	NA	NA	0.056694394	7.340764235	+	NA	NA	NA	NA	+	-2.239439048	NA	NA	NA	NA	NA	10	-1396.50337	2813.604567	8.361810409	0.000129204
142016	78.33171988	+	9.644326933	-1.545337682	3.430256782	-0.526206701	1.592456036	NA	7.220273914	NA	+	NA	+	NA	+	NA	NA	NA	-0.359111439	NA	NA	14	-1392.226513	2813.606872	8.364115997	0.000129055
375296	69.54372182	+	17.03602178	-1.394346174	0.400595953	-0.632616033	2.545207372	-8.399096619	6.191890714	+	NA	NA	+	+	+	NA	1.129582494	-0.36729912	NA	0.470673251	NA	18	-1387.853598	2813.607196	8.364439323	0.000129034
9688	73.62506225	+	14.53296919	-1.562089218	NA	-0.069019399	NA	-0.451379836	7.453958415	+	NA	+	NA	NA	+	NA	NA	NA	NA	NA	NA	12	-1394.380011	2813.612481	8.369724742	0.000128694
834804	74.85562379	+	12.35529135	NA	NA	-0.980503163	2.705492187	-7.401217269	5.93600288	NA	NA	+	+	+	+	NA	1.298437996	NA	NA	0.318754681	-0.04965238	16	-1390.058792	2813.620346	8.377589105	0.000128189
60140	79.13704775	+	9.708958113	NA	3.17541907	NA	1.208410259	0.851406696	5.900087994	NA	+	NA	+	NA	+	-3.061932739	1.254587711	NA	NA	NA	NA	14	-1392.233737	2813.62132	8.378563176	0.000128126
537072	68.93095435	+	17.04297847	-1.618003474	0.618862876	NA	0.001838787	-8.678421099	7.442139703	+	NA	NA	NA	+	+	NA	NA	NA	NA	NA	0.068325366	14	-1392.23559	2813.625026	8.382269522	0.000127889
139696	73.92275905	+	14.29309417	-1.555166778	0.817240863	NA	-0.039418941	NA	7.414359077	+	NA	NA	NA	NA	+	NA	NA	NA	-0.244175101	NA	NA	12	-1394.388674	2813.629807	8.387050074	0.000127584
307712	69.22817388	+	16.86305769	-1.344232595	0.560034859	-0.356266998	0.010047373	-8.797385341	6.20719238	+	NA	NA	NA	+	+	NA	1.142072336	NA	NA	0.233790678	NA	16	-1390.063551	2813.629865	8.387108811	0.00012758
25816	78.55357269	+	9.652539339	-1.570413912	NA	-0.088005001	NA	1.117001404	7.44876333	NA	NA	+	NA	NA	+	-3.431417136	NA	NA	NA	NA	NA	12	-1394.38905	2813.630558	8.387801835	0.000127536
108796	79.12056692	+	9.991736967	NA	0.646789912	-0.555701676	2.171100558	0.363124294	5.998840863	NA	NA	NA	+	NA	+	NA	1.287504897	0.077248443	NA	NA	NA	14	-1392.238776	2813.631398	8.388641124	0.000127482
109504	74.44479429	+	14.04937356	-1.296136151	3.036952089	-0.552692249	1.602120783	NA	6.125212921	+	+	NA	+	NA	+	NA	1.102355877	0.121789076	NA	NA	NA	16	-1390.064796	2813.632354	8.389597101	0.000127422
44032	74.20472987	+	14.18414245	-1.290763231	3.061439607	-0.554339196	1.601850571	-0.448805436	6.121883541	+	+	NA	+	NA	+	NA	1.099602096	NA	NA	NA	NA	16	-1390.066507	2813.635777	8.393020085	0.000127204
829944	74.10464547	+	14.58229831	-1.378237973	NA	-0.609393843	2.624710295	-0.356972041	6.244826195	+	NA	NA	+	NA	+	NA	1.148780138	NA	NA	0.373499858	0.068901938	16	-1390.066727	2813.636217	8.393460044	0.000127176
567548	79.12569764	+	9.991592103	NA	0.65933144	-0.557344387	2.174623323	0.36165264	5.996908566	NA	NA	NA	+	NA	+	NA	1.283409807	NA	NA	NA	-0.009890094	14	-1392.242758	2813.639363	8.396606578	0.000126976
306108	75.01061176	+	14.07317848	NA	2.728578044	-0.629080999	1.890075209	NA	5.799301034	+	+	NA	+	NA	+	NA	1.302040363	NA	NA	0.274337956	NA	15	-1391.161972	2813.646257	8.403500674	0.000126539
37316	70.44157635	+	16.60764223	NA	NA	NA	NA	-8.638678688	3.381982481	+	NA	NA	NA	+	NA	NA	2.467916076	NA	NA	NA	NA	10	-1396.524366	2813.646557	8.403800986	0.00012652
9372	78.48178594	+	10.08614497	NA	0.827233309	-0.157766018	NA	NA	7.271067282	NA	NA	+	NA	NA	+	NA	NA	NA	NA	NA	NA	10	-1396.525137	2813.6481	8.405343169	0.000126422
33676	75.44200137	+	13.37851012	NA	5.295513995	NA	NA	NA	3.279764764	+	+	NA	NA	NA	NA	NA	2.337591201	NA	NA	NA	NA	10	-1396.526115	2813.650056	8.407299431	0.000126299
10752	73.84312801	+	14.71309974	-1.540360445	0.472948454	-0.502425371	2.303011692	-0.392249592	7.413271223	+	NA	NA	+	NA	+	NA	NA	NA	NA	NA	NA	14	-1392.250013	2813.653872	8.411115367	0.000126058
33712	74.63510626	+	13.41474221	-1.615778294	5.363485625	NA	-0.129121404	NA	3.892574784	+	+	NA	NA	NA	NA	NA	2.002041426	NA	NA	NA	NA	12	-1394.400917	2813.654293	8.411536531	0.000126031
549320	75.09958464	+	13.10136327	-1.629056195	NA	NA	NA	0.243165253	7.481902899	+	NA	NA	NA	NA	+	-2.453247744	NA	NA	NA	NA	0.070529938	12	-1394.402534	2813.657526	8.414769951	0.000125828
321792	79.02032941	+	9.648872446	-1.342642884	0.423055798	-0.59995661	2.480208077	1.123745974	6.197696842	NA	NA	NA	+	NA	+	-3.262859667	1.142472975	NA	NA	0.375905281	NA	16	-1390.077849	2813.65846	8.415703129	0.000125769
60160	78.98056635	+	9.429840138	-1.300480667	3.213410959	-0.556298453	1.531803803	1.073468645	6.10843708	NA	+	NA	+	NA	+	-3.322953056	1.098922032	NA	NA	NA	NA	16	-1390.078155	2813.659072	8.416315177	0.000125731
26868	79.28560422	+	10.03222129	NA	NA	-0.554966859	2.422340756	1.048398653	7.320580664	NA	NA	NA	+	NA	+	-3.102838614	NA	NA	NA	NA	NA	12	-1394.403377	2813.659213	8.416456739	0.000125722
322808	79.13677824	+	9.650814467	-1.368753965	NA	-0.940148408	2.775393361	1.184221227	6.218865982	NA	NA	+	+	NA	+	-3.314485551	1.128516046	NA	NA	0.360256803	NA	16	-1390.078896	2813.660554	8.417797296	0.000125637
73884	78.48992703	+	10.08300171	NA	0.849864403	-0.306301013	NA	NA	7.26101439	NA	NA	NA	NA	NA	+	NA	NA	0.109340042	NA	NA	NA	10	-1396.532781	2813.663388	8.420631103	0.00012546
76224	74.05890374	+	14.59406531	-1.543951037	0.456783708	-0.50167412	2.306635983	NA	7.416322556	+	NA	NA	+	NA	+	NA	NA	0.051240064	NA	NA	NA	14	-1392.254999	2813.663844	8.421087346	0.000125431
532944	73.582385	+	14.49105993	-1.562099692	0.703538073	NA	NA	-0.540869483	7.429340056	+	NA	NA	NA	NA	+	NA	NA	NA	NA	NA	0.058670322	12	-1394.406018	2813.664494	8.421737671	0.00012539
835064	69.55322425	+	17.09541015	-1.432796972	NA	-0.96960294	2.747634285	-8.451396815	6.246130271	+	NA	+	+	+	+	NA	1.127148255	NA	NA	0.360214079	0.073375846	18	-1387.88394	2813.667881	8.425124265	0.000125178
583920	78.92982486	+	9.658292652	-1.356601776	0.589415537	NA	1.860940287	1.086941821	6.359799409	NA	NA	NA	+	NA	+	-3.228717196	1.108663607	NA	NA	NA	0.145693005	15	-1391.17406	2813.670435	8.427678282	0.000125018
8412	78.54124747	+	10.09995364	NA	0.856733088	-0.306673253	NA	0.210098312	7.257013794	NA	NA	NA	NA	NA	+	NA	NA	NA	NA	NA	NA	10	-1396.539216	2813.676257	8.433500977	0.000124655
62708	74.06351025	+	12.50661215	NA	NA	-0.14963995	0.093885508	-8.336534858	6.02576558	NA	NA	+	NA	+	+	0.798412164	1.308695668	NA	NA	NA	NA	14	-1392.261868	2813.677582	8.434825139	0.000124572
532952	73.6473932	+	14.5167161	-1.58230392	NA	-0.293657003	NA	-0.47790293	7.448918061	+	NA	NA	NA	NA	+	NA	NA	NA	NA	NA	0.045733977	12	-1394.413069	2813.678598	8.435841137	0.000124509
303552	74.25558875	+	14.10485406	-1.290756571	0.643137396	-0.336624354	0.003210082	NA	6.192849241	+	NA	NA	NA	NA	+	NA	1.150281503	NA	NA	0.218812931	NA	14	-1392.26274	2813.679325	8.436568735	0.000124464
8380	78.49801457	+	10.08269658	NA	0.859583005	-0.306856041	3.71E-05	NA	7.256758915	NA	NA	NA	NA	NA	+	NA	NA	NA	NA	NA	NA	10	-1396.541231	2813.680288	8.437531126	0.000124404
8688	73.58719898	+	14.49179151	-1.54257908	0.717064499	NA	-0.007453501	-0.541852376	7.411689118	+	NA	NA	NA	NA	+	NA	NA	NA	NA	NA	NA	12	-1394.41486	2813.682179	8.439422833	0.000124286
15100	74.38902451	+	12.30905316	NA	3.529249682	-0.566325727	1.493884978	-7.562142691	7.080295786	NA	+	NA	+	+	+	NA	NA	NA	NA	NA	NA	14	-1392.264479	2813.682805	8.440048431	0.000124247
549080	78.57368248	+	9.637870054	-1.591493564	NA	-0.296561533	NA	1.094956221	7.445898005	NA	NA	NA	NA	NA	+	-3.449309113	NA	NA	NA	NA	0.048774273	12	-1394.416193	2813.684845	8.442088691	0.000124121
440832	69.55802003	+	17.01640173	-1.393499494	0.459912566	-0.608792351	2.438089367	-8.400581646	6.222002614	+	NA	NA	+	+	+	NA	1.133892287	NA	-0.231212327	0.359054647	NA	18	-1387.892425	2813.68485	8.442093425	0.00012412
10486	87.58241114	+	NA	-1.575091776	NA	-0.527935215	2.372866855	0.174014779	7.433470767	NA	NA	NA	+	NA	+	NA	NA	NA	NA	NA	NA	11	-1395.483085	2813.685517	8.442760209	0.000124079
10926	87.03838663	+	NA	-1.60057585	3.545529826	NA	1.184478276	NA	7.23563441	NA	+	NA	+	NA	+	NA	NA	NA	NA	NA	NA	11	-1395.484115	2813.687577	8.444820243	0.000123951
308728	69.1919639	+	16.93081406	-1.370790731	NA	-0.046108815	0.094171989	-8.701651053	6.254559576	+	NA	+	NA	+	+	NA	1.153595681	NA	NA	0.271182582	NA	16	-1390.094195	2813.691152	8.448395042	0.00012373
37076	74.91700028	+	12.06208946	NA	NA	-0.45372782	NA	-7.759414525	3.375251292	NA	NA	NA	NA	+	NA	NA	2.464183247	NA	NA	NA	NA	10	-1396.549516	2813.696859	8.454102165	0.000123377
174832	78.54901692	+	9.640978403	-1.316945378	3.257229266	NA	1.248755038	0.508154768	6.175768055	NA	+	NA	+	NA	+	NA	1.085496196	NA	-0.381887698	NA	NA	15	-1391.187452	2813.697219	8.454462525	0.000123355
850164	74.44268231	+	12.54472008	NA	NA	-0.653439028	2.527700811	-8.021088035	5.945005664	NA	NA	NA	+	+	+	0.792301715	1.310993008	NA	NA	0.340901511	-0.048610605	16	-1390.098464	2813.69969	8.456933997	0.000123203
39152	74.60921371	+	11.8731284	-1.630731432	0.82664467	NA	1.625668351	-7.285169489	4.00773466	NA	NA	NA	+	+	NA	NA	2.092746062	NA	NA	NA	NA	13	-1393.351838	2813.700936	8.458179481	0.000123126
549072	78.42714395	+	9.692045642	-1.572069486	0.686328132	NA	NA	1.000890743	7.427866139	NA	NA	NA	NA	NA	+	-3.343999451	NA	NA	NA	NA	0.061987259	12	-1394.424437	2813.701332	8.458575724	0.000123102
238272	78.34985458	+	9.398109255	-1.281032053	5.08842325	-0.452523255	-0.050328468	NA	5.974596171	NA	+	NA	NA	NA	+	NA	1.112967135	0.12421446	-0.254297942	NA	NA	15	-1391.1897	2813.701714	8.458957559	0.000123078
113664	69.55004092	+	16.69285	-1.349338343	3.219162853	-0.56579109	1.477028234	-8.566602754	6.125851215	+	+	NA	+	+	+	NA	1.09302637	0.15557516	NA	NA	NA	18	-1387.90105	2813.7021	8.459343714	0.000123055
33744	74.35100775	+	13.60288072	-1.617714678	5.217812887	NA	NA	-0.503644329	3.890854426	+	+	NA	NA	NA	NA	NA	2.00382151	NA	NA	NA	NA	12	-1394.425629	2813.703717	8.460960539	0.000122955
33944	78.75766289	+	9.439221633	-1.566374818	NA	-0.186414746	NA	NA	3.976172511	NA	NA	+	NA	NA	NA	NA	2.146287016	NA	NA	NA	NA	10	-1396.555344	2813.708513	8.465756886	0.000122661
172800	78.43748818	+	9.426252604	-1.282256478	5.127700128	-0.452844567	-0.05950631	0.379711549	5.973020422	NA	+	NA	NA	NA	+	NA	1.10908673	NA	-0.285936458	NA	NA	15	-1391.193423	2813.70916	8.466403064	0.000122621
173760	78.36802638	+	9.391575864	-1.280952333	5.188008133	-0.536774499	-0.054679557	NA	5.96408787	NA	+	+	NA	NA	+	NA	1.106899214	NA	-0.280571515	NA	NA	15	-1391.195429	2813.713173	8.470416195	0.000122375
570612	74.43263448	+	12.30849344	NA	NA	-0.14738935	0.092399505	-7.666603331	6.026945624	NA	NA	+	NA	+	+	NA	1.310532324	NA	NA	NA	0.010644917	14	-1392.282475	2813.718796	8.476039883	0.000122032
24816	78.42868442	+	9.697481843	-1.551404349	0.695758086	NA	-0.003992327	0.999119314	7.409577843	NA	NA	NA	NA	NA	+	-3.337372879	NA	NA	NA	NA	NA	12	-1394.434404	2813.721267	8.478510858	0.000121881
54240	66.46061997	+	18.70477283	-1.618616471	5.620685977	-0.543988536	NA	-11.97058635	3.873781009	+	+	NA	NA	+	NA	3.242794509	1.989756245	NA	NA	NA	NA	15	-1391.199716	2813.721746	8.478989558	0.000121852
25568	75.39019192	+	12.46783212	-1.580330777	5.078421656	-0.428440885	NA	0.250450795	7.096319479	+	+	NA	NA	NA	+	-2.569598242	NA	NA	NA	NA	NA	14	-1392.28397	2813.721787	8.479030025	0.000121849
242432	73.85434885	+	11.86271677	-1.335408368	5.13327973	-0.473174266	-0.041394977	-7.848886696	5.985552202	NA	+	NA	NA	+	+	NA	1.102993402	0.147174117	-0.279407052	NA	NA	17	-1389.014401	2813.724094	8.481337322	0.000121709
834048	69.50772406	+	17.04624596	-1.409552935	0.348172586	-0.606002932	2.459386278	-8.42057387	6.230349278	+	NA	NA	+	+	+	NA	1.141724563	NA	NA	0.378784423	0.071202487	18	-1387.912597	2813.725195	8.482438264	0.000121642
37836	70.49637981	+	16.09549774	NA	5.32515617	NA	NA	-8.702469481	3.277420569	+	+	NA	NA	+	NA	NA	2.335927846	NA	NA	NA	NA	12	-1394.436528	2813.725514	8.482757789	0.000121622
637184	74.41960994	+	12.12054853	-1.325799433	0.408876248	-0.529937881	2.146002442	-7.330458293	6.304782307	NA	NA	NA	+	+	+	NA	1.127157879	0.127163846	NA	NA	0.108633888	17	-1389.015244	2813.725778	8.483021494	0.000121606
586964	74.07303409	+	12.47986035	NA	NA	-0.114336363	NA	-8.329393595	6.020723464	NA	NA	+	NA	+	+	0.782083419	1.318068638	NA	NA	NA	0.009669297	14	-1392.286044	2813.725933	8.483176917	0.000121597
588032	74.17150343	+	12.25860823	-1.31974029	0.433158067	-0.531326665	2.150636057	-7.80523838	6.302060416	NA	NA	NA	+	+	+	0.573007288	1.124579542	NA	NA	NA	0.112564622	17	-1389.015787	2813.726865	8.484108943	0.00012154
193280	73.58786446	+	12.00885778	-1.328735464	5.190958058	-0.47396151	-0.054778704	-8.36036624	5.980610183	NA	+	NA	NA	+	+	0.615523115	1.099890183	NA	-0.316255402	NA	NA	17	-1389.016201	2813.727692	8.484935414	0.00012149
177920	73.86961381	+	11.85474815	-1.335959652	5.276167633	-0.611097577	-0.043431449	-7.879518043	5.969680359	NA	+	+	NA	+	+	NA	1.094499199	NA	-0.308532559	NA	NA	17	-1389.016413	2813.728117	8.48536037	0.000121464
572416	69.56998103	+	16.68930081	-1.356630002	3.191019846	-0.564697565	1.495753521	-8.557061055	6.132662036	+	+	NA	+	+	+	NA	1.093669939	NA	NA	NA	0.038051988	18	-1387.914711	2813.729422	8.486665044	0.000121385
272572	78.77054101	+	10.1563742	NA	0.65478585	-0.576091143	2.449557923	NA	7.235818824	NA	NA	NA	+	NA	+	NA	NA	NA	NA	0.261518099	NA	12	-1394.438596	2813.729651	8.486894095	0.000121371
297400	74.60229564	+	14.23121297	-1.676233485	NA	-0.687477451	2.633497553	NA	4.007176322	+	NA	NA	+	NA	NA	NA	2.103917662	NA	NA	0.48629285	NA	13	-1393.368022	2813.733305	8.490548416	0.000121149
144108	74.01585172	+	12.25220903	NA	4.967992157	NA	-0.017836081	-7.753759334	7.023654568	NA	+	NA	NA	+	+	NA	NA	NA	-0.215418976	NA	NA	13	-1393.368954	2813.735168	8.492411422	0.000121037
568564	79.2909246	+	10.00612158	NA	NA	-1.000928913	2.598969781	0.444021571	6.01889713	NA	NA	+	+	NA	+	NA	1.272235074	NA	NA	NA	-0.011089045	14	-1392.291092	2813.73603	8.493273318	0.000120985
189168	78.6464654	+	9.321413242	-1.346483867	4.799189031	NA	-0.073427533	0.988316216	6.061829987	NA	+	NA	NA	NA	+	-3.358639617	1.083851218	NA	-0.300185119	NA	NA	15	-1391.208599	2813.739513	8.496756218	0.000120774
534768	78.39396817	+	9.938308443	-1.56423923	0.61504888	NA	1.96262955	0.591940688	7.454876089	NA	NA	NA	+	NA	+	NA	NA	NA	NA	NA	0.063015595	13	-1393.371181	2813.739622	8.496865231	0.000120767
539124	69.9970086	+	17.25839722	NA	NA	-0.572650694	2.382542973	-8.33296329	7.292514131	+	NA	NA	+	+	+	NA	NA	NA	NA	NA	-0.118936064	14	-1392.292975	2813.739797	8.497040389	0.000120757
127452	66.2404861	+	19.74028266	NA	0.675094242	-0.358132747	NA	-12.27681735	5.984416528	+	NA	NA	NA	+	+	3.654706217	1.302794278	0.236704704	NA	NA	NA	15	-1391.211178	2813.74467	8.50191378	0.000120463
701424	69.375608	+	16.41679848	-1.409024494	4.718160089	NA	-0.070998692	-8.712739042	6.094600358	+	+	NA	NA	+	+	NA	1.080878977	NA	-0.323695928	NA	0.056284625	17	-1389.024953	2813.745196	8.50243998	0.000120431
64508	66.62002018	+	19.50970245	NA	3.22219137	-0.595990482	1.501926975	-11.98976514	5.843411763	+	+	NA	+	+	+	3.577075631	1.269141626	NA	NA	NA	NA	17	-1389.02591	2813.747112	8.504355108	0.000120316
11008	78.42284481	+	9.703541478	-1.534773983	3.302715401	-0.524963317	1.601130367	0.560345709	7.215359695	NA	+	NA	+	NA	+	NA	NA	NA	NA	NA	NA	14	-1392.297002	2813.747851	8.505094608	0.000120272
29420	73.61405019	+	12.46850863	NA	4.869213683	NA	0.013767784	-8.465364116	7.02269906	NA	+	NA	NA	+	+	0.844624853	NA	NA	NA	NA	NA	13	-1393.375818	2813.748896	8.506139659	0.000120209
534756	78.85742609	+	10.23141797	NA	NA	NA	2.115988335	0.533057811	7.339770887	NA	NA	NA	+	NA	+	NA	NA	NA	NA	NA	-0.086646787	11	-1395.515391	2813.750128	8.507371546	0.000120135
32984	78.86883732	+	9.468752983	-1.574289177	NA	-0.388206304	NA	0.435321628	3.973187579	NA	NA	NA	NA	NA	NA	NA	2.13746044	NA	NA	NA	NA	10	-1396.576676	2813.751177	8.508420611	0.000120072
585972	74.06599626	+	12.5141166	NA	NA	-0.378130408	0.116826732	-8.3984041	6.014418325	NA	NA	NA	NA	+	+	0.80428423	1.303554337	NA	NA	NA	0.007737692	14	-1392.299293	2813.752431	8.509674745	0.000119996
701184	73.8708726	+	11.8558298	-1.335308619	5.181109499	-0.473205969	-0.05505064	-7.843405079	5.983346702	NA	+	NA	NA	+	+	NA	1.100260745	NA	-0.317019546	NA	0.007052194	17	-1389.028933	2813.753157	8.510400746	0.000119953
846072	79.07661264	+	9.644862084	-1.3853215	NA	-0.609201483	2.591424553	1.202749069	6.240258733	NA	NA	NA	+	NA	+	-3.311448877	1.149773873	NA	NA	0.374941578	0.07163086	16	-1390.125233	2813.753228	8.510471366	0.000119949
8354	87.83655098	+	NA	NA	NA	NA	0.163610286	NA	7.332054544	NA	NA	NA	NA	NA	+	NA	NA	NA	NA	NA	NA	7	-1399.726757	2813.755401	8.512644169	0.000119818
108256	78.41744907	+	9.436655373	-1.277907558	5.016021695	-0.557785355	NA	0.364171891	5.969810136	NA	+	+	NA	NA	+	NA	1.107325066	0.188523922	NA	NA	NA	15	-1391.216637	2813.755588	8.512831053	0.000119807
146176	73.95466754	+	12.06074421	-1.596657783	3.613189933	-0.539514819	1.4813347	-7.495435017	7.210618586	NA	+	NA	+	+	+	NA	NA	NA	-0.382544165	NA	NA	16	-1390.126951	2813.756665	8.513908789	0.000119743
561368	74.34159464	+	11.87313858	-1.643915147	NA	-0.396335296	NA	-7.708510768	3.996412116	NA	NA	NA	NA	+	NA	NA	2.139952178	NA	NA	NA	0.087380681	12	-1394.453338	2813.759136	8.516379423	0.000119595
32952	78.77935977	+	9.442723844	-1.569281823	NA	-0.388206255	0.040807382	NA	3.970434497	NA	NA	NA	NA	NA	NA	NA	2.137557919	NA	NA	NA	NA	10	-1396.580771	2813.759368	8.516611431	0.000119581
275456	68.97236528	+	16.59757828	-1.648264633	5.025524337	-0.467273779	0.057499198	-8.864607901	7.076723263	+	+	NA	NA	+	+	NA	NA	NA	NA	0.175063181	NA	16	-1390.129349	2813.761461	8.51870406	0.000119456
304568	74.15196532	+	14.21691847	-1.320608502	NA	0.019039355	0.099577111	NA	6.246985716	+	NA	+	NA	NA	+	NA	1.163720093	NA	NA	0.261630695	NA	14	-1392.30381	2813.761466	8.518709216	0.000119456
128736	73.54754363	+	12.02513095	-1.325025082	5.113684666	-0.63492609	NA	-8.421363571	5.971143667	NA	+	+	NA	+	+	0.619928669	1.097414034	0.217080893	NA	NA	NA	17	-1389.033184	2813.76166	8.518903288	0.000119444
38104	74.34491874	+	11.88025985	-1.61296687	NA	-0.248367933	NA	-7.661813303	3.991497624	NA	NA	+	NA	+	NA	NA	2.132399546	NA	NA	NA	NA	12	-1394.455373	2813.763205	8.520448324	0.000119352
129280	74.15444483	+	12.27501207	-1.288734457	0.420387632	-0.537511298	2.144910023	-7.817023902	6.285476758	NA	NA	NA	+	+	+	0.587126044	1.114484913	0.142316272	NA	NA	NA	17	-1389.034552	2813.764395	8.521638931	0.000119281
140016	78.08884791	+	9.589209849	-1.573276696	4.931382464	NA	-0.030264405	0.463070549	7.14641522	NA	+	NA	NA	NA	+	NA	NA	NA	-0.267674881	NA	NA	13	-1393.384077	2813.765415	8.522658448	0.00011922
108224	78.34360536	+	9.40683509	-1.27514611	5.023853004	-0.561153099	-0.001384066	NA	5.968124424	NA	+	+	NA	NA	+	NA	1.107894148	0.187940859	NA	NA	NA	15	-1391.222794	2813.767902	8.525145264	0.000119072
631520	78.41119304	+	9.444855555	-1.270132838	4.95420548	-0.455306213	NA	0.379028352	5.976072547	NA	+	NA	NA	NA	+	NA	1.107919327	0.187431471	NA	NA	-0.018984516	15	-1391.223233	2813.768781	8.526024129	0.000119019
160496	73.28892211	+	12.14633434	-1.618607883	4.978428912	NA	-0.026458389	-8.182893497	7.147576894	NA	+	NA	NA	+	+	0.568058763	NA	NA	-0.298778985	NA	NA	15	-1391.223667	2813.769648	8.526891959	0.000118968
107264	78.41005863	+	9.442582226	-1.275572829	4.946029148	-0.453275426	-0.007555245	0.376329568	5.979092394	NA	+	NA	NA	NA	+	NA	1.110734003	0.183729933	NA	NA	NA	15	-1391.224026	2813.770367	8.527610345	0.000118925
179180	70.17868437	+	16.61595965	NA	3.301911464	NA	1.155405773	-8.446560553	5.906043093	+	+	NA	+	+	+	NA	1.255790613	NA	-0.327909628	NA	NA	16	-1390.134734	2813.772231	8.529474674	0.000118814
76480	78.3021736	+	9.657212824	-1.53233424	3.31457731	-0.524166557	1.587466181	NA	7.215956757	NA	+	NA	+	NA	+	NA	NA	0.054514267	NA	NA	NA	14	-1392.309536	2813.772919	8.530162275	0.000118773
62940	66.27797269	+	19.72333901	NA	0.657528562	-0.180145967	NA	-12.20224368	5.995916011	+	NA	+	NA	+	+	3.639539615	1.299236616	NA	NA	NA	NA	15	-1391.227786	2813.777886	8.535129938	0.000118479
273600	78.43165046	+	9.875028859	-1.575033434	0.506323801	-1.01835181	2.766205669	NA	7.32464841	NA	NA	+	+	NA	+	NA	NA	NA	NA	0.305281067	NA	14	-1392.312308	2813.778461	8.535704724	0.000118445
301560	69.78692288	+	16.85596904	-1.722695079	NA	-0.697596655	2.560151213	-8.424938253	4.02390318	+	NA	NA	+	+	NA	NA	2.092554685	NA	NA	0.496092185	NA	15	-1391.228148	2813.778611	8.535854428	0.000118436
53464	74.10901394	+	12.00901067	-1.613218342	NA	-0.402669306	NA	-8.136235606	3.986809662	NA	NA	NA	NA	+	NA	0.516735073	2.127106804	NA	NA	NA	NA	12	-1394.4638	2813.780058	8.537301935	0.00011835
306880	78.5903472	+	9.596332917	-1.319901538	2.865705307	-0.977961636	2.064952864	NA	6.038605441	NA	+	+	+	NA	+	NA	1.117520493	NA	NA	0.299538463	NA	16	-1390.139798	2813.782358	8.539601667	0.000118214
831992	69.2114095	+	16.92349726	-1.403011163	NA	-0.363993496	0.12092392	-8.781493703	6.265513904	+	NA	NA	NA	+	+	NA	1.152997294	NA	NA	0.229424626	0.104794373	16	-1390.141168	2813.785098	8.542341024	0.000118052
636640	73.83338916	+	11.87200552	-1.323189377	5.130648021	-0.638530488	NA	-7.899889989	5.967566394	NA	+	+	NA	+	+	NA	1.093988325	0.219221869	NA	NA	-0.021518196	17	-1389.045008	2813.785308	8.542551277	0.00011804
112384	73.83361623	+	11.87491485	-1.329871092	5.093291997	-0.638350247	0.015852203	-7.89828221	5.974327527	NA	+	+	NA	+	+	NA	1.095941812	0.219248334	NA	NA	NA	17	-1389.045649	2813.786589	8.543832688	0.000117964
668400	73.55212358	+	12.0061953	-1.612381905	4.998829763	NA	-0.026656396	-7.703539193	7.137589411	NA	+	NA	NA	+	+	NA	NA	NA	-0.292398215	NA	-0.030952155	15	-1391.232234	2813.786781	8.544024863	0.000117953
193008	65.88835433	+	19.55290897	-1.328083363	0.799274772	NA	-0.082107487	-11.96886886	6.29933335	+	NA	NA	NA	+	+	3.440136728	1.109965296	NA	-0.298233346	NA	NA	16	-1390.142217	2813.787196	8.544439501	0.000117929
58840	75.43860782	+	12.95268986	-1.298515928	NA	-0.061898869	NA	0.189628473	6.299722466	+	NA	+	NA	NA	+	-2.403992728	1.141157882	NA	NA	NA	NA	14	-1392.317258	2813.788363	8.545606356	0.00011786
65024	66.19775537	+	19.80529492	-1.319493403	0.459627756	-1.064960593	2.472470655	-11.81516875	6.276238912	+	NA	+	+	+	+	3.49154963	1.086375988	NA	NA	NA	NA	18	-1387.945	2813.79	8.547243253	0.000117763
37112	74.34676048	+	11.88852663	-1.615130671	NA	-0.401861425	0.032789124	-7.696732902	3.987078181	NA	NA	NA	NA	+	NA	NA	2.125722592	NA	NA	NA	NA	12	-1394.469736	2813.79193	8.549173613	0.00011765
652000	73.55199621	+	12.02969907	-1.316397298	5.007549317	-0.475930927	NA	-8.373090964	5.98332434	NA	+	NA	NA	+	+	0.617184583	1.099884272	0.213808494	NA	NA	-0.017368483	17	-1389.050211	2813.795712	8.552955561	0.000117428
26880	78.84718022	+	9.745325975	-1.54708326	0.45524683	-0.502777313	2.273007765	1.174063568	7.410218043	NA	NA	NA	+	NA	+	-3.294451045	NA	NA	NA	NA	NA	14	-1392.321267	2813.796379	8.55362297	0.000117388
535032	73.86559795	+	14.75309256	-1.575616085	NA	-0.516078901	2.429984476	-0.319855226	7.45654448	+	NA	NA	+	NA	+	NA	NA	NA	NA	NA	0.037245939	14	-1392.321512	2813.796871	8.554114376	0.00011736
127744	73.55241632	+	12.02945808	-1.321574744	4.987999815	-0.474305525	0.003152571	-8.371959298	5.987527771	NA	+	NA	NA	+	+	0.615693825	1.101967847	0.212140045	NA	NA	NA	17	-1389.050956	2813.797203	8.554446888	0.00011734
586224	65.83405154	+	19.58855732	-1.359885374	0.649266672	NA	-0.035329107	-11.98980672	6.324027716	+	NA	NA	NA	+	+	3.437383235	1.124640656	NA	NA	NA	0.143385487	16	-1390.147655	2813.798072	8.555315407	0.000117289
567008	78.43063285	+	9.437199893	-1.268951234	5.061005197	-0.555720969	NA	0.361518205	5.963997204	NA	+	+	NA	NA	+	NA	1.099581648	NA	NA	NA	-0.015103954	15	-1391.241774	2813.805861	8.563104936	0.000116833
8676	74.23963713	+	14.59808567	NA	NA	NA	0.171023086	-0.552194857	7.343719685	+	NA	NA	NA	NA	+	NA	NA	NA	NA	NA	NA	10	-1396.604068	2813.805961	8.563204888	0.000116827
42752	78.42865966	+	9.434781662	-1.273187928	5.056160836	-0.549766863	-0.010641587	0.358616045	5.966216164	NA	+	+	NA	NA	+	NA	1.102290394	NA	NA	NA	NA	15	-1391.242112	2813.806538	8.563781357	0.000116794
582104	75.47969378	+	12.91009532	-1.344861635	NA	-0.323516312	NA	0.165391804	6.305426713	+	NA	NA	NA	NA	+	-2.437244204	1.15059388	NA	NA	NA	0.127471343	14	-1392.329867	2813.81358	8.570823257	0.000116383
145644	74.5200327	+	12.47846553	NA	0.888862005	NA	1.84584684	-7.272494671	7.313194227	NA	NA	NA	+	+	+	NA	NA	NA	-0.330060046	NA	NA	13	-1393.408228	2813.813715	8.570958893	0.000116375
32944	78.610634	+	9.478799676	-1.549565633	1.017020431	NA	-0.154292118	NA	3.968140064	NA	NA	NA	NA	NA	NA	NA	2.112998053	NA	NA	NA	NA	10	-1396.608062	2813.81395	8.571193217	0.000116362
35048	79.04104561	+	9.582682485	-1.639309043	NA	NA	1.909000956	0.626846367	4.010421401	NA	NA	NA	+	NA	NA	NA	2.118522423	NA	NA	NA	NA	11	-1395.547418	2813.814182	8.571425634	0.000116348
273588	78.92658229	+	10.16108298	NA	NA	-1.027106496	2.86278993	NA	7.2491026	NA	NA	+	+	NA	+	NA	NA	NA	NA	0.241347621	NA	12	-1394.481719	2813.815896	8.573139945	0.000116248
80384	69.27324584	+	17.21176228	-1.592441138	0.372512806	-0.512654697	2.246197484	-8.372455446	7.425541363	+	NA	NA	+	+	+	NA	NA	0.084824295	NA	NA	NA	16	-1390.156825	2813.816412	8.573655312	0.000116218
25308	78.82636464	+	9.648154211	NA	5.182173289	-0.458080896	NA	0.793428192	6.965273333	NA	+	NA	NA	NA	+	-3.197337113	NA	NA	NA	NA	NA	12	-1394.48213	2813.816718	8.573961757	0.000116201
566016	78.42181438	+	9.440572679	-1.267424181	5.003995795	-0.455689639	-0.018187122	0.369813605	5.971923236	NA	+	NA	NA	NA	+	NA	1.103906404	NA	NA	NA	-0.012524749	15	-1391.247844	2813.818002	8.575245223	0.000116126
539136	69.28047165	+	17.20660941	-1.603300762	0.382471879	-0.510817419	2.249914972	-8.370518372	7.433606719	+	NA	NA	+	+	+	NA	NA	NA	NA	NA	0.04039383	16	-1390.15765	2813.818063	8.575306572	0.000116123
338112	78.35721312	+	9.877142156	-1.581450861	0.522116177	-0.583708895	2.620924988	NA	7.323532082	NA	NA	NA	+	NA	+	NA	NA	-0.431853254	NA	0.435998208	NA	14	-1392.332142	2813.81813	8.575373448	0.000116119
61948	66.2798217	+	19.71089843	NA	0.745183923	-0.3582986	-0.037988844	-12.25880438	5.977655493	+	NA	NA	NA	+	+	3.64201504	1.296758921	NA	NA	NA	NA	15	-1391.248133	2813.81858	8.575823847	0.000116093
195052	66.58354345	+	19.79466789	NA	0.88211211	NA	1.76509163	-11.79129177	6.062826057	+	NA	NA	+	+	+	3.636340328	1.265869715	NA	-0.361627611	NA	NA	16	-1390.158134	2813.819031	8.576274141	0.000116066
635648	73.83619385	+	11.87713139	-1.321111347	4.999979339	-0.475868127	0.00262111	-7.853906117	5.985083596	NA	+	NA	NA	+	+	NA	1.099253655	0.213516387	NA	NA	-0.016585814	17	-1389.063071	2813.821433	8.57867607	0.000115927
586204	66.28302126	+	19.71934771	NA	0.696857701	-0.358991657	NA	-12.25221855	5.983268689	+	NA	NA	NA	+	+	3.643002342	1.295096022	NA	NA	NA	0.001714253	15	-1391.251235	2813.824784	8.582027519	0.000115733
14300	69.76183853	+	16.55904035	NA	5.299385985	-0.659068745	NA	-8.889149991	6.94548809	+	+	+	NA	+	+	NA	NA	NA	NA	NA	NA	14	-1392.335902	2813.825649	8.582892887	0.000115683
371392	78.5370411	+	9.606501419	-1.321517141	2.745128833	-0.625860521	1.975489071	NA	6.035724005	NA	+	NA	+	NA	+	NA	1.129606576	-0.323531686	NA	0.402286012	NA	16	-1390.16195	2813.826663	8.583906682	0.000115624
179452	74.92836284	+	12.2833896	NA	0.79441294	-1.04188397	2.378676641	-7.427300843	5.975221457	NA	NA	+	+	+	+	NA	1.274723848	NA	-0.37677567	NA	NA	16	-1390.162084	2813.826931	8.584174629	0.000115609
587488	73.57300563	+	12.02016129	-1.315502885	5.161820664	-0.631723365	NA	-8.405742677	5.965190314	NA	+	+	NA	+	+	0.616376049	1.08897789	NA	NA	NA	-0.014130718	17	-1389.06677	2813.82883	8.58607345	0.000115499
173040	74.06800783	+	13.85326413	-1.334005732	4.731693821	NA	-0.074573203	-0.502172999	6.067422263	+	+	NA	NA	NA	+	NA	1.085005585	NA	-0.284199003	NA	NA	15	-1391.253289	2813.828891	8.586134624	0.000115496
63232	73.57322972	+	12.0201144	-1.319737337	5.144600178	-0.629607955	0.00295949	-8.404606286	5.968766399	NA	+	+	NA	+	+	0.615184529	1.090717934	NA	NA	NA	NA	17	-1389.067259	2813.829809	8.587052924	0.000115443
14566	86.13936707	+	NA	-1.636088199	NA	NA	2.019068536	-4.492144648	7.475693702	NA	NA	NA	+	+	+	NA	NA	NA	NA	NA	NA	11	-1395.558429	2813.836203	8.593446703	0.000115074
635360	69.27158671	+	16.86902521	-1.347136844	0.510045243	-0.318630093	NA	-8.773331608	6.287133892	+	NA	NA	NA	+	+	NA	1.143308709	0.250348332	NA	NA	0.116214519	16	-1390.168728	2813.840218	8.597461709	0.000114843
11452	78.92116653	+	10.13969551	NA	0.726798727	-1.084044841	2.565935958	NA	7.231606974	NA	NA	+	+	NA	+	NA	NA	NA	NA	NA	NA	12	-1394.494677	2813.841814	8.599057014	0.000114752
8422	87.14326804	+	NA	-1.592756344	NA	NA	0.127461732	0.03468997	7.451713033	NA	NA	NA	NA	NA	+	NA	NA	NA	NA	NA	NA	9	-1397.678146	2813.844097	8.601340856	0.000114621
195072	66.23241401	+	19.71886307	-1.326628676	0.613983789	-0.54625356	2.16422898	-11.68860179	6.298759832	+	NA	NA	+	+	+	3.464914556	1.108901297	NA	-0.436486992	NA	NA	18	-1387.972371	2813.844742	8.601985464	0.000114584
533232	78.0759367	+	9.604158472	-1.545567585	4.8473296	NA	0.007110183	0.4539413	7.127417688	NA	+	NA	NA	NA	+	NA	NA	NA	NA	NA	-0.05129443	13	-1393.424758	2813.846775	8.604018838	0.000114467
57848	75.48916828	+	12.93717579	-1.300302502	NA	-0.330844502	0.090459391	0.177257903	6.291324932	+	NA	NA	NA	NA	+	-2.416342383	1.128616112	NA	NA	NA	NA	14	-1392.348381	2813.850607	8.607850729	0.000114248
582384	78.62967433	+	9.334285059	-1.345118422	4.624578829	NA	-0.029084056	0.977690714	6.071012307	NA	+	NA	NA	NA	+	-3.361347862	1.084872278	NA	NA	NA	0.035185495	15	-1391.265649	2813.853613	8.610856171	0.000114077
571136	73.85679261	+	11.86777018	-1.320207827	5.154171263	-0.631343674	0.002448799	-7.887196822	5.966958376	NA	+	+	NA	+	+	NA	1.088375085	NA	NA	NA	-0.01335331	17	-1389.079597	2813.854485	8.611728385	0.000114027
78812	69.73728131	+	16.58271439	NA	5.142224925	-0.473452443	NA	-8.845066133	6.973913104	+	+	NA	NA	+	+	NA	NA	0.092716386	NA	NA	NA	14	-1392.352887	2813.859621	8.616864258	0.000113735
586496	73.57652363	+	12.02133535	-1.313388609	5.050236446	-0.476600986	-0.00903951	-8.360426167	5.980259431	NA	+	NA	NA	+	+	0.611620113	1.094728941	NA	NA	NA	-0.009812877	17	-1389.082993	2813.861276	8.618519888	0.00011364
537060	69.65002876	+	17.12161566	NA	NA	NA	0.160233642	-8.617582026	7.321729383	+	NA	NA	NA	+	+	NA	NA	NA	NA	NA	-0.086637827	12	-1394.504753	2813.861966	8.619209482	0.000113601
568048	78.52208511	+	9.652028382	-1.323913176	3.050063924	NA	1.271093205	0.490790466	6.190315647	NA	+	NA	+	NA	+	NA	1.090954513	NA	NA	NA	0.074482292	15	-1391.270088	2813.862489	8.619732991	0.000113572
24804	78.88807195	+	9.993739695	NA	NA	NA	0.170563273	0.917193328	7.339727883	NA	NA	NA	NA	NA	+	-3.164786789	NA	NA	NA	NA	NA	10	-1396.632678	2813.863182	8.620425959	0.000113532
35008	79.00218182	+	9.502110914	-1.538005252	0.767497196	-0.57619856	2.05080462	NA	3.971103632	NA	NA	NA	+	NA	NA	NA	2.108916189	NA	NA	NA	NA	12	-1394.506577	2813.865613	8.622856745	0.000113394
589304	66.21862962	+	19.82523154	-1.375749901	NA	-1.04586845	2.577220729	-11.75998752	6.328952827	+	NA	+	+	+	+	3.453776206	1.099588175	NA	NA	NA	0.112182141	18	-1387.983397	2813.866794	8.624037447	0.000113327
11180	74.67626526	+	14.24264667	NA	3.1573452	NA	1.351351879	NA	7.153325144	+	+	NA	+	NA	+	NA	NA	NA	NA	NA	NA	12	-1394.507506	2813.867471	8.624714407	0.000113289
13308	69.75310995	+	16.58131903	NA	5.130426205	-0.474807235	0.024127464	-8.835124121	6.971810856	+	+	NA	NA	+	+	NA	NA	NA	NA	NA	NA	14	-1392.357762	2813.869369	8.62661296	0.000113182
144384	69.08180695	+	16.54658555	-1.626992773	5.203210284	-0.445462146	-0.013840063	-8.824773274	7.101603296	+	+	NA	NA	+	+	NA	NA	NA	-0.276056486	NA	NA	16	-1390.184742	2813.872246	8.629489389	0.000113019
9180	74.40885839	+	14.01883635	NA	5.116122862	-0.451741276	NA	-0.634119276	6.973782999	+	+	NA	NA	NA	+	NA	NA	NA	NA	NA	NA	12	-1394.510606	2813.873671	8.630914062	0.000112938
538592	69.06897226	+	16.55169835	-1.588522754	5.352058135	-0.675380894	NA	-8.891807271	7.037178461	+	+	+	NA	+	+	NA	NA	NA	NA	NA	-0.090367397	16	-1390.185638	2813.874038	8.631281894	0.000112918
107936	74.25397601	+	14.14835218	-1.256964869	0.552260446	-0.111112375	NA	NA	6.263941096	+	NA	+	NA	NA	+	NA	1.142541365	0.229714016	NA	NA	NA	14	-1392.361404	2813.876653	8.633896751	0.00011277
112096	69.27752928	+	16.87837275	-1.309471218	0.483417154	-0.176699698	NA	-8.725121552	6.278145499	+	NA	+	NA	+	+	NA	1.13293005	0.260066958	NA	NA	NA	16	-1390.187102	2813.876967	8.634210577	0.000112752
553712	73.2798802	+	12.15954082	-1.591240267	4.874730778	NA	0.015531286	-8.182941313	7.1302482	NA	+	NA	NA	+	+	0.567977476	NA	NA	NA	NA	-0.045839444	15	-1391.277353	2813.877019	8.634262569	0.000112749
436928	78.54280723	+	9.587382287	-1.32084507	2.897438161	-0.605042143	1.855599926	NA	6.057053375	NA	+	NA	+	NA	+	NA	1.132919643	NA	-0.218382796	0.300273438	NA	16	-1390.18766	2813.878082	8.635325835	0.00011269
79840	69.02905739	+	16.56923117	-1.623378365	5.238784209	-0.661870688	NA	-8.90581678	7.076899228	+	+	+	NA	+	+	NA	NA	0.159316949	NA	NA	NA	16	-1390.188232	2813.879226	8.636469388	0.000112625
59884	75.81024524	+	13.34879858	NA	0.761408212	NA	1.821986958	-0.003152009	6.057166818	+	NA	NA	+	NA	+	-2.010701081	1.263918713	NA	NA	NA	NA	14	-1392.365649	2813.885144	8.642387505	0.000112292
10140	74.79642726	+	13.79808328	NA	5.210589927	-0.578384706	NA	NA	6.957207014	+	+	+	NA	NA	+	NA	NA	NA	NA	NA	NA	12	-1394.517082	2813.886624	8.643867412	0.000112209
570848	69.29914551	+	16.86239018	-1.341717422	0.496972138	-0.153249203	NA	-8.71694724	6.297589217	+	NA	+	NA	+	+	NA	1.141602082	NA	NA	NA	0.1276506	16	-1390.1933	2813.889363	8.646606134	0.000112056
34980	79.43980134	+	9.777817768	NA	NA	NA	1.876507612	NA	3.388324414	NA	NA	NA	+	NA	NA	NA	2.461374675	NA	NA	NA	NA	9	-1397.702167	2813.892139	8.649382047	0.0001119
326140	66.48133183	+	19.93191583	NA	0.535727253	-0.632918113	2.393534903	-11.95957091	5.929475772	+	NA	NA	+	+	+	3.685491861	1.313240052	NA	NA	0.330029241	NA	17	-1389.099212	2813.893714	8.650957751	0.000111812
176640	69.35808483	+	16.8130378	-1.316081485	0.713551113	-0.325492304	-0.073831329	-8.745681144	6.259079251	+	NA	NA	NA	+	+	NA	1.126320465	NA	-0.292332911	NA	NA	16	-1390.195658	2813.894079	8.651322128	0.000111792
603104	69.0313847	+	16.58320595	-1.590701833	5.155909101	-0.454221194	NA	-8.842306879	7.073427619	+	+	NA	NA	+	+	NA	NA	0.163784817	NA	NA	-0.090769531	16	-1390.199368	2813.901498	8.658741211	0.000111378
74652	74.76194296	+	13.82398144	NA	5.101998146	-0.450799012	NA	NA	6.97690519	+	+	NA	NA	NA	+	NA	NA	0.067341885	NA	NA	NA	12	-1394.52479	2813.902039	8.659282282	0.000111348
106976	73.95351782	+	14.31053242	-1.257053305	0.601667387	-0.309739775	NA	-0.595745815	6.249149722	+	NA	NA	NA	NA	+	NA	1.138139676	0.237226421	NA	NA	NA	14	-1392.374707	2813.90326	8.660503909	0.00011128
572396	70.1184172	+	16.6488735	NA	3.256973467	NA	1.140476232	-8.466142774	5.899000815	+	+	NA	+	+	+	NA	1.242552014	NA	NA	NA	-0.043673679	16	-1390.200792	2813.904345	8.661588966	0.000111219
32976	78.69468747	+	9.532795145	-1.557648784	0.817725986	NA	NA	0.349574418	3.968561497	NA	NA	NA	NA	NA	NA	NA	2.114315416	NA	NA	NA	NA	10	-1396.653293	2813.904413	8.661656523	0.000111216
8386	87.76497253	+	NA	NA	NA	NA	NA	-0.167431904	7.33006104	NA	NA	NA	NA	NA	+	NA	NA	NA	NA	NA	NA	7	-1399.801826	2813.905539	8.662782058	0.000111153
9148	74.7693591	+	13.82579864	NA	5.090722217	-0.451859634	0.019868701	NA	6.97557449	+	+	NA	NA	NA	+	NA	NA	NA	NA	NA	NA	12	-1394.527172	2813.906803	8.664046034	0.000111083
14336	69.05886409	+	16.56666781	-1.618437261	5.220313089	-0.668612424	0.042845902	-8.889600842	7.072452676	+	+	+	NA	+	+	NA	NA	NA	NA	NA	NA	16	-1390.202535	2813.907832	8.665075202	0.000111026
142256	74.02602608	+	14.21085002	-1.602332685	3.220243984	NA	1.359124176	NA	7.28260629	+	+	NA	+	NA	+	NA	NA	NA	-0.347698856	NA	NA	14	-1392.377337	2813.908521	8.665764316	0.000110987
273656	78.60865594	+	9.929762429	-1.604290006	NA	-1.007397704	2.898265819	0.670529566	7.360722763	NA	NA	+	+	NA	+	NA	NA	NA	NA	0.314505602	NA	14	-1392.377528	2813.908902	8.666145835	0.000110966
111104	69.28140462	+	16.86966829	-1.311628758	0.536687728	-0.326318113	-0.016373766	-8.767600757	6.265538605	+	NA	NA	NA	+	+	NA	1.129881729	0.263363111	NA	NA	NA	16	-1390.203076	2813.908914	8.66615703	0.000110966
532678	87.10596769	+	NA	-1.62706776	NA	NA	NA	0.020491295	7.471706476	NA	NA	NA	NA	NA	+	NA	NA	NA	NA	NA	0.073025221	9	-1397.710856	2813.909517	8.666760088	0.000110932
192748	73.96161717	+	12.49770172	NA	0.956606275	NA	-0.080868394	-8.40176565	6.002592307	NA	NA	NA	NA	+	+	0.862485942	1.289136723	NA	-0.253530164	NA	NA	14	-1392.378933	2813.911713	8.668956612	0.00011081
565728	73.96813658	+	14.29835497	-1.287433239	0.616938318	-0.302654647	NA	-0.601604736	6.266217008	+	NA	NA	NA	NA	+	NA	1.145805531	NA	NA	NA	0.117901313	14	-1392.379027	2813.911899	8.669142979	0.0001108
30956	74.11655557	+	12.69133036	NA	0.745555801	NA	1.855514336	-7.970650184	7.310806863	NA	NA	NA	+	+	+	0.817571681	NA	NA	NA	NA	NA	13	-1393.457367	2813.911993	8.669236818	0.000110795
538860	74.49374482	+	12.49072503	NA	0.74608231	NA	1.852772517	-7.275360894	7.287531784	NA	NA	NA	+	+	+	NA	NA	NA	NA	NA	-0.089806208	13	-1393.457601	2813.912463	8.669706387	0.000110769
305920	78.62956573	+	9.64126663	-1.320741214	2.782888978	-0.60854333	1.890371713	0.519083967	6.054609593	NA	+	NA	+	NA	+	NA	1.131314781	NA	NA	0.325694099	NA	16	-1390.204958	2813.912679	8.669922506	0.000110757
310268	70.14694429	+	16.71390888	NA	2.908179968	-0.643875978	1.772620387	-8.560413369	5.78770276	+	+	NA	+	+	+	NA	1.299449947	NA	NA	0.278015085	NA	17	-1389.108766	2813.912822	8.670065523	0.000110749
44988	75.15750339	+	14.00215806	NA	3.11133215	-1.02994718	1.862168115	NA	5.826776687	+	+	+	+	NA	+	NA	1.25905036	NA	NA	NA	NA	15	-1391.296168	2813.914651	8.671894316	0.000110648
172480	74.34884663	+	14.07405517	-1.264052781	0.783746298	-0.307856328	-0.074314717	NA	6.241425524	+	NA	NA	NA	NA	+	NA	1.135458411	NA	-0.266451016	NA	NA	14	-1392.381023	2813.915891	8.673134684	0.000110579
669936	74.06829323	+	12.23672247	-1.635484116	0.729195673	NA	1.889579282	-7.217668642	7.474683433	NA	NA	NA	+	+	+	NA	NA	NA	-0.432693639	NA	0.092342873	15	-1391.29854	2813.919394	8.67663759	0.000110386
42464	73.95525003	+	14.31925265	-1.248372193	0.579539287	-0.108422283	NA	-0.571084015	6.26050265	+	NA	+	NA	NA	+	NA	1.136286843	NA	NA	NA	NA	14	-1392.384922	2813.923691	8.680934324	0.000110149
569856	69.30317544	+	16.85053684	-1.343073574	0.56961256	-0.318594104	-0.028519019	-8.765582326	6.2816639	+	NA	NA	NA	+	+	NA	1.138355437	NA	NA	NA	0.125099603	16	-1390.211776	2813.926314	8.683557284	0.000110004
532932	74.21646477	+	14.58750679	NA	NA	NA	NA	-0.573791223	7.317612732	+	NA	NA	NA	NA	+	NA	NA	NA	NA	NA	-0.092874775	10	-1396.664285	2813.926395	8.683638925	0.00011
551160	78.90800802	+	9.745128739	-1.582762454	NA	-0.515586171	2.394694538	1.259619156	7.453103328	NA	NA	NA	+	NA	+	-3.343718103	NA	NA	NA	NA	0.040152966	14	-1392.386588	2813.927021	8.684264706	0.000109966
37068	74.80921778	+	12.08041017	NA	0.940397327	NA	NA	-7.675920099	3.377270199	NA	NA	NA	NA	+	NA	NA	2.433690468	NA	NA	NA	NA	10	-1396.664737	2813.9273	8.684543973	0.00010995
31488	73.6765484	+	12.20666125	-1.576899513	3.50175747	-0.538028208	1.478064108	-7.966773529	7.202826598	NA	+	NA	+	+	+	0.540204281	NA	NA	NA	NA	NA	16	-1390.213661	2813.930085	8.687328793	0.000109797
566256	74.02129702	+	13.89671822	-1.333076285	4.565589786	NA	-0.032596675	-0.519113587	6.076312244	+	+	NA	NA	NA	+	NA	1.08601421	NA	NA	NA	0.03386545	15	-1391.30433	2813.930975	8.68821827	0.000109748
146416	69.20673288	+	16.81189209	-1.654044652	3.41108621	NA	1.226392297	-8.444076948	7.273842426	+	+	NA	+	+	+	NA	NA	NA	-0.366275859	NA	NA	16	-1390.214649	2813.93206	8.689303012	0.000109689
123104	78.74089218	+	9.569809379	-1.265502084	0.584519205	-0.313268374	NA	0.928921767	6.24641609	NA	NA	NA	NA	NA	+	-3.314577216	1.13822426	0.236127323	NA	NA	NA	14	-1392.389192	2813.932229	8.689472939	0.00010968
106944	74.291021	+	14.11916807	-1.259760647	0.623296271	-0.308674629	-0.022231033	NA	6.247199666	+	NA	NA	NA	NA	+	NA	1.138541108	0.233907661	NA	NA	NA	14	-1392.389267	2813.93238	8.689623442	0.000109671
536796	74.13762798	+	12.46639545	NA	0.789030941	-0.331492704	NA	-7.739855178	7.229561922	NA	NA	NA	NA	+	+	NA	NA	NA	NA	NA	-0.114303518	12	-1394.540259	2813.932978	8.690221446	0.000109639
319736	78.76578177	+	9.569791964	-1.329241477	NA	-0.359622782	0.129888242	1.035302149	6.232001318	NA	NA	NA	NA	NA	+	-3.389037519	1.149776575	NA	NA	0.227931129	NA	14	-1392.39062	2813.935087	8.692330393	0.000109523
581856	78.75472132	+	9.558253864	-1.296937465	0.599392165	-0.305971348	NA	0.924032033	6.264030555	NA	NA	NA	NA	NA	+	-3.321683191	1.146296138	NA	NA	NA	0.120954143	14	-1392.391248	2813.936342	8.693585535	0.000109454
303608	73.94468069	+	14.34480416	-1.320528931	NA	-0.356138058	0.130299372	-0.506207526	6.236536641	+	NA	NA	NA	NA	+	NA	1.149550447	NA	NA	0.224188599	NA	14	-1392.391646	2813.937138	8.694381296	0.000109411
537600	69.05823424	+	16.57784196	-1.587711252	5.150850394	-0.455544554	0.024136756	-8.828888191	7.070072081	+	+	NA	NA	+	+	NA	NA	NA	NA	NA	-0.084083907	16	-1390.217278	2813.937319	8.694562231	0.000109401
539392	73.92593733	+	12.07248987	-1.564639721	3.557657132	-0.542253609	1.465217736	-7.513321232	7.185144335	NA	+	NA	+	+	+	NA	NA	NA	NA	NA	-0.048974594	16	-1390.217422	2813.937606	8.694849618	0.000109385
78848	69.0211405	+	16.59653496	-1.620513145	5.032851021	-0.445898584	0.035185687	-8.840958125	7.108073386	+	+	NA	NA	+	+	NA	NA	0.157673162	NA	NA	NA	16	-1390.217646	2813.938054	8.695297409	0.000109361
80640	73.9133436	+	12.0753314	-1.583577753	3.486379625	-0.536837268	1.474436558	-7.517844306	7.207350032	NA	+	NA	+	+	+	NA	NA	0.089196597	NA	NA	NA	16	-1390.21787	2813.938503	8.695746563	0.000109336
42432	74.27571243	+	14.1295999	-1.250404394	0.635650293	-0.09031278	-0.052253607	NA	6.255284132	+	NA	+	NA	NA	+	NA	1.138844244	NA	NA	NA	NA	14	-1392.393446	2813.940738	8.697981035	0.000109214
162032	73.82319616	+	12.37880034	-1.600186916	0.73558443	NA	1.884468552	-7.66968939	7.44693653	NA	NA	NA	+	+	+	0.545464845	NA	NA	-0.415209534	NA	NA	15	-1391.310642	2813.943598	8.700841128	0.000109058
324084	66.25848975	+	19.77898253	NA	NA	-0.404014502	0.141006732	-12.23521149	5.972608014	+	NA	NA	NA	+	+	3.61478026	1.319129015	NA	NA	0.188497941	NA	15	-1391.312739	2813.947792	8.705035786	0.000108829
57820	75.84259535	+	13.02846448	NA	0.737971675	-0.343485164	NA	-0.099781664	5.974668649	+	NA	NA	NA	NA	+	-2.177051699	1.2985157	NA	NA	NA	NA	13	-1393.477603	2813.952467	8.709710261	0.000108575
700652	74.36221508	+	12.28283995	NA	0.950896163	NA	-0.081261078	-7.680459352	6.006308196	NA	NA	NA	NA	+	+	NA	1.295239114	NA	-0.258700145	NA	0.03527274	14	-1392.40011	2813.954067	8.711310311	0.000108488
28892	73.74020993	+	12.67651956	NA	0.793271605	-0.323845492	NA	-8.471779088	7.259470755	NA	NA	NA	NA	+	+	0.859871445	NA	NA	NA	NA	NA	12	-1394.550842	2813.954142	8.711386002	0.000108484
403648	78.36169094	+	9.864903542	-1.579736653	0.567715563	-0.556277496	2.501412019	NA	7.362655485	NA	NA	NA	+	NA	+	NA	NA	NA	-0.217355885	0.310691933	NA	14	-1392.401715	2813.957276	8.714519831	0.000108315
58592	78.74327745	+	9.57780147	-1.256908113	0.56530896	-0.125005663	NA	0.949918934	6.256842754	NA	NA	+	NA	NA	+	-3.303477462	1.136076477	NA	NA	NA	NA	14	-1392.402808	2813.959463	8.71670615	0.000108196
582096	75.34527289	+	12.94954578	-1.335421052	0.645410945	NA	NA	0.08556036	6.313437899	+	NA	NA	NA	NA	+	-2.341569637	1.130275526	NA	NA	NA	0.141717237	14	-1392.40488	2813.963606	8.72084974	0.000107972
36024	79.17006913	+	9.499758253	-1.590813046	NA	-1.120962936	2.5592145	NA	3.975054823	NA	NA	+	+	NA	NA	NA	2.102099558	NA	NA	NA	NA	12	-1394.555714	2813.963888	8.721131165	0.000107957
46592	69.30909952	+	16.85718992	-1.301895974	0.560081135	-0.156809769	-0.04426993	-8.714007	6.270161749	+	NA	+	NA	+	+	NA	1.127939227	NA	NA	NA	NA	16	-1390.231452	2813.965667	8.722910019	0.000107861
327156	66.56083624	+	19.98466235	NA	NA	-0.983151172	2.722043306	-11.95562869	5.951964855	+	NA	+	+	+	+	3.663076539	1.30290872	NA	NA	0.314330677	NA	17	-1389.135391	2813.966072	8.723315455	0.000107839
64764	74.52032785	+	12.49929756	NA	0.631401778	-1.049519732	2.394519242	-8.129183377	5.97851378	NA	NA	+	+	+	+	0.818820126	1.268069276	NA	NA	NA	NA	16	-1390.234352	2813.971467	8.728710714	0.000107549
35504	78.65831926	+	9.303886192	-1.594924279	4.295422903	NA	0.847780188	NA	3.912142859	NA	+	NA	+	NA	NA	NA	2.026994434	NA	NA	NA	NA	12	-1394.560728	2813.973915	8.731158444	0.000107417
78044	74.12338955	+	12.46732989	NA	0.774901267	-0.32320297	NA	-7.756073674	7.265192307	NA	NA	NA	NA	+	+	NA	NA	0.134290796	NA	NA	NA	12	-1394.562292	2813.977043	8.734286081	0.000107249
41472	73.97117341	+	14.29728836	-1.250714197	0.674106582	-0.310062895	-0.039349703	-0.611052305	6.240835799	+	NA	NA	NA	NA	+	NA	1.132990433	NA	NA	NA	NA	14	-1392.411797	2813.97744	8.734683131	0.000107228
272640	78.46999735	+	9.926921768	-1.580144568	0.452541118	-0.559855076	2.537587449	0.621842631	7.358766831	NA	NA	NA	+	NA	+	NA	NA	NA	NA	0.336130894	NA	14	-1392.412886	2813.979619	8.7368624	0.000107111
703216	74.12342937	+	11.9722526	-1.39578743	3.337786462	NA	1.15408621	-7.436170114	6.198519771	NA	+	NA	+	+	+	NA	1.089137439	NA	-0.423036162	NA	0.098574561	17	-1389.143328	2813.981947	8.739190272	0.000106987
13532	74.136606	+	12.46398473	NA	0.762765079	-0.212743042	NA	-7.719414931	7.270635489	NA	NA	+	NA	+	+	NA	NA	NA	NA	NA	NA	12	-1394.566119	2813.984697	8.74194046	0.00010684
549060	78.89219998	+	9.956176202	NA	NA	NA	NA	0.904059807	7.314138353	NA	NA	NA	NA	NA	+	-3.182774327	NA	NA	NA	NA	-0.090757839	10	-1396.693477	2813.984781	8.742024222	0.000106835
193516	66.50198823	+	19.19188392	NA	4.724312894	NA	-0.069836984	-12.07542191	5.796661602	+	+	NA	NA	+	+	3.508849875	1.2578082	NA	-0.248189729	NA	NA	16	-1390.242869	2813.988501	8.745744686	0.000106637
588268	66.51242283	+	19.84872068	NA	0.717357087	NA	1.778154741	-11.82189574	6.068972854	+	NA	NA	+	+	+	3.645454887	1.263943289	NA	NA	NA	0.0239884	16	-1390.242988	2813.988739	8.745982796	0.000106624
272628	78.94734132	+	10.20517882	NA	NA	-0.600891145	2.636677102	0.523009839	7.277204473	NA	NA	NA	+	NA	+	NA	NA	NA	NA	0.269108318	NA	12	-1394.570108	2813.992675	8.749918297	0.000106414
585964	73.95139647	+	12.50421341	NA	0.839084014	NA	-0.043478171	-8.400960507	6.008271356	NA	NA	NA	NA	+	+	0.855958416	1.288541679	NA	NA	NA	0.023245085	14	-1392.419951	2813.993749	8.750992013	0.000106357
113916	74.8856384	+	12.30082186	NA	0.607789106	-1.050783324	2.391968076	-7.448226115	5.980187147	NA	NA	+	+	+	+	NA	1.27173895	0.117483948	NA	NA	NA	16	-1390.246474	2813.99571	8.752953797	0.000106253
12540	74.13866227	+	12.4661682	NA	0.775282984	-0.324075194	0.009197696	-7.747511176	7.260808937	NA	NA	NA	NA	+	+	NA	NA	NA	NA	NA	NA	12	-1394.574858	2814.002174	8.75941755	0.00010591
532968	73.61295496	+	14.54830085	-1.600904621	NA	NA	0.135698248	-0.434085936	7.481837748	+	NA	NA	NA	NA	+	NA	NA	NA	NA	NA	0.068249345	12	-1394.575402	2814.003262	8.760505689	0.000105852
175036	75.10925376	+	13.98616739	NA	3.168285797	-0.582844186	1.610796995	NA	5.848787072	+	+	NA	+	NA	+	NA	1.278637249	NA	-0.323076187	NA	NA	15	-1391.340872	2814.004059	8.761302141	0.00010581
175552	74.56537047	+	14.33488126	-1.298294063	0.699562174	-1.00478889	2.48781375	NA	6.261801812	+	NA	+	+	NA	+	NA	1.100854242	NA	-0.407474034	NA	NA	16	-1390.251228	2814.005219	8.762462429	0.000105749
60920	75.66832824	+	13.24046691	-1.321063282	NA	-1.01451773	2.613512758	0.245976731	6.301794626	+	NA	+	+	NA	+	-2.279869876	1.093139117	NA	NA	NA	NA	16	-1390.25134	2814.005442	8.762685179	0.000105737
57600	78.75245258	+	9.563636397	-1.259224801	0.652492714	-0.313654171	-0.035902719	0.912507067	6.238618647	NA	NA	NA	NA	NA	+	-3.309403871	1.132926051	NA	NA	NA	NA	14	-1392.426469	2814.006783	8.764026673	0.000105666
195312	73.84535631	+	12.12100455	-1.362042749	3.458858326	NA	1.121111888	-7.933970169	6.17435284	NA	+	NA	+	+	+	0.590715189	1.076123657	NA	-0.402511109	NA	NA	17	-1389.15598	2814.00725	8.764493486	0.000105642
34996	79.60120595	+	9.73177122	NA	NA	-0.652329433	2.259023842	NA	3.385688932	NA	NA	NA	+	NA	NA	NA	2.453617162	NA	NA	NA	NA	10	-1396.705111	2814.008048	8.765291693	0.000105599
572668	74.89890523	+	12.29740274	NA	0.626645615	-1.050385372	2.395796894	-7.439784261	5.977527097	NA	NA	+	+	+	+	NA	1.265835614	NA	NA	NA	-0.013635149	16	-1390.255793	2814.014348	8.77159173	0.000105267
311040	74.19042924	+	12.01026135	-1.372875959	3.041089456	-1.020539685	1.974972971	-7.594074653	6.037149007	NA	+	+	+	+	+	NA	1.106228703	NA	NA	0.303686107	NA	18	-1388.059692	2814.019383	8.776626921	0.000105003
549096	78.51119906	+	9.696053796	-1.610235732	NA	NA	0.13481646	1.127709077	7.47911223	NA	NA	NA	NA	NA	+	-3.414505369	NA	NA	NA	NA	0.071453369	12	-1394.583494	2814.019447	8.776690339	0.000104999
37104	74.24961198	+	11.86646598	-1.600262853	0.927231355	NA	-0.144374562	-7.65431099	3.986524906	NA	NA	NA	NA	+	NA	NA	2.103230156	NA	NA	NA	NA	12	-1394.583759	2814.019976	8.777219702	0.000104972
174572	74.62992185	+	14.47951778	NA	0.935430271	NA	1.821628525	-0.55500945	6.05331059	+	NA	NA	+	NA	+	NA	1.26952245	NA	-0.343357752	NA	NA	14	-1392.436627	2814.0271	8.784343448	0.000104598
588288	66.14690065	+	19.77597469	-1.343983936	0.409878344	-0.535782779	2.1764215	-11.72551918	6.31900465	+	NA	NA	+	+	+	3.469078528	1.118115207	NA	NA	NA	0.113128587	18	-1388.065722	2814.031443	8.788686878	0.000104371
586732	66.45152909	+	19.23070056	NA	4.679053104	NA	-0.035426575	-12.08523911	5.788455171	+	+	NA	NA	+	+	3.518270524	1.238798336	NA	NA	NA	-0.083468094	16	-1390.265587	2814.033937	8.79118044	0.000104241
194812	74.49619291	+	12.4739428	NA	0.767621135	-0.56964778	2.109707508	-8.041289599	5.998118402	NA	NA	NA	+	+	+	0.81548295	1.289517953	NA	-0.387559584	NA	NA	16	-1390.266084	2814.034931	8.792174719	0.00010419
434876	78.68851856	+	9.625738178	NA	5.052123087	-0.495972231	-0.024839503	NA	5.669147878	NA	+	NA	NA	NA	+	NA	1.293641543	NA	-0.145160793	0.132550051	NA	14	-1392.444016	2814.041879	8.799122618	0.000103828
561360	74.25768196	+	11.88873516	-1.63823237	0.737718361	NA	NA	-7.634793568	3.995691547	NA	NA	NA	NA	+	NA	NA	2.121585311	NA	NA	NA	0.105355532	12	-1394.599894	2814.052248	8.809491185	0.000103291
141500	78.84445323	+	10.12590017	NA	0.827903718	-0.530290499	2.242389201	NA	7.27794254	NA	NA	NA	+	NA	+	NA	NA	NA	-0.318477032	NA	NA	12	-1394.600551	2814.053562	8.810805261	0.000103224
11248	73.76355182	+	14.36318083	-1.58610972	3.122929413	NA	1.351894369	-0.390370738	7.27533409	+	+	NA	+	NA	+	NA	NA	NA	NA	NA	NA	14	-1392.450036	2814.053918	8.811161283	0.000103205
271296	74.0326333	+	13.83242725	-1.593715088	4.991594235	-0.442670532	0.049406485	NA	7.078512263	+	+	NA	NA	NA	+	NA	NA	NA	NA	0.159737853	NA	14	-1392.45157	2814.056987	8.81423014	0.000103047
57840	75.33761524	+	12.95844014	-1.291889422	0.713930248	NA	-0.045779796	0.070687471	6.284286621	+	NA	NA	NA	NA	+	-2.325676044	1.114324383	NA	NA	NA	NA	14	-1392.452691	2814.059227	8.816470699	0.000102932
26336	78.48804024	+	9.34361373	-1.575503887	5.2638795	-0.606752831	NA	1.014649467	7.06645687	NA	+	+	NA	NA	+	-3.463734072	NA	NA	NA	NA	NA	14	-1392.452725	2814.059297	8.816540071	0.000102928
549600	78.47879989	+	9.359987225	-1.543857399	5.211318326	-0.439823629	NA	1.037748391	7.058138473	NA	+	NA	NA	NA	+	-3.448441328	NA	NA	NA	NA	-0.088758117	14	-1392.453785	2814.061416	8.818659868	0.000102819
303868	78.71710188	+	9.649975286	NA	4.974819547	-0.49862281	0.000593023	0.202014786	5.667384037	NA	+	NA	NA	NA	+	NA	1.292724037	NA	NA	0.149678579	NA	14	-1392.4552	2814.064246	8.8214897	0.000102674
129536	66.11921773	+	19.80129415	-1.313207943	0.395283647	-0.541856863	2.170225969	-11.74260127	6.302565073	+	NA	NA	+	+	+	3.48678113	1.10825476	0.153794845	NA	NA	NA	18	-1388.082393	2814.064785	8.822028929	0.000102646
371132	74.98569076	+	14.35811701	NA	0.637536851	-0.638427031	2.520148046	NA	5.899108326	+	NA	NA	+	NA	+	NA	1.312248252	-0.361952694	NA	0.403182903	NA	15	-1391.371482	2814.065277	8.822520987	0.000102621
304828	78.67355842	+	9.633886823	NA	4.968127169	-0.484271514	-0.001547028	NA	5.667873062	NA	+	+	NA	NA	+	NA	1.293538	NA	NA	0.151172714	NA	14	-1392.456931	2814.067707	8.824950718	0.000102496
369340	78.67556189	+	9.633148226	NA	4.980700381	-0.499140823	-0.000898582	NA	5.665978124	NA	+	NA	NA	NA	+	NA	1.29281652	-0.012304078	NA	0.152361465	NA	14	-1392.456984	2814.067814	8.825057469	0.000102491
277760	74.12675705	+	12.28200506	-1.624319206	0.414639302	-1.055474049	2.743398804	-7.381542856	7.329287764	NA	NA	+	+	+	+	NA	NA	NA	NA	0.315539917	NA	16	-1390.282894	2814.068551	8.825794676	0.000102453
324608	65.96978012	+	19.0823051	-1.373230081	4.881280832	-0.499887714	0.025989928	-12.08003492	5.956008792	+	+	NA	NA	+	+	3.332548581	1.108882067	NA	NA	0.214535115	NA	18	-1388.084371	2814.068743	8.825986446	0.000102443
850420	66.5141491	+	19.97820193	NA	NA	-0.657811642	2.547443126	-11.90291068	5.95471884	+	NA	NA	+	+	+	3.660472667	1.307504016	NA	NA	0.34151507	-0.050403932	17	-1389.189862	2814.075015	8.832258302	0.000102122
702716	74.87400423	+	12.27192064	NA	0.762023101	-0.569153517	2.11078145	-7.356747776	5.99956128	NA	NA	NA	+	+	+	NA	1.291282682	NA	-0.388415716	NA	0.010305483	16	-1390.287672	2814.078106	8.835349212	0.000101965
243964	74.87157135	+	12.27298352	NA	0.757848413	-0.569608537	2.110434908	-7.356873322	5.998739323	NA	NA	NA	+	+	+	NA	1.28992437	0.01426881	-0.382907025	NA	NA	16	-1390.287818	2814.078399	8.835642578	0.00010195
270516	78.54952484	+	10.09386699	NA	NA	-0.34671385	0.190986867	NA	7.292847047	NA	NA	NA	NA	NA	+	NA	NA	NA	NA	0.118060749	NA	10	-1396.740547	2814.078921	8.836164154	0.000101923
90848	78.46552094	+	9.357464259	-1.576907037	5.108786485	-0.429711717	NA	1.040868286	7.095041104	NA	+	NA	NA	NA	+	-3.457767883	NA	0.12029237	NA	NA	NA	14	-1392.463506	2814.080858	8.838101977	0.000101824
553932	66.18070969	+	19.4273929	NA	4.950243998	NA	NA	-12.0918296	6.971325689	+	+	NA	NA	+	+	3.536361253	NA	NA	NA	NA	-0.203055745	14	-1392.464339	2814.082524	8.83976774	0.000101739
27376	78.57326658	+	9.573961275	-1.595942325	3.2789766	NA	1.278719858	1.141497506	7.260963429	NA	+	NA	+	NA	+	-3.338617101	NA	NA	NA	NA	NA	14	-1392.464526	2814.082899	8.840142149	0.00010172
570872	69.2857875	+	16.91704486	-1.369311643	NA	-0.126784297	0.06384898	-8.692690116	6.333926343	+	NA	+	NA	+	+	NA	1.143975865	NA	NA	NA	0.133656392	16	-1390.290202	2814.083166	8.840409822	0.000101707
53456	73.99189638	+	12.04417375	-1.601392301	0.749990341	NA	NA	-8.11950561	3.984230132	NA	NA	NA	NA	+	NA	0.587946094	2.105674453	NA	NA	NA	NA	12	-1394.616665	2814.085789	8.843032321	0.000101574
306620	75.03492522	+	14.35467329	NA	0.618636311	-0.940787677	2.610238909	NA	5.914221513	+	NA	+	+	NA	+	NA	1.302877746	NA	NA	0.297519634	NA	15	-1391.38239	2814.087094	8.844337917	0.000101507
563432	74.6645652	+	11.89363065	-1.715708269	NA	NA	1.830152205	-7.233162137	4.035288174	NA	NA	NA	+	+	NA	NA	2.126807806	NA	NA	NA	0.117020504	13	-1393.545955	2814.08917	8.846413749	0.000101402
270528	78.04250669	+	9.814320676	-1.53214027	0.674762394	-0.29839051	0.032815603	NA	7.357020754	NA	NA	NA	NA	NA	+	NA	NA	NA	NA	0.180607231	NA	12	-1394.619492	2814.091443	8.848686669	0.000101287
532684	78.4775128	+	10.13491526	NA	0.916137621	NA	NA	0.229225054	7.25301536	NA	NA	NA	NA	NA	+	NA	NA	NA	NA	NA	-0.097536654	10	-1396.746939	2814.091703	8.848946927	0.000101274
631516	78.7405964	+	9.647076176	NA	5.078130575	-0.492257157	NA	0.220694067	5.689842364	NA	+	NA	NA	NA	+	NA	1.258236894	0.170378491	NA	NA	-0.133166968	14	-1392.471894	2814.097635	8.854878267	0.000100974
322036	75.98606457	+	13.36020431	NA	NA	-0.642153007	2.585104109	0.127030402	5.957972015	+	NA	NA	+	NA	+	-2.101572822	1.318176915	NA	NA	0.326196719	NA	15	-1391.388417	2814.099148	8.856391685	0.000100897
25344	78.4777148	+	9.361110782	-1.573241778	5.10512729	-0.431299209	0.021459278	1.044496506	7.091186564	NA	+	NA	NA	NA	+	-3.45621051	NA	NA	NA	NA	NA	14	-1392.472904	2814.099654	8.856897977	0.000100872
59904	75.5298701	+	13.23469354	-1.286943527	0.467696812	-0.533080159	2.214706518	0.184775526	6.286378972	+	NA	NA	+	NA	+	-2.220155887	1.110675806	NA	NA	NA	NA	16	-1390.299856	2814.102475	8.859718173	0.00010073
139436	78.44429835	+	10.10397091	NA	1.00794236	NA	-0.033803647	NA	7.278185131	NA	NA	NA	NA	NA	+	NA	NA	NA	-0.177021031	NA	NA	10	-1396.754049	2814.105924	8.863167518	0.000100556
539632	69.14998243	+	16.85280778	-1.639072527	3.299120717	NA	1.225256201	-8.467154715	7.267188863	+	+	NA	+	+	+	NA	NA	NA	NA	NA	0.000796317	16	-1390.302835	2814.108432	8.865675671	0.00010043
375552	74.1635274	+	12.00793861	-1.373390901	2.919248008	-0.637600371	1.861775038	-7.515712373	6.037247716	NA	+	NA	+	+	+	NA	1.119802003	-0.287694266	NA	0.399877157	NA	18	-1388.106007	2814.112014	8.869257555	0.00010025
44028	74.73528686	+	14.19498104	NA	3.081808081	-0.581318919	1.600703577	-0.577582576	5.848152658	+	+	NA	+	NA	+	NA	1.273472651	NA	NA	NA	NA	15	-1391.395654	2814.113622	8.870865481	0.00010017
53720	66.29268311	+	19.32465067	-1.635610752	NA	-0.403756816	NA	-11.958621	3.999088509	+	NA	NA	NA	+	NA	3.337880305	2.121795843	NA	NA	NA	NA	13	-1393.558231	2814.113723	8.870966445	0.000100165
62964	66.31875494	+	19.76258376	NA	NA	-0.146788793	0.087083331	-12.12951418	6.035634722	+	NA	+	NA	+	+	3.5983399	1.30582272	NA	NA	NA	NA	15	-1391.396468	2814.115251	8.872494119	0.000100088
796920	78.52773924	+	9.933564204	-1.600559985	NA	-0.577526509	2.66482085	0.699458097	7.386476106	NA	NA	NA	+	NA	+	NA	NA	NA	NA	0.343067307	-0.00781651	14	-1392.481564	2814.116975	8.874218118	0.000100002
9396	78.55762858	+	10.0892078	NA	NA	-0.131782161	0.151485862	NA	7.328374553	NA	NA	+	NA	NA	+	NA	NA	NA	NA	NA	NA	10	-1396.759817	2814.11746	8.874703988	1.00E-04
441088	74.16478251	+	11.9949207	-1.374230457	3.074806515	-0.618480582	1.749917989	-7.522565407	6.057330952	NA	+	NA	+	+	+	NA	1.122770323	NA	-0.238696806	0.304173191	NA	18	-1388.114291	2814.128582	8.885825495	9.94E-05
15340	69.86723453	+	16.85141937	NA	3.340519874	NA	1.220830011	-8.461135161	7.140567815	+	+	NA	+	+	+	NA	NA	NA	NA	NA	NA	14	-1392.488017	2814.129881	8.887124421	9.94E-05
567004	78.75746747	+	9.640466829	NA	5.169069347	-0.575838462	NA	0.205981837	5.679937368	NA	+	+	NA	NA	+	NA	1.250779571	NA	NA	NA	-0.129313948	14	-1392.488032	2814.12991	8.887153777	9.94E-05
109500	75.05465566	+	14.01929339	NA	3.059465698	-0.580238862	1.604533782	NA	5.850249332	+	+	NA	+	NA	+	NA	1.275735187	0.086467067	NA	NA	NA	15	-1391.404828	2814.13197	8.889213422	9.93E-05
566744	73.94936018	+	14.35390734	-1.320372554	NA	-0.0369913	NA	-0.496330219	6.318668384	+	NA	+	NA	NA	+	NA	1.160012899	NA	NA	NA	0.12718689	14	-1392.490381	2814.134608	8.891851729	9.91E-05
566012	78.7481141	+	9.640529568	NA	5.136498789	-0.4922705	-0.027814077	0.209254441	5.685053216	NA	+	NA	NA	NA	+	NA	1.254854581	NA	NA	NA	-0.127234862	14	-1392.491028	2814.135903	8.893146488	9.91E-05
303548	74.87289584	+	14.06247917	NA	0.79171124	-0.360823675	-0.011829004	NA	5.924641202	+	NA	NA	NA	NA	+	NA	1.318090041	NA	NA	0.169107674	NA	13	-1393.569827	2814.136915	8.894158307	9.90E-05
582604	75.97332938	+	12.57966504	NA	4.638664478	NA	NA	0.018243774	5.78558728	+	+	NA	NA	NA	+	-2.275438553	1.241772054	NA	NA	NA	-0.082069374	14	-1392.492364	2814.138574	8.895817747	9.89E-05
238268	78.71932216	+	9.617456557	NA	5.089700191	-0.479071241	-0.050522138	NA	5.703678727	NA	+	NA	NA	NA	+	NA	1.283688325	0.102434716	-0.201535268	NA	NA	14	-1392.493719	2814.141284	8.898527076	9.88E-05
8428	78.47995996	+	10.12988317	NA	0.921738875	NA	-0.006694377	0.222239875	7.277866954	NA	NA	NA	NA	NA	+	NA	NA	NA	NA	NA	NA	10	-1396.772231	2814.142288	8.899531546	9.87E-05
555248	73.7965309	+	12.38736319	-1.605882474	0.54280988	NA	1.901293493	-7.679594121	7.463641666	NA	NA	NA	+	+	+	0.5335033	NA	NA	NA	NA	0.070617277	15	-1391.410827	2814.143968	8.901211944	9.87E-05
55528	74.4535438	+	12.02115924	-1.676866236	NA	NA	1.828872668	-7.618289007	4.023404369	NA	NA	NA	+	+	NA	0.470845041	2.109166993	NA	NA	NA	NA	13	-1393.573709	2814.144678	8.901921724	9.86E-05
172796	78.77050632	+	9.632232288	NA	5.123837109	-0.479426201	-0.058721396	0.209510391	5.701907544	NA	+	NA	NA	NA	+	NA	1.280720768	NA	-0.227335871	NA	NA	14	-1392.498762	2814.15137	8.90861397	9.83E-05
173756	78.7326439	+	9.61271051	NA	5.16135118	-0.532300613	-0.055493947	NA	5.696525586	NA	+	+	NA	NA	+	NA	1.279202684	NA	-0.224075767	NA	NA	14	-1392.498915	2814.151676	8.908919721	9.83E-05
140224	74.11144408	+	13.79768576	-1.574041255	5.15243072	-0.422778962	-0.01520991	NA	7.101155472	+	+	NA	NA	NA	+	NA	NA	NA	-0.248110961	NA	NA	14	-1392.498932	2814.151709	8.908952804	9.83E-05
582872	78.80849315	+	9.541768218	-1.329422413	NA	-0.055150458	NA	1.050106539	6.314554203	NA	NA	+	NA	NA	+	-3.383558868	1.159898586	NA	NA	NA	0.129978288	14	-1392.499104	2814.152055	8.909298149	9.83E-05
49148	70.26295249	+	16.66224949	NA	3.299908013	-1.080268767	1.760363647	-8.629337601	5.813915781	+	+	+	+	+	+	NA	1.254983802	NA	NA	NA	NA	17	-1389.230685	2814.156661	8.913904014	9.80E-05
587220	66.31824873	+	19.74652598	NA	NA	-0.114124036	NA	-12.12741104	6.030909732	+	NA	+	NA	+	+	3.586582679	1.314379619	NA	NA	NA	0.008216395	15	-1391.417298	2814.156909	8.914152844	9.80E-05
342272	74.08286288	+	12.27144762	-1.630048009	0.424594433	-0.594833091	2.580343503	-7.294855821	7.33205612	NA	NA	NA	+	+	+	NA	NA	-0.404836042	NA	0.441535568	NA	16	-1390.327583	2814.157929	8.915172639	9.80E-05
436668	74.99286033	+	14.34372553	NA	0.675741156	-0.61553817	2.419917543	NA	5.928106584	+	NA	NA	+	NA	+	NA	1.316176513	NA	-0.182909036	0.298321212	NA	15	-1391.420401	2814.163116	8.920359223	9.77E-05
8436	78.65383425	+	10.11625279	NA	NA	-0.331686434	0.172041347	0.347339621	7.312325604	NA	NA	NA	NA	NA	+	NA	NA	NA	NA	NA	NA	10	-1396.782749	2814.163324	8.920567326	9.77E-05
294136	73.91116593	+	12.43006303	-1.641913477	NA	-1.050134876	2.847865922	-7.790675248	7.35787202	NA	NA	+	+	+	+	0.524946816	NA	NA	NA	0.322805216	NA	16	-1390.331173	2814.165108	8.922351163	9.76E-05
58348	75.96928908	+	12.57569747	NA	4.616467434	NA	-0.040729075	8.07E-05	5.791320981	+	+	NA	NA	NA	+	-2.275989356	1.258381881	NA	NA	NA	NA	14	-1392.506426	2814.166699	8.923942269	9.75E-05
175808	78.68880261	+	9.550194505	-1.287188113	3.362980938	-1.037831679	1.822353109	NA	6.080230737	NA	+	+	+	NA	+	NA	1.093380156	NA	-0.377466699	NA	NA	16	-1390.332761	2814.168285	8.925528236	9.75E-05
10492	78.90491711	+	10.17183861	NA	0.675014674	-0.528619679	2.258474965	0.403132823	7.276982257	NA	NA	NA	+	NA	+	NA	NA	NA	NA	NA	NA	12	-1394.659536	2814.17153	8.928773839	9.73E-05
832252	74.20325824	+	12.05868685	NA	5.154636721	-0.537325496	0.011047223	-7.918231999	5.635529885	NA	+	NA	NA	+	+	NA	1.266376696	NA	NA	0.176198668	-0.150492809	16	-1390.335144	2814.17305	8.930293995	9.72E-05
533472	73.82155036	+	13.96936203	-1.531824261	5.142065815	-0.433229598	NA	-0.481361994	7.066013601	+	+	NA	NA	NA	+	NA	NA	NA	NA	NA	-0.089557472	14	-1392.509889	2814.173624	8.930867698	9.72E-05
60156	79.30378523	+	9.648196276	NA	3.224990236	-0.583283364	1.535060373	0.865894594	5.833535486	NA	+	NA	+	NA	+	-3.107393562	1.274080327	NA	NA	NA	NA	15	-1391.425916	2814.174146	8.931389756	9.72E-05
11508	79.09193102	+	10.1848816	NA	NA	-1.073918965	2.745269349	0.481141952	7.28158449	NA	NA	+	+	NA	+	NA	NA	NA	NA	NA	NA	12	-1394.661069	2814.174597	8.931840787	9.72E-05
326400	73.86606101	+	12.15407729	-1.365202823	2.973590359	-0.622134413	1.775477429	-8.0335837	6.050505319	NA	+	NA	+	+	+	0.5952045	1.12270638	NA	NA	0.331459208	NA	18	-1388.137994	2814.175988	8.933231056	9.71E-05
305660	74.64502833	+	14.53844605	NA	0.60161743	-0.618222818	2.432988862	-0.559392806	5.923749653	+	NA	NA	+	NA	+	NA	1.315639301	NA	NA	0.318940603	NA	15	-1391.427559	2814.177431	8.934674709	9.70E-05
39664	74.2922737	+	11.68551265	-1.646214955	4.470676326	NA	0.728432228	-7.550947258	3.923895166	NA	+	NA	+	+	NA	NA	2.011639584	NA	NA	NA	NA	14	-1392.511983	2814.177812	8.935055654	9.70E-05
584184	75.57921486	+	13.23793811	-1.34570859	NA	-0.540673218	2.337436609	0.268999662	6.339339369	+	NA	NA	+	NA	+	-2.273882432	1.123541329	NA	NA	NA	0.116737502	16	-1390.338244	2814.179249	8.936492966	9.69E-05
190700	79.27062286	+	9.872827708	NA	0.926526773	NA	1.79351865	0.887375687	6.048545709	NA	NA	NA	+	NA	+	-2.994905854	1.271033286	NA	-0.355928212	NA	NA	14	-1392.513079	2814.180004	8.937247815	9.69E-05
567788	74.57051437	+	14.52424647	NA	0.778730955	NA	1.833800925	-0.576603238	6.059129574	+	NA	NA	+	NA	+	NA	1.267594489	NA	NA	NA	0.022270613	14	-1392.513184	2814.180215	8.937458584	9.69E-05
75680	74.0992687	+	13.80220284	-1.569803227	5.154280075	-0.578966235	NA	NA	7.083492922	+	+	+	NA	NA	+	NA	NA	0.127931299	NA	NA	NA	14	-1392.513274	2814.180394	8.937637669	9.69E-05
10208	73.82936917	+	13.95374426	-1.563297758	5.178600436	-0.579806823	NA	-0.504000168	7.077228317	+	+	+	NA	NA	+	NA	NA	NA	NA	NA	NA	14	-1392.513789	2814.181425	8.938668249	9.68E-05
274688	73.60672463	+	12.25983905	-1.583251097	0.577621479	-0.316911662	0.046145921	-7.727690032	7.363242107	NA	NA	NA	NA	+	+	NA	NA	NA	NA	0.196021754	NA	14	-1392.514045	2814.181936	8.939179622	9.68E-05
108252	78.75417285	+	9.642927007	NA	5.013339228	-0.55334494	NA	0.202472404	5.702713868	NA	+	+	NA	NA	+	NA	1.278700091	0.154873588	NA	NA	NA	14	-1392.514262	2814.182371	8.939614389	9.68E-05
802040	74.15301495	+	12.29976388	-1.644507613	NA	-1.049882934	2.847521844	-7.349347185	7.357418905	NA	NA	+	+	+	+	NA	NA	NA	NA	0.322881809	-0.002707867	16	-1390.340416	2814.183594	8.94083745	9.67E-05
108220	78.71167058	+	9.624137835	NA	5.029741276	-0.55190734	-0.012754394	NA	5.700753078	NA	+	+	NA	NA	+	NA	1.279440026	0.15245661	NA	NA	NA	14	-1392.515796	2814.185438	8.942681942	9.66E-05
75964	78.82180065	+	10.1380766	NA	0.685347044	-0.528603395	2.251990927	NA	7.275875507	NA	NA	NA	+	NA	+	NA	NA	-0.007905482	NA	NA	NA	12	-1394.666937	2814.186334	8.943577287	9.66E-05
107260	78.74710574	+	9.644435075	NA	4.97841918	-0.479641558	-0.017187466	0.207631086	5.707928551	NA	+	NA	NA	NA	+	NA	1.281422905	0.149527206	NA	NA	NA	14	-1392.517311	2814.188469	8.94571243	9.65E-05
142528	78.54948851	+	9.84669161	-1.533776844	0.728058165	-1.07501648	2.585200781	NA	7.361633013	NA	NA	+	+	NA	+	NA	NA	NA	-0.386088521	NA	NA	14	-1392.517739	2814.189324	8.946567891	9.64E-05
42488	73.97239976	+	14.36490558	-1.278291535	NA	-0.075810855	0.069225121	-0.485246306	6.301332871	+	NA	+	NA	NA	+	NA	1.138688209	NA	NA	NA	NA	14	-1392.519049	2814.191945	8.94918858	9.63E-05
586228	66.3289071	+	19.76310286	NA	NA	-0.379859754	0.110463314	-12.18873319	6.023895856	+	NA	NA	NA	+	+	3.601602556	1.300300652	NA	NA	NA	0.00619931	15	-1391.435438	2814.19319	8.95043331	9.63E-05
74720	73.79417849	+	13.98063989	-1.565162752	5.038254905	-0.423000101	NA	-0.482602394	7.103307603	+	+	NA	NA	NA	+	NA	NA	0.122017291	NA	NA	NA	14	-1392.519675	2814.193196	8.950439659	9.63E-05
588528	73.82260195	+	12.1297454	-1.368047704	3.245056957	NA	1.143843423	-7.941911832	6.188734434	NA	+	NA	+	+	+	0.578736996	1.081351769	NA	NA	NA	0.074360599	17	-1389.249378	2814.194047	8.951290386	9.62E-05
38880	69.7137422	+	16.09828706	-1.634216132	5.833405003	-0.810853656	NA	-8.926904597	3.867495541	+	+	+	NA	+	NA	NA	1.971755258	NA	NA	NA	NA	15	-1391.437456	2814.197227	8.954470058	9.61E-05
10176	74.11571635	+	13.80388756	-1.565919826	5.141045817	-0.584158725	0.032982799	NA	7.079825816	+	+	+	NA	NA	+	NA	NA	NA	NA	NA	NA	14	-1392.5227	2814.199246	8.95648935	9.60E-05
834304	74.14039568	+	12.00635546	-1.369934665	2.966798885	-0.621957368	1.776739233	-7.533092507	6.052238114	NA	+	NA	+	+	+	NA	1.12237776	NA	NA	0.331138746	0.001836089	18	-1388.149903	2814.199805	8.957048999	9.59E-05
565752	73.99471996	+	14.34531244	-1.321496799	NA	-0.31995232	0.09511749	-0.512963833	6.309454249	+	NA	NA	NA	NA	+	NA	1.146546027	NA	NA	NA	0.124896046	14	-1392.524791	2814.203429	8.960672228	9.58E-05
110016	74.50218154	+	14.38506561	-1.285722462	0.498289838	-1.014390662	2.501899957	NA	6.264542369	+	NA	+	+	NA	+	NA	1.099291945	0.126991852	NA	NA	NA	16	-1390.350385	2814.203532	8.9607758	9.58E-05
179712	69.7547907	+	16.96913924	-1.34894709	0.634592214	-1.052194077	2.449090155	-8.436378343	6.276499265	+	NA	+	+	+	+	NA	1.091113495	NA	-0.428004308	NA	NA	18	-1388.152053	2814.204106	8.961349739	9.57E-05
44544	74.24251803	+	14.53006927	-1.280041927	0.528048936	-1.014843168	2.499666752	-0.484137095	6.260826043	+	NA	+	+	NA	+	NA	1.096469185	NA	NA	NA	NA	16	-1390.351538	2814.205838	8.963081764	9.57E-05
581880	78.83216592	+	9.55433509	-1.330386411	NA	-0.322783011	0.094157039	1.031450995	6.306223681	NA	NA	NA	NA	NA	+	-3.387477072	1.146852202	NA	NA	NA	0.12784493	14	-1392.527684	2814.209214	8.966457498	9.55E-05
74688	74.06692925	+	13.83719139	-1.567789656	5.002618938	-0.423328457	0.02810398	NA	7.106228511	+	+	NA	NA	NA	+	NA	NA	0.127271583	NA	NA	NA	14	-1392.52829	2814.210425	8.967668787	9.54E-05
107932	74.84454822	+	14.1092013	NA	0.684287481	-0.119472648	NA	NA	5.992178985	+	NA	+	NA	NA	+	NA	1.310129745	0.195206995	NA	NA	NA	13	-1393.607301	2814.211863	8.969106345	9.54E-05
58616	78.81245512	+	9.571970598	-1.286357422	NA	-0.09438296	0.069872761	1.054314586	6.296802412	NA	NA	+	NA	NA	+	-3.364588493	1.138185199	NA	NA	NA	NA	14	-1392.52938	2814.212606	8.969849757	9.53E-05
9216	73.81129797	+	13.9782113	-1.561423891	5.039337665	-0.424514492	0.017783142	-0.478747538	7.099040907	+	+	NA	NA	NA	+	NA	NA	NA	NA	NA	NA	14	-1392.529686	2814.213218	8.970461467	9.53E-05
37852	70.52129798	+	16.046837	NA	5.74316874	-0.586144901	NA	-8.858465781	3.260642395	+	+	NA	NA	+	NA	NA	2.322582458	NA	NA	NA	NA	13	-1393.608512	2814.214284	8.971527756	9.53E-05
42748	78.76056673	+	9.638543921	NA	5.058207951	-0.543542841	-0.020805465	0.195199615	5.699221793	NA	+	+	NA	NA	+	NA	1.274747609	NA	NA	NA	NA	14	-1392.530601	2814.215049	8.972292326	9.52E-05
40184	74.86462476	+	11.8995032	-1.63602236	NA	-1.162031797	2.5096005	-7.383048798	3.990227822	NA	NA	+	+	+	NA	NA	2.089423701	NA	NA	NA	NA	14	-1392.530681	2814.215208	8.972451168	9.52E-05
13022	85.31453407	+	NA	-1.606622244	5.353939555	-0.458545602	NA	-5.212849737	7.06620617	NA	+	NA	NA	+	+	NA	NA	NA	NA	NA	NA	12	-1394.681509	2814.215477	8.972720315	9.52E-05
129276	74.45442546	+	12.49002582	NA	0.576804495	-0.565881038	2.116606309	-8.056341319	6.003710188	NA	NA	NA	+	+	+	0.811123251	1.286402735	0.106573246	NA	NA	NA	16	-1390.357657	2814.218077	8.975320121	9.51E-05
162288	65.83769079	+	19.85926284	-1.622438588	0.707228804	NA	1.907673638	-11.57067828	7.45750393	+	NA	NA	+	+	+	3.427324723	NA	NA	-0.401916342	NA	NA	16	-1390.358772	2814.220306	8.977549689	9.50E-05
12502	85.74098376	+	NA	-1.605184862	NA	-0.320082194	NA	-4.994412012	7.42334285	NA	NA	NA	NA	+	+	NA	NA	NA	NA	NA	NA	10	-1396.811243	2814.220313	8.977556214	9.50E-05
42460	74.47178547	+	14.31794885	NA	0.709198477	-0.118893594	NA	-0.689217393	5.990506905	+	NA	+	NA	NA	+	NA	1.303880677	NA	NA	NA	NA	13	-1393.613992	2814.225243	8.982486949	9.47E-05
35064	79.20378463	+	9.54660873	-1.58429241	NA	-0.603651867	2.261831826	0.605797028	3.987108045	NA	NA	NA	+	NA	NA	NA	2.122853809	NA	NA	NA	NA	12	-1394.687173	2814.226806	8.984049044	9.47E-05
9428	78.63148524	+	10.08634857	NA	NA	-0.073355901	NA	0.356501259	7.331440285	NA	NA	+	NA	NA	+	NA	NA	NA	NA	NA	NA	10	-1396.816923	2814.231673	8.988916243	9.44E-05
588028	74.46822241	+	12.4860851	NA	0.593837109	-0.567736773	2.12146092	-8.047079837	6.001673623	NA	NA	NA	+	+	+	0.808261395	1.28178521	NA	NA	NA	-0.007472361	16	-1390.365586	2814.233935	8.991178439	9.43E-05
139456	78.11265153	+	9.798501837	-1.508152818	0.802858438	-0.274835798	-0.035364913	NA	7.384880917	NA	NA	NA	NA	NA	+	NA	NA	NA	-0.245842803	NA	NA	12	-1394.691571	2814.235601	8.992844257	9.42E-05
106972	74.47897879	+	14.30683109	NA	0.739620166	-0.339870895	NA	-0.717777279	5.975695576	+	NA	NA	NA	NA	+	NA	1.305279286	0.203506001	NA	NA	NA	13	-1393.62045	2814.23816	8.995403665	9.41E-05
589044	74.59365532	+	12.51876418	NA	NA	-1.043867314	2.547661098	-8.042866883	6.017984319	NA	NA	+	+	+	+	0.774434067	1.269174853	NA	NA	NA	-0.009523551	16	-1390.36886	2814.240483	8.997726845	9.40E-05
174592	74.2330555	+	14.47840141	-1.287126087	0.675986821	-0.533916382	2.213669214	-0.422412479	6.281704074	+	NA	NA	+	NA	+	NA	1.117463691	NA	-0.415096362	NA	NA	16	-1390.3694	2814.241563	8.998806688	9.40E-05
324348	73.82229907	+	12.26978211	NA	5.020394945	-0.521744212	0.011675881	-8.640331118	5.662332543	NA	+	NA	NA	+	+	0.853055612	1.290748966	NA	NA	0.162612675	NA	16	-1390.369496	2814.241755	8.998998423	9.40E-05
33692	75.55110951	+	13.28493384	NA	5.696898599	-0.563208945	NA	NA	3.263657008	+	+	NA	NA	NA	NA	NA	2.324777976	NA	NA	NA	NA	11	-1395.761506	2814.242357	8.99960071	9.39E-05
277748	74.65920862	+	12.538084	NA	NA	-1.065696498	2.816706743	-7.391445336	7.24434141	NA	NA	+	+	+	+	NA	NA	NA	NA	0.247993393	NA	14	-1392.545571	2814.244988	9.002231166	9.38E-05
37888	69.69008812	+	16.10215959	-1.62707611	5.753170155	-0.540811779	-0.106486835	-8.876955573	3.878405238	+	+	NA	NA	+	NA	NA	1.985983421	NA	NA	NA	NA	15	-1391.461607	2814.245529	9.002772029	9.38E-05
39168	74.74647094	+	11.86072168	-1.586381179	0.677500823	-0.586517857	2.005328257	-7.351765454	3.988243997	NA	NA	NA	+	+	NA	NA	2.099752421	NA	NA	NA	NA	14	-1392.54605	2814.245947	9.003190105	9.38E-05
555236	74.19993623	+	12.71875654	NA	NA	NA	2.038401955	-7.865745041	7.33934406	NA	NA	NA	+	+	+	0.76822823	NA	NA	NA	NA	-0.08389911	13	-1393.62527	2814.2478	9.005043276	9.37E-05
160752	65.75487463	+	19.20638766	-1.63793708	4.867556332	NA	-0.027474599	-11.86597739	7.162554603	+	+	NA	NA	+	+	3.287069426	NA	NA	-0.283611022	NA	NA	16	-1390.372557	2814.247877	9.005120072	9.37E-05
42428	74.85981914	+	14.08969594	NA	0.773595219	-0.097907183	-0.060014799	NA	5.984048299	+	NA	+	NA	NA	+	NA	1.307125358	NA	NA	NA	NA	13	-1393.626872	2814.251005	9.00824847	9.35E-05
74912	78.07495746	+	9.813163209	-1.501740601	0.649121723	-0.148619769	NA	NA	7.401550829	NA	NA	+	NA	NA	+	NA	NA	0.157565811	NA	NA	NA	12	-1394.700663	2814.253786	9.011029217	9.34E-05
439036	74.23313011	+	12.05058993	NA	5.100028112	-0.518590664	-0.016426145	-7.918176303	5.66542747	NA	+	NA	NA	+	+	NA	1.291543349	NA	-0.165947041	0.14242071	NA	16	-1390.376511	2814.255785	9.013028353	9.33E-05
276732	74.54226533	+	12.50231897	NA	0.572230784	-0.588871388	2.410661946	-7.366649837	7.238158301	NA	NA	NA	+	+	+	NA	NA	NA	NA	0.270872799	NA	14	-1392.551073	2814.255991	9.013234814	9.33E-05
240064	74.46979719	+	14.34901303	-1.289716693	0.66362062	-0.533636698	2.219205663	NA	6.283402166	+	NA	NA	+	NA	+	NA	1.117253979	0.016725539	-0.412562374	NA	NA	16	-1390.37716	2814.257082	9.014325308	9.32E-05
637180	74.8294841	+	12.28995407	NA	0.571910999	-0.566769619	2.117933524	-7.373684857	6.002976243	NA	NA	NA	+	+	+	NA	1.284601469	0.107013637	NA	NA	-0.011085957	16	-1390.378854	2814.260471	9.01771468	9.31E-05
407808	74.08216042	+	12.26509045	-1.629784523	0.482445339	-0.568661606	2.464314371	-7.300125118	7.369664245	NA	NA	NA	+	+	+	NA	NA	NA	-0.238454898	0.320214191	NA	16	-1390.37926	2814.261282	9.01852565	9.30E-05
73952	78.17016522	+	9.842578256	-1.506089468	0.670078141	-0.27510407	NA	0.403196206	7.390458384	NA	NA	NA	NA	NA	+	NA	NA	0.163469422	NA	NA	NA	12	-1394.704871	2814.2622	9.019443615	9.30E-05
532692	78.65754131	+	10.07901604	NA	NA	-0.342809012	NA	0.331434797	7.279650293	NA	NA	NA	NA	NA	+	NA	NA	NA	NA	NA	-0.114501629	10	-1396.832258	2814.262342	9.019585774	9.30E-05
103392	69.68340126	+	16.1283243	-1.635161855	5.609058136	-0.54296601	NA	-8.863862639	3.874455125	+	+	NA	NA	+	NA	NA	1.99371927	0.145785247	NA	NA	NA	15	-1391.470972	2814.264258	9.021501492	9.29E-05
193536	66.11512707	+	19.01067825	-1.349140732	5.082998948	-0.472999877	-0.055577902	-12.01243883	6.00074411	+	+	NA	NA	+	+	3.311802416	1.09450287	NA	-0.301355047	NA	NA	18	-1388.183831	2814.267662	9.024905082	9.27E-05
179196	70.26245206	+	16.61702826	NA	3.356483356	-0.597127342	1.489519534	-8.535630102	5.837846999	+	+	NA	+	+	+	NA	1.27590997	NA	-0.337676486	NA	NA	17	-1389.288033	2814.271356	9.028599583	9.26E-05
31212	66.23577635	+	20.08236031	NA	0.726325651	NA	1.877103582	-11.82701562	7.319335801	+	NA	NA	+	+	+	3.667727705	NA	NA	NA	NA	NA	14	-1392.558956	2814.271758	9.029001058	9.26E-05
9440	78.17240509	+	9.847811054	-1.499805138	0.655304829	-0.138677341	NA	0.419909183	7.396769039	NA	NA	+	NA	NA	+	NA	NA	NA	NA	NA	NA	12	-1394.71014	2814.27274	9.02998349	9.25E-05
584164	75.90589327	+	13.37577653	NA	NA	NA	2.01183722	0.130096571	6.110160818	+	NA	NA	+	NA	+	-2.077264215	1.270269319	NA	NA	NA	0.030363724	14	-1392.560597	2814.275041	9.032284248	9.24E-05
562144	69.71037525	+	16.11779462	-1.611664198	5.689449993	-0.549779898	NA	-8.8516342	3.870632222	+	+	NA	NA	+	NA	NA	1.975940223	NA	NA	NA	-0.061669418	15	-1391.476545	2814.275404	9.032647347	9.24E-05
172476	74.93578362	+	14.03888262	NA	0.899779707	-0.338083239	-0.072189755	NA	5.966634175	+	NA	NA	NA	NA	+	NA	1.303934702	NA	-0.209727359	NA	NA	13	-1393.639622	2814.276504	9.033747619	9.23E-05
73920	78.08867445	+	9.811713665	-1.503153169	0.663422619	-0.275740926	0.009834449	NA	7.390662955	NA	NA	NA	NA	NA	+	NA	NA	0.164614749	NA	NA	NA	12	-1394.712213	2814.276884	9.034127716	9.23E-05
106940	74.88724168	+	14.07517803	NA	0.77072985	-0.338607929	-0.030344163	NA	5.972113355	+	NA	NA	NA	NA	+	NA	1.306362164	0.198808681	NA	NA	NA	13	-1393.640747	2814.278754	9.035997558	9.22E-05
33452	79.01365508	+	9.453678929	NA	5.540328626	NA	-0.153185875	NA	3.279386594	NA	+	NA	NA	NA	NA	NA	2.333830876	NA	NA	NA	NA	10	-1396.842367	2814.282561	9.039804362	9.21E-05
174828	78.8834366	+	9.855298723	NA	3.250486969	NA	1.234435986	0.333042926	5.900461379	NA	+	NA	+	NA	+	NA	1.260857448	NA	-0.321286116	NA	NA	14	-1392.565184	2814.284214	9.041457191	9.20E-05
128992	66.02627313	+	19.07254761	-1.346354296	4.999227138	-0.624015669	NA	-12.0942733	5.992883205	+	+	+	NA	+	+	3.333851204	1.092717821	0.230181041	NA	NA	NA	18	-1388.192653	2814.285306	9.042549466	9.19E-05
274676	74.14571435	+	12.5186565	NA	NA	-0.362974055	0.185504947	-7.728868558	7.289435924	NA	NA	NA	NA	+	+	NA	NA	NA	NA	0.13053744	NA	12	-1394.716644	2814.285747	9.042990961	9.19E-05
307708	69.87382987	+	16.81690533	NA	0.719267968	-0.380938074	-0.006516533	-8.792676133	5.927456936	+	NA	NA	NA	+	+	NA	1.317054116	NA	NA	0.18178153	NA	15	-1391.481993	2814.2863	9.043543879	9.19E-05
651996	73.85548793	+	12.25960266	NA	5.135056736	-0.513626538	NA	-8.606975694	5.686733428	NA	+	NA	NA	+	+	0.851322669	1.255759798	0.195156753	NA	NA	-0.13569136	16	-1390.391893	2814.286549	9.043792361	9.19E-05
582120	75.4096971	+	12.96109483	-1.373747248	NA	NA	0.096717623	0.198166333	6.361310491	+	NA	NA	NA	NA	+	-2.407741819	1.130375162	NA	NA	NA	0.15037606	14	-1392.56648	2814.286807	9.044050425	9.19E-05
41468	74.48977938	+	14.29336262	NA	0.816940233	-0.33975433	-0.046157791	-0.734180451	5.967969308	+	NA	NA	NA	NA	+	NA	1.300770118	NA	NA	NA	NA	13	-1393.645478	2814.288217	9.045460135	9.18E-05
308988	74.21818803	+	12.05808194	NA	5.040220809	-0.556047693	0.013190344	-7.9321475	5.660464526	NA	+	+	NA	+	+	NA	1.289257864	NA	NA	0.158487193	NA	16	-1390.392797	2814.288357	9.045600556	9.18E-05
9408	78.08619468	+	9.812087218	-1.496723152	0.67444387	-0.140635731	-0.009890711	NA	7.394911749	NA	NA	+	NA	NA	+	NA	NA	NA	NA	NA	NA	12	-1394.718112	2814.288682	9.045925761	9.18E-05
373500	74.21691008	+	12.05883084	NA	5.015107192	-0.521587081	0.011216911	-7.923562843	5.663116189	NA	+	NA	NA	+	+	NA	1.290757194	0.003941412	NA	0.161137927	NA	16	-1390.393556	2814.289874	9.047117186	9.17E-05
700912	69.31649836	+	16.8051524	-1.391141971	0.78269055	NA	-0.083454402	-8.678948988	6.326023527	+	NA	NA	NA	+	+	NA	1.130781171	NA	-0.331625354	NA	0.162843874	16	-1390.394037	2814.290837	9.048080766	9.17E-05
58588	79.05309527	+	9.781642641	NA	0.697396604	-0.134453729	NA	0.754905542	5.985253986	NA	NA	+	NA	NA	+	-3.097609277	1.304776088	NA	NA	NA	NA	13	-1393.647487	2814.292234	9.049477233	9.16E-05
532704	78.18072659	+	9.839509333	-1.513298721	0.683255552	-0.273341519	NA	0.399484803	7.39444928	NA	NA	NA	NA	NA	+	NA	NA	NA	NA	NA	0.036675855	12	-1394.720416	2814.293292	9.050535167	9.16E-05
271544	78.05626341	+	9.816186698	-1.565583058	NA	-0.04812224	0.144853862	NA	7.419886351	NA	NA	+	NA	NA	+	NA	NA	NA	NA	0.212987589	NA	12	-1394.721255	2814.294968	9.052211667	9.15E-05
565724	74.49759185	+	14.30119957	NA	0.758243524	-0.340664912	NA	-0.720092734	5.974683788	+	NA	NA	NA	NA	+	NA	1.298574882	NA	NA	NA	0.001032495	13	-1393.650065	2814.29739	9.05463386	9.14E-05
123100	79.05653175	+	9.774385973	NA	0.725119164	-0.343320928	NA	0.729025144	5.971323346	NA	NA	NA	NA	NA	+	-3.10751391	1.306426727	0.20220584	NA	NA	NA	13	-1393.650488	2814.298236	9.055479586	9.13E-05
29676	66.18237451	+	19.44008771	NA	4.769451031	NA	0.010690127	-12.10423929	7.03580362	+	+	NA	NA	+	+	3.532088708	NA	NA	NA	NA	NA	14	-1392.572639	2814.299125	9.056368095	9.13E-05
8448	78.18330356	+	9.843340024	-1.500948528	0.681601972	-0.27610689	0.002905412	0.40055189	7.383922898	NA	NA	NA	NA	NA	+	NA	NA	NA	NA	NA	NA	12	-1394.723887	2814.300232	9.057475851	9.12E-05
58836	75.87593502	+	13.05980662	NA	NA	-0.058414464	NA	0.036428224	6.026004579	+	NA	+	NA	NA	+	-2.235091553	1.318365944	NA	NA	NA	NA	13	-1393.652327	2814.301914	9.059157904	9.12E-05
31744	65.87133629	+	19.54034399	-1.597513581	3.3185328	-0.541266407	1.542266651	-11.77508511	7.223768369	+	+	NA	+	+	+	3.362375649	NA	NA	NA	NA	NA	17	-1389.303936	2814.303163	9.060406876	9.11E-05
636636	74.24754773	+	12.04544224	NA	5.241846628	-0.656665508	NA	-7.931716359	5.671707844	NA	+	+	NA	+	+	NA	1.251309169	0.199436615	NA	NA	-0.139707148	16	-1390.402003	2814.306769	9.064012886	9.09E-05
698608	78.66985341	+	9.801078019	-1.347277779	0.829313227	NA	1.857544483	0.541108336	6.351619567	NA	NA	NA	+	NA	+	NA	1.120709261	NA	-0.448144791	NA	0.162598771	15	-1391.493115	2814.308543	9.065786874	9.09E-05
293120	73.80522944	+	12.41292001	-1.621018178	0.376958743	-0.572294871	2.490959658	-7.771708404	7.363091135	NA	NA	NA	+	+	+	0.548656885	NA	NA	NA	0.347548539	NA	16	-1390.404262	2814.311286	9.068529839	9.07E-05
12494	85.68615842	+	NA	-1.583132852	0.685311485	NA	NA	-4.933983201	7.403716165	NA	NA	NA	NA	+	+	NA	NA	NA	NA	NA	NA	10	-1396.8575	2814.312827	9.070070446	9.07E-05
701180	74.28099847	+	12.03146747	NA	5.281805963	-0.511876812	-0.053083756	-7.884621102	5.681866435	NA	+	NA	NA	+	+	NA	1.257287258	NA	-0.232514115	NA	-0.117594458	16	-1390.40627	2814.315303	9.072546334	9.06E-05
652256	66.02057332	+	19.08602143	-1.338772009	4.898011414	-0.474584014	NA	-12.05373374	6.004691114	+	+	NA	NA	+	+	3.33469946	1.095239033	0.226915842	NA	NA	-0.014682144	18	-1388.207787	2814.315575	9.072818427	9.05E-05
587484	73.87459167	+	12.25084914	NA	5.271875284	-0.650819841	NA	-8.635116316	5.670903199	NA	+	+	NA	+	+	0.850284336	1.245869674	NA	NA	NA	-0.13251425	16	-1390.406553	2814.315868	9.073111803	9.05E-05
128000	66.02007017	+	19.0861417	-1.343110933	4.883592756	-0.473169617	0.000901485	-12.05343996	6.007993339	+	+	NA	NA	+	+	3.333664819	1.09708625	0.22520679	NA	NA	NA	18	-1388.208334	2814.316668	9.073911355	9.05E-05
306676	74.7442725	+	14.59095843	NA	NA	-0.935093861	2.761057293	-0.487552704	5.951100695	+	NA	+	+	NA	+	NA	1.30696127	NA	NA	0.306328743	NA	15	-1391.501824	2814.325963	9.083206317	9.01E-05
371904	78.67886467	+	9.771069844	-1.314284091	0.549335581	-0.917652524	2.714336487	NA	6.152296186	NA	NA	+	+	NA	+	NA	1.132549772	-0.359983223	NA	0.437010613	NA	16	-1390.414016	2814.330795	9.088038695	8.99E-05
275704	73.62395699	+	12.28142547	-1.612710688	NA	-0.10412264	0.14236532	-7.642118653	7.417031161	NA	NA	+	NA	+	+	NA	NA	NA	NA	0.223658277	NA	14	-1392.58867	2814.331186	9.088429288	8.98E-05
801024	74.05855262	+	12.27713764	-1.622935328	0.373202286	-0.572857026	2.492142338	-7.310029528	7.361892196	NA	NA	NA	+	+	+	NA	NA	NA	NA	0.347959142	-0.005943481	16	-1390.414267	2814.331296	9.088539145	8.98E-05
568824	74.25806557	+	14.57056402	-1.338260589	NA	-0.995195161	2.621780452	-0.403719215	6.317986187	+	NA	+	+	NA	+	NA	1.109155329	NA	NA	NA	0.108671468	16	-1390.414898	2814.332559	9.089802615	8.98E-05
321788	79.35721345	+	9.860252765	NA	0.586733206	-0.618909871	2.406693356	0.905382336	5.918692512	NA	NA	NA	+	NA	+	-3.043201461	1.317110356	NA	NA	0.320465367	NA	15	-1391.505485	2814.333284	9.090527313	8.98E-05
110272	78.65292172	+	9.564039476	-1.276225936	3.233638386	-1.04758895	1.820788755	NA	6.079237513	NA	+	+	+	NA	+	NA	1.091981911	0.130018671	NA	NA	NA	16	-1390.41567	2814.334102	9.091345878	8.97E-05
635644	74.24882465	+	12.04710536	NA	5.140131829	-0.513449339	-0.008692291	-7.893274096	5.685969034	NA	+	NA	NA	+	+	NA	1.256211295	0.192593525	NA	NA	-0.135298337	16	-1390.415717	2814.334197	9.09144079	8.97E-05
501952	78.65089951	+	9.756705322	-1.318539751	0.663702098	-0.616971188	2.542111486	NA	6.162229337	NA	NA	NA	+	NA	+	NA	1.144301814	-0.442396914	-0.28012569	0.444462217	NA	16	-1390.416655	2814.336072	9.093315802	8.96E-05
60672	79.17427067	+	9.635630435	-1.286676455	0.511253866	-1.021841308	2.474269238	1.060200173	6.257054922	NA	NA	+	+	NA	+	-3.255935802	1.096762001	NA	NA	NA	NA	16	-1390.417419	2814.3376	9.094843131	8.96E-05
44800	78.75669313	+	9.60187101	-1.276475584	3.234637081	-1.042395536	1.832370014	0.455530675	6.079949156	NA	+	+	+	NA	+	NA	1.087613756	NA	NA	NA	NA	16	-1390.418143	2814.339048	9.096291569	8.95E-05
536820	74.19621623	+	12.50627414	NA	NA	-0.354235036	0.162035487	-7.694611988	7.281898018	NA	NA	NA	NA	+	+	NA	NA	NA	NA	NA	-0.109119991	12	-1394.74333	2814.339119	9.096362009	8.95E-05
193276	73.89769595	+	12.24116672	NA	5.185633179	-0.500878628	-0.053888532	-8.601502724	5.699748608	NA	+	NA	NA	+	+	0.846182898	1.277848106	NA	-0.254848766	NA	NA	16	-1390.418284	2814.339331	9.09657449	8.95E-05
801012	74.58773605	+	12.53584773	NA	NA	-0.625241574	2.584955587	-7.31528687	7.228873908	NA	NA	NA	+	+	+	NA	NA	NA	NA	0.295321073	-0.160007869	14	-1392.592834	2814.339515	9.096758532	8.95E-05
586492	73.87663504	+	12.2488873	NA	5.186510274	-0.513909302	-0.019027594	-8.596658244	5.68305181	NA	+	NA	NA	+	+	0.84537212	1.251260476	NA	NA	NA	-0.128702199	16	-1390.418414	2814.33959	9.096833911	8.95E-05
583916	79.24328784	+	9.884429029	NA	0.764164121	NA	1.806131466	0.872893781	6.054675272	NA	NA	NA	+	NA	+	-2.999773816	1.269273332	NA	NA	NA	0.024453344	14	-1392.595171	2814.344189	9.101432468	8.93E-05
143616	73.70348202	+	12.2323387	-1.557756965	0.720802798	-0.291296588	-0.029201025	-7.687992604	7.393584647	NA	NA	NA	NA	+	+	NA	NA	NA	-0.276551044	NA	NA	14	-1392.595486	2814.344818	9.102061772	8.92E-05
553968	65.70972497	+	19.25308611	-1.61240662	4.768201349	NA	0.01240106	-11.88389403	7.146481562	+	+	NA	NA	+	+	3.300094493	NA	NA	NA	NA	-0.042445525	16	-1390.421176	2814.345115	9.102358425	8.92E-05
57596	79.06345624	+	9.765719709	NA	0.798240293	-0.343264892	-0.042934981	0.712122564	5.964065987	NA	NA	NA	NA	NA	+	-3.103675604	1.301795958	NA	NA	NA	NA	13	-1393.675757	2814.348774	9.106017871	8.91E-05
277504	69.14402436	+	16.92401353	-1.664597382	2.986380063	-0.590007813	1.829998221	-8.551913721	7.202167704	+	+	NA	+	+	+	NA	NA	NA	NA	0.293575075	NA	17	-1389.329792	2814.354875	9.112118278	8.88E-05
37344	69.65573471	+	16.60458477	-1.604443633	0.640548366	-0.381140845	NA	-8.754013112	3.986158396	+	NA	NA	NA	+	NA	NA	2.104509845	NA	NA	NA	NA	13	-1393.678982	2814.355224	9.11246754	8.88E-05
304564	74.77959125	+	14.19349194	NA	NA	-0.001925342	0.113877163	NA	5.981809621	+	NA	+	NA	NA	+	NA	1.336383746	NA	NA	0.212621983	NA	13	-1393.679209	2814.355678	9.112921607	8.88E-05
581852	79.06941697	+	9.774396468	NA	0.743568275	-0.343980818	NA	0.724996793	5.970526055	NA	NA	NA	NA	NA	+	-3.104816029	1.300103227	NA	NA	NA	0.003053017	13	-1393.679704	2814.356668	9.11391108	8.87E-05
11520	78.64019512	+	9.909936549	-1.521746743	0.542887504	-1.078237899	2.60854193	0.552820979	7.359182342	NA	NA	+	+	NA	+	NA	NA	NA	NA	NA	NA	14	-1392.60192	2814.357687	9.114930112	8.87E-05
28916	73.82373933	+	12.7040678	NA	NA	-0.34700269	0.165312424	-8.380612576	7.31074766	NA	NA	NA	NA	+	+	0.806473346	NA	NA	NA	NA	NA	12	-1394.753638	2814.359734	9.116977748	8.86E-05
128732	73.86439918	+	12.25635032	NA	5.109050871	-0.628467567	NA	-8.648287586	5.694392669	NA	+	+	NA	+	+	0.849654926	1.275219228	0.181133195	NA	NA	NA	16	-1390.428613	2814.359989	9.117232248	8.86E-05
587744	66.07070501	+	19.0507675	-1.337411179	5.046184631	-0.619760477	NA	-12.06896989	5.987483335	+	+	+	NA	+	+	3.323424993	1.08438322	NA	NA	NA	-0.010679559	18	-1388.230691	2814.361382	9.11862539	8.85E-05
63488	66.0699124	+	19.05077745	-1.340545066	5.03621201	-0.617327749	-0.000873027	-12.06879349	5.989826916	+	+	+	NA	+	+	3.322697925	1.085889169	NA	NA	NA	NA	18	-1388.23098	2814.36196	9.119203042	8.85E-05
533212	78.52024864	+	9.800727631	NA	5.409625537	-0.476540036	NA	0.249507219	6.884719739	NA	+	NA	NA	NA	+	NA	NA	NA	NA	NA	-0.247201479	12	-1394.755111	2814.362681	9.119924484	8.84E-05
65020	66.6245286	+	19.90537199	NA	0.611610069	-1.056616483	2.420359561	-11.99424587	5.989642669	+	NA	+	+	+	+	3.674755098	1.264825417	NA	NA	NA	NA	17	-1389.333888	2814.363067	9.120310152	8.84E-05
565744	73.89965111	+	14.3109898	-1.315931693	0.724632979	NA	-0.043551948	-0.596787001	6.302080693	+	NA	NA	NA	NA	+	NA	1.134422696	NA	NA	NA	0.137445156	14	-1392.604724	2814.363295	9.120538086	8.84E-05
571132	74.26717114	+	12.03861622	NA	5.274502887	-0.647010683	-0.009348797	-7.921526337	5.670451382	NA	+	+	NA	+	+	NA	1.246542569	NA	NA	NA	-0.132118617	16	-1390.430295	2814.363352	9.120595512	8.84E-05
172528	73.94989385	+	14.2780384	-1.284754961	0.862341377	NA	-0.086393457	-0.579173604	6.278420259	+	NA	NA	NA	NA	+	NA	1.120208626	NA	-0.271922196	NA	NA	14	-1392.604885	2814.363616	9.120859511	8.84E-05
190720	79.12967149	+	9.618676019	-1.294317718	0.664689031	-0.534354232	2.184118493	1.113754247	6.278245683	NA	NA	NA	+	NA	+	-3.243724216	1.118115844	NA	-0.428898296	NA	NA	16	-1390.431196	2814.365155	9.122398808	8.83E-05
15612	74.68409278	+	12.48205347	NA	0.64867763	-1.123628132	2.535050575	-7.431777288	7.233002573	NA	NA	+	+	+	+	NA	NA	NA	NA	NA	NA	14	-1392.605772	2814.365391	9.122634647	8.83E-05
242428	74.27552908	+	12.03775663	NA	5.135330689	-0.500354586	-0.042779598	-7.89553452	5.70284084	NA	+	NA	NA	+	+	NA	1.281196057	0.123001	-0.22329567	NA	NA	16	-1390.43187	2814.366503	9.123746078	8.83E-05
29148	65.988053	+	19.94293822	NA	0.771485874	-0.326169901	NA	-12.26837778	7.267647885	+	NA	NA	NA	+	+	3.662386481	NA	NA	NA	NA	NA	13	-1393.684722	2814.366705	9.12394824	8.83E-05
13556	74.19212144	+	12.50073795	NA	NA	-0.191496726	0.148495281	-7.665146342	7.323376813	NA	NA	+	NA	+	+	NA	NA	NA	NA	NA	NA	12	-1394.757912	2814.368282	9.12552579	8.82E-05
94432	73.39526091	+	12.39195685	-1.548075208	0.596129076	-0.291809431	NA	-8.202725197	7.397645459	NA	NA	NA	NA	+	+	0.594452401	NA	0.191838883	NA	NA	NA	14	-1392.608106	2814.370058	9.127301923	8.81E-05
57844	75.93488413	+	13.04370502	NA	NA	-0.365886596	0.11331709	0.023325764	6.016827927	+	NA	NA	NA	NA	+	-2.247953314	1.303563214	NA	NA	NA	NA	13	-1393.686681	2814.370623	9.127866724	8.81E-05
177916	74.28847342	+	12.031225	NA	5.248398722	-0.605804212	-0.045312424	-7.918537386	5.690386673	NA	+	+	NA	+	+	NA	1.274476739	NA	-0.248146678	NA	NA	16	-1390.434705	2814.372173	9.129416807	8.80E-05
270584	78.20271323	+	9.854598418	-1.568026822	NA	-0.317428758	0.168515653	0.514941426	7.402535776	NA	NA	NA	NA	NA	+	NA	NA	NA	NA	0.186504572	NA	12	-1394.759982	2814.372423	9.129666491	8.80E-05
306876	78.97832676	+	9.81420184	NA	2.936547725	-0.979747978	2.007372602	NA	5.770339199	NA	+	+	+	NA	+	NA	1.290141497	NA	NA	0.247973109	NA	15	-1391.525593	2814.373499	9.130742967	8.80E-05
164528	78.53396232	+	9.188958225	-1.598760452	5.606450728	NA	-0.181417654	NA	3.882737745	NA	+	NA	NA	NA	NA	NA	2.007913464	NA	-0.34211098	NA	NA	12	-1394.760581	2814.373621	9.130864858	8.80E-05
49888	79.02355498	+	9.007365206	-1.586769074	5.658629826	-0.528449195	NA	0.971693276	3.860320793	NA	+	NA	NA	NA	NA	-3.442408395	1.996558546	NA	NA	NA	NA	13	-1393.689915	2814.37709	9.134333287	8.78E-05
33484	79.06518898	+	9.493834889	NA	5.364437716	NA	NA	0.18181388	3.276299852	NA	+	NA	NA	NA	NA	NA	2.33634845	NA	NA	NA	NA	10	-1396.891025	2814.379877	9.137120068	8.77E-05
76992	78.52171018	+	9.864801744	-1.519600799	0.546573385	-1.082878726	2.599649226	NA	7.360177189	NA	NA	+	+	NA	+	NA	NA	0.061692765	NA	NA	NA	14	-1392.613443	2814.380731	9.137974691	8.76E-05
127740	73.86725966	+	12.25698437	NA	5.020757391	-0.501015818	-0.006899196	-8.61008453	5.706638523	NA	+	NA	NA	+	+	0.845447073	1.278893426	0.175695936	NA	NA	NA	16	-1390.439605	2814.381972	9.139215311	8.76E-05
79072	73.66871477	+	12.2444416	-1.551323343	0.572534539	-0.203949603	NA	-7.67929375	7.406534167	NA	NA	+	NA	+	+	NA	NA	0.18755368	NA	NA	NA	14	-1392.614353	2814.382552	9.139795714	8.76E-05
291064	73.38370141	+	12.42256947	-1.608387327	NA	-0.334072016	0.162760479	-8.16119219	7.401506473	NA	NA	NA	NA	+	+	0.555017574	NA	NA	NA	0.201406346	NA	14	-1392.61516	2814.384167	9.141410178	8.75E-05
572928	69.67557731	+	17.02196856	-1.365707281	0.434856534	-1.045645151	2.463132812	-8.469124396	6.296026707	+	NA	+	+	+	+	NA	1.099913385	NA	NA	NA	0.110013479	18	-1388.242369	2814.384738	9.141981132	8.75E-05
572412	70.19880124	+	16.64675222	NA	3.36070616	-0.601969128	1.463895851	-8.555525719	5.823165026	+	+	NA	+	+	+	NA	1.255415656	NA	NA	NA	-0.085322978	17	-1389.344782	2814.384856	9.142099117	8.75E-05
273344	74.02537648	+	14.28684979	-1.613062798	2.806399249	-0.574847779	1.948602624	NA	7.212945634	+	+	NA	+	NA	+	NA	NA	NA	NA	0.287234807	NA	15	-1391.531401	2814.385115	9.142358606	8.75E-05
602336	73.66617502	+	12.24178483	-1.564496854	0.58967188	-0.289059647	NA	-7.70540555	7.408959089	NA	NA	NA	NA	+	+	NA	NA	0.185964378	NA	NA	0.036905577	14	-1392.616451	2814.386748	9.143991403	8.74E-05
193004	66.31254062	+	19.6662388	NA	0.932504007	NA	-0.081452251	-12.14690084	6.013649659	+	NA	NA	NA	+	+	3.62674691	1.285863162	NA	-0.238098978	NA	NA	15	-1391.532797	2814.387909	9.145152421	8.73E-05
586752	66.06260575	+	19.06150128	-1.335411711	4.946349417	-0.475245653	-0.011957081	-12.03282541	6.001032215	+	+	NA	NA	+	+	3.322921048	1.089913513	NA	NA	NA	-0.006712306	18	-1388.244597	2814.389194	9.146437385	8.73E-05
35248	74.6203368	+	14.09913655	-1.614879079	0.867966864	NA	1.713150657	NA	4.006004245	+	NA	NA	+	NA	NA	NA	2.095603127	NA	NA	NA	NA	12	-1394.768773	2814.390006	9.147249135	8.72E-05
78080	73.67046232	+	12.24963674	-1.552429418	0.562630915	-0.292214168	0.022167202	-7.69894911	7.4005341	NA	NA	NA	NA	+	+	NA	NA	0.195131921	NA	NA	NA	14	-1392.618919	2814.391684	9.148927373	8.72E-05
188656	78.69528358	+	9.579565177	-1.294151669	0.848670245	NA	-0.085338705	0.933622284	6.276569523	NA	NA	NA	NA	NA	+	-3.284208326	1.120158481	NA	-0.287789918	NA	NA	14	-1392.619299	2814.392444	9.149687546	8.71E-05
294392	65.77905375	+	20.0461581	-1.66379449	NA	-1.057373174	2.870210865	-11.76710771	7.366304574	+	NA	+	+	+	+	3.461613729	NA	NA	NA	0.324106501	NA	17	-1389.34885	2814.392992	9.150235023	8.71E-05
702976	69.68582254	+	16.95240216	-1.383194292	0.600286203	-0.535207945	2.159706612	-8.370589208	6.322990282	+	NA	NA	+	+	+	NA	1.126104162	NA	-0.46533145	NA	0.139379051	18	-1388.247722	2814.395444	9.152687375	8.70E-05
39140	75.24959457	+	12.09963421	NA	NA	NA	1.803020357	-7.275319063	3.387406683	NA	NA	NA	+	+	NA	NA	2.459661815	NA	NA	NA	NA	11	-1395.838667	2814.396679	9.153922635	8.70E-05
534772	78.99930743	+	10.18929176	NA	NA	-0.561598044	2.442812792	0.520836434	7.288538442	NA	NA	NA	+	NA	+	NA	NA	NA	NA	NA	-0.121490846	12	-1394.772406	2814.39727	9.154513689	8.69E-05
179968	74.29657366	+	11.95708994	-1.340678589	3.550454061	-1.081310849	1.72853459	-7.593852488	6.079489738	NA	+	+	+	+	+	NA	1.081920974	NA	-0.399309515	NA	NA	18	-1388.24942	2814.398839	9.156082655	8.69E-05
581872	78.67867273	+	9.578290839	-1.3256316	0.703478247	NA	-0.040093217	0.924871923	6.300804405	NA	NA	NA	NA	NA	+	-3.298136613	1.134616352	NA	NA	NA	0.14076912	14	-1392.622627	2814.399101	9.156344238	8.68E-05
798968	73.63755355	+	12.28256124	-1.620632094	NA	-0.331494095	0.161421451	-7.696397924	7.410164739	NA	NA	NA	NA	+	+	NA	NA	NA	NA	0.198620431	0.027202913	14	-1392.623621	2814.401089	9.158332056	8.68E-05
437440	78.69731246	+	9.758131519	-1.313229775	0.614083765	-0.944238905	2.635215623	NA	6.180119114	NA	NA	+	+	NA	+	NA	1.13492802	NA	-0.229787818	0.323789382	NA	16	-1390.449274	2814.401311	9.158554624	8.67E-05
35520	78.83079446	+	9.256460328	-1.549596952	4.320461082	-0.604776438	1.195314927	NA	3.887795616	NA	+	NA	+	NA	NA	NA	2.030310395	NA	NA	NA	NA	13	-1393.702471	2814.402202	9.159445296	8.67E-05
112092	69.89577816	+	16.83568133	NA	0.624308452	-0.184562737	NA	-8.720047581	5.994707212	+	NA	+	NA	+	+	NA	1.307668469	0.222502874	NA	NA	NA	15	-1391.539944	2814.402203	9.159446541	8.67E-05
113660	70.18643068	+	16.66133992	NA	3.239579543	-0.594016688	1.481573754	-8.564205283	5.839616998	+	+	NA	+	+	+	NA	1.273732625	0.116903801	NA	NA	NA	17	-1389.353965	2814.40322	9.160463596	8.67E-05
370944	78.73631463	+	9.815701783	-1.316760413	0.516000426	-0.619058295	2.574693672	0.546893061	6.161368913	NA	NA	NA	+	NA	+	NA	1.142913137	-0.399394182	NA	0.466925601	NA	16	-1390.450813	2814.404388	9.16163136	8.66E-05
32932	79.22207889	+	9.716473625	NA	NA	NA	0.068719601	NA	3.378143041	NA	NA	NA	NA	NA	NA	NA	2.468907408	NA	NA	NA	NA	8	-1399.007729	2814.404647	9.161890085	8.66E-05
555504	65.75928967	+	19.91637351	-1.629243435	0.520195584	NA	1.924169512	-11.60592869	7.47473758	+	NA	NA	+	+	+	3.434361083	NA	NA	NA	NA	0.07192847	16	-1390.451355	2814.405472	9.162715187	8.66E-05
817400	73.84535456	+	12.42217959	-1.639475345	NA	-0.586693862	2.596206348	-7.720786943	7.387276494	NA	NA	NA	+	+	+	0.519667975	NA	NA	NA	0.353001407	-0.002913182	16	-1390.451951	2814.406664	9.163907117	8.65E-05
63228	73.88427533	+	12.24898797	NA	5.144874222	-0.621332538	-0.007685646	-8.634422627	5.692193231	NA	+	+	NA	+	+	0.844488814	1.269630907	NA	NA	NA	NA	16	-1390.452097	2814.406957	9.16420014	8.65E-05
112380	74.25757342	+	12.04696835	NA	5.100375087	-0.627939994	0.002664989	-7.933702409	5.695212363	NA	+	+	NA	+	+	NA	1.275097977	0.180535346	NA	NA	NA	16	-1390.452488	2814.407738	9.164981669	8.65E-05
168688	74.09926165	+	11.61894498	-1.653231415	5.643739291	NA	-0.174870289	-7.744879051	3.89981892	NA	+	NA	NA	+	NA	NA	1.995155647	NA	-0.37320782	NA	NA	14	-1392.627705	2814.409256	9.166499841	8.64E-05
29920	73.42001996	+	12.38656305	-1.541045891	0.593518643	-0.19818964	NA	-8.162175559	7.398681162	NA	NA	+	NA	+	+	0.587723492	NA	NA	NA	NA	NA	14	-1392.627781	2814.409408	9.16665108	8.64E-05
567808	74.15724682	+	14.52859851	-1.304052462	0.481447546	-0.523975897	2.225093369	-0.450745692	6.301162854	+	NA	NA	+	NA	+	NA	1.126294648	NA	NA	NA	0.108408211	16	-1390.453365	2814.409493	9.166736932	8.64E-05
829940	74.68710894	+	14.59440254	NA	NA	-0.645522321	2.605759223	-0.465268156	5.952976208	+	NA	NA	+	NA	+	NA	1.310319649	NA	NA	0.331060182	-0.04959875	15	-1391.543937	2814.410189	9.167432507	8.64E-05
174848	78.71321529	+	9.590815575	-1.281935569	3.306626635	-0.554484932	1.559057542	0.510158178	6.105185612	NA	+	NA	+	NA	+	NA	1.108841919	NA	-0.388984731	NA	NA	16	-1390.453761	2814.410285	9.167528896	8.64E-05
139950	86.75822811	+	NA	-1.61153684	5.094624484	NA	-0.046236456	NA	7.131384354	NA	+	NA	NA	NA	+	NA	NA	NA	-0.265602945	NA	NA	11	-1395.845619	2814.410584	9.167827608	8.63E-05
568044	78.84931724	+	9.862395131	NA	3.207791103	NA	1.219192707	0.32090229	5.893417107	NA	+	NA	+	NA	+	NA	1.247769868	NA	NA	NA	-0.043395642	14	-1392.628463	2814.410772	9.168015594	8.63E-05
114176	69.66558856	+	17.03363988	-1.336291258	0.419761622	-1.062708157	2.463030944	-8.47155379	6.279708463	+	NA	+	+	+	+	NA	1.090249365	0.160274062	NA	NA	NA	18	-1388.255765	2814.411529	9.168772907	8.63E-05
553184	73.4173735	+	12.38313018	-1.556557437	0.611621216	-0.289691318	NA	-8.189504881	7.402455256	NA	NA	NA	NA	+	+	0.586326118	NA	NA	NA	NA	0.043489752	14	-1392.629411	2814.412669	9.169912353	8.63E-05
8906	87.38898859	+	NA	NA	4.991023564	NA	NA	-0.248788404	7.007706458	NA	+	NA	NA	NA	+	NA	NA	NA	NA	NA	NA	9	-1397.963465	2814.414735	9.171978731	8.62E-05
8874	87.45662607	+	NA	NA	5.000817781	NA	-0.009721932	NA	7.007000666	NA	+	NA	NA	NA	+	NA	NA	NA	NA	NA	NA	9	-1397.965677	2814.41916	9.176403038	8.60E-05
28928	73.42025102	+	12.38989929	-1.541919647	0.599853667	-0.293135746	0.011181052	-8.1882603	7.390686911	NA	NA	NA	NA	+	+	0.591077866	NA	NA	NA	NA	NA	14	-1392.634047	2814.421941	9.179184409	8.59E-05
537824	73.68633451	+	12.23760355	-1.560386495	0.585558351	-0.192304148	NA	-7.670718417	7.412918179	NA	NA	+	NA	+	+	NA	NA	NA	NA	NA	0.045227242	14	-1392.63406	2814.421965	9.179208829	8.59E-05
371388	78.92713429	+	9.823718492	NA	2.824168463	-0.642737351	1.917282557	NA	5.768110836	NA	+	NA	+	NA	+	NA	1.301982128	-0.293244742	NA	0.342285867	NA	15	-1391.550616	2814.423546	9.180789253	8.58E-05
32964	79.28327207	+	9.724297919	NA	NA	NA	NA	0.282125168	3.379522913	NA	NA	NA	NA	NA	NA	NA	2.4706943	NA	NA	NA	NA	8	-1399.017349	2814.423888	9.181131523	8.58E-05
537812	74.19255638	+	12.46942946	NA	NA	-0.148911466	NA	-7.666378441	7.296579237	NA	NA	+	NA	+	+	NA	NA	NA	NA	NA	-0.109891677	12	-1394.786297	2814.425052	9.182295559	8.57E-05
55784	66.51594745	+	19.45361979	-1.700377059	NA	NA	1.846577613	-11.49692691	4.036440019	+	NA	NA	+	+	NA	3.336012702	2.10371007	NA	NA	NA	NA	14	-1392.635866	2814.425579	9.182822262	8.57E-05
[truncated: 16,699 more rows]
