# Supplementary material for: Flyway‐scale analysis reveals that the timing of migration in wading birds is becoming later
Source: Ecol Evol. 2021 Sep 28;11(20):14135–45. doi: 10.1002/ece3.8130 (PMC8525091; doi:10.1002/ece3.8130)
Supplement: Supplementary file 1 — Supplementary Material [file ECE3-11-14135-s001.zip › Supplementary material/Supplementary material Table 5 autumn model output detrended weather variables.csv]

	Intercept	Flyway	Breeding latitude	Observer number	Temperature trend	Eastward wind trend	Northward wind trend	Wintering latitude	Year	Flyway x breeding latitude	Flyway x temperature trend	Flyway x Eastward wind trend	Flyway x northward wind trend	Flyway x wintering latitude	Flyway x year	Breeding latitude x wintering latitude	Breeding latitude x year	Temperature trend x Eastward wind trend	Temperature trend x northward wind trend	Eastward wind trend x northward wind trend	Wintering latitude x year	df	logLik	AICc	delta	weight
114684	252.0159272	+	-3.898062698	NA	-32.67197412	-4.07790711	9.937016298	-0.144896522	0.635995007	+	+	+	+	+	+	NA	3.711862098	5.184782073	NA	NA	NA	18	-1231.413079	2501.350144	0	0.007719493
114428	269.8971309	+	-17.7634525	NA	-32.12262537	-4.002540136	9.92905076	1.978839607	0.522103129	NA	+	+	+	+	+	NA	3.718455048	5.132407233	NA	NA	NA	17	-1232.583076	2501.416151	0.066007441	0.00746888
106492	251.3924118	+	-3.278854084	NA	-32.96652462	-4.085051402	9.654239135	-0.138375429	4.907086687	+	+	+	+	+	NA	NA	2.043202189	5.186881161	NA	NA	NA	17	-1232.877606	2502.005211	0.655067624	0.00556343
106236	269.6122571	+	-17.40604328	NA	-32.40294298	-4.00605955	9.640612245	2.026282283	4.873815911	NA	+	+	+	+	NA	NA	2.017079421	5.131393126	NA	NA	NA	16	-1234.105269	2502.203213	0.853069073	0.005039033
235260	268.8739509	+	-17.01240332	NA	-30.74387741	-4.380483866	6.728323547	1.706184311	4.985184437	NA	+	+	NA	+	NA	NA	1.764450779	5.662484032	2.370850826	NA	NA	16	-1234.114589	2502.221852	0.871708088	0.00499229
235516	251.8361855	+	-3.775788595	NA	-31.28979412	-4.456221045	6.722224272	-0.306445679	5.015394182	+	+	+	NA	+	NA	NA	1.79224527	5.697176217	2.300312323	NA	NA	17	-1232.996665	2502.243329	0.893185816	0.004938965
114688	252.9996792	+	-3.996256062	1.784406209	-32.80036211	-4.02447597	10.00142089	-0.105866133	-0.159834601	+	+	+	+	+	+	NA	4.223209041	5.135665292	NA	NA	NA	19	-1230.764375	2502.343565	0.993421051	0.004697536
243452	269.1579537	+	-17.28294782	NA	-30.37976093	-4.397514039	6.717607255	1.69173925	1.361795388	NA	+	+	NA	+	+	NA	3.171671283	5.626682165	2.25693169	NA	NA	17	-1233.057554	2502.365107	1.014963599	0.004647209
114432	270.1099546	+	-17.27182817	1.793483091	-32.22541646	-3.945628449	9.993312645	1.921008807	-0.28284523	NA	+	+	+	+	+	NA	4.232462141	5.081098526	NA	NA	NA	18	-1231.932534	2502.389053	1.038909591	0.0045919
243708	252.4150217	+	-4.275416262	NA	-30.91841786	-4.47018818	6.711064226	-0.285615756	1.4683554	+	+	+	NA	+	+	NA	3.168814037	5.660326857	2.191055615	NA	NA	18	-1231.98468	2502.493346	1.143202011	0.004358586
110588	242.9696919	+	-0.056550303	NA	-32.21790313	-4.148696375	9.979181264	-10.20236964	0.634684732	+	+	+	+	NA	+	NA	3.687814005	5.230170897	NA	NA	NA	17	-1233.136329	2502.522657	1.172513613	0.004295173
130812	269.5426058	+	-16.62926595	NA	-32.14538822	-4.008236778	9.94419827	9.560238846	0.566846703	NA	+	+	+	+	+	-5.838277791	3.695973048	5.159010155	NA	NA	NA	18	-1232.0366	2502.597184	1.247040767	0.004138065
110332	261.7368638	+	-14.74040625	NA	-31.72251091	-4.074928212	9.969894288	-8.438749052	0.527879571	NA	+	+	+	NA	+	NA	3.694989223	5.179091781	NA	NA	NA	16	-1234.310161	2502.612995	1.262851616	0.004105481
245500	269.3775408	+	-17.62944914	NA	-31.71237054	-4.127927946	9.220013624	1.748853535	0.836667226	NA	+	+	+	+	+	NA	3.520342234	5.503709626	1.515673676	NA	NA	18	-1232.058025	2502.640036	1.289892012	0.004050348
374780	252.7244559	+	-3.980973893	NA	-31.4490687	-3.676856005	6.703821939	-0.196159935	0.88869641	+	+	+	NA	+	+	NA	3.593431702	5.736061096	NA	-1.621888133	NA	18	-1232.06696	2502.657906	1.307762257	0.004014318
112636	252.5965745	+	-3.897934786	NA	-31.05549703	-4.379390872	6.830011702	0.000870901	1.17473119	+	+	+	NA	+	+	NA	3.348387949	5.101271196	NA	NA	NA	17	-1233.220849	2502.691698	1.341554058	0.003947063
104444	251.9902565	+	-3.346357992	NA	-31.4577547	-4.359743241	6.848269726	-0.006143523	4.933072285	+	+	+	NA	+	NA	NA	1.893226024	5.110845363	NA	NA	NA	16	-1234.351631	2502.695936	1.345792615	0.003938707
245756	252.0079324	+	-4.14530716	NA	-32.27336166	-4.194902819	9.265523213	-0.304720122	0.931194534	+	+	+	+	+	+	NA	3.524754346	5.534848261	1.435111364	NA	NA	19	-1230.942367	2502.69955	1.349406165	0.003931597
112380	269.9462783	+	-17.36075469	NA	-30.49904731	-4.300775247	6.839240241	2.05799916	1.053869728	NA	+	+	NA	+	+	NA	3.357515071	5.047895598	NA	NA	NA	16	-1234.369569	2502.731812	1.38166854	0.003868684
376828	252.2010082	+	-3.952716952	NA	-32.65141894	-3.667006792	9.315272832	-0.2494423	0.540964588	+	+	+	+	+	+	NA	3.810501015	5.588937007	NA	-1.069296208	NA	19	-1230.959483	2502.73378	1.383636343	0.00386488
374524	270.306482	+	-17.62332128	NA	-30.87949896	-3.609294202	6.71399748	1.892548581	0.771782908	NA	+	+	NA	+	+	NA	3.598665204	5.670590927	NA	-1.593595243	NA	17	-1233.255952	2502.761903	1.411759565	0.003810914
376572	270.141204	+	-17.86669962	NA	-32.09582419	-3.601068686	9.322198347	1.884196374	0.428186963	NA	+	+	+	+	+	NA	3.814887898	5.525367132	NA	-1.0420729	NA	18	-1232.152402	2502.828789	1.478645336	0.003685573
104188	269.68585	+	-17.0765915	NA	-30.89314661	-4.277367421	6.857185643	2.093025845	4.898830368	NA	+	+	NA	+	NA	NA	1.867743953	5.054836601	NA	NA	NA	15	-1235.554497	2502.860818	1.510674465	0.00362702
131068	253.3226051	+	-4.235188575	NA	-32.65638457	-4.077959767	9.949356835	5.984469561	0.666791491	+	+	+	+	+	+	-4.574102395	3.693151963	5.204036308	NA	NA	NA	19	-1231.056768	2502.92835	1.578206711	0.003506595
366588	252.0769014	+	-3.393968976	NA	-31.84967976	-3.698669293	6.730754372	-0.191667864	4.871759407	+	+	+	NA	+	NA	NA	2.043054603	5.70761339	NA	-1.523690766	NA	17	-1233.339587	2502.929175	1.579031324	0.003505149
106496	252.3749696	+	-3.375214808	1.786596859	-33.09494044	-4.032097398	9.717503349	-0.099435925	4.125052583	+	+	+	+	+	NA	NA	2.54922042	5.138286444	NA	NA	NA	18	-1232.234698	2502.993382	1.64323827	0.003394409
237564	251.4236452	+	-3.607151688	NA	-32.48295375	-4.220914177	8.890380714	-0.324979311	4.973091457	+	+	+	+	+	NA	NA	1.9338318	5.594662183	1.671806877	NA	NA	18	-1232.23977	2503.003525	1.653381523	0.003377237
237308	269.0283672	+	-17.27462991	NA	-31.90773881	-4.151430385	8.837233408	1.756134584	4.944159393	NA	+	+	+	+	NA	NA	1.902398706	5.562559492	1.759048732	NA	NA	17	-1233.399022	2503.048043	1.697899764	0.003302893
235264	269.0398643	+	-16.47629927	1.867309488	-30.76383526	-4.342390836	6.643215539	1.622685874	4.173961029	NA	+	+	NA	+	NA	NA	2.277366579	5.648332016	2.533199834	NA	NA	17	-1233.420671	2503.091343	1.741199296	0.003232155
235520	252.868423	+	-3.907331042	1.842472755	-31.33493777	-4.421589398	6.638138314	-0.280074627	4.21592958	+	+	+	NA	+	NA	NA	2.299956415	5.683865713	2.456272581	NA	NA	18	-1232.315484	2503.154953	1.804809764	0.003130973
366332	270.0095303	+	-17.30753213	NA	-31.27039943	-3.628597646	6.740806548	1.939966775	4.838470772	NA	+	+	NA	+	NA	NA	2.014563018	5.638179919	NA	-1.492281308	NA	16	-1234.584056	2503.160786	1.810642515	0.003121855
106240	269.8217413	+	-16.91253547	1.792071943	-32.50394067	-3.949433447	9.703308945	1.96816231	4.08812825	NA	+	+	+	+	NA	NA	2.523095051	5.08046529	NA	NA	NA	17	-1233.463358	2503.176715	1.826571726	0.00309709
102396	242.3951106	+	0.539274983	NA	-32.50551959	-4.156656155	9.697348939	-10.1366631	4.908618396	+	+	+	+	NA	NA	NA	2.017866106	5.232859243	NA	NA	NA	16	-1234.601773	2503.196219	1.846075574	0.003067034
505596	269.5702443	+	-17.50841227	NA	-30.70749655	-3.819750249	6.634095677	1.612329799	1.085556348	NA	+	+	NA	+	+	NA	3.396143202	6.046387031	1.915699747	-1.297819875	NA	18	-1232.34323	2503.210446	1.860302053	0.003045295
497660	251.9268433	+	-3.754961366	NA	-31.6272116	-3.912781841	6.645303536	-0.413973089	4.954948568	+	+	+	NA	+	NA	NA	1.926316873	6.095367363	1.984347033	-1.222043652	NA	18	-1232.365601	2503.255188	1.905043948	0.002977925
505852	252.5496239	+	-4.283120865	NA	-31.26490264	-3.876491888	6.626196497	-0.401937374	1.185448089	+	+	+	NA	+	+	NA	3.399691395	6.093772632	1.838656176	-1.336939418	NA	19	-1231.22662	2503.268055	1.917911501	0.002958827
243456	269.3209738	+	-16.7538112	1.83881884	-30.40350756	-4.359704516	6.63346654	1.609983979	0.584401476	NA	+	+	NA	+	+	NA	3.668629228	5.612729881	2.417659072	NA	NA	18	-1232.379432	2503.282849	1.932705919	0.002937021
497404	269.2336419	+	-17.20302767	NA	-31.06104927	-3.85449517	6.652964634	1.634774214	4.926419552	NA	+	+	NA	+	NA	NA	1.893735579	6.045722028	2.06682355	-1.179460985	NA	17	-1233.526727	2503.303454	1.953310681	0.002906918
122620	269.2513025	+	-16.24878041	NA	-32.42159197	-4.012158211	9.659373527	9.785094374	4.874248134	NA	+	+	+	+	NA	-5.975540718	2.011464869	5.159659238	NA	NA	NA	17	-1233.527646	2503.305292	1.955148747	0.002904248
231420	243.1670766	+	-0.117813294	NA	-30.80449412	-4.535218667	6.732507549	-9.942555373	5.019903101	+	+	+	NA	NA	NA	NA	1.7614804	5.762785469	2.378857107	NA	NA	16	-1234.657281	2503.307237	1.957093255	0.002901425
231164	261.0296062	+	-14.11484721	NA	-30.31002044	-4.460647262	6.7382005	-8.265228166	4.991253237	NA	+	+	NA	NA	NA	NA	1.736462535	5.727573856	2.442239903	NA	NA	15	-1235.781825	2503.315475	1.965331853	0.002889498
102140	261.4864012	+	-14.39706995	NA	-31.99923774	-4.079318406	9.68260314	-8.342534145	4.877369204	NA	+	+	+	NA	NA	NA	1.994512567	5.178748023	NA	NA	NA	15	-1235.829553	2503.41093	2.060786866	0.002754829
245504	269.5584915	+	-17.08983667	1.924185205	-31.78629469	-4.078765983	9.222784527	1.665704469	0.002821486	NA	+	+	+	+	+	NA	4.053474059	5.483606771	1.657170069	NA	NA	19	-1231.309691	2503.434196	2.084052828	0.002722968
368636	251.5616566	+	-3.323342483	NA	-32.95050855	-3.691385693	9.054945616	-0.238556247	4.870730551	+	+	+	+	+	NA	NA	2.116269729	5.57423909	NA	-1.024769712	NA	18	-1232.465765	2503.455515	2.105371148	0.002694097
243712	253.4268038	+	-4.401315142	1.812630793	-30.96591843	-4.435628814	6.627956501	-0.259725057	0.706213588	+	+	+	NA	+	+	NA	3.658935656	5.64715874	2.345673796	NA	NA	19	-1231.320507	2503.455828	2.105684682	0.002693675
239356	261.2799003	+	-14.37165715	NA	-29.94882632	-4.477228586	6.727313592	-8.324899247	1.380956733	NA	+	+	NA	NA	+	NA	3.138558255	5.691337794	2.32812445	NA	NA	16	-1234.733444	2503.459563	2.109419313	0.00268865
202492	268.1864981	+	-16.881197	NA	-30.11917467	-4.380485422	6.797471186	1.477733712	4.976763741	NA	+	+	NA	+	NA	NA	NA	5.548025842	2.540077954	NA	NA	15	-1235.854548	2503.460921	2.11077748	0.002686824
251644	268.549818	+	-15.94476517	NA	-30.7332421	-4.3917283	6.687038832	8.839497232	4.986039997	NA	+	+	NA	+	NA	-5.491505842	1.756403106	5.686226385	2.366436174	NA	NA	17	-1233.606134	2503.462267	2.112123645	0.002685017
122876	252.7351722	+	-3.629068266	NA	-32.94723084	-4.085309095	9.669383232	6.139888424	4.905374174	+	+	+	+	+	NA	-4.685414487	2.036758139	5.20749743	NA	NA	NA	18	-1232.498779	2503.521544	2.171400418	0.002606605
245760	253.0562608	+	-4.27321783	1.902767267	-32.37296201	-4.148868448	9.270975906	-0.278082052	0.110330099	+	+	+	+	+	+	NA	4.052613566	5.515469351	1.570214843	NA	NA	20	-1230.20495	2503.532577	2.182433203	0.002592265
239612	243.6984568	+	-0.594631115	NA	-30.4382508	-4.54876255	6.721178335	-9.975637241	1.481971842	+	+	+	NA	NA	+	NA	3.134632078	5.725413311	2.268877152	NA	NA	17	-1233.651385	2503.552771	2.202627062	0.002566223
638972	251.9684167	+	-3.917409935	NA	-32.49681699	-4.08599365	9.863185431	-0.169026523	0.712873321	+	+	+	+	+	+	NA	3.560336345	5.134017083	NA	NA	-0.306662664	19	-1231.369211	2503.553237	2.203093127	0.002565625
202748	251.6370195	+	-4.02590002	NA	-30.6531583	-4.45520097	6.791351586	-0.477745411	5.006707783	+	+	+	NA	+	NA	NA	NA	5.579690274	2.472306263	NA	NA	16	-1234.792489	2503.577652	2.227508277	0.002534495
638716	269.8010668	+	-17.74874022	NA	-31.93780642	-4.011388195	9.850500421	1.947774643	0.604295826	NA	+	+	+	+	+	NA	3.557080611	5.078476907	NA	NA	-0.326477735	18	-1232.533362	2503.590709	2.240565151	0.002518003
376832	253.2408752	+	-4.059107647	1.864497519	-32.78443504	-3.583483539	9.341864139	-0.215896123	-0.297427962	+	+	+	+	+	+	NA	4.351356645	5.5645792	NA	-1.141060802	NA	20	-1230.250354	2503.623385	2.273241274	0.002477198
130816	269.7776725	+	-16.23023976	1.746325437	-32.24734039	-3.952665713	10.00708463	8.990633851	-0.216549694	NA	+	+	+	+	+	-5.442494693	4.196405316	5.108796903	NA	NA	NA	19	-1231.416931	2503.648677	2.298533832	0.002446068
259836	268.8398685	+	-16.24129418	NA	-30.3761494	-4.407943164	6.677591228	8.628699715	1.413926892	NA	+	+	NA	+	+	-5.339961707	3.144167965	5.6495018	2.254271726	NA	NA	18	-1232.579212	2503.682409	2.332265325	0.002405159
368380	269.8416852	+	-17.50023534	NA	-32.38062184	-3.622639063	9.057533934	1.936403461	4.838164404	NA	+	+	+	+	NA	NA	2.087982736	5.506669731	NA	-0.995309752	NA	17	-1233.71688	2503.68376	2.333616132	0.002403535
376576	270.3792934	+	-17.36066788	1.871697843	-32.20100637	-3.51397412	9.348545232	1.81706773	-0.418820275	NA	+	+	+	+	+	NA	4.357873661	5.49858783	NA	-1.113545882	NA	19	-1231.443186	2503.701187	2.351043083	0.002382683
374784	253.7191503	+	-4.081564144	1.74872588	-31.52558419	-3.59876563	6.625954725	-0.162903339	0.117220096	+	+	+	NA	+	+	NA	4.091447858	5.719773777	NA	-1.710776532	NA	19	-1231.447969	2503.710752	2.360608785	0.002371314
241404	261.3622907	+	-14.66355991	NA	-31.29339048	-4.205310223	9.227900056	-8.456979863	0.856598926	NA	+	+	+	NA	+	NA	3.487640888	5.567120226	1.585288338	NA	NA	17	-1233.73667	2503.723341	2.37319729	0.002356435
241660	243.13937	+	-0.393913715	NA	-31.80275187	-4.271394522	9.271057374	-10.17117708	0.94615528	+	+	+	+	NA	+	NA	3.490539204	5.598882394	1.51231793	NA	NA	18	-1232.614209	2503.752403	2.402259152	0.002322442
374528	270.5329689	+	-17.13714904	1.756271306	-30.92797183	-3.527624172	6.63582301	1.829196415	-0.008577508	NA	+	+	NA	+	+	NA	4.098973626	5.651856962	NA	-1.682244266	NA	18	-1232.636541	2503.797068	2.446924206	0.002271151
237568	252.483423	+	-3.737365249	1.922222689	-32.58222254	-4.174842104	8.896431821	-0.298143365	4.137110325	+	+	+	+	+	NA	NA	2.469607978	5.575489626	1.807541573	NA	NA	19	-1231.494516	2503.803846	2.453702917	0.002263466
237312	269.2095575	+	-16.72964323	1.942099028	-31.97955339	-4.102055041	8.84014156	1.671727768	4.098580817	NA	+	+	+	+	NA	NA	2.441808854	5.542619686	1.901585261	NA	NA	18	-1232.644389	2503.812763	2.462619671	0.002253397
110592	243.6747112	+	-0.094390426	1.50766219	-32.29207536	-4.108318146	10.03676165	-10.29936369	-0.039578249	+	+	+	+	NA	+	NA	4.118626169	5.190080658	NA	NA	NA	18	-1232.669188	2503.86236	2.512216775	0.002198203
251900	253.0731205	+	-4.097081993	NA	-31.24593207	-4.460806612	6.687978423	5.432697795	5.01417729	+	+	+	NA	+	NA	-4.281551237	1.783672755	5.714933077	2.301147339	NA	NA	18	-1232.669676	2503.863338	2.513194634	0.002197129
261884	269.0382163	+	-16.51897893	NA	-31.74183501	-4.13179038	9.24528394	9.191936812	0.876401175	NA	+	+	+	+	+	-5.729011232	3.501100748	5.524599912	1.493671978	NA	NA	19	-1231.526414	2503.867642	2.517498309	0.002192406
726780	268.0344731	+	-16.9269044	NA	-29.72744136	-4.380126411	6.822771471	1.418401818	4.982281023	NA	+	+	NA	+	NA	NA	NA	5.359731372	2.427123216	NA	-1.287207308	16	-1234.939799	2503.872272	2.522128852	0.002187336
370684	243.8226334	+	-0.205381282	NA	-30.96133666	-3.753067152	6.716016847	-10.08959744	0.891742633	+	+	+	NA	NA	+	NA	3.566071489	5.783045481	NA	-1.6243721	NA	17	-1233.820168	2503.890336	2.540192906	0.002167669
372732	243.2008859	+	-0.13189541	NA	-32.19477972	-3.740057218	9.359177455	-10.25277432	0.540566611	+	+	+	+	NA	+	NA	3.786037532	5.632871925	NA	-1.064616432	NA	18	-1232.687305	2503.898594	2.548450764	0.002158737
110336	261.8231696	+	-14.29327525	1.527160354	-31.78427173	-4.03186698	10.0277209	-8.597772106	-0.157984354	NA	+	+	+	NA	+	NA	4.131446876	5.137273957	NA	NA	NA	17	-1233.834321	2503.918642	2.568498815	0.002137206
104448	252.8927514	+	-3.435115996	1.59586036	-31.50641975	-4.324056324	6.783674177	0.034097121	4.235723248	+	+	+	NA	+	NA	NA	2.338653065	5.065266374	NA	NA	NA	17	-1233.843349	2503.936699	2.586555149	0.002117998
108540	243.6467999	+	-0.102280276	NA	-30.56528628	-4.457115639	6.843293976	-9.945520344	1.177194644	+	+	+	NA	NA	+	NA	3.320385542	5.147068916	NA	NA	NA	16	-1234.976134	2503.944943	2.594799297	0.002109285
366592	253.0771802	+	-3.494884355	1.760168014	-31.92629455	-3.620660605	6.652958063	-0.158340318	4.098713996	+	+	+	NA	+	NA	NA	2.5428144	5.691621336	NA	-1.612816859	NA	18	-1232.718576	2503.961137	2.610993311	0.002092275
100348	243.0773661	+	0.43160856	NA	-30.96210774	-4.437969021	6.861739716	-9.908557371	4.934834324	+	+	+	NA	NA	NA	NA	1.865379971	5.157045936	NA	NA	NA	15	-1236.105552	2503.962929	2.612785146	0.002090401
112640	253.4861569	+	-3.984130661	1.574892805	-31.10499777	-4.343736993	6.765829985	0.040726209	0.494965984	+	+	+	NA	+	+	NA	3.784827694	5.055869008	NA	NA	NA	18	-1232.721514	2503.967012	2.616868808	0.002086138
505600	269.7655551	+	-16.96290674	1.941499874	-30.75066213	-3.746378852	6.540731519	1.521059546	0.247941439	NA	+	+	NA	+	+	NA	3.933702916	6.055398464	2.066067877	-1.37274494	NA	19	-1231.58462	2503.984055	2.633910961	0.002068437
112384	270.1326091	+	-16.90836982	1.585234112	-30.52397859	-4.261812086	6.774770353	2.009300081	0.364558964	NA	+	+	NA	+	+	NA	3.79700638	5.000314488	NA	NA	NA	17	-1233.867466	2503.984932	2.63478823	0.00206753
131072	254.1849209	+	-4.305418848	1.745772908	-32.78241044	-4.025404089	10.01250475	5.559054625	-0.111973748	+	+	+	+	+	+	-4.228405472	4.193528454	5.155525872	NA	NA	NA	20	-1230.433829	2503.990335	2.640191521	0.002061952
759548	268.6838754	+	-17.0173876	NA	-30.43111024	-4.380269246	6.753022156	1.638172169	4.986947785	NA	+	+	NA	+	NA	NA	1.492341205	5.540740982	2.334492583	NA	-0.71155893	17	-1233.873613	2503.997226	2.6470826	0.002054859
392956	269.7877946	+	-16.72960288	NA	-32.11803985	-3.602032337	9.330689031	9.491898537	0.472277964	NA	+	+	+	+	+	-5.859531146	3.793151715	5.557080474	NA	-1.05448336	NA	19	-1231.595478	2504.005772	2.655628159	0.002046098
108284	261.8714428	+	-14.36990816	NA	-30.06518449	-4.38010158	6.851656656	-8.235347916	1.063771609	NA	+	+	NA	NA	+	NA	3.330102631	5.09513455	NA	NA	NA	15	-1236.128115	2504.008054	2.657910726	0.002043764
390908	269.9797287	+	-16.54959683	NA	-30.87892161	-3.610274219	6.671319464	9.058946873	0.821982896	NA	+	+	NA	+	+	-5.519176541	3.573004331	5.703963423	NA	-1.616196017	NA	18	-1232.743481	2504.010947	2.660803785	0.00204081
370428	262.2684405	+	-14.64591546	NA	-30.4502681	-3.686393504	6.725287193	-8.356920367	0.782057915	NA	+	+	NA	NA	+	NA	3.572154736	5.719610509	NA	-1.597673489	NA	16	-1235.010162	2504.012998	2.662854515	0.002038719
372476	262.017853	+	-14.85767413	NA	-31.69471333	-3.674990935	9.363776328	-8.483564317	0.434834567	NA	+	+	+	NA	+	NA	3.79118583	5.571309904	NA	-1.039260395	NA	17	-1233.882379	2504.014758	2.664614153	0.002036926
727036	251.4729744	+	-4.063872004	NA	-30.25423809	-4.453884617	6.81628045	-0.539337435	5.011772003	+	+	+	NA	+	NA	NA	NA	5.391940146	2.360693968	NA	-1.282225102	17	-1233.884632	2504.019263	2.669119448	0.002032342
128764	269.6255414	+	-16.31429892	NA	-30.49445672	-4.311225032	6.798668526	9.025696777	1.106751665	NA	+	+	NA	+	+	-5.364059997	3.329423546	5.071422998	NA	NA	NA	17	-1233.888836	2504.027673	2.677529021	0.002023815
497664	253.0200626	+	-3.892535616	1.94172396	-31.69582292	-3.842350594	6.552281006	-0.393140557	4.108371816	+	+	+	NA	+	NA	NA	2.469456193	6.105798627	2.129183541	-1.298402661	NA	19	-1231.606979	2504.028772	2.678628424	0.002022703
497408	269.4304363	+	-16.65200538	1.962292605	-31.10157505	-3.780598601	6.558973531	1.54208449	4.069882459	NA	+	+	NA	+	NA	NA	2.440725763	6.055018057	2.218253382	-1.255220921	NA	18	-1232.758528	2504.041041	2.69089719	0.002010332
233468	242.6306597	+	0.108328738	NA	-32.00560512	-4.298116343	8.897227488	-10.10499705	4.977654019	+	+	+	+	NA	NA	NA	1.903479162	5.659401801	1.749743919	NA	NA	17	-1233.903849	2504.057699	2.707554997	0.001993658
759804	251.7180752	+	-3.833290497	NA	-30.98011242	-4.455338923	6.745958459	-0.365055273	5.01685972	+	+	+	NA	+	NA	NA	1.52705392	5.57831777	2.265418705	NA	-0.692976401	18	-1232.768108	2504.060202	2.710058192	0.001991164
630780	251.3348638	+	-3.326385829	NA	-32.6827564	-4.097571279	9.545880511	-0.176524753	4.91012814	+	+	+	+	+	NA	NA	1.85088499	5.10699523	NA	NA	-0.48247021	18	-1232.769185	2504.062355	2.712211158	0.001989022
120572	269.3577069	+	-16.00192908	NA	-30.88108242	-4.2887339	6.815144682	9.271404847	4.899741692	NA	+	+	NA	+	NA	-5.526896398	1.85926657	5.079826353	NA	NA	NA	16	-1235.041483	2504.075641	2.725497398	0.001975853
505856	253.6282341	+	-4.417174292	1.919160832	-31.33463781	-3.806481435	6.533827397	-0.381316987	0.361817314	+	+	+	NA	+	+	NA	3.931496544	6.1037659	1.982765361	-1.412196586	NA	20	-1230.47927	2504.081217	2.731073014	0.001970352
104192	269.8731178	+	-16.6189824	1.60320983	-30.91581437	-4.238152371	6.792361989	2.043288471	4.197042709	NA	+	+	NA	+	NA	NA	2.31379606	5.006958198	NA	NA	NA	16	-1235.045548	2504.08377	2.733626595	0.001967838
233212	261.0718494	+	-14.33252761	NA	-31.48453208	-4.229506817	8.846847519	-8.370204069	4.950235401	NA	+	+	+	NA	NA	NA	1.875085422	5.626577855	1.828758424	NA	NA	16	-1235.06741	2504.127494	2.777350233	0.001925284
100092	261.6349905	+	-14.09556118	NA	-30.45669903	-4.357262078	6.869758016	-8.166966234	4.902694363	NA	+	+	NA	NA	NA	NA	1.842748918	5.102542411	NA	NA	NA	14	-1237.308206	2504.143684	2.793540173	0.001909762
260092	253.6087682	+	-4.581627357	NA	-30.88076773	-4.474225285	6.678113799	5.280353971	1.505168183	+	+	+	NA	+	+	-4.152439848	3.145944066	5.677278729	2.193096413	NA	NA	19	-1231.679665	2504.174144	2.824000662	0.001880896
362492	243.2111606	+	0.364150364	NA	-31.35626037	-3.775263407	6.743172417	-10.0420218	4.873688316	+	+	+	NA	NA	NA	NA	2.016009352	5.755161911	NA	-1.526540776	NA	16	-1235.091047	2504.174769	2.824625028	0.001880309
366336	270.2347347	+	-16.81803283	1.764165755	-31.31740231	-3.546919298	6.662785101	1.875955782	4.062352856	NA	+	+	NA	+	NA	NA	2.513828167	5.619479086	NA	-1.580829232	NA	17	-1233.965347	2504.180694	2.830550896	0.001874746
253692	268.6853179	+	-16.14630518	NA	-31.93456621	-4.155407549	8.867204523	9.342380513	4.943656118	NA	+	+	+	+	NA	-5.839427127	1.898663579	5.584176078	1.73390048	NA	NA	18	-1232.841091	2504.206168	2.85602422	0.00185102
630524	269.4713647	+	-17.39340847	NA	-32.10825418	-4.019689856	9.526997477	1.97674238	4.877176727	NA	+	+	+	+	NA	NA	1.815317333	5.04781938	NA	NA	-0.506382025	17	-1233.985843	2504.221686	2.871542797	0.001836713
507644	269.6384849	+	-17.73305608	NA	-31.72053686	-3.756050621	8.728815477	1.681637225	0.727183668	NA	+	+	+	+	+	NA	3.622909099	5.82879855	1.396083158	-0.93962326	NA	19	-1231.710197	2504.235209	2.88506572	0.001824336
507900	252.1768863	+	-4.173522879	NA	-32.28926939	-3.81114762	8.758528196	-0.38590205	0.819180405	+	+	+	+	+	+	NA	3.630685502	5.871978291	1.310488246	-0.972255942	NA	20	-1230.569902	2504.262481	2.91233719	0.001799628
391164	253.9534034	+	-4.296455353	NA	-31.41398539	-3.673565002	6.668730369	5.527226676	0.923809048	+	+	+	NA	+	+	-4.271375359	3.572141326	5.7601248	NA	-1.639136245	NA	19	-1231.740233	2504.295281	2.945137528	0.001770355
767740	268.989577	+	-17.27839076	NA	-30.12952954	-4.396787131	6.738656121	1.635234086	1.480088191	NA	+	+	NA	+	+	NA	2.898415505	5.525871257	2.230169096	NA	-0.595883243	18	-1232.888312	2504.30061	2.950466487	0.001765644
120828	253.222502	+	-3.666324745	NA	-31.41347482	-4.364249593	6.813665939	5.711370499	4.931757538	+	+	+	NA	+	NA	-4.265386791	1.88455467	5.128389983	NA	NA	NA	17	-1234.026141	2504.302282	2.952138049	0.001764169
501500	261.6867041	+	-14.59425961	NA	-30.27655185	-3.902745261	6.643511708	-8.409912066	1.107112276	NA	+	+	NA	NA	+	NA	3.362001105	6.108792313	1.988269625	-1.290484591	NA	17	-1234.028106	2504.306213	2.956069274	0.001760705
262140	253.2952453	+	-4.47510242	NA	-32.26174273	-4.193833439	9.283946344	5.734999923	0.958818909	+	+	+	+	+	+	-4.50609166	3.508080436	5.550575695	1.421778277	NA	NA	20	-1230.594617	2504.311911	2.961767514	0.001755695
393212	253.5136529	+	-4.291518446	NA	-32.63537393	-3.66368062	9.322926191	5.901717502	0.571425922	+	+	+	+	+	+	-4.591112968	3.792239119	5.611920539	NA	-1.078154645	NA	20	-1230.595542	2504.313761	2.963617597	0.001754072
493564	243.2615687	+	-0.098982524	NA	-31.13831192	-3.9960094	6.65542134	-10.04398861	4.960137346	+	+	+	NA	NA	NA	NA	1.894840569	6.158110752	2.065175777	-1.212595329	NA	17	-1234.036741	2504.323481	2.973337854	0.001745568
382716	269.6756816	+	-16.20592703	NA	-31.26293094	-3.629504684	6.696494724	9.315978966	4.838325429	NA	+	+	NA	+	NA	-5.681387218	2.008048015	5.673972011	NA	-1.517187294	NA	17	-1234.038484	2504.326968	2.976824572	0.001742527
501756	243.8341657	+	-0.602939567	NA	-30.78132963	-3.959495776	6.636098468	-10.08859262	1.201819922	+	+	+	NA	NA	+	NA	3.363983925	6.155833548	1.918883386	-1.327000049	NA	18	-1232.905492	2504.334968	2.984824886	0.001735571
368640	252.5976763	+	-3.427027979	1.863277838	-33.08355288	-3.608628121	9.080164867	-0.205147551	4.052399918	+	+	+	+	+	NA	NA	2.64892567	5.550391413	NA	-1.096164954	NA	19	-1231.765794	2504.346402	2.996258693	0.001725677
122624	269.4832009	+	-15.84803407	1.744738353	-32.52184036	-3.956877443	9.720826949	9.215676934	4.109150729	NA	+	+	+	+	NA	-5.580107147	2.504259801	5.109891358	NA	NA	NA	18	-1232.916147	2504.35628	3.006136043	0.001717175
129020	253.7837007	+	-4.202051466	NA	-31.01771403	-4.383279463	6.796883763	5.535950242	1.211460891	+	+	+	NA	+	+	-4.129237356	3.325497814	5.117628935	NA	NA	NA	18	-1232.918577	2504.36114	3.010996413	0.001713007
126972	244.3992308	+	-0.797741708	NA	-32.33162449	-4.132239938	9.962896077	-11.44516532	0.618983282	+	+	+	+	NA	+	2.773788485	3.703146447	5.209614592	NA	NA	NA	18	-1232.924492	2504.37297	3.022826346	0.001702905
493308	261.3861384	+	-14.30363794	NA	-30.6270194	-3.937632349	6.662587207	-8.339431696	4.933069456	NA	+	+	NA	NA	NA	NA	1.865445029	6.108796428	2.139420742	-1.172845393	NA	16	-1235.201331	2504.395336	3.045192818	0.001683967
73724	251.2501726	+	-3.534419337	NA	-32.0795829	-4.108398709	9.411625795	-0.291740321	4.89319137	+	+	+	+	+	NA	NA	NA	4.994647667	NA	NA	NA	16	-1235.204773	2504.402219	3.052075882	0.001678182
628732	251.8591457	+	-3.416022307	NA	-31.11788683	-4.360411383	6.872054626	-0.074888956	4.936051699	+	+	+	NA	+	NA	NA	1.602958591	4.991278586	NA	NA	-0.754185113	17	-1234.083312	2504.416624	3.066480899	0.001666138
362236	261.994511	+	-14.33967759	NA	-30.83846956	-3.706055463	6.752276205	-8.277375684	4.842444551	NA	+	+	NA	NA	NA	NA	1.990586405	5.687905004	NA	-1.496927843	NA	15	-1236.332948	2504.417722	3.067577938	0.001665224
251648	268.7416865	+	-15.51209378	1.811812934	-30.75403813	-4.354638517	6.603472315	8.193796376	4.198760838	NA	+	+	NA	+	NA	-5.05600227	2.254245102	5.671824992	2.523445647	NA	NA	18	-1232.949736	2504.423456	3.073312754	0.001660456
71676	251.7911112	+	-3.577561428	NA	-30.79585817	-4.3509491	6.931793322	-0.16403819	4.91736224	+	+	+	NA	+	NA	NA	NA	4.939830011	NA	NA	NA	15	-1236.341504	2504.434833	3.084689259	0.001651038
638976	252.9761158	+	-4.030309644	1.871972033	-32.54172736	-4.034058814	9.892978719	-0.14043913	-0.082701483	+	+	+	+	+	+	NA	4.019380273	5.056689706	NA	NA	-0.46335851	20	-1230.666079	2504.454835	3.104691236	0.001634608
198396	260.5225472	+	-14.05090942	NA	-29.68887878	-4.461331895	6.80754327	-8.261709526	4.982748064	NA	+	+	NA	NA	NA	NA	NA	5.616189555	2.60990322	NA	NA	14	-1237.465105	2504.457483	3.107339581	0.001632445
767996	252.2976159	+	-4.307626541	NA	-30.67095267	-4.469019548	6.731334467	-0.335369109	1.582835715	+	+	+	NA	+	+	NA	2.902758222	5.561956962	2.165326767	NA	-0.580349936	19	-1231.824136	2504.463086	3.112942309	0.001627878
638720	269.9782704	+	-17.2245648	1.886237759	-31.95607991	-3.955851295	9.879888261	1.871867604	-0.202277114	NA	+	+	+	+	+	NA	4.019304899	4.998484558	NA	NA	-0.485065123	19	-1231.824863	2504.464541	3.114397584	0.001626694
521980	269.2503279	+	-16.44483284	NA	-30.70865847	-3.819895376	6.592200659	8.716929676	1.13381597	NA	+	+	NA	+	+	-5.470438496	3.371867368	6.077764205	1.906942712	-1.32154674	NA	19	-1231.838599	2504.492012	3.141868523	0.001604504
73468	268.904001	+	-17.22305108	NA	-31.52442583	-4.029769131	9.401232769	1.805332059	4.859954993	NA	+	+	+	+	NA	NA	NA	4.942474255	NA	NA	NA	15	-1236.372193	2504.496211	3.146067033	0.001601139
382972	253.3506918	+	-3.725188642	NA	-31.8085843	-3.695203015	6.694044122	5.712956779	4.869628924	+	+	+	NA	+	NA	-4.406817991	2.035804019	5.733669757	NA	-1.542830179	NA	18	-1232.988752	2504.50149	3.151346423	0.001596918
513788	268.9083822	+	-16.11427951	NA	-31.05602711	-3.854328678	6.609653924	8.931500562	4.925925537	NA	+	+	NA	+	NA	-5.618851492	1.888151756	6.07890012	2.055738946	-1.205721234	NA	18	-1232.991894	2504.507774	3.157630125	0.001591909
71420	269.015816	+	-16.94158338	NA	-30.23963583	-4.269399876	6.940718814	1.87933455	4.883290226	NA	+	+	NA	+	NA	NA	NA	4.887132386	NA	NA	NA	14	-1237.490367	2504.508007	3.157863665	0.001591723
231168	261.0874932	+	-13.62983431	1.605759463	-30.29405695	-4.434790991	6.662063294	-8.428879149	4.294399973	NA	+	+	NA	NA	NA	NA	2.175086362	5.719094492	2.589138704	NA	NA	16	-1235.264489	2504.521652	3.17150852	0.0015809
198652	243.1646317	+	-0.449645028	NA	-30.17685253	-4.535058157	6.80179006	-9.891272887	5.011274003	+	+	+	NA	NA	NA	NA	NA	5.648581378	2.548429835	NA	NA	15	-1236.390253	2504.532332	3.182188173	0.001572481
102400	243.0969	+	0.502987709	1.504534333	-32.57884886	-4.116861347	9.753806804	-10.23258114	4.250156735	+	+	+	+	NA	NA	NA	2.442000338	5.193338101	NA	NA	NA	17	-1234.141737	2504.533474	3.183330046	0.001571583
628476	269.4649884	+	-17.08087112	NA	-30.54975499	-4.27889396	6.882025712	2.012420241	4.90221896	NA	+	+	NA	+	NA	NA	1.569455212	4.932415246	NA	NA	-0.775521066	16	-1235.270774	2504.534221	3.184077423	0.001570996
253948	252.7413721	+	-3.94779283	NA	-32.46867188	-4.219830712	8.912443265	5.839258298	4.970798916	+	+	+	+	+	NA	-4.598993817	1.928588299	5.611024772	1.656091543	NA	NA	19	-1231.872693	2504.560201	3.2100575	0.001550721
368384	270.0754352	+	-16.99282996	1.866621791	-32.48395458	-3.536213785	9.082203633	1.869185854	4.017058218	NA	+	+	+	+	NA	NA	2.619917404	5.480148263	NA	-1.066142215	NA	18	-1233.019949	2504.563884	3.213740605	0.001547868
231424	243.9359029	+	-0.193313492	1.572370337	-30.80199712	-4.511920827	6.657765304	-10.03422027	4.338072122	+	+	+	NA	NA	NA	NA	2.191881767	5.754918081	2.52038157	NA	NA	17	-1234.157248	2504.564496	3.214352581	0.001547394
122880	253.5958329	+	-3.697438399	1.747328894	-33.07322137	-4.033219684	9.731448879	5.713777468	4.140346311	+	+	+	+	+	NA	-4.339283321	2.531746127	5.159549808	NA	NA	NA	19	-1231.881644	2504.578103	3.227959031	0.001536903
636924	252.4663689	+	-3.937836291	NA	-30.7841952	-4.379308782	6.850598573	-0.056979186	1.30318567	+	+	+	NA	+	+	NA	3.056351367	5.00137846	NA	NA	-0.632026895	18	-1233.032011	2504.588007	3.237863608	0.00152931
636668	269.7523728	+	-17.35471461	NA	-30.22462379	-4.30126073	6.860679521	1.991635028	1.186872472	NA	+	+	NA	+	+	NA	3.057144392	4.945534718	NA	NA	-0.649768465	17	-1234.16999	2504.58998	3.239836814	0.001527802
595964	251.6074825	+	-3.640072876	NA	-30.36045	-4.354674765	6.951760478	-0.245382346	4.927168401	+	+	+	NA	+	NA	NA	NA	4.769437811	NA	NA	-1.376705393	16	-1235.303236	2504.599145	3.249001518	0.001520817
126716	263.3746412	+	-15.72717458	NA	-31.78539695	-4.060374777	9.957866866	-9.380011432	0.51264862	NA	+	+	+	NA	+	2.204094374	3.706239089	5.162443232	NA	NA	NA	17	-1234.188307	2504.626613	3.276469506	0.001500073
759552	268.8189109	+	-16.43118263	2.047064754	-30.37488235	-4.338528725	6.665486322	1.529792974	4.098124897	NA	+	+	NA	+	NA	NA	1.986747909	5.494946465	2.503117376	NA	-0.889365017	18	-1233.051967	2504.62792	3.277776615	0.001499093
595708	268.8125925	+	-16.98783727	NA	-29.81261114	-4.274440209	6.961147211	1.796318835	4.893751812	NA	+	+	NA	+	NA	NA	NA	4.716364038	NA	NA	-1.384818756	15	-1236.439976	2504.631776	3.281632729	0.001496206
364540	242.6093384	+	0.474546614	NA	-32.48690231	-3.765166809	9.099750006	-10.18411265	4.872594582	+	+	+	+	NA	NA	NA	2.090755369	5.618840169	NA	-1.020288131	NA	17	-1234.1941	2504.638201	3.288057127	0.001491407
499708	251.5721519	+	-3.624569374	NA	-32.5013356	-3.861376399	8.408571079	-0.401542944	4.936292135	+	+	+	+	+	NA	NA	2.006256169	5.911951836	1.558912539	-0.912089417	NA	19	-1231.915159	2504.645133	3.294989171	0.001486247
218876	267.8630572	+	-15.80364536	NA	-30.1116738	-4.392063033	6.754660491	8.684030485	4.977821448	NA	+	+	NA	+	NA	-5.54665327	NA	5.573348346	2.53448497	NA	NA	16	-1235.33048	2504.653633	3.303489621	0.001479944
259840	269.0282218	+	-15.81371011	1.784255482	-30.40056942	-4.371116346	6.595081045	7.994738645	0.659719038	NA	+	+	NA	+	+	-4.912236882	3.626444978	5.635277031	2.409778592	NA	NA	19	-1231.937902	2504.690619	3.340475862	0.001452826
634876	242.9380629	+	-0.085746434	NA	-32.03009077	-4.157307473	9.899441388	-10.20657104	0.717706156	+	+	+	+	NA	+	NA	3.52426876	5.175225253	NA	NA	-0.330990814	18	-1233.085252	2504.69449	3.344346061	0.001450018
899068	252.6145255	+	-4.011574787	NA	-31.2168743	-3.694403293	6.723889435	-0.238628246	1.001188454	+	+	+	NA	+	+	NA	3.347967527	5.638364754	NA	-1.581248449	-0.517930204	19	-1231.939901	2504.694617	3.344473206	0.001449925
239360	261.3363234	+	-13.89355259	1.579016957	-29.93671095	-4.451513596	6.652184222	-8.485762795	0.714581149	NA	+	+	NA	NA	+	NA	3.562696331	5.682947772	2.473233811	NA	NA	17	-1234.229346	2504.708692	3.358548311	0.001439757
102144	261.5702987	+	-13.94988715	1.521710687	-32.05931471	-4.036692342	9.73901666	-8.500228745	4.210696154	NA	+	+	+	NA	NA	NA	2.422644854	5.137399684	NA	NA	NA	16	-1235.362532	2504.717738	3.367594454	0.00143326
499452	269.2661617	+	-17.36561364	NA	-31.91833908	-3.804640063	8.372582166	1.693433969	4.90844355	NA	+	+	+	+	NA	NA	1.971894795	5.866974406	1.651375446	-0.877179918	NA	18	-1233.098828	2504.721642	3.371498234	0.001430465
759808	252.8177971	+	-3.991693681	2.015871604	-30.95086965	-4.417209544	6.659491018	-0.350957319	4.142544851	+	+	+	NA	+	NA	NA	2.015833321	5.533916788	2.427105649	NA	-0.86750034	19	-1231.964548	2504.743911	3.393767163	0.001414626
261888	269.2453134	+	-16.08102977	1.87362588	-31.81613435	-4.083645651	9.24876168	8.547837274	0.064489456	NA	+	+	+	+	+	-5.294672839	4.020393326	5.504375952	1.63038979	NA	NA	20	-1230.813567	2504.749811	3.399667521	0.001410459
634620	261.6528052	+	-14.73151522	NA	-31.52580391	-4.08422793	9.885991572	-8.447818884	0.615583096	NA	+	+	+	NA	+	NA	3.522703321	5.121344246	NA	NA	-0.348549488	17	-1234.253533	2504.757066	3.406922	0.001405352
898812	270.1363251	+	-17.61130389	NA	-30.64222733	-3.627978086	6.735105551	1.841970514	0.889368677	NA	+	+	NA	+	+	NA	3.343653361	5.569457968	NA	-1.551467303	-0.537836578	18	-1233.118943	2504.761872	3.411728344	0.001401979
384764	269.4819978	+	-16.33998934	NA	-32.39863364	-3.623560229	9.068956992	9.722439091	4.838056633	NA	+	+	+	+	NA	-5.997597243	2.083121886	5.540510044	NA	-1.008891931	NA	18	-1233.128465	2504.780915	3.430771446	0.001388693
890876	251.9602414	+	-3.452979914	NA	-31.5420432	-3.720080204	6.755158868	-0.245548918	4.876301773	+	+	+	NA	+	NA	NA	1.786164538	5.585029738	NA	-1.475709448	-0.655237767	18	-1233.136718	2504.797422	3.44727838	0.001377279
655100	269.4542654	+	-16.6212836	NA	-31.97159209	-4.016519557	9.870225975	9.492709906	0.643885057	NA	+	+	+	+	+	-5.80874508	3.54435538	5.10811819	NA	NA	-0.30706262	19	-1231.992625	2504.800065	3.449921132	0.00137546
204540	268.2662474	+	-17.08115439	NA	-31.00257035	-4.198964556	8.473793136	1.503045008	4.943588119	NA	+	+	+	+	NA	NA	NA	5.461517662	2.065667828	NA	NA	16	-1235.404667	2504.802007	3.451863502	0.001374125
769788	269.2667478	+	-17.61195259	NA	-31.50512887	-4.138923131	9.126484214	1.712387386	0.930187014	NA	+	+	+	+	+	NA	3.340989582	5.448206479	1.531070201	NA	-0.358793736	19	-1231.997858	2504.810531	3.46038727	0.001368281
722684	260.3724297	+	-14.0966295	NA	-29.30162143	-4.45961067	6.83340298	-8.321821431	4.98820397	NA	+	+	NA	NA	NA	NA	NA	5.425341617	2.495324595	NA	-1.295804662	15	-1236.53869	2504.829206	3.479062086	0.001355564
514044	253.1971161	+	-4.084343536	NA	-31.58727982	-3.908954021	6.609263388	5.472835246	4.952726901	+	+	+	NA	+	NA	-4.393089087	1.919499115	6.120324017	1.980214311	-1.241560866	NA	19	-1232.018464	2504.851742	3.50159879	0.001340375
251904	253.9719978	+	-4.197342508	1.798411144	-31.29037624	-4.426708656	6.605462702	4.954278905	4.233665079	+	+	+	NA	+	NA	-3.905541126	2.279387395	5.701187131	2.453165918	NA	NA	19	-1232.018646	2504.852106	3.501962737	0.001340131
239616	244.4508057	+	-0.665741208	1.545034713	-30.43885258	-4.525441693	6.647447466	-10.0659423	0.832361513	+	+	+	NA	NA	+	NA	3.549732831	5.717579525	2.408770881	NA	NA	18	-1233.165041	2504.854068	3.503924105	0.001338817
241408	261.4265425	+	-14.16849345	1.669557552	-31.32718156	-4.168947669	9.230821485	-8.632321404	0.133793366	NA	+	+	+	NA	+	NA	3.94803034	5.553176386	1.714118528	NA	NA	18	-1233.168969	2504.861923	3.511779036	0.00133357
204796	251.2962688	+	-3.90759462	NA	-31.5623421	-4.268052196	8.520919255	-0.50333364	4.972400428	+	+	+	+	+	NA	NA	NA	5.490591355	1.983122776	NA	NA	17	-1234.313237	2504.876474	3.526330444	0.001323902
364284	261.7516488	+	-14.50489354	NA	-31.97591783	-3.697276202	9.100113488	-8.384202097	4.842004333	NA	+	+	+	NA	NA	NA	2.065426762	5.553423761	NA	-0.992870459	NA	16	-1235.443595	2504.879864	3.529720296	0.00132166
770044	251.9555581	+	-4.169129067	NA	-32.07648936	-4.204990984	9.17740111	-0.332912447	1.018819896	+	+	+	+	+	+	NA	3.356055089	5.482525063	1.449752866	NA	-0.337566844	20	-1230.889101	2504.900878	3.550734575	0.001307846
630784	252.3649806	+	-3.444912023	1.907622489	-32.72613483	-4.045109964	9.577717339	-0.147536064	4.076142177	+	+	+	+	+	NA	NA	2.327953761	5.029003014	NA	NA	-0.641229111	19	-1232.046732	2504.908279	3.558135245	0.001303015
522236	253.7774453	+	-4.597828846	NA	-31.23050939	-3.873011113	6.591572891	5.314727405	1.219786817	+	+	+	NA	+	+	-4.266089285	3.378973374	6.11720178	1.836217873	-1.354406811	NA	20	-1230.90182	2504.926317	3.576173061	0.001291316
722940	243.001913	+	-0.486624529	NA	-29.78362289	-4.532400346	6.827317602	-9.952994351	5.016320832	+	+	+	NA	NA	NA	NA	NA	5.458141483	2.434966054	NA	-1.291457487	16	-1235.46984	2504.932353	3.58220945	0.001287425
241664	243.9198752	+	-0.46245986	1.639639307	-31.84988327	-4.23745123	9.275692991	-10.27434462	0.238403087	+	+	+	+	NA	+	NA	3.943047023	5.58552353	1.63608088	NA	NA	19	-1232.06256	2504.939934	3.589790368	0.001282554
507648	269.8425487	+	-17.18359573	1.98483692	-31.79697866	-3.679184965	8.698211922	1.590865415	-0.141109242	NA	+	+	+	+	+	NA	4.179947385	5.830593669	1.53371118	-1.005282254	NA	20	-1230.913183	2504.949043	3.598899651	0.001276726
392960	270.0488212	+	-16.31929833	1.824579663	-32.22256169	-3.517101246	9.356968309	8.891817973	-0.352938189	NA	+	+	+	+	+	-5.447265887	4.322345059	5.530593301	NA	-1.123799616	NA	20	-1230.918252	2504.95918	3.609036845	0.001270271
901116	252.1554572	+	-3.970488693	NA	-32.48765628	-3.677017775	9.249888043	-0.271396016	0.613461952	+	+	+	+	+	+	NA	3.668166086	5.539076314	NA	-1.062947648	-0.286868968	20	-1230.921026	2504.964728	3.614584725	0.001266752
385020	252.9107297	+	-3.675335894	NA	-32.93070836	-3.687914027	9.064876093	6.062379746	4.86862153	+	+	+	+	+	NA	-4.703156149	2.110338727	5.598966512	NA	-1.034566109	NA	19	-1232.07895	2504.972715	3.622571104	0.001261704
890620	269.8052825	+	-17.30351324	NA	-30.95719265	-3.651487329	6.766478868	1.874467076	4.843455786	NA	+	+	NA	+	NA	NA	1.748578197	5.511713251	NA	-1.442712692	-0.67886079	17	-1234.366286	2504.982572	3.632428841	0.001255501
242940	265.221589	+	-17.4325489	NA	-20.37697715	-4.805884174	6.630453881	0.495835231	1.128083307	NA	NA	+	NA	+	+	NA	3.052656464	6.426042144	2.111226608	NA	NA	16	-1235.495086	2504.982846	3.632702882	0.001255328
111868	266.093784	+	-17.49962033	NA	-20.82961907	-4.700655658	6.74786838	0.879704435	0.847120715	NA	NA	+	NA	+	+	NA	3.230687647	5.855614064	NA	NA	NA	15	-1236.618726	2504.989277	3.639133064	0.001251299
234748	264.8505592	+	-17.15163873	NA	-20.57257427	-4.79585482	6.640876619	0.488567018	4.911423898	NA	NA	+	NA	+	NA	NA	1.57925026	6.478494286	2.227500608	NA	NA	15	-1236.619604	2504.991033	3.640889351	0.001250201
464636	268.4239409	+	-17.02027428	NA	-30.3276834	-3.975483535	6.743669083	1.409685739	4.931018779	NA	+	+	NA	+	NA	NA	NA	5.836806919	2.315602047	-0.90817367	NA	16	-1235.505644	2505.003962	3.653818418	0.001242145
598012	251.1375124	+	-3.594322157	NA	-31.5686132	-4.134741107	9.193529044	-0.352255404	4.90426903	+	+	+	+	+	NA	NA	NA	4.837121933	NA	NA	-1.230321614	17	-1234.377356	2505.004713	3.65456934	0.001241678
507904	253.270825	+	-4.307673234	1.965603791	-32.39348018	-3.737500678	8.730862569	-0.364084434	-0.036834955	+	+	+	+	+	+	NA	4.183085548	5.874605307	1.441526404	-1.038073702	NA	21	-1229.78204	2505.011841	3.661697815	0.001237261
767744	269.1174897	+	-16.70289052	1.995980684	-30.08165894	-4.355603113	6.653192391	1.529981832	0.671081557	NA	+	+	NA	+	+	NA	3.357566289	5.481205769	2.396531363	NA	-0.771135035	19	-1232.101932	2505.018679	3.668535749	0.001233038
900860	270.0491625	+	-17.85216005	NA	-31.92199541	-3.612000082	9.252185021	1.855561294	0.506170392	NA	+	+	+	+	+	NA	3.662366671	5.472087099	NA	-1.03532935	-0.307294167	19	-1232.108279	2505.031372	3.681228913	0.001225237
755452	260.8624988	+	-14.13037823	NA	-29.990158	-4.459772898	6.764131228	-8.298680055	4.992979167	NA	+	+	NA	NA	NA	NA	1.455701474	5.601396358	2.404407875	NA	-0.734441955	16	-1235.525238	2505.043151	3.693007053	0.001218043
630528	269.6511837	+	-16.86080453	1.919703816	-32.12294845	-3.96337669	9.558061189	1.898787375	4.036641901	NA	+	+	+	+	NA	NA	2.293416306	4.966971387	NA	NA	-0.667074665	18	-1233.260022	2505.044028	3.693884836	0.001217508
118780	243.7771286	+	-0.175249593	NA	-32.61944809	-4.140336476	9.680100642	-11.33875613	4.909134333	+	+	+	+	NA	NA	2.68351123	2.026767938	5.212350489	NA	NA	NA	17	-1234.401113	2505.052226	3.702082793	0.001212528
761852	251.3635388	+	-3.659869137	NA	-32.18102223	-4.23521289	8.770072536	-0.366623403	4.976846922	+	+	+	+	+	NA	NA	1.731086147	5.514330981	1.686263548	NA	-0.506265844	19	-1232.11993	2505.054675	3.70453179	0.001211044
597756	268.7325989	+	-17.23703666	NA	-31.0180041	-4.057358943	9.181689173	1.7381449	4.871576521	NA	+	+	+	+	NA	NA	NA	4.784196536	NA	NA	-1.23971367	16	-1235.532245	2505.057165	3.707021131	0.001209538
761596	268.8758551	+	-17.26034009	NA	-31.59470361	-4.166935378	8.711362218	1.701944188	4.948273854	NA	+	+	+	+	NA	NA	1.689921335	5.478550089	1.773847701	NA	-0.530879718	18	-1233.267257	2505.058499	3.708355552	0.001208731
253696	268.8931154	+	-15.70424499	1.890759334	-32.00696006	-4.107050258	8.870945297	8.691140908	4.120212647	NA	+	+	+	+	NA	-5.400488141	2.424082691	5.564121382	1.87147995	NA	NA	19	-1232.12226	2505.059335	3.709191144	0.001208226
110268	260.9619999	+	-11.14649952	NA	-32.3970767	-4.055703522	9.935907833	NA	0.603145646	NA	+	+	+	NA	+	NA	3.689923647	5.162042186	NA	NA	NA	15	-1236.659991	2505.071807	3.721663635	0.001200715
755708	243.0762683	+	-0.190083862	NA	-30.48816649	-4.533705017	6.75754824	-9.968823039	5.021375234	+	+	+	NA	NA	NA	NA	1.486917723	5.639117795	2.342203056	NA	-0.717924701	17	-1234.412077	2505.074155	3.724011421	0.001199306
464892	251.695513	+	-4.024252663	NA	-30.87754757	-4.034483744	6.736118331	-0.570948487	4.959425569	+	+	+	NA	+	NA	NA	NA	5.881337121	2.237649689	-0.946073776	NA	17	-1234.413886	2505.077773	3.727629021	0.001197139
743164	267.7186259	+	-15.86730612	NA	-29.72505553	-4.391373845	6.780574028	8.5024288	4.98321883	NA	+	+	NA	+	NA	-5.451980728	NA	5.386335774	2.423016621	NA	-1.27164779	17	-1234.437917	2505.125835	3.775690997	0.001168713
390912	270.2277064	+	-16.15789766	1.704933091	-30.92713871	-3.530954264	6.594405631	8.479176256	0.064917147	NA	+	+	NA	+	+	-5.119531898	4.058520419	5.68533636	NA	-1.702173514	NA	19	-1232.156966	2505.128748	3.778604142	0.001167012
247804	244.5549093	+	-0.832511214	NA	-30.94393739	-4.513938078	6.749072503	-11.15678663	5.019519988	+	+	+	NA	NA	NA	2.707083704	1.773497001	5.737520168	2.359730158	NA	NA	17	-1234.444656	2505.139313	3.789169016	0.001160864
219132	252.903154	+	-4.353198381	NA	-30.61085433	-4.459962603	6.755560583	5.393841492	5.005586674	+	+	+	NA	+	NA	-4.379707443	NA	5.599052289	2.472159262	NA	NA	17	-1234.448339	2505.146679	3.796535138	0.001156596
372736	243.9551381	+	-0.176082863	1.5857063	-32.2713531	-3.674471358	9.385344891	-10.35771719	-0.174208853	+	+	+	+	NA	+	NA	4.244659444	5.613360561	NA	-1.124754177	NA	19	-1232.170007	2505.154829	3.80468505	0.001151892
655356	253.2701867	+	-4.25170687	NA	-32.48999095	-4.085621126	9.879096732	5.927314274	0.739620408	+	+	+	+	+	+	-4.548562604	3.549281127	5.155631324	NA	NA	-0.291469864	20	-1231.017144	2505.156964	3.806820916	0.001150663
1021948	251.8176652	+	-3.80728009	NA	-31.33750823	-3.930898224	6.669313181	-0.462833438	4.958384966	+	+	+	NA	+	NA	NA	1.683646823	5.974912735	1.963990114	-1.179552556	-0.621977888	19	-1232.181518	2505.177851	3.827707353	0.001138709
1021692	269.0483222	+	-17.20039098	NA	-30.76643913	-3.873811886	6.678142172	1.575911913	4.930206063	NA	+	+	NA	+	NA	NA	1.642914092	5.921498979	2.045213245	-1.135725931	-0.643366025	18	-1233.329761	2505.183508	3.833364506	0.001135492
260096	254.4900262	+	-4.676992185	1.769736867	-30.9275605	-4.440207454	6.596639896	4.81095157	0.760577643	+	+	+	NA	+	+	-3.783498673	3.624750142	5.66366856	2.343854391	NA	NA	20	-1231.044737	2505.212151	3.86200778	0.001119346
626684	242.3633365	+	0.477261322	NA	-32.20942789	-4.169611966	9.583362134	-10.14499975	4.911793291	+	+	+	+	NA	NA	NA	1.815796565	5.148651526	NA	NA	-0.507036756	17	-1234.482094	2505.214188	3.864044075	0.001118207
233472	243.4195922	+	0.038006013	1.655718484	-32.05136086	-4.264273475	8.902349963	-10.20863132	4.257978959	+	+	+	+	NA	NA	NA	2.362258699	5.646323367	1.874331561	NA	NA	18	-1233.346744	2505.217474	3.867329969	0.001116372
262144	254.2127962	+	-4.572215181	1.862312301	-32.35986968	-4.148432748	9.289617582	5.258514165	0.155002466	+	+	+	+	+	+	-4.131290113	4.024962807	5.53091805	1.553511584	NA	NA	21	-1229.885969	2505.219699	3.869555906	0.00111513
768000	253.3594123	+	-4.45363602	1.964465532	-30.64849356	-4.431225235	6.646926339	-0.322060002	0.790731719	+	+	+	NA	+	+	NA	3.35514151	5.518615986	2.325109733	NA	-0.75241352	20	-1231.056203	2505.235083	3.884939089	0.001106586
372480	262.1244225	+	-14.39493974	1.603869467	-31.75765218	-3.606355078	9.389691999	-8.653300288	-0.291223799	NA	+	+	+	NA	+	NA	4.255148569	5.550178009	NA	-1.099921729	NA	18	-1233.357117	2505.238219	3.888075912	0.001104851
233216	261.1357892	+	-13.83285127	1.684882765	-31.51599957	-4.193100119	8.8499722	-8.546814221	4.217359697	NA	+	+	+	NA	NA	NA	2.340854017	5.612867916	1.958651646	NA	NA	17	-1234.495024	2505.240049	3.889905257	0.001103841
1029884	269.4130795	+	-17.49779157	NA	-30.48242468	-3.836129508	6.654714727	1.566016121	1.195535567	NA	+	+	NA	+	+	NA	3.154332303	5.947318729	1.902698	-1.259634024	-0.512896009	19	-1232.217858	2505.250531	3.900387643	0.001098071
103676	265.752138	+	-17.20637881	NA	-21.06286858	-4.683815236	6.765702669	0.89434827	4.832395391	NA	NA	+	NA	+	NA	NA	1.682569482	5.877721626	NA	NA	NA	14	-1237.862576	2505.252425	3.902281098	0.001097032
775932	268.3664431	+	-15.95821255	NA	-30.42712604	-4.391386862	6.71154593	8.716346006	4.987767117	NA	+	+	NA	+	NA	-5.447946924	1.489955733	5.566585965	2.330798478	NA	-0.697147778	18	-1233.374834	2505.273652	3.923508784	0.00108545
393216	254.4273468	+	-4.368724064	1.825714751	-32.76606376	-3.581743396	9.349376016	5.451052541	-0.249641643	+	+	+	+	+	+	-4.230545979	4.321891752	5.587452973	NA	-1.148033281	NA	21	-1229.913301	2505.274363	3.924219852	0.001085064
333820	251.8499735	+	-3.632499166	NA	-31.07890626	-3.799447168	6.839782095	-0.32915153	4.865231858	+	+	+	NA	+	NA	NA	NA	5.426192413	NA	-1.270011936	NA	16	-1235.641436	2505.275545	3.925401653	0.001084423
370688	244.5377355	+	-0.249112506	1.458610953	-30.98635211	-3.693426002	6.648145711	-10.17946295	0.24721117	+	+	+	NA	NA	+	NA	3.979745127	5.770995811	NA	-1.699077444	NA	18	-1233.385471	2505.294927	3.944783891	0.001073964
247548	262.6356638	+	-15.08157143	NA	-30.39166824	-4.44240475	6.750363067	-9.186504099	4.989875111	NA	+	+	NA	NA	NA	2.156849212	1.744183187	5.707953253	2.430860991	NA	NA	16	-1235.658292	2505.309259	3.959114988	0.001066296
503548	261.6421357	+	-14.77440742	NA	-31.30046084	-3.836979875	8.739995698	-8.495739784	0.748593813	NA	+	+	+	NA	+	NA	3.589377207	5.889836618	1.466734501	-0.931835889	NA	18	-1233.395049	2505.314082	3.963938742	0.001063728
503804	243.3345149	+	-0.43457863	NA	-31.81561732	-3.89212727	8.768386843	-10.21922115	0.835778329	+	+	+	+	NA	+	NA	3.595343265	5.932875395	1.38929496	-0.962128044	NA	19	-1232.249946	2505.314708	3.964564166	0.001063395
513792	269.1318073	+	-15.66910395	1.908221189	-31.09685984	-3.782363493	6.517127299	8.256651699	4.092801128	NA	+	+	NA	+	NA	-5.167893684	2.420212601	6.08730013	2.202427275	-1.279385292	NA	19	-1232.261788	2505.338391	3.988247031	0.001050877
1030140	252.4458281	+	-4.31034164	NA	-31.04442178	-3.891912577	6.645846865	-0.441120626	1.290875	+	+	+	NA	+	+	NA	3.166569912	5.998021843	1.826448629	-1.299996695	-0.494587686	20	-1231.110033	2505.342743	3.992599513	0.001048593
763644	261.1305514	+	-14.3761153	NA	-29.69122541	-4.475936553	6.749562759	-8.351098937	1.503757861	NA	+	+	NA	NA	+	NA	2.854692996	5.586155911	2.30007736	NA	-0.619253236	17	-1234.550765	2505.351529	4.001385692	0.001043996
521984	269.4717398	+	-16.00379097	1.88808753	-30.75203522	-3.748455413	6.500406286	8.050499975	0.319532955	NA	+	+	NA	+	+	-5.024931713	3.894601768	6.085835622	2.05269411	-1.394327657	NA	20	-1231.117776	2505.358228	4.00808456	0.001040505
128768	269.8314338	+	-15.95057644	1.53251896	-30.51965939	-4.273471135	6.735488253	8.503024066	0.440656486	NA	+	+	NA	+	+	-4.997335538	3.754243128	5.024995727	NA	NA	NA	18	-1233.417475	2505.358936	4.008792384	0.001040137
646908	269.1199379	+	-16.24663943	NA	-32.13980259	-4.025121448	9.550478649	9.672383046	4.877468902	NA	+	+	+	+	NA	-5.925178929	1.81853829	5.079380568	NA	NA	-0.484471735	18	-1233.418345	2505.360676	4.010532303	0.001039233
499712	252.6749316	+	-3.760138868	1.981522815	-32.60522698	-3.787667662	8.38078394	-0.379646079	4.07165471	+	+	+	+	+	NA	NA	2.563655014	5.915072912	1.690551513	-0.978344799	NA	20	-1231.122536	2505.367749	4.017604983	0.001035564
255996	245.1395234	+	-1.338896571	NA	-30.57781845	-4.527191994	6.73828819	-11.23380276	1.457058883	+	+	+	NA	NA	+	2.804952956	3.156418681	5.699614926	2.248646988	NA	NA	18	-1233.424793	2505.37357	4.02342688	0.001032554
120576	269.5649765	+	-15.6341766	1.549931496	-30.90409186	-4.250752792	6.751500269	8.741673963	4.221146704	NA	+	+	NA	+	NA	-5.155490004	2.290589184	5.033156408	NA	NA	NA	17	-1234.563513	2505.377026	4.026882587	0.001030771
370432	262.3732061	+	-14.21139243	1.477497762	-30.46143209	-3.623717195	6.656609959	-8.508047317	0.125967468	NA	+	+	NA	NA	+	NA	3.99136363	5.705973599	NA	-1.673064058	NA	17	-1234.567621	2505.385241	4.035097498	0.001026546
112124	250.9988541	+	-5.9264917	NA	-20.88544938	-4.793978405	6.730321028	-0.93983514	0.951251056	+	NA	+	NA	+	+	NA	3.216469496	5.941215466	NA	NA	NA	16	-1235.699426	2505.391527	4.041382952	0.001023325
626428	261.3664347	+	-14.39380929	NA	-31.69277965	-4.093291833	9.563964948	-8.359125915	4.880814306	NA	+	+	+	NA	NA	NA	1.783991485	5.091268192	NA	NA	-0.52834066	16	-1235.699625	2505.391925	4.041780964	0.001023121
333564	269.2404435	+	-17.12457177	NA	-30.51024284	-3.728995635	6.849769636	1.737768428	4.832004695	NA	+	+	NA	+	NA	NA	NA	5.361771589	NA	-1.241857859	NA	15	-1236.821158	2505.394141	4.043997328	0.001021988
499456	269.4696887	+	-16.81138979	1.999014574	-31.99264906	-3.727603464	8.341461332	1.60153936	4.035205743	NA	+	+	+	+	NA	NA	2.532146664	5.869152075	1.790040824	-0.943094449	NA	19	-1232.298819	2505.412453	4.062309655	0.001012674
391168	254.8229864	+	-4.36845478	1.707022289	-31.48879093	-3.597202906	6.592229208	5.089569198	0.170551975	+	+	+	NA	+	+	-3.920760985	4.058356451	5.74353215	NA	-1.725647665	NA	20	-1231.148524	2505.419725	4.069581451	0.001008998
118524	263.0494896	+	-15.33771445	NA	-32.0616841	-4.065128759	9.669939546	-9.24054028	4.876641558	NA	+	+	+	NA	NA	2.103365462	1.999963938	5.162411554	NA	NA	NA	16	-1235.717736	2505.428146	4.07800257	0.001004759
382720	269.9227065	+	-15.81149884	1.712587863	-31.30967977	-3.55016889	6.619599179	8.733127712	4.084739836	NA	+	+	NA	+	NA	-5.279855999	2.492782329	5.655469149	NA	-1.603140194	NA	18	-1233.452437	2505.42886	4.0787165	0.0010044
501504	261.7668481	+	-14.09670073	1.680524313	-30.27974477	-3.846556276	6.559464994	-8.585714668	0.383648163	NA	+	+	NA	NA	+	NA	3.824534899	6.120372148	2.125917394	-1.355035348	NA	18	-1233.455302	2505.434589	4.084445008	0.001001527
253952	253.6685251	+	-4.046754424	1.880804967	-32.56648295	-4.174377578	8.918756998	5.357196259	4.152621407	+	+	+	+	+	NA	-4.219895423	2.452984288	5.591569913	1.788342661	NA	NA	20	-1231.156748	2505.436173	4.086029197	0.001000734
628736	252.8395042	+	-3.529780905	1.782076678	-31.10028851	-4.32070006	6.804493714	-0.044391147	4.157986381	+	+	+	NA	+	NA	NA	2.03952246	4.91544835	NA	NA	-0.91244322	18	-1233.45903	2505.442045	4.091901903	0.0009978
255740	262.9666162	+	-15.38793412	NA	-30.03102669	-4.458435142	6.740117916	-9.29229003	1.358518346	NA	+	+	NA	NA	+	2.264402198	3.154709902	5.670978995	2.315716837	NA	NA	17	-1234.597828	2505.445656	4.095512614	0.000996
988924	268.2687946	+	-17.06328546	NA	-29.93481851	-3.982077562	6.769720489	1.35190568	4.937311099	NA	+	+	NA	+	NA	NA	NA	5.644792515	2.207156919	-0.892615368	-1.279241994	17	-1234.600265	2505.450529	4.100385589	0.000993577
728828	268.1127804	+	-17.09795308	NA	-30.51948168	-4.222216496	8.279451577	1.443964711	4.953104129	NA	+	+	+	+	NA	NA	NA	5.295808541	2.021295621	NA	-1.209883688	17	-1234.600332	2505.450664	4.100520416	0.00099351
524028	269.3008697	+	-16.61863858	NA	-31.74991931	-3.754424459	8.747370452	9.160033096	0.765730867	NA	+	+	+	+	+	-5.757084741	3.604816782	5.854905818	1.372173129	-0.953584759	NA	20	-1231.168076	2505.458828	4.108684862	0.000989462
235004	250.1421541	+	-5.855267711	NA	-20.63716736	-4.885237942	6.626804111	-1.275494009	4.93640475	+	NA	+	NA	+	NA	NA	1.597941532	6.54292549	2.153713469	NA	NA	16	-1235.734354	2505.461382	4.111238083	0.0009882
374012	266.2471169	+	-17.74147931	NA	-20.74640096	-4.096284104	6.632135372	0.678702753	0.583555588	NA	NA	+	NA	+	+	NA	3.441848615	6.450940034	NA	-1.433307938	NA	16	-1235.73566	2505.463993	4.113849507	0.00098691
493568	244.0826957	+	-0.178252584	1.669503111	-31.15347414	-3.942403611	6.572101387	-10.14700561	4.232815703	+	+	+	NA	NA	NA	NA	2.358791087	6.170611921	2.198795475	-1.277520446	NA	18	-1233.471644	2505.467274	4.117130311	0.000985293
113916	265.5015249	+	-17.79987947	NA	-20.54460385	-4.553008347	8.870806728	0.653741024	0.447347687	NA	NA	+	+	+	+	NA	3.462590532	6.030915723	NA	NA	NA	16	-1235.740527	2505.473728	4.123584851	0.000982118
763900	243.6041043	+	-0.639676883	NA	-30.18366605	-4.547050324	6.742713303	-9.996667289	1.601441017	+	+	+	NA	NA	+	NA	2.857142934	5.622347485	2.241649322	NA	-0.605559155	18	-1233.476667	2505.477319	4.12717568	0.000980356
769792	269.404033	+	-17.03484612	2.027958778	-31.48282522	-4.092436075	9.084214242	1.607165355	0.096671176	NA	+	+	+	+	+	NA	3.816154885	5.400298507	1.687401669	NA	-0.532405996	20	-1231.179769	2505.482215	4.132071253	0.00097796
69628	242.4640014	+	0.192792416	NA	-31.6230255	-4.181443522	9.458375916	-10.04900705	4.894761033	+	+	+	+	NA	NA	NA	NA	5.044457587	NA	NA	NA	15	-1236.869231	2505.490287	4.140143247	0.000974021
493312	261.4669937	+	-13.80091382	1.699607412	-30.62746998	-3.881032345	6.577892412	-8.517098159	4.192071288	NA	+	+	NA	NA	NA	NA	2.336709696	6.120736313	2.27822537	-1.238236601	NA	17	-1234.620501	2505.491002	4.140858666	0.000973672
201980	264.5020017	+	-17.02384032	NA	-20.69499695	-4.767806929	6.709074983	0.364970744	4.909093304	NA	NA	+	NA	+	NA	NA	NA	6.320233379	2.389079518	NA	NA	14	-1237.99057	2505.508413	4.158269315	0.000965233
501760	244.6436853	+	-0.679402377	1.649464624	-30.79845745	-3.906191622	6.55344322	-10.19073782	0.494302199	+	+	+	NA	NA	+	NA	3.818133673	6.167860326	2.05152902	-1.39093205	NA	19	-1232.349269	2505.513353	4.163209277	0.000962852
858108	251.6679282	+	-3.69249382	NA	-30.64338082	-3.817565925	6.861768402	-0.404775249	4.876273292	+	+	+	NA	+	NA	NA	NA	5.246036784	NA	-1.236729473	-1.353378098	17	-1234.634094	2505.518189	4.168045229	0.000960526
100352	243.7088489	+	0.39567079	1.30041774	-30.96637385	-4.41408094	6.806663326	-9.981977475	4.366715128	+	+	+	NA	NA	NA	NA	2.226223249	5.120984243	NA	NA	NA	16	-1235.76453	2505.521734	4.171589999	0.000958825
108544	244.2691272	+	-0.136560359	1.283452974	-30.57107434	-4.433175017	6.788626587	-10.01836305	0.622156293	+	+	+	NA	NA	+	NA	3.674429702	5.111142598	NA	NA	NA	17	-1234.641112	2505.532224	4.182079997	0.00095381
628480	269.6296821	+	-16.56913751	1.796687903	-30.5042076	-4.235353059	6.814145905	1.940115896	4.116503076	NA	+	+	NA	+	NA	NA	2.007761867	4.853674446	NA	NA	-0.935869204	17	-1234.641386	2505.532772	4.182628787	0.000953548
103932	250.3382248	+	-5.388950751	NA	-21.11991948	-4.781360828	6.748217764	-0.964272358	4.861462193	+	NA	+	NA	+	NA	NA	1.698423934	5.96664715	NA	NA	NA	15	-1236.895157	2505.54214	4.191996135	0.000949092
892924	251.5045533	+	-3.368860902	NA	-32.67647593	-3.706989832	8.955577241	-0.274519502	4.874001526	+	+	+	+	+	NA	NA	1.929843466	5.493669211	NA	-1.015659655	-0.466069178	19	-1232.364427	2505.543668	4.193524745	0.000948367
243196	250.7799451	+	-6.341690212	NA	-20.43988286	-4.891827912	6.61616528	-1.236138153	1.217689068	+	NA	+	NA	+	+	NA	3.045287257	6.488849881	2.042048022	NA	NA	17	-1234.649172	2505.548344	4.198200912	0.000946152
989180	251.5315658	+	-4.061987622	NA	-30.47739216	-4.040250177	6.7617757	-0.630559668	4.965276298	+	+	+	NA	+	NA	NA	NA	5.689814632	2.130672081	-0.930183448	-1.273860784	18	-1233.515952	2505.555889	4.20574558	0.00094259
89852	268.5452751	+	-16.06424976	NA	-31.54699773	-4.03592969	9.421330658	9.583508792	4.860598298	NA	+	+	+	+	NA	-5.989755095	NA	4.97253659	NA	NA	NA	16	-1235.782514	2505.557703	4.207559201	0.000941735
108288	261.9473621	+	-13.97457461	1.304474925	-30.0588299	-4.353737389	6.796232022	-8.363322173	0.496781818	NA	+	+	NA	NA	+	NA	3.690117919	5.057492249	NA	NA	NA	16	-1235.784618	2505.56191	4.211766237	0.000939757
729084	251.1852246	+	-3.958005542	NA	-31.07443507	-4.290280302	8.327241298	-0.557849949	4.981472203	+	+	+	+	+	NA	NA	NA	5.325793968	1.939939872	NA	-1.202003606	18	-1233.519159	2505.562304	4.212160423	0.000939571
362496	243.9292514	+	0.3203424	1.46587584	-31.38059936	-3.715815503	6.675399085	-10.13174699	4.230096031	+	+	+	NA	NA	NA	NA	2.429995863	5.743390105	NA	-1.601367615	NA	17	-1234.656194	2505.562389	4.21224501	0.000939532
899072	253.651552	+	-4.129620602	1.883972822	-31.2256375	-3.615759794	6.646011909	-0.216216065	0.205489888	+	+	+	NA	+	+	NA	3.807215664	5.590253721	NA	-1.664350828	-0.681194145	20	-1231.232639	2505.587954	4.237810681	0.000927598
210684	268.2283997	+	-16.85478401	NA	-30.256133	-4.377793083	6.790440007	1.508965484	5.553943007	NA	+	+	NA	+	+	NA	NA	5.568261579	2.536736771	NA	NA	16	-1235.800505	2505.593684	4.243540708	0.000924944
857852	269.0345352	+	-17.16513038	NA	-30.08299953	-3.748384929	6.872267431	1.659907844	4.843696468	NA	+	+	NA	+	NA	NA	NA	5.181223614	NA	-1.208709167	-1.362079838	16	-1235.800952	2505.594577	4.244433583	0.000924532
67580	243.0680357	+	0.12013367	NA	-30.30599769	-4.430496838	6.945449803	-9.851014566	4.919218538	+	+	+	NA	NA	NA	NA	NA	4.989860174	NA	NA	NA	14	-1238.035308	2505.597888	4.247744779	0.000923002
382976	254.2247469	+	-3.797295791	1.717703083	-31.88336215	-3.618916091	6.617506978	5.272140365	4.11506686	+	+	+	NA	+	NA	-4.053811685	2.523554556	5.717416574	NA	-1.629592995	NA	19	-1232.395264	2505.605343	4.255199307	0.000919568
647164	252.6671914	+	-3.671642805	NA	-32.67376358	-4.097332257	9.564689529	6.044495597	4.908318156	+	+	+	+	+	NA	-4.641673881	1.851374964	5.1301542	NA	NA	-0.465322219	19	-1232.39795	2505.610716	4.260572013	0.000917101
120832	254.006152	+	-3.728293224	1.552519332	-31.46102956	-4.329291426	6.750354821	5.312980941	4.25320505	+	+	+	NA	+	NA	-3.939088675	2.317980082	5.083481931	NA	NA	NA	18	-1233.54355	2505.611086	4.260942164	0.000916932
69372	260.9707396	+	-14.28764333	NA	-31.12007702	-4.104282777	9.446628428	-8.310647328	4.86339875	NA	+	+	+	NA	NA	NA	NA	4.993231691	NA	NA	NA	14	-1238.043588	2505.614448	4.264304564	0.000915391
202496	268.1785557	+	-16.7491346	0.428753093	-30.0822931	-4.371746115	6.78264788	1.443356485	4.790059066	NA	+	+	NA	+	NA	NA	NA	5.537340236	2.588649371	NA	NA	16	-1235.811116	2505.614906	4.264762289	0.000915182
770048	253.0312902	+	-4.315620076	2.000623097	-32.08150327	-4.161648153	9.138657022	-0.319155645	0.199984482	+	+	+	+	+	+	NA	3.825912521	5.435827167	1.599007895	NA	-0.508082082	21	-1230.086564	2505.620889	4.270745375	0.000912448
126976	245.2769302	+	-0.902782317	1.59921174	-32.42694491	-4.087294292	10.02141475	-11.65414291	-0.098171946	+	+	+	+	NA	+	3.016359175	4.162285723	5.164722408	NA	NA	NA	19	-1232.40335	2505.621516	4.271372013	0.000912162
624636	242.9800023	+	0.343624562	NA	-30.61484117	-4.437989598	6.886924594	-9.937639276	4.937887381	+	+	+	NA	NA	NA	NA	1.564556968	5.032606638	NA	NA	-0.782041368	16	-1235.817162	2505.626997	4.276853503	0.000909666
890880	253.0233716	+	-3.578121493	1.922469153	-31.54748378	-3.640199574	6.675932119	-0.222783817	4.033158641	+	+	+	NA	+	NA	NA	2.267237514	5.53687943	NA	-1.561137649	-0.820698608	19	-1232.406733	2505.628281	4.278136949	0.000909082
898816	270.3291168	+	-17.08249055	1.897506681	-30.62174815	-3.545486088	6.656846883	1.758042772	0.082428486	NA	+	+	NA	+	+	NA	3.805997308	5.518453639	NA	-1.634471671	-0.702931212	19	-1232.407338	2505.629491	4.279347056	0.000908532
258044	244.5352002	+	-1.115461575	NA	-31.91802625	-4.254230626	9.260118274	-11.38578922	0.928391954	+	+	+	+	NA	+	2.71010469	3.507123166	5.575900403	1.501398876	NA	NA	19	-1232.409849	2505.634513	4.28436901	0.000906254
743420	252.7125069	+	-4.38349768	NA	-30.2172441	-4.458443938	6.781229414	5.201036424	5.010601959	+	+	+	NA	+	NA	-4.28135437	NA	5.412255804	2.361677337	NA	-1.269422117	18	-1233.558774	2505.641532	4.291388863	0.000903079
761600	269.0196123	+	-16.67233492	2.079007131	-31.56803774	-4.119214042	8.67286486	1.593726843	4.04448914	NA	+	+	+	+	NA	NA	2.197049747	5.429532035	1.93099449	NA	-0.706828799	19	-1232.415261	2505.645337	4.295193925	0.000901362
784124	268.6770271	+	-16.2430834	NA	-30.13117638	-4.407145444	6.698435023	8.532276947	1.529263851	NA	+	+	NA	+	+	-5.308311358	2.876827684	5.550505311	2.228026586	NA	-0.583662263	19	-1232.416841	2505.648496	4.298352301	0.00089994
636672	269.9117102	+	-16.8531572	1.752965057	-30.18555375	-4.258376116	6.794300595	1.921744815	0.456976116	NA	+	+	NA	+	+	NA	3.470317137	4.86828154	NA	NA	-0.807428736	18	-1233.566069	2505.656124	4.305980537	0.000896514
726784	267.9939353	+	-16.61563833	1.033006545	-29.58184287	-4.359082902	6.790322308	1.327087707	4.533220788	NA	+	+	NA	+	NA	NA	NA	5.30682128	2.527631631	NA	-1.473055884	17	-1234.704133	2505.658266	4.308122432	0.000895554
230652	257.9852228	+	-14.55152928	NA	-20.58077536	-4.858660635	6.658952916	-8.363039515	4.920830987	NA	NA	+	NA	NA	NA	NA	1.558214805	6.512549787	2.307687713	NA	NA	14	-1238.071218	2505.669708	4.319564585	0.000890445
238844	258.3035762	+	-14.81178436	NA	-20.38544139	-4.868304197	6.648264647	-8.424206017	1.156932574	NA	NA	+	NA	NA	+	NA	3.023985742	6.459870793	2.191262223	NA	NA	15	-1236.959037	2505.669899	4.319755279	0.00089036
100096	261.7111895	+	-13.69572357	1.319615023	-30.44820442	-4.330786265	6.813967824	-8.296249156	4.325522789	NA	+	+	NA	NA	NA	NA	2.20817986	5.064680522	NA	NA	NA	15	-1236.959789	2505.671404	4.321260144	0.000889691
87804	268.687791	+	-15.85588984	NA	-30.23066956	-4.281166184	6.896918738	9.138115248	4.884450989	NA	+	+	NA	+	NA	-5.58786297	NA	4.914154862	NA	NA	NA	15	-1236.96002	2505.671865	4.321721914	0.000889485
636928	253.4153297	+	-4.042748566	1.736680039	-30.77143513	-4.339991572	6.784568209	-0.027290945	0.585182236	+	+	+	NA	+	+	NA	3.465799195	4.926868047	NA	NA	-0.787635904	19	-1232.434598	2505.68401	4.333866644	0.0008841
761856	252.4742895	+	-3.816806617	2.052001556	-32.18365774	-4.190834906	8.735535992	-0.352193729	4.085720761	+	+	+	+	+	NA	NA	2.233945865	5.466585222	1.835842008	NA	-0.678995019	20	-1231.282972	2505.68862	4.338476819	0.000882065
726268	264.4513174	+	-17.06850423	NA	-20.56102746	-4.755842807	6.738325248	0.335144781	4.916995698	NA	NA	+	NA	+	NA	NA	NA	6.096353329	2.273123382	NA	-1.374440301	15	-1236.968692	2505.689209	4.33906531	0.000881805
387068	245.2875804	+	-0.966105065	NA	-31.10001541	-3.736475668	6.733524114	-11.36788399	0.870829346	+	+	+	NA	NA	+	2.8520552	3.584958816	5.757858807	NA	-1.613827444	NA	18	-1233.5847	2505.693385	4.343241405	0.000879966
210940	251.5586926	+	-3.898717343	NA	-30.81131097	-4.452810084	6.783678491	-0.457392092	5.660136557	+	+	+	NA	+	+	NA	NA	5.603098569	2.468089077	NA	NA	17	-1234.723291	2505.696582	4.346438079	0.000878561
495612	242.8051388	+	0.078502471	NA	-32.02095987	-3.942903875	8.419703469	-10.14892474	4.941411687	+	+	+	+	NA	NA	NA	1.975217304	5.973659836	1.638353531	-0.902314633	NA	18	-1233.586593	2505.697172	4.347028379	0.000878301
1021696	269.210086	+	-16.60311811	2.12531639	-30.72768294	-3.799157233	6.583014795	1.45912087	4.003623245	NA	+	+	NA	+	NA	NA	2.165016357	5.896918537	2.202803942	-1.20576223	-0.824154716	19	-1232.441672	2505.698159	4.348015082	0.000877868
67324	261.1380416	+	-14.0257697	NA	-29.80387577	-4.35039974	6.953542084	-8.155734946	4.887088742	NA	+	+	NA	NA	NA	NA	NA	4.93822009	NA	NA	NA	13	-1239.190491	2505.699822	4.349678123	0.000877139
124924	245.1656743	+	-0.891162213	NA	-30.71120354	-4.435303801	6.860740682	-11.27032576	1.153896167	+	+	+	NA	NA	+	2.954562984	3.341539459	5.125589711	NA	NA	NA	17	-1234.725621	2505.701241	4.351097888	0.000876516
129024	254.5564372	+	-4.261935708	1.532553147	-31.0661643	-4.348355888	6.734069476	5.143560887	0.549645332	+	+	+	NA	+	+	-3.80768301	3.750389533	5.072865822	NA	NA	NA	19	-1232.444356	2505.703527	4.353383295	0.000875515
514048	254.1530569	+	-4.189645388	1.898320607	-31.6545282	-3.839916963	6.517762183	4.969906244	4.124894093	+	+	+	NA	+	NA	-4.002797236	2.450587639	6.129692448	2.121641876	-1.315944231	NA	20	-1231.290905	2505.704487	4.354343914	0.000875095
591868	242.897668	+	0.053051199	NA	-29.87682063	-4.432695482	6.966103016	-9.919281906	4.929094947	+	+	+	NA	NA	NA	NA	NA	4.816671753	NA	NA	-1.389440983	15	-1236.978334	2505.708493	4.358349852	0.000873344
776188	252.9458379	+	-4.150786981	NA	-30.94167354	-4.459848016	6.711683214	5.323424791	5.01563137	+	+	+	NA	+	NA	-4.243045719	1.522806178	5.597624711	2.266770731	NA	-0.682062512	19	-1232.448286	2505.711387	4.361243141	0.000872081
116732	244.5439107	+	-0.327915082	NA	-31.10824493	-4.416358421	6.878723233	-11.19004572	4.935189248	+	+	+	NA	NA	NA	2.858098288	1.877162063	5.1357552	NA	NA	NA	16	-1235.869304	2505.731283	4.381139312	0.000863449
234752	265.0624483	+	-16.58460471	1.960357883	-20.69980655	-4.751408919	6.555678259	0.413725733	4.060614941	NA	NA	+	NA	+	NA	NA	2.120420039	6.454852723	2.396579479	NA	NA	16	-1235.869985	2505.732644	4.382500819	0.000862861
892668	269.7029406	+	-17.4870625	NA	-32.09526441	-3.639496321	8.952989092	1.889250463	4.841766134	NA	+	+	+	+	NA	NA	1.891833797	5.422174205	NA	-0.985852403	-0.490600264	18	-1233.604598	2505.733181	4.383037514	0.000862629
1021952	252.9677848	+	-3.970864772	2.098031263	-31.32828202	-3.859856345	6.575219662	-0.45429458	4.044663574	+	+	+	NA	+	NA	NA	2.201255374	5.951955952	2.114431255	-1.250149509	-0.799766634	20	-1231.308492	2505.73966	4.389516089	0.00085984
384768	269.7388195	+	-15.92828229	1.819429107	-32.50138132	-3.539286378	9.093695278	9.123934088	4.037540584	NA	+	+	+	+	NA	-5.586605772	2.601721633	5.514363535	NA	-1.07760434	NA	19	-1232.462895	2505.740605	4.390461926	0.000859433
202752	251.8464514	+	-4.069260952	0.395444765	-30.62430278	-4.447707765	6.777596301	-0.482448524	4.834714218	+	+	+	NA	+	NA	NA	NA	5.569889996	2.516258419	NA	NA	17	-1234.755272	2505.760543	4.410399551	0.000850908
257788	262.9643357	+	-15.62792822	NA	-31.35739744	-4.190471954	9.21839635	-9.376545552	0.840471627	NA	+	+	+	NA	+	2.153471473	3.499480156	5.549364075	1.580144792	NA	NA	18	-1233.618491	2505.760966	4.41082291	0.000850728
655104	269.6568496	+	-16.19820714	1.834084765	-31.99140764	-3.962326277	9.899108617	8.860618213	-0.140196659	NA	+	+	+	+	+	-5.378267164	3.993909987	5.029978814	NA	NA	-0.461115714	20	-1231.319606	2505.761888	4.411744586	0.000850336
624380	261.4424327	+	-14.11275041	NA	-30.10533406	-4.358090031	6.895917744	-8.204989404	4.906087116	NA	+	+	NA	NA	NA	NA	1.534827315	4.975625579	NA	NA	-0.80077438	15	-1237.005856	2505.763536	4.413392324	0.000849636
901120	253.2165872	+	-4.091733702	1.948830069	-32.53389619	-3.595335566	9.240659175	-0.248767516	-0.221874553	+	+	+	+	+	+	NA	4.153121716	5.485624569	NA	-1.13443442	-0.448907126	21	-1230.157907	2505.763575	4.413431273	0.000849619
389116	244.6114858	+	-0.863050325	NA	-32.30838814	-3.724913107	9.345059342	-11.47909163	0.52510762	+	+	+	+	NA	+	2.737482659	3.801020969	5.61102123	NA	-1.061211258	NA	19	-1232.478282	2505.771379	4.421235756	0.00084631
591612	260.947151	+	-14.07617834	NA	-29.38129092	-4.353866807	6.974620543	-8.225419618	4.89754094	NA	+	+	NA	NA	NA	NA	NA	4.764772397	NA	NA	-1.396524422	14	-1238.122885	2505.773043	4.422899812	0.000845606
362240	262.098188	+	-13.90295731	1.482472865	-30.84828487	-3.643482972	6.683758666	-8.428581782	4.190832553	NA	+	+	NA	NA	NA	NA	2.408409532	5.674369238	NA	-1.572225347	NA	16	-1235.891824	2505.776322	4.426178497	0.000844221
200444	260.5238732	+	-14.22008587	NA	-30.5826471	-4.277699732	8.488260038	-8.345205549	4.949479688	NA	+	+	+	NA	NA	NA	NA	5.528610491	2.132975782	NA	NA	15	-1237.013462	2505.778749	4.428605468	0.000843198
242944	265.4274668	+	-16.8739274	1.926731969	-20.5017624	-4.762051141	6.546137554	0.422222162	0.318302927	NA	NA	+	NA	+	+	NA	3.574389033	6.403216052	2.278479594	NA	NA	17	-1234.764984	2505.779967	4.429823882	0.000842684
644860	269.1441586	+	-16.0156018	NA	-30.54452469	-4.290097872	6.839858819	9.129824223	4.903072109	NA	+	+	NA	+	NA	-5.478730833	1.566749832	4.959320682	NA	NA	-0.760958536	17	-1234.768329	2505.786659	4.436514952	0.00083987
632828	243.5447064	+	-0.157830532	NA	-30.28619286	-4.456479417	6.865226235	-9.968741587	1.31138393	+	+	+	NA	NA	+	NA	3.015605743	5.04241684	NA	NA	-0.659801968	17	-1234.77042	2505.79084	4.440696293	0.000838115
890624	270.0022856	+	-16.76615898	1.933809697	-30.93161238	-3.567593	6.686917604	1.788233903	3.99400003	NA	+	+	NA	+	NA	NA	2.230422962	5.460385834	NA	-1.527771229	-0.846180452	18	-1233.63395	2505.791884	4.441740771	0.000837678
495356	261.328322	+	-14.43071167	NA	-31.49403592	-3.886035155	8.385356318	-8.405025641	4.91500124	NA	+	+	+	NA	NA	NA	1.944165161	5.928780461	1.722013325	-0.86990473	NA	17	-1234.772588	2505.795176	4.445032703	0.0008363
900864	270.2496308	+	-17.31418002	1.961283052	-31.93948356	-3.52655773	9.242382902	1.769952901	-0.33972849	NA	+	+	+	+	+	NA	4.150068669	5.415828558	NA	-1.106701882	-0.471096297	20	-1231.341419	2505.805514	4.455370075	0.000831989
200700	242.73638	+	-0.290651576	NA	-31.09458386	-4.346014686	8.533388109	-10.01780309	4.976911182	+	+	+	+	NA	NA	NA	NA	5.558575709	2.057492936	NA	NA	16	-1235.910539	2505.813752	4.463608027	0.000828569
522240	254.720864	+	-4.700130971	1.876720775	-31.29893902	-3.804398004	6.500805358	4.818455276	0.414048487	+	+	+	NA	+	+	-3.880909316	3.899180692	6.126123336	1.976995313	-1.427696142	NA	21	-1230.184926	2505.817614	4.467470262	0.00082697
632572	261.7007052	+	-14.37473541	NA	-29.78264294	-4.379994685	6.874371066	-8.265007211	1.20186984	NA	+	+	NA	NA	+	NA	3.018036482	4.988348148	NA	NA	-0.675256031	16	-1235.912679	2505.818032	4.467888662	0.000826797
102076	260.727264	+	-10.84575694	NA	-32.67992817	-4.05972492	9.651682378	NA	4.908737545	NA	+	+	+	NA	NA	NA	2.007162083	5.161866973	NA	NA	NA	14	-1238.147423	2505.822119	4.471975349	0.00082511
374268	251.0447234	+	-6.087692307	NA	-20.80336931	-4.182940822	6.61390608	-1.156585175	0.6851573	+	NA	+	NA	+	+	NA	3.430011338	6.545104523	NA	-1.45176622	NA	17	-1234.793369	2505.836737	4.486593475	0.000819101
1029888	269.5680359	+	-16.9101173	2.079135885	-30.45032945	-3.763234541	6.561599115	1.452252459	0.336851656	NA	+	+	NA	+	+	NA	3.645949876	5.922702735	2.058912867	-1.326788512	-0.691421057	20	-1231.361321	2505.845319	4.495174999	0.000815594
231100	260.3019297	+	-10.5953696	NA	-31.02327397	-4.436649061	6.717450722	NA	5.020942722	NA	+	+	NA	NA	NA	NA	1.752439365	5.69286924	2.383087142	NA	NA	14	-1238.16302	2505.853312	4.503168373	0.000812341
727040	251.9750716	+	-4.177882988	0.991052393	-30.12574141	-4.434919104	6.784873388	-0.559732638	4.581379747	+	+	+	NA	+	NA	NA	NA	5.341242539	2.455180967	NA	-1.460626583	18	-1233.66602	2505.856026	4.505882345	0.000811239
612092	268.4933032	+	-15.9219238	NA	-29.80907433	-4.285800581	6.918142454	8.921192423	4.894742942	NA	+	+	NA	+	NA	-5.484020095	NA	4.744240428	NA	NA	-1.368937392	16	-1235.933824	2505.860322	4.510178288	0.000809498
765692	261.2662348	+	-14.65303321	NA	-31.07320325	-4.216859506	9.12813477	-8.467148434	0.956237777	NA	+	+	+	NA	+	NA	3.296471961	5.507785274	1.601744694	NA	-0.38241977	18	-1233.668365	2505.860715	4.51057142	0.000809339
107772	258.9710513	+	-14.79316763	NA	-20.84940226	-4.761797293	6.768916864	-8.335554935	0.865713364	NA	NA	+	NA	NA	+	NA	3.208584806	5.868501836	NA	NA	NA	14	-1238.168751	2505.864774	4.514630186	0.000807699
126720	263.6592547	+	-15.37507689	1.595970428	-31.85978157	-4.012797941	10.01599429	-9.655543178	-0.206851956	NA	+	+	+	NA	+	2.463791137	4.164318364	5.116131171	NA	NA	NA	18	-1233.672636	2505.869258	4.519113935	0.00080589
90108	252.6106583	+	-3.888286628	NA	-32.06258276	-4.108524789	9.42818499	6.06978774	4.891565036	+	+	+	+	+	NA	-4.747234707	NA	5.017008804	NA	NA	NA	17	-1234.811532	2505.873064	4.522920265	0.000804358
515836	268.9250812	+	-16.23341375	NA	-31.94506926	-3.802635791	8.395111017	9.314902071	4.90726591	NA	+	+	+	+	NA	-5.867509105	1.969178829	5.894273342	1.624197621	-0.892414205	NA	19	-1232.530296	2505.875407	4.525263382	0.000803416
524284	253.4716636	+	-4.505136255	NA	-32.27756796	-3.80623026	8.772343203	5.681720403	0.846098592	+	+	+	+	+	+	-4.527602365	3.614736892	5.891434802	1.295761305	-0.982040897	NA	21	-1230.214559	2505.876879	4.526735632	0.000802825
894972	243.7336514	+	-0.248586056	NA	-30.72018129	-3.77117207	6.73754445	-10.10489516	1.010213673	+	+	+	NA	NA	+	NA	3.307729557	5.679831432	NA	-1.581439841	-0.54518738	18	-1233.679452	2505.88289	4.53274656	0.000800415
364544	243.3581358	+	0.432560105	1.579197041	-32.56263994	-3.700490055	9.124690503	-10.28763584	4.179228865	+	+	+	+	NA	NA	NA	2.540089012	5.59982946	NA	-1.079920433	NA	18	-1233.686873	2505.897732	4.54758812	0.000794498
653052	269.4375936	+	-16.31526982	NA	-30.22537705	-4.311615664	6.819950931	8.915281996	1.236671798	NA	+	+	NA	+	+	-5.329152711	3.035067572	4.970736059	NA	NA	-0.637494244	18	-1233.696723	2505.917432	4.56728846	0.00078671
765948	243.106392	+	-0.42945851	NA	-31.59225607	-4.282110295	9.176146965	-10.17549889	1.040533325	+	+	+	+	NA	+	NA	3.308931302	5.542369447	1.528021098	NA	-0.363420464	19	-1232.552506	2505.919827	4.569683858	0.000785768
114172	250.3857648	+	-6.203878048	NA	-20.59982425	-4.645517932	8.835291008	-1.167513919	0.551644732	+	NA	+	+	+	+	NA	3.447041182	6.11245778	NA	NA	NA	17	-1234.835907	2505.921814	4.571669943	0.000784988
220924	267.9269423	+	-15.95609052	NA	-31.03301741	-4.202871594	8.505518378	9.076719288	4.943211753	NA	+	+	+	+	NA	-5.828989644	NA	5.484116741	2.038837347	NA	NA	17	-1234.839511	2505.929021	4.57887758	0.000782165
385024	253.820383	+	-3.749889082	1.823926115	-33.06135396	-3.606731013	9.090034817	5.611981022	4.067386116	+	+	+	+	+	NA	-4.342907612	2.631803165	5.575052272	NA	-1.104070541	NA	20	-1231.405757	2505.934191	4.584047386	0.000780145
249852	243.9767592	+	-0.58550803	NA	-32.12065352	-4.281207701	8.88477693	-11.27707508	4.977770729	+	+	+	+	NA	NA	2.61578484	1.912914715	5.636772575	1.739885985	NA	NA	18	-1233.710984	2505.945954	4.595810429	0.00077557
124668	263.6544639	+	-15.44641689	NA	-30.15051002	-4.360788125	6.864819029	-9.260477809	1.041827611	NA	+	+	NA	NA	+	2.399115968	3.346020551	5.077147739	NA	NA	NA	16	-1235.977449	2505.947572	4.597428113	0.000774943
634880	243.6716622	+	-0.137763466	1.596489441	-32.03163783	-4.118066241	9.927760265	-10.31100186	0.037708566	+	+	+	+	NA	+	NA	3.913566438	5.110384681	NA	NA	-0.466411112	19	-1232.569581	2505.953978	4.603833931	0.000772465
894716	262.1150865	+	-14.64224681	NA	-30.20405022	-3.705533273	6.747767139	-8.37819714	0.904953297	NA	+	+	NA	NA	+	NA	3.305419341	5.613394009	NA	-1.553421325	-0.562631787	17	-1234.860316	2505.970632	4.62048822	0.00076606
365820	265.8778903	+	-17.41647804	NA	-20.99652067	-4.123801536	6.65945629	0.708988673	4.77581748	NA	NA	+	NA	+	NA	NA	1.80512883	6.429531342	NA	-1.32627077	NA	15	-1237.111489	2505.974803	4.624659879	0.000764463
634624	261.711175	+	-14.25351404	1.620595536	-31.51354285	-4.042223401	9.91417807	-8.620133028	-0.077533522	NA	+	+	+	NA	+	NA	3.91779612	5.054261465	NA	NA	-0.486277534	18	-1233.7261	2505.976186	4.626042295	0.000763935
1030144	253.5618494	+	-4.463278941	2.051147161	-31.04018801	-3.822488477	6.553764116	-0.43300111	0.447973367	+	+	+	NA	+	+	NA	3.652292147	5.974882249	1.975922642	-1.367497744	-0.67019931	21	-1230.269383	2505.986527	4.636383556	0.000759995
88060	253.0537869	+	-3.904031509	NA	-30.75294676	-4.355679198	6.895446107	5.691841549	4.916174207	+	+	+	NA	+	NA	-4.368053735	NA	4.95932443	NA	NA	NA	16	-1235.997776	2505.988226	4.638082763	0.00075935
378876	244.6245952	+	-0.367762322	NA	-31.49488832	-3.759062857	6.760247339	-11.27741943	4.874398965	+	+	+	NA	NA	NA	2.75662366	2.026287906	5.729994087	NA	-1.515563064	NA	17	-1234.869437	2505.988874	4.63873083	0.000759104
460540	260.7680319	+	-14.19273328	NA	-29.89717762	-4.05790117	6.753486365	-8.318549043	4.93734767	NA	+	+	NA	NA	NA	NA	NA	5.904089327	2.385996629	-0.90487066	NA	15	-1237.119168	2505.990161	4.640017874	0.000758616
886780	243.1218192	+	0.289535416	NA	-31.04010663	-3.797097534	6.769098768	-10.06291598	4.878382124	+	+	+	NA	NA	NA	NA	1.748500066	5.626971101	NA	-1.476349516	-0.682569334	17	-1234.871005	2505.992011	4.641867375	0.000757914
386812	263.9702908	+	-15.67325886	NA	-30.52995636	-3.671707071	6.738346532	-9.336114083	0.762543013	NA	+	+	NA	NA	+	2.292506557	3.586053201	5.698844262	NA	-1.588977232	NA	17	-1234.871837	2505.993675	4.643531306	0.000757284
775936	268.5319959	+	-15.48717259	1.987197573	-30.3741448	-4.350677805	6.625636686	7.977980697	4.12475877	NA	+	+	NA	+	NA	-4.959664229	1.970089419	5.521248471	2.493950447	NA	-0.869867612	19	-1232.59694	2506.008696	4.658552038	0.000751618
239292	260.5413465	+	-10.82538584	NA	-30.659358	-4.453432379	6.706475881	NA	1.447079708	NA	+	+	NA	NA	+	NA	3.139960089	5.656964593	2.270350979	NA	NA	15	-1237.136638	2506.025101	4.674957038	0.000745478
460796	243.2378619	+	-0.454705041	NA	-30.39871289	-4.116896421	6.746372294	-9.966629793	4.964418493	+	+	+	NA	NA	NA	NA	NA	5.948716707	2.315118105	-0.940581706	NA	16	-1236.016482	2506.025637	4.675493717	0.000745278
202236	250.0737025	+	-5.944525165	NA	-20.7585196	-4.856045604	6.695121618	-1.366074181	4.933929637	+	NA	+	NA	+	NA	NA	NA	6.382099104	2.317371483	NA	NA	15	-1237.138036	2506.027896	4.677752506	0.000744437
755456	260.8914939	+	-13.59372499	1.788100031	-29.90401127	-4.430798765	6.6846667	-8.488162203	4.217394379	NA	+	+	NA	NA	NA	NA	1.883999704	5.564957991	2.559659086	NA	-0.891967406	17	-1234.893621	2506.037241	4.687097702	0.000740966
915196	269.8162454	+	-16.54434072	NA	-30.64808528	-3.628459022	6.692077131	8.967357444	0.935984518	NA	+	+	NA	+	+	-5.486518763	3.325042526	5.605212962	NA	-1.575015785	-0.523560572	19	-1232.613653	2506.04212	4.691976416	0.000739161
593916	242.3693155	+	0.125955501	NA	-31.11463312	-4.207064553	9.237996199	-10.09097502	4.905917278	+	+	+	+	NA	NA	NA	NA	4.884619705	NA	NA	-1.240646368	16	-1236.028369	2506.049411	4.6992676	0.000736471
388860	263.6278472	+	-15.8276683	NA	-31.7572892	-3.661814882	9.353867613	-9.409032795	0.419967875	NA	+	+	+	NA	+	2.167444855	3.802044825	5.553487669	NA	-1.035919251	NA	18	-1233.763254	2506.050492	4.700348777	0.000736073
595196	265.3460841	+	-17.11841887	NA	-21.06271499	-4.638701812	6.872621332	0.739741318	4.836632663	NA	NA	+	NA	+	NA	NA	NA	5.457652201	NA	NA	-1.462201289	14	-1238.262238	2506.051749	4.701605593	0.000735611
230908	242.4807407	+	-2.51026334	NA	-20.64353162	-4.946470667	6.645842867	-9.81288655	4.945178058	+	NA	+	NA	NA	NA	NA	1.575722595	6.575713883	2.238577244	NA	NA	15	-1237.150743	2506.05331	4.703166246	0.000735037
645116	253.0813326	+	-3.731856064	NA	-31.0791164	-4.364814372	6.8374896	5.58773088	4.934710744	+	+	+	NA	+	NA	-4.22367306	1.598642578	5.010213023	NA	NA	-0.743294897	18	-1233.765541	2506.055066	4.704922786	0.000734392
757756	242.5993378	+	0.039619717	NA	-31.69085375	-4.312894927	8.770805105	-10.11352636	4.98157228	+	+	+	+	NA	NA	NA	1.69059662	5.574731843	1.764785801	NA	-0.531723941	18	-1233.771729	2506.067442	4.717298686	0.000729861
786172	268.9357811	+	-16.50910891	NA	-31.54600459	-4.142140333	9.156766932	9.113800377	0.964485132	NA	+	+	+	+	+	-5.69535101	3.331783698	5.471966967	1.508274451	NA	-0.339066549	20	-1231.472684	2506.068044	4.717900014	0.000729642
116476	263.3376304	+	-15.1224879	NA	-30.54166442	-4.338432919	6.882325745	-9.145915613	4.901659239	NA	+	+	NA	NA	NA	2.291465217	1.850335038	5.084992447	NA	NA	NA	15	-1237.170259	2506.092342	4.742198762	0.000720831
757500	260.9426831	+	-14.32861046	NA	-31.15907415	-4.245409599	8.715394494	-8.387885924	4.954466431	NA	+	+	+	NA	NA	NA	1.653398891	5.538644234	1.844233414	NA	-0.553872007	17	-1234.924081	2506.098163	4.748019372	0.000718736
897020	243.1696599	+	-0.15886885	NA	-32.01830319	-3.750811521	9.288220518	-10.25637173	0.619249896	+	+	+	+	NA	+	NA	3.631627157	5.578627412	NA	-1.057713638	-0.311203535	19	-1232.642072	2506.09896	4.748816072	0.00071845
111872	266.3344902	+	-17.01310513	1.689810329	-20.97358157	-4.654146635	6.682823233	0.84176979	0.117235438	NA	NA	+	NA	+	+	NA	3.700320401	5.795436086	NA	NA	NA	16	-1236.058705	2506.110083	4.759939752	0.000714465
364288	261.8551212	+	-14.04273335	1.594832955	-32.03715791	-3.629456733	9.124580372	-8.552095062	4.141039577	NA	+	+	+	NA	NA	NA	2.518307138	5.532621454	NA	-1.052857644	NA	17	-1234.930339	2506.110678	4.760534527	0.000714253
99580	258.6711073	+	-14.51621286	NA	-21.08252216	-4.745492218	6.786992356	-8.265761332	4.839335935	NA	NA	+	NA	NA	NA	NA	1.665095813	5.890905324	NA	NA	NA	13	-1239.404507	2506.127854	4.77771012	0.000708145
197884	257.7411874	+	-14.46286656	NA	-20.70376417	-4.831077214	6.727247067	-8.352664904	4.918369628	NA	NA	+	NA	NA	NA	NA	NA	6.356539132	2.467889582	NA	NA	13	-1239.404974	2506.128789	4.778645384	0.000707814
734972	268.038778	+	-16.9244262	NA	-29.74101912	-4.379896563	6.822050527	1.421357851	5.031738653	NA	+	+	NA	+	+	NA	NA	5.362345312	2.427363415	NA	-1.281196592	17	-1234.939419	2506.128838	4.77869465	0.000707797
755712	243.912052	+	-0.289447345	1.749124757	-30.41747725	-4.507405193	6.679507371	-10.07658001	4.263222839	+	+	+	NA	NA	NA	NA	1.906903374	5.603880999	2.491616755	NA	-0.871845817	18	-1233.80277	2506.129525	4.779381497	0.000707554
655360	254.1463475	+	-4.334001349	1.82963231	-32.53436347	-4.034556435	9.908291657	5.451418053	-0.038281116	+	+	+	+	+	+	-4.172849023	3.998117678	5.079459779	NA	NA	-0.444671695	21	-1230.343297	2506.134356	4.784212381	0.000705847
593660	260.8159088	+	-14.30732512	NA	-30.61498919	-4.131092455	9.225009593	-8.357900058	4.875034445	NA	+	+	+	NA	NA	NA	NA	4.832770912	NA	NA	-1.249052124	15	-1237.191453	2506.13473	4.784586571	0.000705714
505084	265.4713985	+	-17.63648079	NA	-20.37619083	-4.305054889	6.554623986	0.390116791	0.875595545	NA	NA	+	NA	+	+	NA	3.248151142	6.821554902	1.804639747	-1.151520816	NA	17	-1234.94511	2506.140221	4.790077215	0.00070378
70908	265.4488996	+	-17.07346959	NA	-21.23290337	-4.644946412	6.848645203	0.793568813	4.823753154	NA	NA	+	NA	+	NA	NA	NA	5.661623167	NA	NA	NA	13	-1239.411409	2506.141658	4.791514926	0.000703274
239100	243.0488254	+	-2.964985704	NA	-20.446622	-4.952753555	6.634892392	-9.850678687	1.244118	+	NA	+	NA	NA	+	NA	3.016223709	6.521458294	2.126362383	NA	NA	16	-1236.076609	2506.145893	4.795749151	0.000701787
335868	251.380396	+	-3.5769745	NA	-32.04170608	-3.796456419	8.929001778	-0.375677585	4.863955926	+	+	+	+	+	NA	NA	NA	5.296991321	NA	-0.813814725	NA	17	-1234.948099	2506.146197	4.796053554	0.00070168
249596	262.5983566	+	-15.25031586	NA	-31.54788321	-4.215113372	8.836250699	-9.246158184	4.949360963	NA	+	+	+	NA	NA	2.051928056	1.880788994	5.609367633	1.824525518	NA	NA	17	-1234.959063	2506.168126	4.817982518	0.000694028
481020	268.1007877	+	-15.92681269	NA	-30.32566782	-3.97470963	6.69881258	8.745934333	4.930636232	NA	+	+	NA	+	NA	-5.648527489	NA	5.871957289	2.30302785	-0.936460937	NA	17	-1234.959616	2506.169233	4.819089009	0.000693644
784380	253.4852238	+	-4.611278612	NA	-30.63755784	-4.473019097	6.698312979	5.193646729	1.617371651	+	+	+	NA	+	+	-4.124267058	2.884398933	5.580245839	2.16773384	NA	-0.571135898	20	-1231.524185	2506.171046	4.820902814	0.000693016
108028	243.0222541	+	-2.422368804	NA	-20.9042376	-4.85299734	6.75281138	-9.825985418	0.966127978	+	NA	+	NA	NA	+	NA	3.19432236	5.951135623	NA	NA	NA	15	-1237.21524	2506.182304	4.832160579	0.000689126
907004	269.4795387	+	-16.21121892	NA	-30.9577517	-3.65182298	6.721843535	9.191268456	4.843209392	NA	+	+	NA	+	NA	-5.634474788	1.748733807	5.550139504	NA	-1.468566195	-0.662204336	18	-1233.831289	2506.186564	4.836420383	0.00068766
896764	261.9364455	+	-14.84843985	NA	-31.50901105	-3.686578328	9.288745064	-8.491796865	0.518352379	NA	+	+	+	NA	+	NA	3.627740611	5.514036853	NA	-1.03199836	-0.329291372	18	-1233.831745	2506.187475	4.837331663	0.000687346
509948	244.6176384	+	-0.797667634	NA	-31.27287803	-3.97865836	6.672072473	-11.23047783	4.960106602	+	+	+	NA	NA	NA	2.646311746	1.9057099	6.13058114	2.048530892	-1.204617173	NA	18	-1233.832243	2506.188472	4.838328537	0.000687004
518140	245.2432873	+	-1.330991615	NA	-30.91632246	-3.941581513	6.653264522	-11.31908108	1.178796384	+	+	+	NA	NA	+	2.744226704	3.384071332	6.127983422	1.901037769	-1.319632163	NA	19	-1232.68713	2506.189075	4.838931422	0.000686797
105724	265.2184578	+	-17.44015263	NA	-20.83688281	-4.55625017	8.582850053	0.702247835	4.807507034	NA	NA	+	+	+	NA	NA	1.757837492	6.029354154	NA	NA	NA	15	-1237.219021	2506.189866	4.83972269	0.000686525
886524	261.8128539	+	-14.34630467	NA	-30.51649582	-3.729253656	6.779370504	-8.30688293	4.847512591	NA	+	+	NA	NA	NA	NA	1.715002628	5.556310667	NA	-1.44531724	-0.703405023	16	-1236.099282	2506.191237	4.84109345	0.000686055
614140	268.385222	+	-16.10348112	NA	-31.0489672	-4.062831646	9.204784975	9.348661457	4.871986451	NA	+	+	+	+	NA	-5.859693478	NA	4.815751121	NA	NA	-1.218833488	17	-1234.970878	2506.191756	4.841612183	0.000685877
1017852	243.1762628	+	-0.164868248	NA	-30.84079332	-4.014388585	6.68086084	-10.06388098	4.963666802	+	+	+	NA	NA	NA	NA	1.642391635	6.032212373	2.043588473	-1.168245672	-0.647358485	18	-1233.837422	2506.19883	4.848686203	0.000683455
516092	252.8975345	+	-3.967036241	NA	-32.48697822	-3.856056386	8.42547663	5.790871727	4.933512429	+	+	+	+	+	NA	-4.62077808	2.00170824	5.932418722	1.541688626	-0.922886523	NA	20	-1231.540301	2506.203279	4.853135873	0.000681936
612348	252.8417103	+	-3.95816335	NA	-30.32306978	-4.359145057	6.91632952	5.470422874	4.925897621	+	+	+	NA	+	NA	-4.262975727	NA	4.789526957	NA	NA	-1.363861573	17	-1234.97908	2506.208159	4.858015793	0.000680274
726524	249.944046	+	-5.928211747	NA	-20.62391951	-4.843024348	6.724368686	-1.40588407	4.941532807	+	NA	+	NA	+	NA	NA	NA	6.157685913	2.202280309	NA	-1.374848436	16	-1236.115494	2506.223662	4.873517959	0.000675022
1017596	261.2205814	+	-14.31036102	NA	-30.32435279	-3.957144428	6.689105131	-8.366834403	4.9369029	NA	+	+	NA	NA	NA	NA	1.605677289	5.979582067	2.116845326	-1.12735108	-0.666426268	17	-1234.990117	2506.230234	4.880089993	0.000672807
109820	258.4192096	+	-15.12248611	NA	-20.55978788	-4.607360714	8.952516968	-8.496207265	0.454895503	NA	NA	+	+	NA	+	NA	3.447312961	6.049046454	NA	NA	NA	15	-1237.240078	2506.231981	4.881837897	0.00067222
366076	250.3486601	+	-5.512570276	NA	-21.05491919	-4.213639935	6.641105917	-1.166700125	4.804228976	+	NA	+	NA	+	NA	NA	1.822866808	6.528297854	NA	-1.3474853	NA	16	-1236.119776	2506.232225	4.8820818	0.000672138
917244	269.7035792	+	-16.72150547	NA	-31.95547095	-3.612251443	9.265145523	9.429073995	0.544983217	NA	+	+	+	+	+	-5.831743043	3.650623749	5.50705086	NA	-1.048097706	-0.287455324	20	-1231.556871	2506.236419	4.886275278	0.00067073
251132	264.5380676	+	-16.14502427	NA	-20.53511032	-4.808787462	6.59683013	7.234083046	4.912219137	NA	NA	+	NA	+	NA	-5.194631289	1.570462425	6.504907893	2.222013039	NA	NA	16	-1236.124872	2506.242419	4.892274979	0.000668721
241340	260.601966	+	-11.06479889	NA	-31.99124562	-4.180426551	9.221872086	NA	0.919235518	NA	+	+	+	NA	+	NA	3.490546896	5.533899036	1.524948295	NA	NA	16	-1236.129874	2506.252423	4.902279285	0.000665384
777980	268.54274	+	-16.14325126	NA	-31.63460107	-4.170196177	8.746279353	9.220392155	4.947608722	NA	+	+	+	+	NA	-5.785438422	1.695089557	5.503327842	1.748212079	NA	-0.508889733	19	-1232.720032	2506.25488	4.90473612	0.000664567
335612	269.0651196	+	-17.29213998	NA	-31.48202972	-3.727200671	8.933675144	1.727989499	4.831378295	NA	+	+	+	+	NA	NA	NA	5.234143016	NA	-0.787100213	NA	16	-1236.13215	2506.256974	4.906830852	0.000663871
524032	269.531474	+	-16.17311275	1.934434345	-31.82685306	-3.679360024	8.718609879	8.492404837	-0.080414523	NA	+	+	+	+	+	-5.310362375	4.147820205	5.855876049	1.505213448	-1.017225439	NA	21	-1230.407364	2506.262489	4.912345881	0.000662043
235008	251.2318607	+	-5.977292574	1.923208111	-20.76279493	-4.844953573	6.542598101	-1.240392044	4.102351691	+	NA	+	NA	+	NA	NA	2.129950276	6.521491185	2.315495292	NA	NA	17	-1235.00727	2506.26454	4.914396339	0.000661365
646912	269.3258305	+	-15.81723447	1.866638135	-32.15630234	-3.970166744	9.581085679	9.026951199	4.059996974	NA	+	+	+	+	NA	-5.485934294	2.28369801	5.000453526	NA	NA	-0.640509089	19	-1232.728649	2506.272113	4.921969892	0.000658865
722172	257.6679459	+	-14.4989867	NA	-20.5694169	-4.817952355	6.756703923	-8.413952806	4.92613114	NA	NA	+	NA	NA	NA	NA	NA	6.131123675	2.350514537	NA	-1.377906174	14	-1238.378417	2506.284108	4.933963984	0.000654926
653308	253.6467252	+	-4.239171612	NA	-30.75068731	-4.383142154	6.817448924	5.438138698	1.33756461	+	+	+	NA	+	+	-4.098788995	3.037991301	5.018951022	NA	NA	-0.622897262	19	-1232.735163	2506.285141	4.934997227	0.000654588
735228	251.4593943	+	-4.038057351	NA	-30.29068387	-4.453420603	6.814441152	-0.534519171	5.141917852	+	+	+	NA	+	+	NA	NA	5.398921146	2.361230479	NA	-1.266394852	18	-1233.882003	2506.287991	4.937847147	0.000653655
892928	252.586231	+	-3.495148364	1.981617111	-32.72116316	-3.624391316	8.947308646	-0.251687893	4.004871661	+	+	+	+	+	NA	NA	2.430797857	5.440190502	NA	-1.088480779	-0.630062312	20	-1231.583989	2506.290655	4.940511373	0.000652785
369916	259.1936124	+	-15.0623501	NA	-20.76644686	-4.152202695	6.651674199	-8.450082252	0.600899947	NA	NA	+	NA	NA	+	NA	3.421667437	6.469210551	NA	-1.445016719	NA	15	-1237.272044	2506.295913	4.945769054	0.000651072
247808	245.504329	+	-0.978373972	1.669339047	-30.96442803	-4.485950995	6.674090527	-11.36410615	4.295679515	+	+	+	NA	NA	NA	2.958244981	2.232487203	5.725858439	2.506478867	NA	NA	18	-1233.886206	2506.296398	4.9462542	0.000650914
128252	265.7815543	+	-16.51249543	NA	-20.79368483	-4.712917383	6.704755267	7.467803988	0.902577222	NA	NA	+	NA	+	+	-5.074109217	3.200755598	5.882306394	NA	NA	NA	16	-1236.1531	2506.298875	4.948731229	0.000650108
118784	244.6500712	+	-0.277975472	1.594738748	-32.71416414	-4.096019274	9.737194434	-11.54599628	4.211380911	+	+	+	+	NA	NA	2.924924255	2.477670106	5.168034121	NA	NA	NA	18	-1233.888671	2506.301327	4.951183733	0.000649311
1025788	261.5445847	+	-14.59116643	NA	-30.04307286	-3.91948629	6.665440564	-8.429909578	1.22204171	NA	+	+	NA	NA	+	NA	3.109104167	6.004748001	1.974534564	-1.250397062	-0.536528003	18	-1233.890995	2506.305976	4.95583197	0.000647804
259324	264.9128623	+	-16.45190323	NA	-20.34184139	-4.81810302	6.587884283	7.042945693	1.182713047	NA	NA	+	NA	+	+	-5.041996888	3.023365124	6.451789313	2.107576131	NA	NA	17	-1235.0327	2506.3154	4.965256873	0.000644758
517884	263.3218217	+	-15.57961774	NA	-30.35468198	-3.887514702	6.656259629	-9.348612526	1.086712824	NA	+	+	NA	NA	+	2.197885896	3.3764968	6.086731282	1.978034929	-1.283712039	NA	18	-1233.899931	2506.323848	4.973703966	0.000642041
99836	242.4195882	+	-1.910776114	NA	-21.13854256	-4.840777002	6.771041158	-9.784484381	4.86739968	+	NA	+	NA	NA	NA	NA	1.67973695	5.976650208	NA	NA	NA	14	-1238.404739	2506.33675	4.986606521	0.000637912
103680	265.9965938	+	-16.71309991	1.713104281	-21.21001625	-4.636726151	6.700378683	0.855809955	4.083448656	NA	NA	+	NA	+	NA	NA	2.161993747	5.816636147	NA	NA	NA	15	-1237.292469	2506.336762	4.986618817	0.000637908
915452	253.8377125	+	-4.324358693	NA	-31.18689616	-3.690764756	6.688621716	5.447768413	1.03355454	+	+	+	NA	+	+	-4.243092655	3.332035235	5.6641842	NA	-1.599175612	-0.507167366	20	-1231.61841	2506.359496	5.009352811	0.000630698
496892	265.0562876	+	-17.32069091	NA	-20.58055417	-4.349018553	6.573772473	0.393959763	4.858160285	NA	NA	+	NA	+	NA	NA	1.686533058	6.833319618	1.959569038	-1.026334901	NA	16	-1236.184461	2506.361595	5.011451713	0.000630037
1026044	243.7491338	+	-0.641424316	NA	-30.55244925	-3.975345187	6.657137793	-10.103274	1.31273648	+	+	+	NA	NA	+	NA	3.118814676	6.054700729	1.90575917	-1.288040998	-0.520314253	19	-1232.776523	2506.367861	5.01771751	0.000628066
374016	266.5198366	+	-17.2256222	1.848253936	-20.89701903	-4.00549646	6.553744145	0.623575469	-0.233148585	NA	NA	+	NA	+	+	NA	3.969407514	6.423823116	NA	-1.527958768	NA	17	-1235.063588	2506.377177	5.027032933	0.000625147
113920	265.7262375	+	-17.28913768	1.84818325	-20.67938759	-4.493014147	8.939723343	0.597244872	-0.37835863	NA	NA	+	+	+	+	NA	3.992023648	5.976182876	NA	NA	NA	17	-1235.068238	2506.386477	5.036333151	0.000622247
503552	261.7249926	+	-14.26862565	1.728222171	-31.33547775	-3.777089981	8.71418452	-8.679678911	-0.006432684	NA	+	+	+	NA	+	NA	4.072025738	5.894727699	1.592985249	-0.987948344	NA	19	-1232.786232	2506.387279	5.037135919	0.000621997
724732	260.3824112	+	-14.2408034	NA	-30.10142292	-4.300136146	8.292395742	-8.390678033	4.958980433	NA	+	+	+	NA	NA	NA	NA	5.360702535	2.087819267	NA	-1.21819039	16	-1236.198589	2506.389851	5.039707437	0.000621198
221180	252.6259329	+	-4.250264947	NA	-31.55035999	-4.266716043	8.544859138	5.717545729	4.970125359	+	+	+	+	+	NA	-4.640882099	NA	5.508008886	1.965824147	NA	NA	18	-1233.935247	2506.394479	5.044335623	0.000619762
215036	244.4681487	+	-1.121881802	NA	-30.3074076	-4.51436238	6.817669654	-11.03100975	5.010813051	+	+	+	NA	NA	NA	2.540924481	NA	5.623094991	2.531054042	NA	NA	16	-1236.201085	2506.394845	5.044701125	0.000619649
984828	260.6145605	+	-14.23567096	NA	-29.50865959	-4.063260545	6.780122444	-8.377245047	4.943585313	NA	+	+	NA	NA	NA	NA	NA	5.709450232	2.27601942	-0.889050859	-1.287768406	16	-1236.202275	2506.397225	5.0470814	0.000618912
907260	253.2246901	+	-3.780020561	NA	-31.50737589	-3.71622062	6.718332416	5.605977479	4.874112006	+	+	+	NA	+	NA	-4.366383868	1.783998633	5.613020058	NA	-1.495511324	-0.642614593	19	-1232.793654	2506.402123	5.051979654	0.000617398
378620	263.616919	+	-15.31806755	NA	-30.91756205	-3.691948168	6.764765549	-9.210890948	4.841782251	NA	+	+	NA	NA	NA	2.186034716	1.996941456	5.66749942	NA	-1.488023405	NA	16	-1236.206777	2506.406229	5.056085051	0.000616132
243200	251.8452751	+	-6.458234858	1.888985195	-20.56283779	-4.851872706	6.532863372	-1.202104085	0.426833386	+	NA	+	NA	+	+	NA	3.556834678	6.468081899	2.202359337	NA	NA	18	-1233.942222	2506.40843	5.05828614	0.000615454
595452	250.1324963	+	-5.45517569	NA	-21.11863094	-4.733989037	6.855106993	-1.09535402	4.865170915	+	NA	+	NA	+	NA	NA	NA	5.543538462	NA	NA	-1.459556671	15	-1237.328441	2506.408707	5.058563902	0.000615369
329724	243.1793089	+	0.042524282	NA	-30.59086975	-3.876309737	6.852430958	-9.958279865	4.867070935	+	+	+	NA	NA	NA	NA	NA	5.478646106	NA	-1.275708077	NA	15	-1237.32982	2506.411465	5.06132147	0.000614521
509692	262.9410126	+	-15.23973681	NA	-30.70437094	-3.923115332	6.674722726	-9.232234429	4.932061687	NA	+	+	NA	NA	NA	2.090868691	1.872134367	6.087340838	2.130244647	-1.165709138	NA	17	-1235.084906	2506.419811	5.069667654	0.000611962
763648	261.1556127	+	-13.8509223	1.738475729	-29.61360422	-4.447315954	6.672220222	-8.534807051	0.800808367	NA	+	+	NA	NA	+	NA	3.250763321	5.550689998	2.452647997	NA	-0.774063625	18	-1233.949731	2506.423448	5.073304297	0.00061085
1038076	268.7306136	+	-16.12028913	NA	-30.76918473	-3.873145107	6.634483204	8.81741107	4.929633083	NA	+	+	NA	+	NA	-5.575108473	1.643830043	5.9573904	2.034719948	-1.162833557	-0.627020708	19	-1232.804829	2506.424473	5.074329445	0.000610537
626688	243.113761	+	0.421226637	1.627314987	-32.20836503	-4.130051163	9.613508317	-10.25103286	4.200470559	+	+	+	+	NA	NA	NA	2.219838315	5.083208938	NA	NA	-0.644395241	18	-1233.951888	2506.427762	5.077618192	0.000609534
503808	244.1546367	+	-0.508126639	1.699881671	-31.86507166	-3.835042997	8.744846003	-10.32901127	0.095366252	+	+	+	+	NA	+	NA	4.070473628	5.938180361	1.510491521	-1.017591405	NA	20	-1231.656377	2506.435431	5.085287374	0.000607201
1031932	269.5313625	+	-17.71554951	NA	-31.5245943	-3.769846713	8.64492508	1.647786209	0.816565527	NA	+	+	+	+	+	NA	3.452495503	5.773407371	1.411727511	-0.931030472	-0.339022955	20	-1231.656413	2506.435502	5.085358276	0.00060718
247552	262.9012887	+	-14.69545984	1.680070839	-30.39022039	-4.411659226	6.674408071	-9.472640463	4.260507929	NA	+	+	NA	NA	NA	2.429842286	2.204633882	5.695701138	2.582201433	NA	NA	17	-1235.096801	2506.443602	5.093458747	0.000604725
108220	261.1268561	+	-10.86050115	NA	-30.76982504	-4.359648757	6.829322539	NA	1.138115117	NA	+	+	NA	NA	+	NA	3.326896834	5.077521788	NA	NA	NA	14	-1238.460851	2506.448975	5.098831635	0.000603103
724988	242.6380397	+	-0.345495162	NA	-30.60965052	-4.367458841	8.338120019	-10.05954232	4.986012467	+	+	+	+	NA	NA	NA	NA	5.391423869	2.013312699	NA	-1.211082646	17	-1235.104937	2506.459873	5.109729453	0.000599826
892672	269.9056019	+	-16.94128181	1.991653551	-32.10908615	-3.552957828	8.943861678	1.801609146	3.966919293	NA	+	+	+	+	NA	NA	2.393193453	5.365608183	NA	-1.058348471	-0.656395425	19	-1232.82271	2506.460236	5.110091946	0.000599717
985084	243.0749742	+	-0.49135839	NA	-30.0041624	-4.121429981	6.772655739	-10.0266175	4.970256693	+	+	+	NA	NA	NA	NA	NA	5.754436619	2.206363624	-0.924468947	-1.283057243	17	-1235.106101	2506.462203	5.112059336	0.000599127
214780	262.0180308	+	-14.9512309	NA	-29.76530268	-4.443777301	6.819176292	-9.11993356	4.981390964	NA	+	+	NA	NA	NA	2.009028406	NA	5.596659339	2.599600557	NA	NA	15	-1237.356394	2506.464612	5.114468513	0.000598406
784128	268.8344671	+	-15.77942371	1.937581452	-30.08617857	-4.366978238	6.614656886	7.81596531	0.743856996	NA	+	+	NA	+	+	-4.834723881	3.322675978	5.506274661	2.389038887	NA	-0.753922522	20	-1231.672578	2506.467832	5.117688035	0.000597444
759036	264.7425396	+	-17.15348865	NA	-20.51105751	-4.781972225	6.674732046	0.442510564	4.916131024	NA	NA	+	NA	+	NA	NA	1.240473869	6.29764205	2.186029949	NA	-0.901962742	16	-1236.239482	2506.471638	5.121494509	0.000596308
71164	250.2810737	+	-5.44623413	NA	-21.28956461	-4.741701786	6.831213384	-1.035682005	4.852776976	+	NA	+	NA	+	NA	NA	NA	5.748197266	NA	NA	NA	14	-1238.473457	2506.474187	5.124043388	0.000595548
120060	265.4348214	+	-16.19117845	NA	-21.0242159	-4.696890539	6.720909327	7.694399278	4.833284859	NA	NA	+	NA	+	NA	-5.237437484	1.673311697	5.905632736	NA	NA	NA	15	-1237.362482	2506.47679	5.126646186	0.000594774
776192	253.8981612	+	-4.274000127	1.96882175	-30.91364047	-4.422261296	6.626918229	4.772524108	4.161550347	+	+	+	NA	+	NA	-3.82191226	2.000286861	5.553285568	2.424448081	NA	-0.852764223	20	-1231.679508	2506.481693	5.131549773	0.000593317
1032188	252.1262918	+	-4.195651086	NA	-32.10425601	-3.823830646	8.680011423	-0.411696171	0.902406672	+	+	+	+	+	+	NA	3.47140209	5.820064801	1.325272805	-0.96413919	-0.316948553	21	-1230.522888	2506.493537	5.143393104	0.000589814
244988	265.002917	+	-17.65299946	NA	-20.27867088	-4.681889181	8.112087672	0.423369842	0.793279041	NA	NA	+	+	+	+	NA	3.250043411	6.423453365	1.657057513	NA	NA	17	-1235.131519	2506.513039	5.162895386	0.000584091
105980	249.759963	+	-5.583101492	NA	-20.89339404	-4.653223161	8.551341764	-1.161160163	4.836159558	+	NA	+	+	+	NA	NA	1.77286721	6.115077761	NA	NA	NA	16	-1236.261305	2506.515285	5.165141316	0.000583435
349948	268.9079525	+	-16.01639445	NA	-30.50586296	-3.729359035	6.803587985	9.165853378	4.832031684	NA	+	+	NA	+	NA	-5.720839695	NA	5.4002006	NA	-1.268863667	NA	16	-1236.261557	2506.515788	5.16564402	0.000583289
380924	243.9725418	+	-0.230045945	NA	-32.6006626	-3.750266285	9.084827652	-11.36989058	4.873211358	+	+	+	+	NA	NA	2.6475686	2.099347583	5.596946689	NA	-1.016622713	NA	18	-1233.996317	2506.516619	5.16647534	0.000583046
81916	251.1724053	+	-3.407571019	NA	-32.23560004	-4.106624776	9.39863451	-0.271563665	5.549397426	+	+	+	+	+	+	NA	NA	5.019091323	NA	NA	NA	17	-1235.135075	2506.520149	5.170005751	0.000582018
79868	251.7094408	+	-3.446212706	NA	-30.95989768	-4.348666749	6.92356158	-0.143455428	5.59650494	+	+	+	NA	+	+	NA	NA	4.965282069	NA	NA	NA	16	-1236.267668	2506.52801	5.177866681	0.000579735
647168	253.5627032	+	-3.758782333	1.86415924	-32.71667078	-4.045733557	9.595915783	5.558111516	4.093147678	+	+	+	+	+	NA	-4.257853596	2.317700167	5.053351141	NA	NA	-0.620488177	20	-1231.705644	2506.533965	5.183821779	0.000578011
614396	252.4629479	+	-3.937818687	NA	-31.55932089	-4.134384261	9.212454351	5.837746575	4.902498767	+	+	+	+	+	NA	-4.618578811	NA	4.860588359	NA	NA	-1.213127155	18	-1234.007395	2506.538775	5.188630953	0.000576623
786428	253.2370312	+	-4.495736717	NA	-32.0738879	-4.20344127	9.199698618	5.669361582	1.042207977	+	+	+	+	+	+	-4.477194578	3.347195969	5.500465246	1.435812727	NA	-0.322247533	21	-1230.546083	2506.539926	5.189782872	0.000576291
100028	260.9022262	+	-10.61695016	NA	-31.16337925	-4.336745091	6.847523457	NA	4.934840487	NA	+	+	NA	NA	NA	NA	1.856337698	5.085067748	NA	NA	NA	13	-1239.61405	2506.546941	5.196797284	0.000574273
372412	261.2270129	+	-11.23946426	NA	-32.38030475	-3.677183752	9.361151874	NA	0.516238855	NA	+	+	+	NA	+	NA	3.781273311	5.532260106	NA	-0.982796682	NA	16	-1236.277595	2506.547864	5.197720455	0.000574008
112128	251.9542306	+	-5.999723406	1.667219252	-21.02870715	-4.751711674	6.665528619	-0.889119472	0.235322167	+	NA	+	NA	+	+	NA	3.679415843	5.884958863	NA	NA	NA	17	-1235.150337	2506.550675	5.200531012	0.000573202
329468	261.404119	+	-14.2245634	NA	-30.07792084	-3.806684313	6.861545993	-8.246843625	4.835738972	NA	+	+	NA	NA	NA	NA	NA	5.415761957	NA	-1.248913054	NA	14	-1238.514467	2506.556207	5.206063615	0.000571619
198140	242.5254139	+	-2.647319691	NA	-20.76574183	-4.917963921	6.714175222	-9.775296049	4.942638282	+	NA	+	NA	NA	NA	NA	NA	6.417417732	2.400301807	NA	NA	14	-1238.514763	2506.556799	5.206655321	0.00057145
651260	244.369616	+	-0.828308854	NA	-32.14261647	-4.140891217	9.882558954	-11.4513173	0.702582109	+	+	+	+	NA	+	2.778115957	3.538463482	5.15427774	NA	NA	-0.333336555	19	-1232.872689	2506.560192	5.210048667	0.000570481
1046268	269.0994993	+	-16.44056742	NA	-30.48988603	-3.835818769	6.612455224	8.631990031	1.240327022	NA	+	+	NA	+	+	-5.439677225	3.136969537	5.981127162	1.894305396	-1.284244633	-0.498793137	20	-1231.72003	2506.562737	5.212593518	0.000569755
626432	261.4257461	+	-13.90799584	1.650282695	-31.67689404	-4.050772715	9.593751796	-8.534513344	4.158749142	NA	+	+	+	NA	NA	NA	2.192682536	5.023448659	NA	NA	-0.668023201	17	-1235.158597	2506.567195	5.217051416	0.000568487
917500	253.4637761	+	-4.306573951	NA	-32.48057535	-3.673152419	9.261040911	5.8489688	0.639770347	+	+	+	+	+	+	-4.567234849	3.657759185	5.564590231	NA	-1.072079783	-0.271309909	21	-1230.561149	2506.57006	5.219916195	0.000567673
256000	246.0717044	+	-1.479727933	1.644201727	-30.60076176	-4.499196547	6.664183642	-11.43802036	0.762004561	+	+	+	NA	NA	+	3.051930614	3.601649456	5.688044256	2.393970924	NA	NA	19	-1232.87907	2506.572955	5.222811529	0.000566852
370172	243.1522977	+	-2.620963573	NA	-20.8224719	-4.23686539	6.634897065	-9.950152038	0.698867052	+	NA	+	NA	NA	+	NA	3.409739886	6.560308736	NA	-1.463211726	NA	16	-1236.295785	2506.584245	5.234101275	0.000563661
206588	260.546479	+	-14.01993191	NA	-29.81889118	-4.458767079	6.800767345	-8.253107935	5.52859634	NA	+	+	NA	NA	+	NA	NA	5.635260587	2.606705614	NA	NA	15	-1237.41683	2506.585486	5.23534224	0.000563312
370364	261.5017938	+	-11.07811982	NA	-31.15119224	-3.688989169	6.704607196	NA	0.867414246	NA	+	+	NA	NA	+	NA	3.56125375	5.679935021	NA	-1.543544598	NA	15	-1237.418172	2506.588168	5.238024923	0.000562556
110076	242.4579464	+	-2.736350961	NA	-20.61392874	-4.697779542	8.920664948	-9.988338985	0.555416336	+	NA	+	+	NA	+	NA	3.431957699	6.128106875	NA	NA	NA	16	-1236.299673	2506.592019	5.241875529	0.000561474
636156	265.9652311	+	-17.48782288	NA	-20.77530991	-4.689212063	6.777567205	0.831376454	1.021962017	NA	NA	+	NA	+	+	NA	2.853810589	5.701651729	NA	NA	-0.823750557	16	-1236.303297	2506.599267	5.24912359	0.000559443
854012	243.0089174	+	-0.021368647	NA	-30.16130057	-3.893196237	6.875157018	-10.02248223	4.878192823	+	+	+	NA	NA	NA	NA	NA	5.295511575	NA	-1.241840433	-1.365822949	16	-1236.30447	2506.601613	5.251469513	0.000558787
763904	244.4082454	+	-0.72908585	1.699777991	-30.12060553	-4.520934688	6.666774132	-10.10137985	0.916573142	+	+	+	NA	NA	+	NA	3.244569708	5.588021437	2.388607846	NA	-0.756831315	19	-1232.897614	2506.610042	5.259898483	0.000556437
595968	251.9858898	+	-3.712486774	0.73953358	-30.26762194	-4.337548591	6.932750905	-0.251916817	4.603467803	+	+	+	NA	+	NA	NA	NA	4.713245003	NA	NA	-1.512644422	17	-1235.182022	2506.614044	5.263900383	0.000555325
595712	268.8050125	+	-16.75813457	0.766674831	-29.70563084	-4.255360739	6.941654822	1.73979203	4.557652792	NA	+	+	NA	+	NA	NA	NA	4.657379255	NA	NA	-1.525763427	16	-1236.310686	2506.614045	5.263901597	0.000555325
79612	269.0582972	+	-16.91410071	NA	-30.38180615	-4.266763987	6.933184441	1.911249297	5.48315694	NA	+	+	NA	+	+	NA	NA	4.909042786	NA	NA	NA	15	-1237.432708	2506.617241	5.267097511	0.000554438
255744	263.2278447	+	-15.0061421	1.656163496	-30.03289346	-4.427836492	6.665058404	-9.574093976	0.655155211	NA	+	+	NA	NA	+	2.533120285	3.602701475	5.658856787	2.465465818	NA	NA	18	-1234.048058	2506.620102	5.269958163	0.000553646
233148	260.3265113	+	-10.77176596	NA	-32.19074759	-4.203938914	8.844332399	NA	4.979078906	NA	+	+	+	NA	NA	NA	1.891871161	5.59263027	1.765850784	NA	NA	15	-1237.437559	2506.626943	5.276799677	0.000551755
81660	268.9452986	+	-17.19605624	NA	-31.65966163	-4.027606785	9.38973543	1.836302883	5.438809849	NA	+	+	+	+	+	NA	NA	4.963516159	NA	NA	NA	16	-1236.31791	2506.628494	5.278350874	0.000551327
481276	252.9894744	+	-4.358441541	NA	-30.83920754	-4.029875471	6.698530236	5.422524423	4.957203703	+	+	+	NA	+	NA	-4.472274686	NA	5.908358112	2.232166904	-0.967648938	NA	18	-1234.05243	2506.628846	5.278702046	0.00055123
627964	265.6199449	+	-17.20718323	NA	-20.98831406	-4.67138	6.799187602	0.837600821	4.83897882	NA	NA	+	NA	+	NA	NA	1.32178573	5.698160948	NA	NA	-0.955199421	15	-1237.439434	2506.630693	5.280549866	0.000550721
778236	252.669976	+	-3.995267248	NA	-32.17713164	-4.233603477	8.795940093	5.736443732	4.974443562	+	+	+	+	+	NA	-4.552295199	1.732785555	5.533121579	1.670191672	NA	-0.489166641	20	-1231.760837	2506.644351	5.294207378	0.000546973
73728	251.335573	+	-3.548774539	0.161064025	-32.07138394	-4.104147517	9.411891019	-0.291631228	4.822432524	+	+	+	+	+	NA	NA	NA	4.986071581	NA	NA	NA	17	-1235.198548	2506.647096	5.296952472	0.000546223
745212	267.7837867	+	-15.99672844	NA	-30.55756118	-4.225564803	8.313445461	8.85818166	4.952551504	NA	+	+	+	+	NA	-5.705450596	NA	5.320179102	1.995834037	NA	-1.189796488	18	-1234.061887	2506.647758	5.297614896	0.000546042
206844	243.0725365	+	-0.321725872	NA	-30.32560968	-4.532763162	6.794401149	-9.892419848	5.627959413	+	+	+	NA	NA	+	NA	NA	5.670615915	2.544558457	NA	NA	16	-1236.328678	2506.65003	5.299886753	0.000545422
198400	260.511814	+	-13.97461789	0.244074129	-29.66264106	-4.457427337	6.798754143	-8.286261303	4.876551041	NA	+	+	NA	NA	NA	NA	NA	5.610753529	2.638652485	NA	NA	15	-1237.450944	2506.653714	5.303569948	0.000544419
515840	269.1555655	+	-15.78418545	1.947928587	-32.0200623	-3.727396964	8.365986786	8.641524357	4.056119699	NA	+	+	+	+	NA	-5.417159238	2.515352724	5.895634533	1.758088026	-0.956312909	NA	20	-1231.766741	2506.656159	5.306015428	0.000543754
103936	251.3103223	+	-5.464632616	1.692668132	-21.26676765	-4.73882517	6.683082361	-0.912632016	4.122409066	+	NA	+	NA	+	NA	NA	2.173090111	5.909720743	NA	NA	NA	16	-1236.334333	2506.661341	5.311197247	0.000542347
505340	250.8511024	+	-6.408651827	NA	-20.44212579	-4.37955052	6.539105755	-1.366696186	0.960107735	+	NA	+	NA	+	+	NA	3.245491835	6.895697316	1.726613641	-1.18124229	NA	18	-1234.070541	2506.665067	5.31492391	0.000541337
71680	251.8520562	+	-3.587733084	0.113668684	-30.78828237	-4.34825859	6.928616512	-0.163801273	4.86746457	+	+	+	NA	+	NA	NA	NA	4.933773201	NA	NA	NA	16	-1236.338436	2506.669546	5.319401955	0.000540126
767228	265.1127227	+	-17.42242802	NA	-20.33200798	-4.793465847	6.660220236	0.455702034	1.289416608	NA	NA	+	NA	+	+	NA	2.698491468	6.271831037	2.080225051	NA	-0.779808078	17	-1235.21045	2506.670899	5.320755876	0.000539761
118528	263.3301144	+	-14.98519894	1.58828203	-32.13448361	-4.01805498	9.726329082	-9.513725666	4.180678748	NA	+	+	+	NA	NA	2.361279308	2.447761077	5.116601604	NA	NA	NA	17	-1235.212871	2506.675743	5.32559915	0.000538455
1005308	267.9532581	+	-15.98789143	NA	-29.93798298	-3.98129356	6.725486062	8.564529303	4.936846058	NA	+	+	NA	+	NA	-5.552734664	NA	5.681061611	2.196292658	-0.920178354	-1.263070282	18	-1234.07721	2506.678406	5.328262527	0.000537739
888828	242.5765939	+	0.415133598	NA	-32.2005092	-3.781407773	8.995080314	-10.19169198	4.876014521	+	+	+	+	NA	NA	NA	1.894541043	5.533761657	NA	-1.010665423	-0.490618791	18	-1234.081868	2506.687721	5.337577159	0.00053524
524288	254.4311581	+	-4.607567289	1.92507027	-32.38029134	-3.733897926	8.745862093	5.185302939	0.007388455	+	+	+	+	+	+	-4.141423086	4.155934964	5.893156414	1.423603863	-1.046088659	NA	22	-1229.456345	2506.702952	5.352808744	0.000531179
853756	261.2091799	+	-14.26874157	NA	-29.65484026	-3.824802242	6.884742809	-8.312851161	4.847433539	NA	+	+	NA	NA	NA	NA	NA	5.232358139	NA	-1.215171095	-1.373455875	15	-1237.477772	2506.707369	5.357225567	0.000530008
130300	265.1558323	+	-16.76263622	NA	-20.50332881	-4.562014942	8.880526044	7.610343496	0.494646318	NA	NA	+	+	+	+	-5.362215972	3.437534423	6.063030567	NA	NA	NA	17	-1235.230272	2506.710545	5.360401399	0.000529167
218364	264.187753	+	-16.00441106	NA	-20.65697889	-4.781173844	6.663674729	7.2019109	4.910052614	NA	NA	+	NA	+	NA	-5.264316635	NA	6.348469977	2.382330145	NA	NA	15	-1237.480826	2506.713478	5.363334022	0.000528391
73472	268.9070252	+	-17.16951721	0.17742137	-31.51262534	-4.024753679	9.401473386	1.794098016	4.781876887	NA	+	+	+	+	NA	NA	NA	4.932840895	NA	NA	NA	16	-1236.36469	2506.722054	5.3719107	0.00052613
466684	268.4233107	+	-17.14388244	NA	-30.98540645	-3.939926841	8.11514254	1.448920204	4.916765103	NA	+	+	+	+	NA	NA	NA	5.687417748	1.993311015	-0.658505048	NA	17	-1235.236861	2506.723723	5.373578943	0.000525691
71424	269.0179983	+	-16.90141264	0.131257017	-30.22878273	-4.266033797	6.937075816	1.871097216	4.825567917	NA	+	+	NA	+	NA	NA	NA	4.879995137	NA	NA	NA	15	-1237.486304	2506.724433	5.374289622	0.000525505
258048	245.4960816	+	-1.256110087	1.729686276	-31.98617321	-4.21599746	9.263015587	-11.60705831	0.179335061	+	+	+	+	NA	+	2.967070965	3.987042644	5.558857639	1.630331358	NA	NA	20	-1231.801014	2506.724705	5.374561554	0.000525433
722428	242.3710124	+	-2.620109456	NA	-20.63076424	-4.903796351	6.743626753	-9.844757502	4.950107525	+	NA	+	NA	NA	NA	NA	NA	6.191459019	2.283730818	NA	-1.378328109	15	-1237.487553	2506.726931	5.376787458	0.000524849
1023996	251.5122133	+	-3.675396824	NA	-32.20877288	-3.879448324	8.297738613	-0.440960156	4.940369216	+	+	+	+	+	NA	NA	1.809132778	5.830502263	1.574226362	-0.901385286	-0.490112751	20	-1231.802728	2506.728133	5.377989208	0.000524534
860156	251.2706169	+	-3.638825249	NA	-31.52410577	-3.813420966	8.693580065	-0.439423676	4.874256401	+	+	+	+	+	NA	NA	NA	5.147255384	NA	-0.839041873	-1.243116604	18	-1234.102797	2506.72958	5.379436634	0.000524154
390396	265.9291306	+	-16.73301017	NA	-20.7099382	-4.09905826	6.586683224	7.427833572	0.636381487	NA	NA	+	NA	+	+	-5.20065403	3.414272097	6.488105215	NA	-1.456479814	NA	17	-1235.241407	2506.732815	5.382671338	0.000523307
230656	258.080203	+	-14.02791295	1.708305573	-20.68106292	-4.826715609	6.582142093	-8.533378558	4.180418451	NA	NA	+	NA	NA	NA	NA	2.0273455	6.494666079	2.464095157	NA	NA	15	-1237.497211	2506.746246	5.396102268	0.000519805
110272	261.0305357	+	-10.75148753	1.170618013	-32.48871836	-4.020406469	9.978053352	NA	0.079999115	NA	+	+	+	NA	+	NA	4.025223548	5.126592333	NA	NA	NA	16	-1236.377798	2506.748269	5.39812551	0.000519279
198656	243.2654373	+	-0.470188229	0.206062435	-30.15652818	-4.532006404	6.794317643	-9.901456702	4.921692036	+	+	+	NA	NA	NA	NA	NA	5.644011922	2.572388079	NA	NA	16	-1236.380089	2506.752852	5.402707991	0.000518091
722688	260.3184305	+	-13.84045142	0.83715476	-29.16658403	-4.44602907	6.805988548	-8.413236218	4.624574036	NA	+	+	NA	NA	NA	NA	NA	5.384418697	2.580436774	NA	-1.446796436	16	-1236.383061	2506.758796	5.408652236	0.000516553
1023740	269.1149901	+	-17.35055005	NA	-31.61415362	-3.82408467	8.256203864	1.641590195	4.912897078	NA	+	+	+	+	NA	NA	1.764679329	5.781588915	1.667108061	-0.866104393	-0.515536727	19	-1232.974437	2506.763688	5.413544557	0.000515291
466940	251.4047893	+	-3.929237355	NA	-31.55019312	-3.997670594	8.146456767	-0.566268361	4.944596126	+	+	+	+	+	NA	NA	NA	5.72761344	1.906619269	-0.689355345	NA	18	-1234.129321	2506.782627	5.43248307	0.000510435
874236	268.7110355	+	-16.07700139	NA	-30.08429273	-3.748571993	6.826866185	8.951991342	4.843574661	NA	+	+	NA	+	NA	-5.615272741	NA	5.220388758	NA	-1.235169066	-1.345234626	17	-1235.266701	2506.783402	5.433258374	0.000510237
651004	263.2945006	+	-15.72091275	NA	-31.58752726	-4.069695524	9.87335546	-9.391698157	0.600905276	NA	+	+	+	NA	+	2.210126678	3.53282306	5.10427449	NA	NA	-0.350902066	18	-1234.130913	2506.785811	5.435667327	0.000509623
374272	252.093941	+	-6.178942501	1.826412661	-20.95361926	-4.097244918	6.535859783	-1.115337841	-0.117301656	+	NA	+	NA	+	+	NA	3.950875524	6.521791583	NA	-1.545392978	NA	18	-1234.132089	2506.788164	5.438020132	0.000509023
497148	250.1756513	+	-5.892293945	NA	-20.64846545	-4.425626314	6.558278271	-1.394471643	4.88179889	+	NA	+	NA	+	NA	NA	1.708739654	6.910229665	1.876218705	-1.059150966	NA	17	-1235.271048	2506.792096	5.441952177	0.000508024
495616	243.6315997	+	0.003799972	1.712506968	-32.06906984	-3.885908664	8.396065112	-10.25888254	4.194690604	+	+	+	+	NA	NA	NA	2.454056961	5.979482895	1.76030884	-0.958127133	NA	19	-1232.990172	2506.795159	5.445015144	0.000507246
238848	258.3948234	+	-14.29675261	1.676446001	-20.48375019	-4.83676669	6.572410567	-8.591426106	0.453970211	NA	NA	+	NA	NA	+	NA	3.475265601	6.442611169	2.34556642	NA	NA	16	-1236.40172	2506.796113	5.445969564	0.000507004
227068	267.9047987	+	-15.77293439	NA	-30.25211819	-4.389352093	6.747401482	8.739264889	5.571128333	NA	+	+	NA	+	+	-5.5645225	NA	5.594268338	2.531070147	NA	NA	17	-1235.273354	2506.796709	5.446565039	0.000506853
739324	244.331636	+	-1.173439066	NA	-29.91331116	-4.511634813	6.843476607	-11.11687874	5.015895711	+	+	+	NA	NA	NA	2.594320862	NA	5.431994841	2.417068463	NA	-1.296063357	17	-1235.274052	2506.798104	5.447960705	0.0005065
350204	253.1494167	+	-3.969238341	NA	-31.0392389	-3.795274549	6.801248237	5.691460504	4.863147691	+	+	+	NA	+	NA	-4.493068361	NA	5.454830446	NA	-1.291207973	NA	17	-1235.274401	2506.798803	5.448659387	0.000506323
859900	268.897296	+	-17.30853254	NA	-30.96906589	-3.745186761	8.696541643	1.657602372	4.842196233	NA	+	+	+	+	NA	NA	NA	5.083873297	NA	-0.812865996	-1.252183321	17	-1235.274609	2506.799218	5.449074194	0.000506218
505088	265.7037734	+	-17.06464386	2.020944971	-20.50632736	-4.224427143	6.461419313	0.305240359	0.007975921	NA	NA	+	NA	+	+	NA	3.808753687	6.824352417	1.959221493	-1.230925044	NA	18	-1234.140153	2506.804292	5.454148291	0.000504935
1038332	253.0791708	+	-4.132747087	NA	-31.30384332	-3.926727417	6.633123407	5.373804704	4.956120025	+	+	+	NA	+	NA	-4.354890401	1.68181189	6.001881216	1.960294538	-1.199668894	-0.609520411	20	-1231.841709	2506.806094	5.455950218	0.00050448
361724	258.8629865	+	-14.75251685	NA	-21.01647863	-4.179959915	6.679244854	-8.368656336	4.782481074	NA	NA	+	NA	NA	NA	NA	1.789227634	6.448400392	NA	-1.338730688	NA	14	-1238.639992	2506.807257	5.457112958	0.000504187
500988	258.5742069	+	-15.02341439	NA	-20.38465405	-4.368034087	6.571928334	-8.502878786	0.90534537	NA	NA	+	NA	NA	+	NA	3.219471781	6.855435816	1.884549872	-1.150553457	NA	16	-1236.410553	2506.813781	5.46363724	0.000502545
257792	263.2402061	+	-15.2360393	1.738420048	-31.40371371	-4.149733663	9.219224804	-9.676394127	0.08473693	NA	+	+	+	NA	+	2.432109144	3.981102232	5.531827372	1.713614092	NA	NA	19	-1233.007737	2506.830289	5.480145824	0.000498414
236796	264.667687	+	-17.29802796	NA	-20.51103282	-4.703816927	7.734317533	0.434694354	4.885015479	NA	NA	+	+	+	NA	NA	1.638981846	6.479556475	1.899238272	NA	NA	16	-1236.41985	2506.832374	5.482230815	0.000497895
218880	267.8623355	+	-15.70115572	0.392200471	-30.07823254	-4.384072391	6.740780961	8.53470037	4.807007594	NA	+	+	NA	+	NA	-5.455716762	NA	5.563524928	2.578768844	NA	NA	17	-1235.293978	2506.837956	5.48781207	0.000496507
786176	269.1029393	+	-16.04325141	1.972184056	-31.52679021	-4.09661677	9.116407648	8.397038675	0.153696036	NA	+	+	+	+	+	-5.221459706	3.794217751	5.42459077	1.659256699	NA	-0.507793814	21	-1230.695351	2506.838463	5.488319265	0.000496381
591100	258.3456638	+	-14.45882361	NA	-21.08203709	-4.699728748	6.894422851	-8.317684038	4.843373869	NA	NA	+	NA	NA	NA	NA	NA	5.471292645	NA	NA	-1.469044684	13	-1239.760816	2506.840473	5.490329513	0.000495883
739068	261.9061785	+	-15.0207567	NA	-29.37761606	-4.44187754	6.845321518	-9.202793524	4.986854903	NA	+	+	NA	NA	NA	2.061921975	NA	5.405182012	2.484601702	NA	-1.29930516	16	-1236.424959	2506.842592	5.49244802	0.000495358
376060	265.7655804	+	-17.90556482	NA	-20.55415913	-4.137139796	8.249843115	0.559986061	0.350479861	NA	NA	+	+	+	+	NA	3.562556532	6.433137515	NA	-1.074428241	NA	17	-1235.29721	2506.84442	5.49427598	0.000494905
495360	261.410453	+	-13.92106264	1.739922594	-31.52674483	-3.826123202	8.359190779	-8.589755252	4.155781668	NA	+	+	+	NA	NA	NA	2.42950321	5.934103192	1.84927578	-0.92626616	NA	18	-1234.161878	2506.847742	5.497598214	0.000494084
604156	251.5955357	+	-3.61723014	NA	-30.39259886	-4.354247459	6.950164264	-0.241076874	5.041895426	+	+	+	NA	+	+	NA	NA	4.775465137	NA	NA	-1.362767711	17	-1235.301214	2506.852429	5.50228493	0.000492927
110524	252.1433018	+	-3.961156873	NA	-32.65330579	-4.07982552	9.93521966	NA	0.650336177	+	+	+	+	NA	+	NA	3.686677286	5.178525415	NA	NA	NA	16	-1236.436614	2506.865902	5.515758437	0.000489618
909052	269.3528874	+	-16.33706373	NA	-32.12643209	-3.639633462	8.969058752	9.614037514	4.841507189	NA	+	+	+	+	NA	-5.948700141	1.896002957	5.459491825	NA	-0.99971407	-0.468256229	19	-1233.026192	2506.8672	5.517056155	0.0004893
365824	266.1517224	+	-16.89589769	1.860921742	-21.15039707	-4.032578932	6.58129139	0.653513292	3.957875376	NA	NA	+	NA	+	NA	NA	2.334389464	6.402067747	NA	-1.421160815	NA	16	-1236.437339	2506.867352	5.517208731	0.000489263
603900	268.8152416	+	-16.98634692	NA	-29.82081438	-4.274295265	6.960718559	1.798126543	4.923605529	NA	+	+	NA	+	+	NA	NA	4.71790227	NA	NA	-1.381195932	16	-1236.439839	2506.872351	5.522207817	0.000488041
644864	269.3335402	+	-15.60598134	1.738776256	-30.50174793	-4.247840732	6.773207028	8.506949739	4.142539028	NA	+	+	NA	+	NA	-5.05239305	1.991060357	4.882559689	NA	NA	-0.91618099	18	-1234.17608	2506.876146	5.526002412	0.000487116
114176	251.3904033	+	-6.303383326	1.822223605	-20.7336445	-4.590027933	8.90162262	-1.127088929	-0.258260363	+	NA	+	+	+	+	NA	3.968590464	6.061397121	NA	NA	NA	18	-1234.177707	2506.8794	5.52925625	0.000486324
765696	261.2959863	+	-14.1225355	1.774832959	-31.02061579	-4.182853304	9.091173282	-8.657618108	0.227952208	NA	+	+	+	NA	+	NA	3.709071422	5.469204073	1.74515494	NA	-0.536171104	19	-1233.037214	2506.889243	5.53909913	0.000483937
888572	261.6325881	+	-14.50062777	NA	-31.67881857	-3.714668332	8.990875495	-8.399841416	4.845705599	NA	+	+	+	NA	NA	NA	1.860519011	5.46485826	NA	-0.982922699	-0.512459029	17	-1235.321163	2506.892326	5.542182154	0.000483191
759040	264.956096	+	-16.52524351	2.175051406	-20.63854768	-4.729954201	6.586426679	0.350071309	3.973175293	NA	NA	+	NA	+	NA	NA	1.771265428	6.234503876	2.364822008	NA	-1.087665135	17	-1235.328308	2506.906616	5.556472501	0.000479751
722944	243.3707106	+	-0.569470227	0.790873551	-29.66193215	-4.52035343	6.80117469	-9.999171517	4.673023793	+	+	+	NA	NA	NA	NA	NA	5.419485858	2.514278601	NA	-1.434209333	17	-1235.329911	2506.909822	5.559678474	0.000478983
380668	263.2872078	+	-15.42895343	NA	-32.0380051	-3.684530462	9.089671561	-9.266591734	4.84139266	NA	+	+	+	NA	NA	2.067123103	2.070575366	5.535869886	NA	-0.989382054	NA	17	-1235.334472	2506.918944	5.568800462	0.000476803
772092	244.4658634	+	-0.905879595	NA	-30.6270985	-4.512487607	6.774037849	-11.18483339	5.020999628	+	+	+	NA	NA	NA	2.710936178	1.498867024	5.613939468	2.323104017	NA	-0.71802797	18	-1234.199366	2506.922718	5.572574352	0.000475904
389120	245.5444584	+	-0.977273656	1.677319426	-32.40698903	-3.653378926	9.370237861	-11.7003899	-0.233041317	+	+	+	+	NA	+	2.989764954	4.288403988	5.587782055	NA	-1.124601601	NA	20	-1231.904382	2506.931441	5.581297471	0.000473833
362172	261.2415476	+	-10.80801829	NA	-31.54073591	-3.708046259	6.731744534	NA	4.877186222	NA	+	+	NA	NA	NA	NA	1.999820415	5.648970533	NA	-1.444172676	NA	14	-1238.707048	2506.941368	5.591224832	0.000471487
777984	268.7173102	+	-15.66959334	2.021843341	-31.61138819	-4.123447969	8.709696206	8.483215533	4.068446468	NA	+	+	+	+	NA	-5.298018383	2.18865135	5.454847248	1.89987391	NA	-0.67985514	20	-1231.91025	2506.943176	5.593032326	0.000471061
212732	268.3073658	+	-17.05482172	NA	-31.13559973	-4.196655823	8.463588635	1.533724039	5.510819609	NA	+	+	+	+	+	NA	NA	5.481558731	2.063292039	NA	NA	17	-1235.352207	2506.954413	5.604269447	0.000468422
628220	250.2300388	+	-5.406739986	NA	-21.04506427	-4.768005606	6.781161089	-1.017888094	4.86768571	+	NA	+	NA	+	NA	NA	1.341379206	5.788248223	NA	NA	-0.944967574	16	-1236.481068	2506.95481	5.604666107	0.000468329
742652	264.1429364	+	-16.06657622	NA	-20.52452281	-4.768967553	6.69370747	7.051893359	4.917792088	NA	NA	+	NA	+	NA	-5.171616592	NA	6.126083819	2.267874798	NA	-1.358766411	16	-1236.482378	2506.957429	5.607285791	0.000467716
501436	260.9278125	+	-11.00566049	NA	-30.98219598	-3.899867669	6.62388585	NA	1.184433268	NA	+	+	NA	NA	+	NA	3.355678073	6.058223128	1.941894379	-1.242825808	NA	16	-1236.483094	2506.958862	5.608718707	0.000467381
101628	258.1718232	+	-14.77678372	NA	-20.85199685	-4.611372664	8.666083231	-8.398372566	4.813523198	NA	NA	+	+	NA	NA	NA	1.743255288	6.047927183	NA	NA	NA	14	-1238.716709	2506.960691	5.610547244	0.000466954
66812	258.4601713	+	-14.41808191	NA	-21.25285794	-4.707363893	6.870135286	-8.24709095	4.83058824	NA	NA	+	NA	NA	NA	NA	NA	5.677005821	NA	NA	NA	12	-1240.920326	2506.967005	5.616861578	0.000465482
743168	267.6971424	+	-15.61915359	0.984459731	-29.58709764	-4.371263028	6.74904613	8.102571341	4.555189559	NA	+	+	NA	+	NA	-5.210698847	NA	5.335592059	2.518482575	NA	-1.448791376	18	-1234.222933	2506.969851	5.619707392	0.00046482
759292	250.0434643	+	-5.863382909	NA	-20.57526829	-4.870611207	6.660209324	-1.320397739	4.940850536	+	NA	+	NA	+	NA	NA	1.261971233	6.363183571	2.11323637	NA	-0.894118827	17	-1235.360828	2506.971657	5.621513299	0.000464401
204544	268.2587073	+	-16.95566661	0.405366942	-30.96409601	-4.191487642	8.452828716	1.470473582	4.767184784	NA	+	+	+	+	NA	NA	NA	5.451624478	2.113599092	NA	NA	17	-1235.365674	2506.981348	5.631204491	0.000462156
496896	265.2928235	+	-16.74206774	2.046254062	-20.7134032	-4.267440125	6.480022123	0.308060412	3.965599097	NA	NA	+	NA	+	NA	NA	2.259527719	6.836006399	2.11529279	-1.106918642	NA	17	-1235.366761	2506.983521	5.633377848	0.000461654
361980	242.5108889	+	-2.070355508	NA	-21.07390073	-4.267704104	6.662446013	-9.897886205	4.809917526	+	NA	+	NA	NA	NA	NA	1.805720299	6.543852406	NA	-1.359597575	NA	15	-1237.616203	2506.98423	5.634086611	0.00046149
387072	246.1798999	+	-1.07657363	1.560903553	-31.1477663	-3.670431807	6.665176464	-11.56831066	0.178162305	+	+	+	NA	NA	+	3.090693392	4.030463681	5.742045109	NA	-1.692119622	NA	19	-1233.091667	2506.998149	5.648005313	0.00045829
915200	270.0343571	+	-16.11965897	1.841926967	-30.62947124	-3.548344266	6.615118161	8.313121998	0.153014189	NA	+	+	NA	+	+	-5.044860417	3.77374396	5.555078375	NA	-1.655420492	-0.683888622	20	-1231.939956	2507.002588	5.652444404	0.000457274
624640	243.6868755	+	0.287346991	1.490199451	-30.55978263	-4.410579108	6.827919061	-10.02691275	4.287400934	+	+	+	NA	NA	NA	NA	1.926274445	4.969919438	NA	NA	-0.916819882	17	-1235.376459	2507.002917	5.652773793	0.000457198
516096	253.8643062	+	-4.070517857	1.940091562	-32.58938969	-3.783655323	8.398957423	5.289843354	4.086742273	+	+	+	+	+	NA	-4.231108354	2.547580875	5.934622083	1.670012806	-0.987344137	NA	21	-1230.777752	2507.003265	5.65312119	0.000457119
765952	243.920798	+	-0.516854942	1.739612652	-31.55503244	-4.250505496	9.141815701	-10.28676987	0.328678705	+	+	+	+	NA	+	NA	3.713921808	5.504883357	1.6656943	NA	-0.513805833	20	-1231.941497	2507.005672	5.655527971	0.000456569
493244	260.6400612	+	-10.74704485	NA	-31.33462088	-3.933947964	6.643121707	NA	4.965417873	NA	+	+	NA	NA	NA	NA	1.877085999	6.058368568	2.091123107	-1.126642604	NA	15	-1237.627915	2507.007656	5.657511944	0.000456116
249856	244.9463772	+	-0.728133254	1.744414094	-32.18785825	-4.243083997	8.887884483	-11.49962901	4.21968968	+	+	+	+	NA	NA	2.874902854	2.397843623	5.619976262	1.869613238	NA	NA	19	-1233.097729	2507.010273	5.660129511	0.00045552
212988	251.220005	+	-3.782742809	NA	-31.71598315	-4.26607231	8.509578647	-0.483238558	5.615149368	+	+	+	+	+	+	NA	NA	5.513780818	1.980034604	NA	NA	18	-1234.245937	2507.015859	5.665715006	0.000454249
492796	258.2120546	+	-14.7284876	NA	-20.58880072	-4.411966794	6.591361358	-8.430501727	4.867785206	NA	NA	+	NA	NA	NA	NA	1.665796579	6.867726507	2.039432919	-1.026305575	NA	15	-1237.636566	2507.024956	5.674812869	0.000452188
784384	254.4044764	+	-4.723452165	1.918930612	-30.61612654	-4.43578258	6.615638602	4.65926079	0.842964252	+	+	+	NA	+	+	-3.716023747	3.326605711	5.536965044	2.323583001	NA	-0.739451594	21	-1230.789431	2507.026623	5.676479555	0.000451811
1046524	253.6682295	+	-4.622497892	NA	-31.01505976	-3.888113626	6.611027417	5.240319784	1.322545845	+	+	+	NA	+	+	-4.239152304	3.15113346	6.023256361	1.824273603	-1.318104467	-0.483896264	21	-1230.790229	2507.02822	5.678076168	0.000451451
636412	250.8771327	+	-5.918893431	NA	-20.83093086	-4.7819231	6.759640946	-0.987210651	1.123700448	+	NA	+	NA	+	+	NA	2.843036975	5.788103044	NA	NA	-0.816608176	17	-1235.389452	2507.028904	5.678760535	0.000451296
1031936	269.6898842	+	-17.12930788	2.084903588	-31.50244706	-3.69629159	8.568900716	1.534779727	-0.04870171	NA	+	+	+	+	+	NA	3.948547138	5.74649533	1.564217932	-0.995604769	-0.516371388	21	-1230.790789	2507.029339	5.679195819	0.000451198
128508	252.1535989	+	-6.220744721	NA	-20.85140163	-4.797597569	6.695306753	4.444192048	0.990658538	+	NA	+	NA	+	+	-4.016266741	3.192185639	5.957576216	NA	NA	NA	17	-1235.394745	2507.03949	5.689346018	0.000448914
1038080	268.9232973	+	-15.64004088	2.066573723	-30.73307408	-3.800444846	6.540920782	8.05490977	4.028465293	NA	+	+	NA	+	NA	-5.074635019	2.151657756	5.932601505	2.187392289	-1.230800926	-0.802904094	20	-1231.961006	2507.044689	5.694545626	0.000447748
598016	251.5075729	+	-3.665083501	0.720976135	-31.47640409	-4.118528281	9.171145707	-0.35835383	4.588699307	+	+	+	+	+	NA	NA	NA	4.781812296	NA	NA	-1.363089938	18	-1234.261146	2507.046276	5.696132819	0.000447393
757504	260.9756083	+	-13.78674411	1.823564628	-31.10148482	-4.210484852	8.681775866	-8.584015422	4.162484727	NA	+	+	+	NA	NA	NA	2.095063325	5.499125337	1.9889536	NA	-0.710064908	18	-1234.263813	2507.051611	5.701467441	0.000446201
771836	262.472807	+	-15.09986435	NA	-30.07141573	-4.441547616	6.776303265	-9.222611813	4.991609022	NA	+	+	NA	NA	NA	2.162959958	1.463146277	5.581690789	2.392985711	NA	-0.735160264	17	-1235.401193	2507.052386	5.702242813	0.000446028
251388	251.3475358	+	-6.166244072	NA	-20.60055353	-4.889431346	6.590418404	4.311933696	4.935184737	+	NA	+	NA	+	NA	-4.167819042	1.589011743	6.560519119	2.154673701	NA	NA	17	-1235.40281	2507.05562	5.705476156	0.000445308
597760	268.7264707	+	-17.01337634	0.746873024	-30.91206664	-4.039328606	9.158309381	1.683399476	4.544183392	NA	+	+	+	+	NA	NA	NA	4.726195337	NA	NA	-1.377293569	17	-1235.408456	2507.066911	5.716767617	0.000442801
730876	260.3731869	+	-14.09583163	NA	-29.3052101	-4.459551189	6.833209173	-8.321541683	5.00126698	NA	+	+	NA	NA	+	NA	NA	5.426031871	2.495388151	NA	-1.294218105	16	-1236.538664	2507.070002	5.71985829	0.000442117
198332	259.794953	+	-10.53113751	NA	-30.41110011	-4.437038908	6.786601916	NA	5.01266609	NA	+	+	NA	NA	NA	NA	NA	5.579307001	2.551850238	NA	NA	13	-1239.876446	2507.071733	5.721589009	0.000441735
653056	269.6207688	+	-15.9130369	1.696241076	-30.18879759	-4.269991558	6.75488543	8.310525085	0.530529459	NA	+	+	NA	+	+	-4.914997461	3.434885317	4.89540083	NA	NA	-0.790130827	19	-1233.128767	2507.072349	5.722205688	0.000441599
757760	243.4422728	+	-0.055985049	1.788078104	-31.64974918	-4.280533685	8.740055557	-10.22795897	4.205499711	+	+	+	+	NA	NA	NA	2.12495889	5.536365463	1.903470185	NA	-0.68446813	19	-1233.131785	2507.078385	5.728241489	0.000440268
245244	250.4012419	+	-6.442217897	NA	-20.34040025	-4.766290713	8.110316438	-1.328621518	0.87917223	+	NA	+	+	+	+	NA	3.244477808	6.485554905	1.584574722	NA	NA	18	-1234.2793	2507.082586	5.732442058	0.000439344
204800	251.4952852	+	-3.948983867	0.373420883	-31.53212456	-4.261646916	8.502136243	-0.507673003	4.810084861	+	+	+	+	+	NA	NA	NA	5.481504775	2.026302368	NA	NA	18	-1234.279906	2507.083797	5.733653606	0.000439078
643068	243.7499057	+	-0.240110267	NA	-32.32186232	-4.153332199	9.565388722	-11.35125066	4.912338128	+	+	+	+	NA	NA	2.69274541	1.823536642	5.127641418	NA	NA	-0.510015267	18	-1234.280023	2507.084032	5.733887981	0.000439027
251136	264.7739361	+	-15.68718602	1.900071645	-20.65491252	-4.765732158	6.513144864	6.569882481	4.087341447	NA	NA	+	NA	+	NA	-4.738767914	2.095112759	6.481535848	2.385263419	NA	NA	17	-1235.417076	2507.084151	5.734007799	0.000439
907008	269.702621	+	-15.7802879	1.877327275	-30.93423202	-3.570327743	6.64347754	8.522014777	4.018399008	NA	+	+	NA	+	NA	-5.182954029	2.216610651	5.499752143	NA	-1.551032115	-0.824654696	19	-1233.137621	2507.090057	5.739913471	0.000437706
909308	252.8436839	+	-3.71597251	NA	-32.66719708	-3.702934038	8.969135854	5.97107671	4.871786061	+	+	+	+	+	NA	-4.660826203	1.931015234	5.521083098	NA	-1.025658254	-0.448535791	20	-1231.985115	2507.092907	5.742762995	0.000437083
105728	265.4422109	+	-16.92630039	1.850983371	-20.97533154	-4.496176441	8.651038173	0.645856052	3.996339998	NA	NA	+	+	+	NA	NA	2.281676028	5.974504741	NA	NA	NA	16	-1236.552444	2507.097562	5.747418283	0.000436067
874492	252.9386375	+	-4.020685097	NA	-30.60940739	-3.813366506	6.82415189	5.474019697	4.874124945	+	+	+	NA	+	NA	-4.386590933	NA	5.275122755	NA	-1.257354018	-1.339659235	18	-1234.2877	2507.099385	5.74924126	0.000435669
624384	261.4971831	+	-13.65654462	1.515643428	-30.03548584	-4.327846026	6.836123464	-8.360050063	4.243794973	NA	+	+	NA	NA	NA	NA	1.901793234	4.910500872	NA	NA	-0.938133616	16	-1236.553622	2507.099918	5.749774622	0.000435553
917248	269.930068	+	-16.28771244	1.909113403	-31.97467688	-3.529041973	9.256230189	8.766388734	-0.278145072	NA	+	+	+	+	+	-5.384988964	4.125403982	5.451774397	NA	-1.117146572	-0.446738234	21	-1230.826714	2507.101189	5.751045475	0.000435276
591356	242.30188	+	-2.014982031	NA	-21.13710546	-4.793038678	6.878336048	-9.817288856	4.871011298	+	NA	+	NA	NA	NA	NA	NA	5.55443177	NA	NA	-1.466624921	14	-1238.791821	2507.110915	5.760770951	0.000433165
754940	257.8827565	+	-14.55592492	NA	-20.51879903	-4.843842219	6.693629569	-8.401412015	4.925462468	NA	NA	+	NA	NA	NA	NA	1.214511475	6.328393686	2.265019459	NA	-0.915413742	15	-1237.679819	2507.111463	5.761319666	0.000433046
120316	251.5401634	+	-5.698822042	NA	-21.08327042	-4.78545364	6.71155011	4.607062017	4.860142559	+	NA	+	NA	+	NA	-4.155748706	1.689420697	5.983947357	NA	NA	NA	16	-1236.565149	2507.122972	5.772828592	0.000430561
1017600	261.2697479	+	-13.76043025	1.865073111	-30.25203912	-3.899678591	6.602328945	-8.568465801	4.12471798	NA	+	+	NA	NA	NA	NA	2.060221939	5.96164077	2.263453063	-1.188301841	-0.827303956	18	-1234.30123	2507.126445	5.776301402	0.000429814
472828	268.4745663	+	-16.99358612	NA	-30.48283084	-3.965338645	6.734898178	1.443027619	5.56827158	NA	+	+	NA	+	+	NA	NA	5.864257429	2.307931556	-0.924246049	NA	17	-1235.439557	2507.129113	5.778969496	0.000429241
1032192	253.2446912	+	-4.348364966	2.059647075	-32.11137894	-3.753573022	8.60780293	-0.403043371	0.051212185	+	+	+	+	+	+	NA	3.962661034	5.794395572	1.470511362	-1.028719375	-0.491349024	22	-1229.671163	2507.132588	5.78244487	0.000428496
745468	252.4812984	+	-4.290940461	NA	-31.0695838	-4.288574735	8.352948631	5.498358012	4.979102911	+	+	+	+	+	NA	-4.51745683	NA	5.344569901	1.923793949	NA	-1.185424323	19	-1233.163211	2507.141236	5.791092794	0.000426647
894976	244.4934212	+	-0.307581353	1.596499217	-30.68518884	-3.710517579	6.668645588	-10.20726605	0.335331271	+	+	+	NA	NA	+	NA	3.693884018	5.640139403	NA	-1.65221402	-0.685917195	19	-1233.167127	2507.149068	5.798924914	0.00042498
240892	258.0691794	+	-15.0323045	NA	-20.28626782	-4.740425141	8.161762989	-8.514968282	0.815055976	NA	NA	+	+	NA	+	NA	3.225852475	6.457232049	1.726162567	NA	NA	16	-1236.579963	2507.1526	5.802456704	0.00042423
1017856	244.0551356	+	-0.267636399	1.829070544	-30.78492861	-3.960012201	6.59550693	-10.18172187	4.167699228	+	+	+	NA	NA	NA	NA	2.089330421	6.015370038	2.184520809	-1.228736624	-0.8049226	19	-1233.169292	2507.153399	5.803255374	0.000424061
382204	265.5550021	+	-16.3804326	NA	-20.95742431	-4.126275292	6.612135367	7.668156451	4.775593077	NA	NA	+	NA	+	NA	-5.362787042	1.797815961	6.469054106	NA	-1.352090798	NA	16	-1236.582047	2507.156767	5.806623621	0.000423347
645120	253.9281945	+	-3.814770641	1.735600223	-31.06233631	-4.325847823	6.771318504	5.116862764	4.17678774	+	+	+	NA	+	NA	-3.850369337	2.023898519	4.935596755	NA	NA	-0.897616563	19	-1233.171587	2507.157989	5.807845782	0.000423088
366080	251.4066509	+	-5.604066854	1.841715423	-21.20891428	-4.127731819	6.563204948	-1.124979269	3.99575659	+	NA	+	NA	+	NA	NA	2.347713387	6.504996385	NA	-1.441617168	NA	17	-1235.454181	2507.158362	5.808218157	0.00042301
1005564	252.798719	+	-4.38842274	NA	-30.44438445	-4.035740317	6.724942767	5.230619295	4.963038982	+	+	+	NA	+	NA	-4.373040055	NA	5.717624004	2.126537506	-0.95106451	-1.260493993	19	-1233.173517	2507.161848	5.811704303	0.000422273
464640	268.4158388	+	-16.88946762	0.424460149	-30.29096654	-3.966939436	6.72909355	1.375609164	4.746159439	NA	+	+	NA	+	NA	NA	NA	5.826105077	2.363806447	-0.907905415	NA	17	-1235.46297	2507.175941	5.825796958	0.000419308
473084	251.6106298	+	-3.884535475	NA	-31.05558659	-4.023712415	6.726582149	-0.550397423	5.676208816	+	+	+	NA	+	+	NA	NA	5.912852109	2.228482887	-0.964382415	NA	18	-1234.330355	2507.184695	5.834551387	0.000417477
731132	242.9901062	+	-0.468042491	NA	-29.80813757	-4.532092004	6.826049774	-9.952647287	5.104372439	+	+	+	NA	NA	+	NA	NA	5.462865922	2.435352219	NA	-1.280756577	17	-1235.468637	2507.187275	5.83713094	0.000416938
230912	243.3040251	+	-2.567282241	1.66851305	-20.74151833	-4.917587355	6.570388497	-9.908952838	4.222390003	+	NA	+	NA	NA	NA	NA	2.034604703	6.559373362	2.388846555	NA	NA	16	-1236.599064	2507.190802	5.840658557	0.000416204
894720	262.1911849	+	-14.16476187	1.620598226	-30.15375946	-3.641642087	6.678005828	-8.549383389	0.216613563	NA	+	+	NA	NA	+	NA	3.697468234	5.571604855	NA	-1.624957156	-0.705673457	18	-1234.33661	2507.197206	5.847062371	0.000414873
124928	245.9552085	+	-0.986212971	1.389797032	-30.7369389	-4.406713185	6.805354428	-11.44392383	0.550002738	+	+	+	NA	NA	+	3.171296699	3.727716942	5.084684708	NA	NA	NA	18	-1234.33675	2507.197486	5.847341996	0.000414815
116736	245.3423932	+	-0.424808988	1.404593186	-31.13296213	-4.387835673	6.823048131	-11.36509611	4.321705658	+	+	+	NA	NA	NA	3.077106156	2.268560658	5.094734265	NA	NA	NA	17	-1235.475471	2507.200942	5.850798394	0.000414099
101884	241.8831627	+	-2.1382724	NA	-20.90738085	-4.706080433	8.638430323	-9.921070541	4.841218473	+	NA	+	+	NA	NA	NA	1.757251738	6.130921933	NA	NA	NA	15	-1237.725214	2507.202252	5.852108686	0.000413828
767232	265.3141479	+	-16.80613984	2.118813908	-20.45790442	-4.742482863	6.573895179	0.365392052	0.43673446	NA	NA	+	NA	+	+	NA	3.189173298	6.210780178	2.256625611	NA	-0.96297623	18	-1234.339791	2507.203568	5.853424538	0.000413556
886784	243.9023229	+	0.225212196	1.631391882	-31.00090504	-3.735424384	6.698869892	-10.16725	4.163124212	+	+	+	NA	NA	NA	NA	2.153294095	5.587187196	NA	-1.549234856	-0.825484462	18	-1234.340675	2507.205335	5.855191436	0.00041319
259580	251.9398416	+	-6.637762058	NA	-20.40557055	-4.89561618	6.581252297	4.172306393	1.257278828	+	NA	+	NA	+	+	-4.034681689	3.020958961	6.505890876	2.044248353	NA	NA	18	-1234.34181	2507.207605	5.857461023	0.000412722
388864	263.9409989	+	-15.4648318	1.672399475	-31.83328991	-3.587700552	9.378770376	-9.699652808	-0.339974551	NA	+	+	+	NA	+	2.437388774	4.28784627	5.52852647	NA	-1.098728606	NA	19	-1233.19654	2507.207894	5.857750722	0.000412662
464124	264.6428284	+	-17.14776864	NA	-20.70829353	-4.420275746	6.660948807	0.285215783	4.86773568	NA	NA	+	NA	+	NA	NA	NA	6.586729607	2.190133081	-0.794770822	NA	15	-1237.728768	2507.209362	5.859217964	0.000412359
259328	265.1422352	+	-16.00019673	1.867803106	-20.45956123	-4.775610864	6.505202247	6.391691938	0.397528197	NA	NA	+	NA	+	+	-4.595213171	3.529251448	6.429164846	2.269160492	NA	NA	18	-1234.343375	2507.210734	5.860590712	0.000412076
632576	261.7526517	+	-13.92892797	1.474386674	-29.71920164	-4.350201709	6.816100035	-8.415595413	0.58860926	NA	+	+	NA	NA	+	NA	3.362768741	4.924630607	NA	NA	-0.809886884	17	-1235.481348	2507.212695	5.862551561	0.000411673
67068	242.4628625	+	-2.011055149	NA	-21.30867626	-4.802089854	6.854149995	-9.741684063	4.858683283	+	NA	+	NA	NA	NA	NA	NA	5.760808785	NA	NA	NA	13	-1239.947449	2507.213739	5.863595365	0.000411458
249600	262.875294	+	-14.85514263	1.751731872	-31.59214685	-4.174349653	8.836973968	-9.547921985	4.187258732	NA	+	+	+	NA	NA	2.332645074	2.366129074	5.592044576	1.959033116	NA	NA	18	-1234.345114	2507.214214	5.864070198	0.00041136
520188	244.7160022	+	-1.14856368	NA	-31.93079106	-3.875989755	8.758956426	-11.4212645	0.818253052	+	+	+	+	NA	+	2.682466921	3.61162168	5.908963177	1.378723492	-0.959506383	NA	20	-1232.047523	2507.217722	5.867578434	0.000410639
331772	242.6364801	+	0.131214433	NA	-31.58269457	-3.870815486	8.976391083	-10.08390413	4.865734963	+	+	+	+	NA	NA	NA	NA	5.346256301	NA	-0.811550985	NA	16	-1236.614332	2507.221337	5.87119352	0.000409898
898300	266.1271472	+	-17.72198005	NA	-20.70146079	-4.108361067	6.66285037	0.643154253	0.748852724	NA	NA	+	NA	+	+	NA	3.098870488	6.292143635	NA	-1.380511262	-0.732653467	17	-1235.485935	2507.22187	5.871726473	0.000409788
632832	244.2265033	+	-0.207596047	1.448209148	-30.23672995	-4.429321884	6.807756317	-10.05566678	0.711943487	+	+	+	NA	NA	+	NA	3.354145286	4.981016389	NA	NA	-0.791869177	18	-1234.351064	2507.226113	5.875969297	0.00040892
509952	245.6241844	+	-0.950034058	1.764179778	-31.31267113	-3.919240035	6.588664318	-11.45409202	4.191630314	+	+	+	NA	NA	NA	2.908455073	2.397929804	6.139827871	2.186461162	-1.271812208	NA	19	-1233.206842	2507.228498	5.878354794	0.000408432
244992	265.2013814	+	-17.09229149	1.985466757	-20.39890235	-4.629029585	8.12017593	0.342801035	-0.063441344	NA	NA	+	+	+	+	NA	3.800588761	6.399232682	1.800281252	NA	NA	18	-1234.35487	2507.233724	5.883580916	0.000407367
726272	264.503064	+	-16.68394479	1.257617088	-20.64829843	-4.719332202	6.702938489	0.2553442	4.37229115	NA	NA	+	NA	+	NA	NA	NA	6.010582655	2.398151068	NA	-1.598523661	16	-1236.623458	2507.239589	5.889445835	0.000406174
501244	243.1497527	+	-3.044618059	NA	-20.4487278	-4.441402273	6.557392129	-9.947019564	0.98756992	+	NA	+	NA	NA	+	NA	3.216237569	6.927991478	1.811295744	-1.179312871	NA	17	-1235.500468	2507.250937	5.900793142	0.000403876
988928	268.2274131	+	-16.75391931	1.025041715	-29.78933099	-3.962430878	6.737890509	1.26135505	4.491771494	NA	+	+	NA	+	NA	NA	NA	5.591300838	2.30770149	-0.889787359	-1.463741733	18	-1234.367671	2507.259326	5.90918279	0.000402185
1046272	269.2844646	+	-15.96699052	2.021615548	-30.46014906	-3.764851978	6.52097527	7.889096403	0.405517723	NA	+	+	NA	+	+	-4.95207743	3.615005104	5.956284952	2.045715127	-1.349353759	-0.672505996	21	-1230.906475	2507.260712	5.910568223	0.000401907
767484	250.6677462	+	-6.328348513	NA	-20.39465932	-4.878906981	6.645626915	-1.276681796	1.377254424	+	NA	+	NA	+	+	NA	2.693630121	6.335392137	2.011664423	NA	-0.774524869	18	-1234.368378	2507.260741	5.910597273	0.000401901
518144	246.2383772	+	-1.480386215	1.746426589	-30.95752648	-3.88236418	6.570397327	-11.5407397	0.425961064	+	+	+	NA	NA	+	3.00362444	3.868350306	6.136868085	2.038116302	-1.386064414	NA	20	-1232.069148	2507.260972	5.910828389	0.000401854
857340	265.4319245	+	-17.28122637	NA	-21.02174659	-4.178954416	6.790748888	0.583036101	4.789791809	NA	NA	+	NA	+	NA	NA	NA	5.898189709	NA	-1.083422939	-1.444424568	15	-1237.757383	2507.266592	5.916448237	0.000400727
376316	250.5798792	+	-6.253850577	NA	-20.61203659	-4.221319783	8.200240728	-1.272464303	0.454026184	+	NA	+	+	+	+	NA	3.548917233	6.525408041	NA	-1.099545292	NA	18	-1234.371642	2507.26727	5.917126343	0.000400591
606204	251.1206906	+	-3.563079191	NA	-31.61386427	-4.133903114	9.193827114	-0.346489491	5.060878463	+	+	+	+	+	+	NA	NA	4.845418589	NA	NA	-1.211132522	18	-1234.373554	2507.271094	5.920950622	0.000399826
1025792	261.5897027	+	-14.05138452	1.820328795	-29.97768747	-3.863527911	6.580702245	-8.626275811	0.472359205	NA	+	+	NA	NA	+	NA	3.535491014	5.986684583	2.119363752	-1.308610371	-0.695026048	19	-1233.229676	2507.274167	5.924023341	0.000399212
897024	243.9504843	+	-0.217651657	1.671284497	-32.01899835	-3.686530506	9.283639591	-10.36860597	-0.098477006	+	+	+	+	NA	+	NA	4.045158084	5.533635029	NA	-1.118014806	-0.452003517	20	-1232.076269	2507.275216	5.925071993	0.000399003
1023744	269.2798793	+	-16.75406329	2.133042813	-31.58768394	-3.748596034	8.182476737	1.525565489	3.982699059	NA	+	+	+	+	NA	NA	2.290441785	5.7544051	1.82018373	-0.932730328	-0.695119445	20	-1232.076937	2507.276551	5.926407836	0.000398736
464896	251.9030796	+	-4.067261764	0.392022488	-30.84896395	-4.02706425	6.722576345	-0.575641706	4.788890251	+	+	+	NA	+	NA	NA	NA	5.871594257	2.281246166	-0.946073981	NA	18	-1234.377213	2507.27841	5.928266709	0.000398366
227324	252.8266931	+	-4.225120478	NA	-30.7708988	-4.457596993	6.747733317	5.428079079	5.667625986	+	+	+	NA	+	+	-4.38988215	NA	5.622866446	2.467891484	NA	NA	18	-1234.377291	2507.278566	5.928422771	0.000398335
378880	245.5185651	+	-0.477868828	1.565939239	-31.542371	-3.693347012	6.6921049	-11.47776	4.187080813	+	+	+	NA	NA	NA	2.995727395	2.470135989	5.714396203	NA	-1.593733384	NA	18	-1234.377941	2507.279868	5.929724124	0.000398076
1024000	252.6639097	+	-3.837890935	2.108295562	-32.21360845	-3.807414037	8.228233989	-0.431876128	4.021896922	+	+	+	+	+	NA	NA	2.331295966	5.804671805	1.719529113	-0.968142623	-0.666626996	21	-1230.918375	2507.284512	5.934368155	0.000397152
333052	265.5358204	+	-17.24155303	NA	-21.18843787	-4.171922057	6.764782231	0.631648762	4.775688375	NA	NA	+	NA	+	NA	NA	NA	6.112153159	NA	-1.114514733	NA	14	-1238.881967	2507.291206	5.941062448	0.000395825
611580	265.033141	+	-16.10804355	NA	-21.02506812	-4.651973582	6.827214925	7.510459785	4.837522668	NA	NA	+	NA	+	NA	-5.213916277	NA	5.488952659	NA	NA	-1.446169479	15	-1237.770697	2507.293218	5.943074845	0.000395427
107776	259.08781	+	-14.35655382	1.416002398	-20.96140939	-4.728504046	6.712312173	-8.471122247	0.254500803	NA	NA	+	NA	NA	+	NA	3.600503758	5.818391088	NA	NA	NA	15	-1237.771324	2507.294472	5.944328522	0.000395179
386816	264.2713049	+	-15.32937146	1.554881803	-30.55468484	-3.60312666	6.669650205	-9.60255723	0.068458636	NA	+	+	NA	NA	+	2.54778919	4.02970579	5.681280364	NA	-1.666667847	NA	18	-1234.386005	2507.295994	5.945850688	0.000394879
728832	268.0722704	+	-16.79750841	0.979369445	-30.35519716	-4.207584682	8.200193775	1.356602828	4.528296183	NA	+	+	+	+	NA	NA	NA	5.247475479	2.130219673	NA	-1.388651216	18	-1234.388221	2507.300427	5.950283203	0.000394005
237052	249.8219738	+	-5.900761023	NA	-20.57460049	-4.791446714	7.738616379	-1.346668198	4.909439119	+	NA	+	+	+	NA	NA	1.658605085	6.543609082	1.820232098	NA	NA	17	-1235.527744	2507.305489	5.955345302	0.000393009
605948	268.7390284	+	-17.23353821	NA	-31.03866645	-4.056887968	9.181820065	1.742525999	4.94433594	NA	+	+	+	+	+	NA	NA	4.787981807	NA	NA	-1.230806327	17	-1235.531424	2507.312847	5.962703921	0.000391565
907264	254.1480133	+	-3.872622112	1.876601317	-31.51281266	-3.638091763	6.640485595	5.097622042	4.05091832	+	+	+	NA	+	NA	-3.970681094	2.253612637	5.565125318	NA	-1.578558689	-0.804319146	20	-1232.095733	2507.314143	5.963999464	0.000391312
780284	245.0451205	+	-1.383923386	NA	-30.323054	-4.52554915	6.759706989	-11.25485366	1.576464296	+	+	+	NA	NA	+	2.804949489	2.879201193	5.596772827	2.221493303	NA	-0.604834202	19	-1233.250482	2507.315779	5.965635513	0.000390992
87292	265.128969	+	-16.04389487	NA	-21.19339873	-4.658535037	6.802275426	7.695262215	4.824855856	NA	NA	+	NA	+	NA	-5.315134289	NA	5.691854203	NA	NA	NA	14	-1238.89451	2507.316293	5.966149341	0.000390891
351996	268.7080561	+	-16.13127005	NA	-31.50365575	-3.727641022	8.945424425	9.527554204	4.831442685	NA	+	+	+	+	NA	-6.007459124	NA	5.270215401	NA	-0.802103864	NA	17	-1235.533174	2507.316349	5.966205214	0.00039088
763132	258.2011331	+	-14.80449502	NA	-20.34008008	-4.855045445	6.678858014	-8.454859971	1.320995553	NA	NA	+	NA	NA	+	NA	2.663535002	6.302360578	2.159231909	NA	-0.793959028	16	-1236.664085	2507.320844	5.97070034	0.000390003
896768	262.0136676	+	-14.35566283	1.694106713	-31.49476649	-3.619112786	9.283483453	-8.674631991	-0.212235194	NA	+	+	+	NA	+	NA	4.046846788	5.466983307	NA	-1.092966668	-0.472280858	19	-1233.254827	2507.324469	5.97432508	0.000389297
915456	254.7383674	+	-4.410759408	1.83930529	-31.19562482	-3.613860638	6.612196933	4.95128964	0.256398437	+	+	+	NA	+	+	-3.856498115	3.780485349	5.616310638	NA	-1.679941716	-0.66676495	21	-1230.9422	2507.332161	5.982017777	0.000387802
239104	243.8522302	+	-3.018076284	1.636473565	-20.5425114	-4.924062194	6.560401559	-9.945217255	0.559868869	+	NA	+	NA	NA	+	NA	3.45673849	6.505628464	2.274753954	NA	NA	17	-1235.541781	2507.333562	5.983418528	0.000387531
786432	254.1707615	+	-4.608422412	1.956360657	-32.0794677	-4.160692049	9.162041351	5.134868336	0.240923674	+	+	+	+	+	+	-4.068538935	3.806962308	5.453954762	1.581311382	NA	-0.489094608	22	-1229.776263	2507.342787	5.992643781	0.000385747
122108	264.8670859	+	-16.38022643	NA	-20.79260029	-4.565638093	8.596587606	7.836146018	4.807695572	NA	NA	+	+	+	NA	-5.499290362	1.750748255	6.063188917	NA	NA	NA	16	-1236.676541	2507.345757	5.995613251	0.000385175
342012	251.7592485	+	-3.485991151	NA	-31.26685713	-3.789068392	6.829192206	-0.308406563	5.626070814	+	+	+	NA	+	+	NA	NA	5.461574265	NA	-1.28800068	NA	17	-1235.5483	2507.346599	5.99645545	0.000385013
72956	264.9644148	+	-17.27533199	NA	-21.0390831	-4.530572385	8.460635332	0.619454072	4.801312355	NA	NA	+	+	+	NA	NA	NA	5.787170928	NA	NA	NA	14	-1238.910759	2507.348791	5.998647693	0.000384591
780028	262.8183234	+	-15.39309823	NA	-29.77325005	-4.457182285	6.76232841	-9.319171835	1.481375377	NA	+	+	NA	NA	+	2.265955077	2.870800453	5.565844413	2.287676352	NA	-0.619291723	18	-1234.415119	2507.354223	6.004079425	0.000383548
219136	253.0770258	+	-4.388127345	0.367212569	-30.58398603	-4.452959602	6.742589533	5.293954515	4.845837736	+	+	+	NA	+	NA	-4.308470969	NA	5.58988309	2.51291555	NA	NA	18	-1234.416148	2507.356282	6.006138013	0.000383153
990972	268.2751182	+	-17.16353125	NA	-30.49689047	-3.952335304	7.903524145	1.386964703	4.925237283	NA	+	+	+	+	NA	NA	NA	5.529821981	1.945396908	-0.686687395	-1.22152879	18	-1234.41676	2507.357505	6.007360929	0.000382919
364220	260.9771193	+	-10.93088841	NA	-32.66721139	-3.698895385	9.100553652	NA	4.875804222	NA	+	+	+	NA	NA	NA	2.074696686	5.514780566	NA	-0.936939631	NA	15	-1237.803879	2507.359583	6.009439018	0.000382521
331516	261.1658961	+	-14.3697772	NA	-31.0763476	-3.802378121	8.978796384	-8.342514535	4.834991742	NA	+	+	+	NA	NA	NA	NA	5.284957638	NA	-0.786478503	NA	15	-1237.804244	2507.360312	6.010168882	0.000382382
638204	265.4428228	+	-17.77021548	NA	-20.52238254	-4.554229449	8.748843476	0.631921627	0.609393336	NA	NA	+	+	+	+	NA	3.156321499	5.90027563	NA	NA	-0.634756424	17	-1235.5559	2507.3618	6.011656905	0.000382097
778240	253.6343519	+	-4.117201938	2.006386921	-32.18046532	-4.189810443	8.762426096	5.186766587	4.102917429	+	+	+	+	+	NA	-4.131823974	2.224635279	5.485552957	1.815950308	NA	-0.658159586	21	-1230.957997	2507.363755	6.013611376	0.000381724
886528	261.8913076	+	-13.86040976	1.654320981	-30.46114159	-3.664190672	6.708304504	-8.481738832	4.121450071	NA	+	+	NA	NA	NA	NA	2.124445001	5.51424309	NA	-1.518814161	-0.848635287	17	-1235.55848	2507.36696	6.016815972	0.000381113
86012	243.7673974	+	-0.480973065	NA	-31.73098394	-4.165389212	9.440499543	-11.18093577	4.895182772	+	+	+	+	NA	NA	2.527407117	NA	5.023332906	NA	NA	NA	16	-1236.688514	2507.369702	6.019558779	0.000380591
493052	242.5442735	+	-2.560159815	NA	-20.65473691	-4.487426524	6.57689974	-9.897545469	4.890834776	+	NA	+	NA	NA	NA	NA	1.686666551	6.942969125	1.961273758	-1.058044176	NA	16	-1236.688903	2507.370481	6.020337281	0.000380443
519932	263.2219262	+	-15.72540364	NA	-31.36409376	-3.823393147	8.732182942	-9.402759942	0.732863491	NA	+	+	+	NA	+	2.12437757	3.600820603	5.871123454	1.461993144	-0.928859175	NA	19	-1233.279031	2507.372877	6.02273357	0.000379987
517888	263.6166657	+	-15.1851043	1.755145389	-30.37281716	-3.825709499	6.572439936	-9.650650502	0.326789366	NA	+	+	NA	NA	+	2.479358429	3.862566316	6.094845027	2.119653209	-1.349649328	NA	19	-1233.280334	2507.375483	6.025339195	0.000379492
505344	251.9752159	+	-6.536031976	1.985389549	-20.570922	-4.303447113	6.446937093	-1.339899334	0.11099338	+	NA	+	NA	+	+	NA	3.796337829	6.900449799	1.874284341	-1.259850934	NA	19	-1233.287696	2507.390206	6.040062895	0.000376709
1026048	244.599474	+	-0.735548201	1.784267815	-30.50258913	-3.922335256	6.57381035	-10.21823621	0.580450943	+	+	+	NA	NA	+	NA	3.537018245	6.03763479	2.04515548	-1.345694936	-0.67555425	20	-1232.136014	2507.394705	6.044561005	0.000375863
751356	267.7247507	+	-15.86310013	NA	-29.74496526	-4.391045204	6.779503922	8.510463111	5.055884141	NA	+	+	NA	+	+	-5.454829249	NA	5.39019881	2.42337176	NA	-1.262806263	18	-1234.437097	2507.398178	6.048034854	0.00037521
83964	244.4509439	+	-0.596720327	NA	-30.44404241	-4.409291534	6.961857885	-11.05850258	4.919437921	+	+	+	NA	NA	NA	2.693067231	NA	4.967799339	NA	NA	NA	15	-1237.823313	2507.398452	6.048308113	0.000375159
641020	244.4471963	+	-0.416333997	NA	-30.76051874	-4.416465821	6.903778654	-11.21990097	4.938247164	+	+	+	NA	NA	NA	2.859708833	1.576466246	5.011508773	NA	NA	-0.781611759	17	-1235.581215	2507.41243	6.062286337	0.000372546
989184	252.0296861	+	-4.175218147	0.983744212	-30.34934662	-4.022417191	6.730958301	-0.650666784	4.538097146	+	+	+	NA	+	NA	NA	NA	5.638728952	2.225049931	-0.92800339	-1.451027664	19	-1233.300005	2507.414825	6.06468175	0.0003721
988412	264.5900941	+	-17.19019074	NA	-20.57474915	-4.41411517	6.690843766	0.256861521	4.876321097	NA	NA	+	NA	+	NA	NA	NA	6.35937664	2.077874418	-0.781632864	-1.369134481	16	-1236.713337	2507.419347	6.069203622	0.00037126
642812	262.9378588	+	-15.3398388	NA	-31.7538691	-4.079102353	9.550579357	-9.262365595	4.880106654	NA	+	+	+	NA	NA	2.115489315	1.78833252	5.074396872	NA	NA	-0.531203003	17	-1235.586401	2507.422801	6.072657848	0.000370619
627968	265.8737935	+	-16.649286	1.939575946	-21.14074097	-4.616034733	6.730490717	0.783932119	3.992268835	NA	NA	+	NA	+	NA	NA	1.800637085	5.597533878	NA	NA	-1.124779509	16	-1236.718158	2507.428991	6.078847267	0.000369474
632060	258.8523453	+	-14.7856661	NA	-20.7945219	-4.749442626	6.79953549	-8.369256705	1.043860975	NA	NA	+	NA	NA	+	NA	2.824354068	5.711060029	NA	NA	-0.840043529	15	-1237.840822	2507.43347	6.08332612	0.000368648
124672	263.908856	+	-15.12970717	1.38577337	-30.15596027	-4.329725728	6.809144019	-9.494058573	0.435947254	NA	+	+	NA	NA	+	2.631132485	3.730981571	5.034860815	NA	NA	NA	17	-1235.593382	2507.436765	6.086621061	0.000368041
521468	265.1610051	+	-16.63885404	NA	-20.34164869	-4.306849188	6.509994188	7.073736993	0.926256927	NA	NA	+	NA	+	+	-5.14889878	3.222104584	6.856444602	1.794584503	-1.176013417	NA	18	-1234.459198	2507.44238	6.092236907	0.000367009
509696	263.2382116	+	-14.8418803	1.771347806	-30.72021347	-3.861025196	6.590358573	-9.536982554	4.159579748	NA	+	+	NA	NA	NA	2.375020003	2.364682081	6.095711747	2.272905434	-1.232231151	NA	18	-1234.459199	2507.442384	6.092240207	0.000367008
917504	254.3886311	+	-4.395994815	1.906288549	-32.5263116	-3.593104351	9.252397811	5.347578688	-0.177600648	+	+	+	+	+	+	-4.176813064	4.132249764	5.511523437	NA	-1.141544943	-0.429858395	22	-1229.82853	2507.447321	6.0971777	0.000366103
991228	251.2969939	+	-3.981025001	NA	-31.05677465	-4.009291519	7.93573661	-0.623855288	4.952655439	+	+	+	+	+	NA	NA	NA	5.570710043	1.859916988	-0.71700593	-1.214094806	19	-1233.318999	2507.452813	6.102669108	0.000365099
390652	252.2350623	+	-6.39260343	NA	-20.76860144	-4.179022348	6.576731223	4.388761802	0.722803748	+	NA	+	NA	+	+	-4.138628156	3.407379332	6.56986847	NA	-1.470119752	NA	18	-1234.465868	2507.45572	6.105576679	0.000364569
653312	254.4663754	+	-4.314364772	1.691608349	-30.73863169	-4.344577602	6.752862612	4.98130631	0.637704247	+	+	+	NA	+	+	-3.736537653	3.437033523	4.945624546	NA	NA	-0.774658797	20	-1232.166778	2507.456234	6.106089989	0.000364475
1038336	254.0786484	+	-4.260358667	2.051379934	-31.29509881	-3.857097074	6.54069608	4.802241488	4.062538751	+	+	+	NA	+	NA	-3.922368496	2.18795021	5.978336912	2.107232517	-1.268281325	-0.783608747	21	-1231.004352	2507.456466	6.106322061	0.000364433
729088	251.6689199	+	-4.069084816	0.937384064	-30.92872135	-4.277303548	8.25258533	-0.576550175	4.575262493	+	+	+	+	+	NA	NA	NA	5.279541155	2.041935753	NA	-1.373122007	19	-1233.323308	2507.461431	6.111287503	0.000363529
623868	258.5489731	+	-14.52147886	NA	-21.00729035	-4.732029566	6.821407566	-8.3082487	4.845879879	NA	NA	+	NA	NA	NA	NA	1.298411129	5.707832493	NA	NA	-0.971078531	14	-1238.967316	2507.461904	6.111760551	0.000363443
105984	250.7661313	+	-5.680551844	1.827725867	-21.03132757	-4.597974318	8.617169248	-1.12041751	4.03612459	+	NA	+	+	+	NA	NA	2.291068358	6.064179371	NA	NA	NA	17	-1235.606455	2507.46291	6.11276607	0.000363261
109824	258.5179637	+	-14.65249102	1.58979694	-20.66622265	-4.561066486	9.0174272	-8.658595355	-0.256201785	NA	NA	+	+	NA	+	NA	3.901752852	6.003069319	NA	NA	NA	16	-1236.738046	2507.468765	6.11862153	0.000362199
232700	257.7915212	+	-14.70007445	NA	-20.51833115	-4.762890008	7.786055834	-8.427038996	4.893590383	NA	NA	+	+	NA	NA	NA	1.620006954	6.513671776	1.968481865	NA	NA	15	-1237.859158	2507.470142	6.119997953	0.00036195
231104	260.3514659	+	-10.17213639	1.223173514	-31.06007021	-4.414451441	6.654077394	NA	4.491764434	NA	+	+	NA	NA	NA	NA	2.087794266	5.681344746	2.491910015	NA	NA	15	-1237.859703	2507.471231	6.121087185	0.000361753
497152	251.3176447	+	-6.0230642	2.011673281	-20.78027066	-4.348783499	6.465532144	-1.367008216	4.004969838	+	NA	+	NA	+	NA	NA	2.273294495	6.915092328	2.024628618	-1.13913625	NA	18	-1234.474377	2507.472738	6.122594913	0.00036148
636160	266.2089535	+	-16.94143547	1.890660271	-20.92468473	-4.635008807	6.710269177	0.779172286	0.240727927	NA	NA	+	NA	+	+	NA	3.303021926	5.60347705	NA	NA	-0.990616618	17	-1235.612296	2507.474591	6.124447732	0.000361145
759296	251.2327433	+	-6.000478586	2.134301502	-20.70095279	-4.822965536	6.572819157	-1.290629935	4.016193049	+	NA	+	NA	+	NA	NA	1.783958918	6.303015586	2.284369464	NA	-1.076393646	18	-1234.476631	2507.477248	6.127103945	0.000360666
1027836	261.5482222	+	-14.76330766	NA	-31.09148594	-3.851590813	8.650202708	-8.504974922	0.844179387	NA	+	+	+	NA	+	NA	3.40704473	5.830390388	1.483524513	-0.922605313	-0.362710819	19	-1233.333528	2507.481871	6.13172712	0.000359833
341756	269.2916141	+	-17.09583494	NA	-30.67493567	-3.719073968	6.839999941	1.772154207	5.511268785	NA	+	+	NA	+	+	NA	NA	5.392655893	NA	-1.257787983	NA	16	-1236.746854	2507.486383	6.136239112	0.000359022
102080	260.7942402	+	-10.45241218	1.162707611	-32.77103522	-4.024809666	9.692705611	NA	4.400969351	NA	+	+	+	NA	NA	NA	2.335480474	5.126854149	NA	NA	NA	15	-1237.87215	2507.496125	6.14598165	0.000357278
890108	265.7508211	+	-17.40785791	NA	-20.93122922	-4.137019003	6.694965938	0.665006573	4.784394645	NA	NA	+	NA	+	NA	NA	1.468000158	6.240200102	NA	-1.267867028	-0.87835239	16	-1236.753473	2507.499619	6.149475809	0.000356654
128256	266.0399542	+	-16.12060811	1.632949426	-20.92983194	-4.668017678	6.640943741	6.925971096	0.197334319	NA	NA	+	NA	+	+	-4.684953957	3.654547304	5.823921711	NA	NA	NA	17	-1235.627674	2507.505348	6.155203938	0.000355634
130556	251.6108817	+	-6.525230206	NA	-20.56057542	-4.646171401	8.846316444	4.601327017	0.584238446	+	NA	+	+	+	+	-4.306879816	3.426755119	6.133677801	NA	NA	NA	18	-1234.492668	2507.509321	6.15917704	0.000354928
1028092	243.3016217	+	-0.467764764	NA	-31.61680153	-3.905714671	8.683403711	-10.22283223	0.925871769	+	+	+	+	NA	+	NA	3.422988175	5.876519599	1.405239617	-0.953338279	-0.342976191	20	-1232.194926	2507.512529	6.162384982	0.000354359
608252	244.3050225	+	-0.677594438	NA	-30.0136511	-4.411513114	6.982688748	-11.14940773	4.929365586	+	+	+	NA	NA	NA	2.743070788	NA	4.794229878	NA	NA	-1.393555722	16	-1236.760014	2507.512702	6.162558628	0.000354329
236800	264.8686468	+	-16.73112966	2.006389048	-20.63432808	-4.650429897	7.743401022	0.353301306	4.011835907	NA	NA	+	+	+	NA	NA	2.198096049	6.455040731	2.043381805	NA	NA	17	-1235.634418	2507.518835	6.168691653	0.000353244
204028	264.3591839	+	-17.12697379	NA	-20.65340418	-4.70002958	7.507314251	0.322298033	4.889763155	NA	NA	+	+	+	NA	NA	NA	6.316584325	2.154498546	NA	NA	15	-1237.884713	2507.521251	6.171107497	0.000352817
333824	251.9275488	+	-3.64554267	0.144520611	-31.0698079	-3.795017387	6.835613115	-0.329165824	4.801679336	+	+	+	NA	+	NA	NA	NA	5.419362475	NA	-1.272345935	NA	17	-1235.636451	2507.522901	6.172757863	0.000352526
755196	242.3887254	+	-2.521972369	NA	-20.581193	-4.930946937	6.68007247	-9.850461046	4.949568212	+	NA	+	NA	NA	NA	NA	1.234653993	6.392589343	2.19674889	NA	-0.908110386	16	-1236.765583	2507.52384	6.17369623	0.000352361
99584	258.7900257	+	-14.07341151	1.436257213	-21.19700371	-4.71184187	6.73005298	-8.402968487	4.212076552	NA	NA	+	NA	NA	NA	NA	2.065333658	5.840056732	NA	NA	NA	14	-1238.999431	2507.526134	6.175990487	0.000351957
743424	253.1383628	+	-4.478379887	0.953671425	-30.09365552	-4.440042785	6.750704533	4.915680375	4.596359959	+	+	+	NA	+	NA	-4.083174382	NA	5.363114195	2.452465492	NA	-1.441170764	19	-1233.355743	2507.526301	6.176156987	0.000351928
858112	252.0578632	+	-3.767479699	0.761428233	-30.54987772	-3.796104652	6.841751117	-0.4127102	4.542547795	+	+	+	NA	+	NA	NA	NA	5.191482589	NA	-1.245598326	-1.49324437	18	-1234.504956	2507.533897	6.183753622	0.000350593
597244	264.9359572	+	-17.28897302	NA	-20.90641353	-4.540795403	8.255010487	0.593350283	4.81664668	NA	NA	+	+	+	NA	NA	NA	5.576968953	NA	NA	-1.379321013	15	-1237.893805	2507.539435	6.189291524	0.000349624
369920	259.3358401	+	-14.59133773	1.577712369	-20.88563989	-4.080442514	6.582176684	-8.608018757	-0.09577823	NA	NA	+	NA	NA	+	NA	3.870430432	6.447116319	NA	-1.527122843	NA	16	-1236.77751	2507.547695	6.197551256	0.000348183
102332	251.5135368	+	-3.338219112	NA	-32.95096937	-4.085689728	9.653211595	NA	4.924202291	+	+	+	+	NA	NA	NA	2.017272898	5.179877128	NA	NA	NA	15	-1237.900599	2507.553023	6.202879274	0.000347257
201984	264.5310306	+	-16.83243418	0.613469429	-20.74885448	-4.75088246	6.689805045	0.328423239	4.642781292	NA	NA	+	NA	+	NA	NA	NA	6.296137647	2.459408048	NA	NA	15	-1237.903006	2507.557836	6.207692846	0.000346422
116480	263.5934435	+	-14.80287733	1.397928014	-30.54535952	-4.307289744	6.826384633	-9.381354132	4.290071195	NA	+	+	NA	NA	NA	2.525451157	2.23865194	5.042526644	NA	NA	NA	16	-1236.782829	2507.558332	6.208188846	0.000346336
649212	245.0625669	+	-0.946097264	NA	-30.43201547	-4.434754083	6.882510181	-11.29267116	1.287923797	+	+	+	NA	NA	+	2.952566138	3.037267721	5.021249179	NA	NA	-0.658540952	18	-1234.520682	2507.565349	6.215205204	0.000345123
218620	251.3071654	+	-6.261790923	NA	-20.72113762	-4.860499306	6.657367599	4.350102982	4.932791081	+	NA	+	NA	+	NA	-4.263368912	NA	6.401417266	2.317279035	NA	NA	16	-1236.790904	2507.574483	6.224339286	0.000343551
857856	269.0281624	+	-16.93055652	0.787300758	-29.97494179	-3.724923126	6.851772105	1.600763466	4.49810397	NA	+	+	NA	+	NA	NA	NA	5.123924495	NA	-1.217579579	-1.506717225	17	-1235.663956	2507.577911	6.227767774	0.000342962
513276	264.742701	+	-16.29813188	NA	-20.54392028	-4.35026691	6.527504609	7.270575349	4.857522169	NA	NA	+	NA	+	NA	-5.2975727	1.680240873	6.869918631	1.947003113	-1.053716729	NA	17	-1235.666331	2507.582661	6.232517548	0.000342149
371964	258.719173	+	-15.2416747	NA	-20.5691847	-4.192925494	8.332195201	-8.541835628	0.358892743	NA	NA	+	+	NA	+	NA	3.547086612	6.450596733	NA	-1.071885014	NA	16	-1236.799337	2507.591348	6.241204076	0.000340666
333308	250.2863276	+	-5.553594462	NA	-21.24629942	-4.261536416	6.746530913	-1.210368045	4.804117934	+	NA	+	NA	+	NA	NA	NA	6.20747383	NA	-1.133896032	NA	15	-1237.925415	2507.602655	6.252511858	0.000338745
857596	250.1395049	+	-5.559393371	NA	-21.07885784	-4.267118697	6.772381131	-1.264460176	4.817738119	+	NA	+	NA	+	NA	NA	NA	5.992832856	NA	-1.102730097	-1.441484832	16	-1236.805419	2507.603511	6.253367483	0.0003386
511996	244.1368988	+	-0.607820903	NA	-32.13584126	-3.927164399	8.408953389	-11.30849588	4.941624006	+	+	+	+	NA	NA	2.588293701	1.984380693	5.949986992	1.62887778	-0.899347672	NA	19	-1233.395772	2507.606358	6.256214787	0.000338119
77820	242.3726393	+	0.320453269	NA	-31.77017595	-4.17968657	9.446197424	-10.04991343	5.514934627	+	+	+	+	NA	+	NA	NA	5.067476369	NA	NA	NA	16	-1236.807033	2507.606741	6.256597153	0.000338054
352252	252.7468408	+	-3.932597697	NA	-32.02394258	-3.792319771	8.939408417	6.005669652	4.861891577	+	+	+	+	+	NA	-4.762969224	NA	5.323911484	NA	-0.824995454	NA	18	-1234.547722	2507.61943	6.269286584	0.000335916
898556	250.9351276	+	-6.075059533	NA	-20.7582748	-4.19421645	6.644125252	-1.190780433	0.847794224	+	NA	+	NA	+	+	NA	3.091087639	6.387669891	NA	-1.399578656	-0.724358509	18	-1234.549272	2507.622529	6.272385671	0.000335396
333568	269.2435287	+	-17.07578886	0.160621517	-30.49747714	-3.723777461	6.845162631	1.727381502	4.761246282	NA	+	+	NA	+	NA	NA	NA	5.35397206	NA	-1.244379401	NA	16	-1236.815044	2507.622762	6.272618281	0.000335357
367868	265.4672544	+	-17.53663848	NA	-20.84969484	-4.158500874	7.985394467	0.613122293	4.770754824	NA	NA	+	+	+	NA	NA	1.831511007	6.413995435	NA	-1.027672399	NA	16	-1236.818009	2507.628692	6.278548478	0.000334364
241148	242.6523421	+	-3.062764154	NA	-20.34633467	-4.823321617	8.161279639	-9.957678963	0.898516605	+	NA	+	+	NA	+	NA	3.219941532	6.518155881	1.657765609	NA	NA	17	-1235.690927	2507.631855	6.281711404	0.000333835
85756	262.4330987	+	-15.16714044	NA	-31.17928092	-4.090464363	9.433675437	-9.150441747	4.862662261	NA	+	+	+	NA	NA	1.967282651	NA	4.976696108	NA	NA	NA	15	-1237.943807	2507.639439	6.28929544	0.000332572
120064	265.6973106	+	-15.79412763	1.655281782	-21.16317867	-4.651464001	6.656673307	7.144163197	4.109431118	NA	NA	+	NA	+	NA	-4.842251834	2.136600473	5.846445414	NA	NA	NA	16	-1236.82748	2507.647634	6.29749059	0.000331212
108032	243.7030131	+	-2.434988373	1.389417375	-21.01466443	-4.822746014	6.696918924	-9.904116856	0.368987352	+	NA	+	NA	NA	+	NA	3.578587072	5.90387085	NA	NA	NA	16	-1236.829901	2507.652476	6.302332251	0.000330411
376064	266.0173166	+	-17.37990418	1.928249885	-20.69535428	-4.045688557	8.280166748	0.49425155	-0.518295737	NA	NA	+	+	+	+	NA	4.121742042	6.403468301	NA	-1.148412829	NA	18	-1234.564415	2507.652815	6.302671093	0.000330355
83708	262.730786	+	-14.98639935	NA	-29.88415323	-4.33213052	6.9656579	-9.071686317	4.886036488	NA	+	+	NA	NA	NA	2.143887765	NA	4.920404324	NA	NA	NA	14	-1239.067929	2507.66313	6.312986888	0.000328656
231356	252.1128176	+	-3.913347175	NA	-31.2744466	-4.460013998	6.713417611	NA	5.034272186	+	+	+	NA	NA	NA	NA	1.762899007	5.701586311	2.354423081	NA	NA	15	-1237.959632	2507.67109	6.320946136	0.00032735
210688	268.2335984	+	-16.64884488	0.633765013	-30.25705964	-4.363796491	6.765689578	1.470800366	5.512487162	NA	+	+	NA	+	+	NA	NA	5.560674397	2.607159995	NA	NA	17	-1235.714402	2507.678804	6.328660143	0.00032609
239296	260.5891669	+	-10.40975252	1.198640526	-30.69735791	-4.431519443	6.644224844	NA	0.943808236	NA	+	+	NA	NA	+	NA	3.462702043	5.645691058	2.37754581	NA	NA	16	-1236.84317	2507.679015	6.328870964	0.000326056
380928	244.8980993	+	-0.341086343	1.669375214	-32.69865387	-3.679744071	9.108528099	-11.58882981	4.140446144	+	+	+	+	NA	NA	2.898087561	2.575717093	5.574170442	NA	-1.079376657	NA	19	-1233.434333	2507.68348	6.333336278	0.000325329
909056	269.5822228	+	-15.8974034	1.938654052	-32.14222625	-3.555348573	8.960905263	8.939066297	3.989765269	NA	+	+	+	+	NA	-5.493983691	2.384270674	5.403972407	NA	-1.069864791	-0.629407031	20	-1232.28151	2507.685697	6.335553359	0.000324968
1048316	269.2022711	+	-16.60848502	NA	-31.56568756	-3.767396644	8.668402797	9.086816718	0.849513416	NA	+	+	+	+	+	-5.725181807	3.444727219	5.802612417	1.386943818	-0.945410478	-0.318799946	21	-1231.12052	2507.688801	6.338657202	0.000324464
462588	260.7010882	+	-14.29060624	NA	-30.56435391	-4.02088986	8.131590473	-8.370485395	4.922977505	NA	+	+	+	NA	NA	NA	NA	5.753208806	2.061258978	-0.653864454	NA	16	-1236.848235	2507.689145	6.339001289	0.000324408
75772	242.9723422	+	0.252354297	NA	-30.46059716	-4.428275089	6.937514298	-9.852301587	5.561091073	+	+	+	NA	NA	+	NA	NA	5.013814587	NA	NA	NA	15	-1237.969419	2507.690663	6.340519216	0.000324162
378624	263.9163994	+	-14.97262163	1.556831458	-30.94124212	-3.623640941	6.696316317	-9.477089103	4.157365191	NA	+	+	NA	NA	NA	2.44128466	2.43683901	5.649990044	NA	-1.565350773	NA	17	-1235.724483	2507.698966	6.348822696	0.000322819
98044	268.5863988	+	-16.03308678	NA	-31.68559434	-4.033757429	9.409545765	9.637594868	5.455277631	NA	+	+	+	+	+	-6.006963864	NA	4.994258494	NA	NA	NA	17	-1235.725198	2507.700395	6.350251581	0.000322589
911356	245.1990693	+	-1.009583935	NA	-30.8586796	-3.754595982	6.75496058	-11.38368198	0.989268458	+	+	+	NA	NA	+	2.853102606	3.326766349	5.654812436	NA	-1.570973371	-0.544803271	19	-1233.444173	2507.70316	6.353016273	0.000322143
624124	242.3234387	+	-1.935008369	NA	-21.06299879	-4.826456614	6.804912824	-9.824737143	4.873619758	+	NA	+	NA	NA	NA	NA	1.316516571	5.794675365	NA	NA	-0.961668041	15	-1237.976029	2507.703882	6.353738552	0.000322027
255228	259.6902105	+	-15.66003828	NA	-20.39580159	-4.853298781	6.659049289	-9.228981588	1.134255397	NA	NA	+	NA	NA	+	1.882310084	3.03847721	6.445609073	2.178357374	NA	NA	16	-1236.855746	2507.704166	6.354022705	0.000321981
464380	250.0960915	+	-5.978009304	NA	-20.77460727	-4.496678498	6.645703468	-1.463532544	4.891319999	+	NA	+	NA	+	NA	NA	NA	6.659448154	2.110163635	-0.824520943	NA	16	-1236.856343	2507.705361	6.355217146	0.000321789
130304	265.4010361	+	-16.34887463	1.795482709	-20.63087182	-4.503784757	8.947269438	7.024747311	-0.307296223	NA	NA	+	+	+	+	-4.953453566	3.951779704	6.009838991	NA	NA	NA	18	-1234.592612	2507.709209	6.359065311	0.00032117
210172	264.4987034	+	-17.01220531	NA	-20.70089596	-4.768968136	6.705268933	0.372734497	5.181074556	NA	NA	+	NA	+	+	NA	NA	6.334614707	2.386601982	NA	NA	15	-1237.978722	2507.709269	6.359124996	0.000321161
462844	242.8715107	+	-0.324724479	NA	-31.08006488	-4.07864733	8.161833668	-10.04828387	4.949489192	+	+	+	+	NA	NA	NA	NA	5.793675013	1.98202363	-0.682774272	NA	17	-1235.730355	2507.71071	6.360566447	0.000320929
247036	259.2824032	+	-15.34479719	NA	-20.59085742	-4.844347145	6.669005758	-9.116561383	4.91903815	NA	NA	+	NA	NA	NA	1.762729324	1.564289873	6.499151349	2.295948327	NA	NA	15	-1237.979977	2507.711778	6.361634788	0.000320758
73212	249.7679065	+	-5.620166674	NA	-21.0955306	-4.627046624	8.427645415	-1.212475944	4.83001452	+	NA	+	+	+	NA	NA	NA	5.870758314	NA	NA	NA	15	-1237.982278	2507.716381	6.366237328	0.000320021
997116	268.2796343	+	-17.05799832	NA	-29.96713017	-3.980171823	6.767852848	1.358557155	5.052221354	NA	+	+	NA	+	+	NA	NA	5.651849442	2.20695794	-0.895689082	-1.265231345	18	-1234.598207	2507.720399	6.370255021	0.000319378
651264	245.2850221	+	-0.952594805	1.69118513	-32.16165273	-4.097085961	9.909698144	-11.67492686	-0.019682307	+	+	+	+	NA	+	3.036482006	3.952903302	5.083014313	NA	NA	-0.477309784	20	-1232.299097	2507.72087	6.37072666	0.000319303
737020	268.1192799	+	-17.09439934	NA	-30.54040971	-4.221741712	8.279574533	1.448400259	5.026867155	NA	+	+	+	+	+	NA	NA	5.299654016	2.021316795	NA	-1.200853008	18	-1234.599483	2507.72295	6.372806904	0.000318971
217084	244.0030916	+	-0.94375967	NA	-31.20270249	-4.329556004	8.519607476	-11.1189366	4.9769889	+	+	+	+	NA	NA	2.45798931	NA	5.535732765	2.049174159	NA	NA	17	-1235.7375	2507.725	6.374856368	0.000318644
640764	263.1480671	+	-15.14164684	NA	-30.18995087	-4.339299313	6.908463688	-9.185834288	4.905062906	NA	+	+	NA	NA	NA	2.295810023	1.54223235	4.958064277	NA	NA	-0.801227555	16	-1236.867557	2507.727788	6.377644061	0.000318201
69632	242.4452118	+	0.195659537	-0.039402283	-31.6259686	-4.182344113	9.458216	-10.0470224	4.912071464	+	+	+	+	NA	NA	NA	NA	5.046501865	NA	NA	NA	16	-1236.868856	2507.730385	6.380241801	0.000317788
390400	266.2214078	+	-16.31706637	1.792457556	-20.85265296	-4.011190887	6.50952188	6.830142856	-0.155358292	NA	NA	+	NA	+	+	-4.781392626	3.925719457	6.461526841	NA	-1.548035915	NA	18	-1234.606097	2507.736179	6.386035564	0.000316868
1019900	242.7726015	+	0.01221964	NA	-31.71544174	-3.961689965	8.303051799	-10.15660726	4.945672955	+	+	+	+	NA	NA	NA	1.767854408	5.887656082	1.654333577	-0.891035737	-0.515696293	19	-1233.46219	2507.739194	6.389050787	0.000316391
77564	260.9944419	+	-14.25614736	NA	-31.24896723	-4.102186247	9.435779595	-8.301920061	5.412319172	NA	+	+	+	NA	+	NA	NA	5.013132288	NA	NA	NA	15	-1237.994831	2507.741488	6.391343959	0.000316028
607996	262.576266	+	-15.05955024	NA	-29.46095301	-4.335491075	6.986958219	-9.163117929	4.896514181	NA	+	+	NA	NA	NA	2.194405402	NA	4.746526619	NA	NA	-1.399780171	15	-1237.995327	2507.742478	6.392334716	0.000315872
1046528	254.6378578	+	-4.740621546	2.005830125	-31.01120834	-3.820084703	6.520653905	4.683599341	0.497794081	+	+	+	NA	+	+	-3.818004637	3.626288706	5.999547103	1.970302394	-1.3836897	-0.655880766	22	-1229.983896	2507.758054	6.407910122	0.000313422
856060	242.5462468	+	0.061757105	NA	-31.06771147	-3.886973896	8.738558988	-10.12739732	4.87610694	+	+	+	+	NA	NA	NA	NA	5.194283538	NA	-0.836991978	-1.253391746	17	-1235.755516	2507.761032	6.410888496	0.000312955
775420	264.4344851	+	-16.155757	NA	-20.47459125	-4.794940896	6.630658449	7.129266262	4.916840065	NA	NA	+	NA	+	NA	-5.148840083	1.237256254	6.326460744	2.181211851	NA	-0.887670538	17	-1235.756736	2507.763472	6.413327958	0.000312574
99840	243.1126986	+	-1.924660524	1.411104198	-21.25169204	-4.810393054	6.714773636	-9.86334151	4.251697439	+	NA	+	NA	NA	NA	NA	2.073519974	5.928799579	NA	NA	NA	15	-1238.010819	2507.773462	6.423318634	0.000311016
648956	263.4836298	+	-15.45120733	NA	-29.86785648	-4.360736953	6.887466429	-9.290101697	1.179941429	NA	+	+	NA	NA	+	2.399007901	3.034033474	4.970469621	NA	NA	-0.675004528	17	-1235.762168	2507.774335	6.424191824	0.00031088
632316	242.9125817	+	-2.421009695	NA	-20.84914447	-4.840077636	6.783052378	-9.859007022	1.142122041	+	NA	+	NA	NA	+	NA	2.813229997	5.794487608	NA	NA	-0.833563377	16	-1236.892372	2507.777417	6.427273444	0.000310402
866300	251.6464736	+	-3.651178871	NA	-30.70313424	-3.81436923	6.858446593	-0.39766049	5.084741971	+	+	+	NA	+	+	NA	NA	5.259131415	NA	-1.242295949	-1.327921757	18	-1234.62739	2507.778766	6.428622308	0.000310192
382460	251.5855776	+	-5.833019275	NA	-21.01761882	-4.209294959	6.6021174	4.563455364	4.802005189	+	NA	+	NA	+	NA	-4.2764933	1.815328974	6.554956811	NA	-1.368019813	NA	17	-1235.766206	2507.782412	6.4322687	0.000309627
95996	268.7300353	+	-15.82397603	NA	-30.37630476	-4.278515658	6.889153717	9.194863611	5.500459763	NA	+	+	NA	+	+	-5.606384203	NA	4.936769285	NA	NA	NA	16	-1236.899194	2507.791062	6.44091858	0.000308291
890364	250.2490153	+	-5.523492957	NA	-20.98939077	-4.225691546	6.675934069	-1.207173871	4.81242788	+	NA	+	NA	+	NA	NA	1.49004751	6.340713568	NA	-1.289807553	-0.866845462	17	-1235.771108	2507.792217	6.442073032	0.000308113
628224	251.3106115	+	-5.495547671	1.914771318	-21.19686136	-4.717582355	6.712605911	-0.969007076	4.032806115	+	NA	+	NA	+	NA	NA	1.815216959	5.692595376	NA	NA	-1.112206066	17	-1235.772688	2507.795376	6.445232399	0.000307627
1019644	261.1992521	+	-14.42556519	NA	-31.17736617	-3.906104963	8.26370876	-8.421715415	4.919592155	NA	+	+	+	NA	NA	NA	1.727683218	5.839277211	1.738496734	-0.858267305	-0.538546561	18	-1234.636938	2507.797862	6.447718301	0.000307245
261372	264.6715014	+	-16.64006604	NA	-20.24059773	-4.689142486	8.131953658	7.2378095	0.835108713	NA	NA	+	+	+	+	-5.250208973	3.228389334	6.449810916	1.634140036	NA	NA	18	-1234.637712	2507.799409	6.44926527	0.000307007
89856	268.5501488	+	-16.02652348	0.147231866	-31.53739383	-4.031760047	9.421585595	9.531233917	4.795795738	NA	+	+	+	+	NA	-5.956631561	NA	4.964566686	NA	NA	NA	17	-1235.777325	2507.80465	6.454505966	0.000306204
75516	261.1622738	+	-13.99355087	NA	-29.93933571	-4.347865912	6.946259702	-8.146945883	5.456006705	NA	+	+	NA	NA	+	NA	NA	4.958934435	NA	NA	NA	14	-1239.138694	2507.80466	6.454516642	0.000306202
210944	251.8584509	+	-3.921699599	0.618164505	-30.8218587	-4.440291547	6.759500186	-0.457590575	5.621538156	+	+	+	NA	+	+	NA	NA	5.596020356	2.535263853	NA	NA	18	-1234.640795	2507.805575	6.45543148	0.000306062
460028	257.9042215	+	-14.59534315	NA	-20.71721309	-4.48268628	6.678661668	-8.404293687	4.877052326	NA	NA	+	NA	NA	NA	NA	NA	6.624059062	2.268218869	-0.797024662	NA	14	-1239.141945	2507.811162	6.461018358	0.000305208
728316	264.3463359	+	-17.14404344	NA	-20.53309636	-4.705772604	7.330078946	0.304096513	4.902498978	NA	NA	+	+	+	NA	NA	NA	6.098263366	2.101461606	NA	-1.346208047	16	-1236.910356	2507.813386	6.463242306	0.000304869
241344	260.6558688	+	-10.62127001	1.299283424	-32.06862558	-4.149073407	9.223807067	NA	0.358534261	NA	+	+	+	NA	+	NA	3.850264236	5.517879735	1.620679627	NA	NA	17	-1235.78279	2507.815579	6.465435656	0.000304535
782332	244.5041457	+	-1.15229693	NA	-31.70648373	-4.264984011	9.16465479	-11.39194696	1.023285548	+	+	+	+	NA	+	2.714184717	3.32451819	5.519063277	1.517163339	NA	-0.365464916	20	-1232.347449	2507.817574	6.467430172	0.000304231
67584	243.0215581	+	0.127238257	-0.095860197	-30.31499497	-4.432361107	6.948267187	-9.846512995	4.961296343	+	+	+	NA	NA	NA	NA	NA	4.994844323	NA	NA	NA	15	-1238.033108	2507.818041	6.467897039	0.00030416
763388	242.9445451	+	-2.955682469	NA	-20.4010235	-4.939022094	6.665184948	-9.881657949	1.406562581	+	NA	+	NA	NA	+	NA	2.658086877	6.364638261	2.094840438	NA	-0.78911526	17	-1235.785248	2507.820496	6.470352343	0.000303787
888832	243.3727939	+	0.352692847	1.699263721	-32.19857901	-3.716483398	8.991411098	-10.30531451	4.130939981	+	+	+	+	NA	NA	NA	2.321048121	5.488727311	NA	-1.072097952	-0.633223892	19	-1233.503219	2507.821252	6.471108615	0.000303672
903164	244.5374553	+	-0.443733448	NA	-31.17819561	-3.780934165	6.786117733	-11.3004956	4.879101665	+	+	+	NA	NA	NA	2.761362468	1.758611496	5.60183828	NA	-1.465398649	-0.682967637	18	-1234.649122	2507.82223	6.47208636	0.000303524
500992	258.6863958	+	-14.49241313	1.770261177	-20.48783658	-4.30442837	6.487477225	-8.684482696	0.147288875	NA	NA	+	NA	NA	+	NA	3.707746106	6.860758199	2.029136439	-1.220091107	NA	17	-1235.787993	2507.825986	6.475842739	0.000302955
216828	261.9499759	+	-15.07708019	NA	-30.64232606	-4.263774109	8.476990494	-9.163336706	4.948628931	NA	+	+	+	NA	NA	1.916707461	NA	5.511417282	2.12957622	NA	NA	16	-1236.9169	2507.826474	6.476330277	0.000302881
742908	251.1492898	+	-6.238307379	NA	-20.58816853	-4.847433381	6.687490801	4.17377267	4.940314897	+	NA	+	NA	+	NA	-4.161308109	NA	6.178278191	2.203315613	NA	-1.361438529	17	-1235.788514	2507.827028	6.476884454	0.000302797
591872	243.1371326	+	0.010069127	0.518226973	-29.79848715	-4.42274776	6.9521033	-9.948494844	4.702279115	+	+	+	NA	NA	NA	NA	NA	4.777788952	NA	NA	-1.485083109	16	-1236.918378	2507.82943	6.479286083	0.000302433
630012	265.156574	+	-17.41877373	NA	-20.7951861	-4.557661877	8.440505383	0.672233419	4.815415607	NA	NA	+	+	+	NA	NA	1.445167229	5.862986651	NA	NA	-0.809039171	16	-1236.919449	2507.831573	6.481429	0.000302109
726528	250.5977593	+	-6.021110917	1.214818907	-20.70816878	-4.809434946	6.689677204	-1.408871707	4.415699523	+	NA	+	NA	+	NA	NA	NA	6.075617235	2.320792997	NA	-1.591577564	17	-1235.791127	2507.832255	6.482111353	0.000302006
638460	250.3337046	+	-6.179072323	NA	-20.57747217	-4.646321675	8.714473557	-1.188505089	0.711860941	+	NA	+	+	+	+	NA	3.143451162	5.982745871	NA	NA	-0.629431189	18	-1234.654359	2507.832703	6.482559777	0.000301939
997372	251.5110923	+	-4.022406725	NA	-30.53455472	-4.037136045	6.758630131	-0.623703798	5.164510834	+	+	+	NA	+	+	NA	NA	5.702235307	2.13016107	-0.935584776	-1.249547263	19	-1233.509773	2507.834362	6.484218037	0.000301688
69376	260.9710349	+	-14.29268891	-0.016278541	-31.12146366	-4.104680248	9.446568029	-8.3090489	4.870559114	NA	+	+	+	NA	NA	NA	NA	4.994089695	NA	NA	NA	15	-1238.043524	2507.838873	6.488729377	0.000301009
595200	265.4261144	+	-16.81396435	1.000060186	-21.15616933	-4.604081777	6.850860873	0.693976729	4.39986541	NA	NA	+	NA	+	NA	NA	NA	5.361254545	NA	NA	-1.64419596	15	-1238.044421	2507.840666	6.490522249	0.000300739
737276	251.1685598	+	-3.927047582	NA	-31.11926888	-4.289447126	8.327565487	-0.552132255	5.136588906	+	+	+	+	+	+	NA	NA	5.334000412	1.939874962	NA	-1.182997462	19	-1233.515408	2507.84563	6.495486314	0.000299994
866044	269.045879	+	-17.15957286	NA	-30.11696443	-3.746405193	6.870285172	1.666875503	4.964521682	NA	+	+	NA	+	+	NA	NA	5.188678486	NA	-1.211907772	-1.347342334	17	-1235.798697	2507.847393	6.4972498	0.000299729
483068	268.0864167	+	-16.01639547	NA	-31.0153536	-3.937419621	8.138510949	9.048102286	4.915686072	NA	+	+	+	+	NA	-5.849732171	NA	5.715990841	1.964486037	-0.674884975	NA	18	-1234.663219	2507.850422	6.50027879	0.000299276
124156	260.4572312	+	-15.70470644	NA	-20.85868836	-4.746365837	6.780049242	-9.200820484	0.843368363	NA	NA	+	NA	NA	+	2.023293504	3.222852642	5.857010761	NA	NA	NA	15	-1238.050888	2507.8536	6.503456769	0.0002988
232956	242.1476836	+	-2.555254554	NA	-20.58012283	-4.848934499	7.79157893	-9.890965153	4.917385718	+	NA	+	+	NA	NA	NA	1.638474418	6.576489935	1.894020474	NA	NA	16	-1236.931535	2507.855745	6.505601131	0.00029848
511740	262.8327543	+	-15.33527439	NA	-31.55696939	-3.872985289	8.37658908	-9.268573321	4.914248351	NA	+	+	+	NA	NA	2.023157427	1.949567976	5.910544539	1.718192137	-0.866712893	NA	18	-1234.666388	2507.856762	6.506618267	0.000298328
855804	261.0159849	+	-14.39236746	NA	-30.5647467	-3.81952523	8.739495891	-8.391276348	4.845819335	NA	+	+	+	NA	NA	NA	NA	5.132557104	NA	-0.812392811	-1.26147969	16	-1236.934454	2507.861581	6.511437745	0.00029761
591616	260.9238854	+	-13.90670994	0.551809482	-29.29287506	-4.342492784	6.959868523	-8.283324217	4.655766949	NA	+	+	NA	NA	NA	NA	NA	4.722984615	NA	NA	-1.498334098	15	-1238.0554	2507.862624	6.512480852	0.000297455
767488	251.8138879	+	-6.45349341	2.07826593	-20.51860217	-4.832007403	6.560221931	-1.248667194	0.54404282	+	NA	+	NA	+	+	NA	3.174929823	6.27714356	2.180814994	NA	-0.954333431	19	-1233.524515	2507.863845	6.513701059	0.000297274
772096	245.4974407	+	-1.083967125	1.849242509	-30.57786956	-4.48109801	6.696357337	-11.42098992	4.219500628	+	+	+	NA	NA	NA	2.990038759	1.945172183	5.573079987	2.477174993	NA	-0.880724628	19	-1233.524633	2507.86408	6.513936248	0.000297239
245248	251.4766537	+	-6.56955676	1.948584717	-20.45893361	-4.71739757	8.118515914	-1.299413307	0.041197825	+	NA	+	+	+	+	NA	3.784974229	6.463362971	1.721150917	NA	NA	19	-1233.525798	2507.866411	6.516267748	0.000296893
110080	243.1898518	+	-2.769468779	1.560548313	-20.71868351	-4.654827977	8.983647646	-10.08633189	-0.139983528	+	NA	+	+	NA	+	NA	3.877744466	6.08481211	NA	NA	NA	17	-1235.812597	2507.875194	6.525050242	0.000295592
370176	243.9194651	+	-2.646372826	1.551802297	-20.94036208	-4.169053323	6.566222237	-10.04464074	0.016547376	+	NA	+	NA	NA	+	NA	3.850782218	6.540742785	NA	-1.543988396	NA	17	-1235.813828	2507.877655	6.52751149	0.000295228
734976	268.0251165	+	-16.56947479	1.119957956	-29.67878202	-4.355471354	6.781806192	1.343176006	4.893770489	NA	+	+	NA	+	+	NA	NA	5.323406164	2.538016431	NA	-1.4402898	18	-1234.681216	2507.886417	6.536273639	0.000293938
612096	268.4986455	+	-15.74149724	0.720332062	-29.70909676	-4.267853909	6.899318405	8.63978332	4.578913714	NA	+	+	NA	+	NA	-5.307964224	NA	4.68869333	NA	NA	-1.501350628	17	-1235.819185	2507.888371	6.538227196	0.000293651
239548	252.6726911	+	-4.405283454	NA	-30.90031279	-4.475305282	6.702434831	NA	1.488526385	+	+	+	NA	NA	+	NA	3.138715106	5.665221961	2.244112261	NA	NA	16	-1236.950272	2507.893218	6.543074504	0.00029294
644348	265.3075828	+	-16.20159212	NA	-20.95080559	-4.68446212	6.754430421	7.574366048	4.839762355	NA	NA	+	NA	+	NA	-5.188057761	1.318216824	5.728316556	NA	NA	-0.940726131	16	-1236.952102	2507.896879	6.546735172	0.000292404
898304	266.3982435	+	-17.15217353	2.026237518	-20.8553909	-4.011728864	6.583627774	0.574325663	-0.107401528	NA	NA	+	NA	+	+	NA	3.596248212	6.225335348	NA	-1.472035747	-0.905941976	18	-1234.689448	2507.902882	6.55273838	0.000291528
503484	260.8654679	+	-11.15392157	NA	-32.00636186	-3.832885349	8.76110456	NA	0.818154235	NA	+	+	+	NA	+	NA	3.586948332	5.837259897	1.411989973	-0.878383322	NA	17	-1235.826497	2507.902994	6.552850823	0.000291511
734460	264.4535817	+	-17.08224221	NA	-20.55121653	-4.754281974	6.743203916	0.32596871	4.622673054	NA	NA	+	NA	+	+	NA	NA	6.075045864	2.272847249	NA	-1.409607596	16	-1236.955351	2507.903376	6.553232751	0.000291456
67328	261.1392736	+	-14.0481681	-0.071339291	-29.81133121	-4.351905347	6.955624068	-8.148922192	4.91844371	NA	+	+	NA	NA	NA	NA	NA	4.941989672	NA	NA	NA	14	-1239.18928	2507.905834	6.555689936	0.000291098
87808	268.691016	+	-15.83061394	0.097371932	-30.2226809	-4.27867282	6.8941266	9.102886621	4.841624605	NA	+	+	NA	+	NA	-5.565405757	NA	4.908863853	NA	NA	NA	16	-1236.957775	2507.908223	6.558079742	0.00029075
782076	262.8722631	+	-15.62005364	NA	-31.13613019	-4.202042006	9.118023043	-9.38934835	0.940637978	NA	+	+	+	NA	+	2.159554537	3.307251353	5.489650897	1.596675576	NA	-0.384614841	19	-1233.549399	2507.913614	6.56346995	0.000289968
754944	257.9715079	+	-13.96740627	1.923686624	-20.61974325	-4.805219705	6.612891006	-8.60042964	4.092569726	NA	NA	+	NA	NA	NA	NA	1.680538648	6.275025406	2.433151607	NA	-1.081448502	16	-1236.961549	2507.915772	6.56562877	0.000289655
477180	244.5116964	+	-1.111789187	NA	-30.52481386	-4.100612872	6.762402321	-11.08037676	4.964385388	+	+	+	NA	NA	NA	2.484283566	NA	5.920630075	2.300355266	-0.93141623	NA	17	-1235.834578	2507.919157	6.569012984	0.000289165
909312	253.7862432	+	-3.809723895	1.938001319	-32.71144153	-3.621979236	8.961490724	5.459875841	4.021598144	+	+	+	+	+	NA	-4.262947133	2.42103517	5.468007189	NA	-1.096406383	-0.608935709	21	-1231.235946	2507.919653	6.569509015	0.000289093
208636	260.5474645	+	-14.18933997	NA	-30.70910126	-4.275472653	8.478707238	-8.336606218	5.486168551	NA	+	+	+	NA	+	NA	NA	5.547498959	2.130628312	NA	NA	16	-1236.966555	2507.925785	6.575641101	0.000288208
751612	252.6984671	+	-4.355128069	NA	-30.25762576	-4.457943801	6.779162927	5.211181684	5.15499343	+	+	+	NA	+	+	-4.284937843	NA	5.420036465	2.362274862	NA	-1.251841555	19	-1233.555538	2507.92589	6.57574626	0.000288193
368124	249.937855	+	-5.622903943	NA	-20.90907891	-4.246319051	7.938500739	-1.261849136	4.79880324	+	NA	+	+	+	NA	NA	1.848516697	6.511340683	NA	-1.055053201	NA	17	-1235.838662	2507.927325	6.577181059	0.000287986
372220	242.6974497	+	-2.806079464	NA	-20.62587802	-4.275306814	8.286852623	-10.04042764	0.458628853	+	NA	+	+	NA	+	NA	3.533572868	6.539968291	NA	-1.09611576	NA	17	-1235.838823	2507.927646	6.57750267	0.00028794
597500	249.7007884	+	-5.603701309	NA	-20.9623131	-4.636050835	8.222716226	-1.243571507	4.844974667	+	NA	+	+	+	NA	NA	NA	5.660127443	NA	NA	-1.377665713	16	-1236.967734	2507.928142	6.577998293	0.000287869
610300	243.7031928	+	-0.564564413	NA	-31.22127206	-4.190997324	9.218795637	-11.25024527	4.906425671	+	+	+	+	NA	NA	2.588224391	NA	4.862628146	NA	NA	-1.246662988	17	-1235.839511	2507.929023	6.578879306	0.000287742
988668	249.9666339	+	-5.961157391	NA	-20.64040703	-4.489529428	6.67558238	-1.501574786	4.899612292	+	NA	+	NA	+	NA	NA	NA	6.431518641	1.998849188	-0.811180774	-1.369356411	17	-1235.840545	2507.93109	6.580946654	0.000287445
876284	268.5514367	+	-16.17297364	NA	-30.99916463	-3.74536464	8.711934349	9.288628698	4.842068498	NA	+	+	+	+	NA	-5.876631263	NA	5.121020248	NA	-0.826761187	-1.231273873	18	-1234.704296	2507.932576	6.582432827	0.000287231
651008	263.5632996	+	-15.34495758	1.692276976	-31.58490138	-4.023091139	9.900166325	-9.688599186	-0.125638927	NA	+	+	+	NA	+	2.487953093	3.947189938	5.031349957	NA	NA	-0.495323926	19	-1233.560415	2507.935645	6.585500979	0.000286791
1029372	265.3612178	+	-17.61846111	NA	-20.33535212	-4.315023802	6.585111536	0.357945603	1.033962977	NA	NA	+	NA	+	+	NA	2.915929038	6.663739943	1.789321798	-1.102486423	-0.713170015	18	-1234.707232	2507.938449	6.588305227	0.000286389
251392	252.296305	+	-6.256438412	1.875691111	-20.72050411	-4.849924913	6.507764923	3.818996688	4.121523169	+	NA	+	NA	+	NA	-3.774843781	2.107993152	6.53897414	2.312184915	NA	NA	18	-1234.708837	2507.94166	6.591516474	0.00028593
652540	265.6570758	+	-16.5078755	NA	-20.7401929	-4.7015137	6.734433214	7.373730435	1.073983103	NA	NA	+	NA	+	+	-5.038356129	2.829852412	5.730235733	NA	NA	-0.811801857	17	-1235.846758	2507.943516	6.593372331	0.000285664
1021180	264.9440883	+	-17.31368125	NA	-20.52251368	-4.358862629	6.609118046	0.355492538	4.865349762	NA	NA	+	NA	+	NA	NA	1.362157414	6.644952313	1.934243938	-0.973707312	-0.849040876	17	-1235.847905	2507.94581	6.595666296	0.000285337
600060	242.8881767	+	0.068035239	NA	-29.89650902	-4.43243501	6.965100641	-9.919002569	4.999756124	+	+	+	NA	NA	+	NA	NA	4.820379387	NA	NA	-1.380864944	16	-1236.977568	2507.94781	6.597666817	0.000285052
636416	251.9212774	+	-5.999312595	1.864778937	-20.97939491	-4.732289696	6.692529383	-0.940066277	0.357572888	+	NA	+	NA	+	+	NA	3.285707376	5.694605755	NA	NA	-0.981166642	18	-1234.712311	2507.948607	6.59846329	0.000284938
208892	242.6466049	+	-0.16507188	NA	-31.23926261	-4.344083528	8.522764691	-10.01870503	5.583681823	+	+	+	+	NA	+	NA	NA	5.580402671	2.054618607	NA	NA	17	-1235.850617	2507.951235	6.601091105	0.000284564
1040124	268.7840019	+	-16.22937671	NA	-31.65425961	-3.82122994	8.283626969	9.197007616	4.911542982	NA	+	+	+	+	NA	-5.814840476	1.771089021	5.812236074	1.639384756	-0.881646457	-0.49305904	20	-1232.416532	2507.955741	6.605597503	0.000283924
771840	262.7317066	+	-14.67529804	1.865580065	-29.9983921	-4.407216031	6.69753776	-9.548459954	4.182127701	NA	+	+	NA	NA	NA	2.467455629	1.911648888	5.539921346	2.552315413	NA	-0.899665904	18	-1234.719667	2507.96332	6.613176421	0.00028285
911100	263.8188858	+	-15.67088047	NA	-30.28348992	-3.690870428	6.760820514	-9.358639968	0.885554427	NA	+	+	NA	NA	+	2.295369064	3.319107759	5.592588879	NA	-1.544712113	-0.563064223	18	-1234.721755	2507.967496	6.617352091	0.00028226
774140	243.9499352	+	-0.657008724	NA	-31.80452279	-4.296024136	8.757663558	-11.28970005	4.981718142	+	+	+	+	NA	NA	2.624883576	1.698958136	5.551650094	1.754967363	NA	-0.534475545	19	-1233.57749	2507.969795	6.619651081	0.000281936
247292	243.6142605	+	-3.119874451	NA	-20.65996743	-4.930930247	6.658910004	-10.80682461	4.943834808	+	NA	+	NA	NA	NA	2.21787907	1.584837462	6.560262341	2.219322682	NA	NA	16	-1236.995125	2507.982924	6.632780272	0.000280091
913404	244.5822428	+	-0.891391978	NA	-32.13066906	-3.735726632	9.273510204	-11.48462688	0.604393244	+	+	+	+	NA	+	2.741783631	3.645427084	5.55635435	NA	-1.054265351	-0.313633389	20	-1232.43234	2507.987357	6.63721334	0.000279471
888576	261.7106431	+	-14.00078932	1.720758546	-31.66090692	-3.64639707	8.986332645	-8.585388224	4.090464332	NA	+	+	+	NA	NA	NA	2.291306177	5.417577057	NA	-1.044909302	-0.657264945	18	-1234.732558	2507.989101	6.638957895	0.000279227
200448	260.5141876	+	-14.14993016	0.223581779	-30.55698939	-4.274478413	8.476824844	-8.36761073	4.85225514	NA	+	+	+	NA	NA	NA	NA	5.52371608	2.160267943	NA	NA	16	-1237.001528	2507.99573	6.64558634	0.000278303
984316	257.8285935	+	-14.62907212	NA	-20.58327357	-4.475505853	6.70878651	-8.464423796	4.885507037	NA	NA	+	NA	NA	NA	NA	NA	6.39508206	2.154644755	-0.783581419	-1.372480309	15	-1238.122034	2507.995893	6.645749005	0.00027828
599804	260.9467077	+	-14.07663545	NA	-29.37923189	-4.353902524	6.97473004	-8.225580776	4.890056938	NA	+	+	NA	NA	+	NA	NA	4.764386918	NA	NA	-1.39743204	15	-1238.122877	2507.997578	6.647434698	0.000278046
492800	258.3269071	+	-14.19086699	1.793841859	-20.69418041	-4.34758605	6.506310255	-8.614252385	4.086452648	NA	NA	+	NA	NA	NA	NA	2.165629482	6.873088653	2.185364102	-1.097022412	NA	16	-1237.003091	2507.998855	6.648711445	0.000277869
611836	251.3341507	+	-5.764099437	NA	-21.08286161	-4.738293717	6.817936832	4.467481777	4.863855032	+	NA	+	NA	+	NA	-4.148682178	NA	5.56384018	NA	NA	-1.446131379	16	-1237.003094	2507.998861	6.648717922	0.000277868
98300	252.5345611	+	-3.760511743	NA	-32.22048706	-4.106779962	9.41505591	6.102940133	5.55634392	+	+	+	+	+	+	-4.756738924	NA	5.041866705	NA	NA	NA	18	-1234.739981	2508.003946	6.653802906	0.000277162
87548	251.5125627	+	-5.762991679	NA	-21.2518794	-4.746108869	6.792993361	4.671499465	4.851572805	+	NA	+	NA	+	NA	-4.256699042	NA	5.767585534	NA	NA	NA	15	-1238.126805	2508.005435	6.65529136	0.000276956
722176	257.6718936	+	-14.16167469	1.06216933	-20.63728725	-4.791077939	6.725662256	-8.525989015	4.466575904	NA	NA	+	NA	NA	NA	NA	NA	6.060226069	2.461444234	NA	-1.56743001	15	-1238.130686	2508.013198	6.663054034	0.000275883
853244	258.4914525	+	-14.64563854	NA	-21.04139171	-4.234209711	6.811195982	-8.399638391	4.796150077	NA	NA	+	NA	NA	NA	NA	NA	5.917618875	NA	-1.096691248	-1.450838311	14	-1239.24399	2508.015254	6.66511001	0.0002756
894204	259.0796453	+	-15.04550722	NA	-20.72096822	-4.164068643	6.683363169	-8.47569189	0.769483183	NA	NA	+	NA	NA	+	NA	3.071642685	6.306599943	NA	-1.390832815	-0.747780154	16	-1237.012003	2508.016681	6.666537111	0.000275403
476924	262.2175577	+	-15.06539575	NA	-29.96986646	-4.044269536	6.76516207	-9.151126171	4.936397793	NA	+	+	NA	NA	NA	1.949850056	NA	5.882528601	2.377897215	-0.897115901	NA	16	-1237.016418	2508.025511	6.675367119	0.00027419
783612	264.8077179	+	-16.44846518	NA	-20.29759369	-4.805743838	6.61758534	6.960112598	1.340732436	NA	NA	+	NA	+	+	-5.008657101	2.675068178	6.299585015	2.077026741	NA	-0.76793977	18	-1234.756666	2508.037318	6.687174008	0.000272576
124412	244.2966683	+	-3.113767126	NA	-20.91911143	-4.837030765	6.766772245	-10.93939317	0.941315163	+	NA	+	NA	NA	+	2.485266606	3.212735989	5.939969624	NA	NA	NA	16	-1237.022883	2508.03844	6.688295997	0.000272423
122364	251.0214437	+	-5.917604564	NA	-20.85134468	-4.654000983	8.565506422	4.756221149	4.834178169	+	NA	+	+	+	NA	-4.417873116	1.765643837	6.137645706	NA	NA	NA	17	-1235.894799	2508.039598	6.68945439	0.000272265
361728	259.005685	+	-14.27782596	1.587225476	-21.1381368	-4.107968092	6.609935533	-8.526959451	4.085582922	NA	NA	+	NA	NA	NA	NA	2.238993183	6.426117231	NA	-1.421066654	NA	15	-1238.144634	2508.041092	6.690948264	0.000272062
253180	264.3330102	+	-16.26751192	NA	-20.47067875	-4.711172732	7.759295325	7.392777269	4.884187588	NA	NA	+	+	+	NA	-5.360933744	1.633788329	6.506655836	1.872880198	NA	NA	17	-1235.89904	2508.048081	6.697937163	0.000271113
204284	249.8380716	+	-5.980270857	NA	-20.71608767	-4.786809267	7.508648376	-1.420567938	4.914147074	+	NA	+	+	+	NA	NA	NA	6.378092024	2.078499136	NA	NA	16	-1237.028039	2508.048751	6.698607521	0.000271022
237056	250.9109891	+	-6.030213946	1.970331538	-20.69644069	-4.742301625	7.748071858	-1.316887923	4.05255605	+	NA	+	+	+	NA	NA	2.208845128	6.521277711	1.957285136	NA	NA	18	-1234.764459	2508.052904	6.702760047	0.00027046
200704	242.8283919	+	-0.309474664	0.186766012	-31.07495784	-4.343522883	8.524049539	-10.02691897	4.895761212	+	+	+	+	NA	NA	NA	NA	5.554495557	2.079931822	NA	NA	17	-1235.902153	2508.054306	6.704161969	0.00027027
255484	244.2426438	+	-3.607966659	NA	-20.46325817	-4.936791519	6.64860658	-10.89463787	1.217962472	+	NA	+	NA	NA	+	2.329349782	3.035289512	6.505331595	2.105830445	NA	NA	17	-1235.906717	2508.063434	6.713290704	0.00026904
328956	258.6086189	+	-14.61084075	NA	-21.2087151	-4.228271251	6.784872889	-8.332378161	4.782126026	NA	NA	+	NA	NA	NA	NA	NA	6.133519948	NA	-1.128396637	NA	13	-1240.378114	2508.075069	6.724925239	0.000267479
392444	265.4212889	+	-16.86514754	NA	-20.51311278	-4.141157564	8.252721554	7.545185188	0.397199128	NA	NA	+	+	+	+	-5.385217023	3.538244619	6.4705768	NA	-1.087425619	NA	18	-1234.776042	2508.076069	6.725925628	0.000267345
68860	258.0069019	+	-14.64606235	NA	-21.05426058	-4.586469374	8.54609678	-8.364527473	4.807191678	NA	NA	+	+	NA	NA	NA	NA	5.807698707	NA	NA	NA	13	-1240.379454	2508.077748	6.72760481	0.000267121
1034236	244.535	+	-0.865184317	NA	-30.97478784	-3.997073975	6.697484347	-11.25297863	4.963645221	+	+	+	NA	NA	NA	2.652003402	1.65300326	6.00464974	2.026921414	-1.160269921	-0.647999357	19	-1233.632515	2508.079845	6.729701229	0.000266841
507132	265.2759766	+	-17.75834584	NA	-20.30705961	-4.300223625	7.612436902	0.356475068	0.681099404	NA	NA	+	+	+	+	NA	3.355178532	6.754498392	1.53475763	-0.961527005	NA	18	-1234.778608	2508.081201	6.731057394	0.00026666
735232	251.9778789	+	-4.095844063	1.094158653	-30.2449115	-4.431290761	6.77494779	-0.54434115	5.01008205	+	+	+	NA	+	+	NA	NA	5.361355704	2.466922913	NA	-1.421599672	19	-1233.633693	2508.0822	6.732056813	0.000266527
638208	265.6707465	+	-17.21035159	1.998652555	-20.66205907	-4.489716414	8.791461891	0.565131355	-0.241261239	NA	NA	+	+	+	+	NA	3.649062594	5.807365168	NA	NA	-0.800296606	18	-1234.780239	2508.084462	6.734318888	0.000266226
380672	263.595121	+	-15.06601525	1.661042358	-32.11240386	-3.611372503	9.112876144	-9.554050238	4.111207126	NA	+	+	+	NA	NA	2.334607864	2.543194432	5.511216832	NA	-1.051355089	NA	18	-1234.781974	2508.087933	6.737789806	0.000265764
634108	258.3653742	+	-15.09438962	NA	-20.53738515	-4.608307351	8.828320478	-8.511170134	0.619488879	NA	NA	+	+	NA	+	NA	3.136148683	5.915933134	NA	NA	-0.644921157	16	-1237.049571	2508.091816	6.741672507	0.000265249
229116	267.9679312	+	-15.92562878	NA	-31.16945478	-4.200547321	8.495054391	9.13030869	5.526313724	NA	+	+	+	+	+	-5.846028872	NA	5.504827646	2.036402345	NA	NA	18	-1234.784049	2508.092084	6.741940135	0.000265213
96252	252.9740915	+	-3.771817337	NA	-30.91888164	-4.353426522	6.887054864	5.726869191	5.603992463	+	+	+	NA	+	+	-4.378651059	NA	4.985200935	NA	NA	NA	17	-1235.922025	2508.094051	6.743907173	0.000264952
69308	260.2175593	+	-10.74758461	NA	-31.81425187	-4.08457463	9.413426753	NA	4.895212634	NA	+	+	+	NA	NA	NA	NA	4.974139338	NA	NA	NA	13	-1240.388458	2508.095757	6.745613216	0.000264727
199932	257.5908576	+	-14.57008075	NA	-20.66104706	-4.759522746	7.562135205	-8.399717256	4.898136403	NA	NA	+	+	NA	NA	NA	NA	6.352727327	2.22195137	NA	NA	14	-1239.289274	2508.105821	6.755676996	0.000263398
241596	252.2840608	+	-4.282465953	NA	-32.24408544	-4.200648465	9.236136137	NA	0.957338263	+	+	+	+	NA	+	NA	3.491776668	5.5415399	1.493100726	NA	NA	17	-1235.928853	2508.107705	6.757561454	0.00026315
468732	260.7988999	+	-14.16072673	NA	-30.04540467	-4.048165033	6.744987569	-8.309989809	5.543633182	NA	+	+	NA	NA	+	NA	NA	5.930174658	2.378613494	-0.920293208	NA	16	-1237.059424	2508.111523	6.761378945	0.000262648
202240	250.3935841	+	-5.989751378	0.576429255	-20.80922038	-4.841061055	6.676780155	-1.364463722	4.683890799	+	NA	+	NA	+	NA	NA	NA	6.359913707	2.382289272	NA	NA	16	-1237.060215	2508.113103	6.762959816	0.00026244
890112	266.030206	+	-16.82833528	2.067094921	-21.08830879	-4.038369873	6.614530352	0.594615588	3.877632413	NA	NA	+	NA	+	NA	NA	1.988676537	6.172448073	NA	-1.361915169	-1.053876652	17	-1235.932251	2508.114502	6.764358862	0.000262257
620284	268.497876	+	-15.91885349	NA	-29.82366063	-4.285548675	6.917370963	8.927123225	4.947934726	NA	+	+	NA	+	+	-5.486111348	NA	4.746996918	NA	NA	-1.362475033	17	-1235.933389	2508.116778	6.766633979	0.000261959
376320	251.6417659	+	-6.361356311	1.903667662	-20.75262186	-4.134895418	8.228394804	-1.237530758	-0.399155097	+	NA	+	+	+	+	NA	4.100489413	6.499411632	NA	-1.172917287	NA	19	-1233.652098	2508.119011	6.768867716	0.000261666
115964	260.0688974	+	-15.37319912	NA	-21.09171489	-4.730666074	6.797452933	-9.080147368	4.837863762	NA	NA	+	NA	NA	NA	1.90465479	1.671001354	5.879931233	NA	NA	NA	14	-1239.299349	2508.125971	6.775827516	0.000260757
468988	243.1375088	+	-0.313522599	NA	-30.56712859	-4.106582831	6.737145925	-9.969345574	5.644526588	+	+	+	NA	NA	+	NA	NA	5.978590993	2.306506743	-0.958056788	NA	17	-1235.941354	2508.132709	6.782565352	0.00025988
1048572	253.4158396	+	-4.524181251	NA	-32.10181621	-3.818295704	8.697644069	5.620775912	0.924956454	+	+	+	+	+	+	-4.500410809	3.463504321	5.841913879	1.309876457	-0.974241843	-0.301215281	22	-1230.172103	2508.134469	6.784325247	0.000259652
220928	267.9263286	+	-15.85915517	0.369638391	-30.99850718	-4.196003195	8.486655673	8.934917667	4.782319661	NA	+	+	+	+	NA	-5.742504949	NA	5.475034779	2.082235381	NA	NA	18	-1234.80694	2508.137865	6.787721459	0.000259211
90112	252.6755714	+	-3.898523722	0.13663364	-32.05563745	-4.104894517	9.428444561	6.035105817	4.831524512	+	+	+	+	+	NA	-4.721308761	NA	5.009733878	NA	NA	NA	18	-1234.807038	2508.138061	6.787917295	0.000259186
382208	265.8486538	+	-15.96072905	1.804530039	-21.10303714	-4.037997484	6.535027885	7.066135297	3.982223791	NA	NA	+	NA	+	NA	-4.940451106	2.311033971	6.442257861	NA	-1.443947336	NA	17	-1235.944643	2508.139285	6.789141871	0.000259027
259584	252.8676436	+	-6.723290185	1.842941399	-20.52321004	-4.856434451	6.49959076	3.689245064	0.485013325	+	NA	+	NA	+	+	-3.649824816	3.520358846	6.484978303	2.200391422	NA	NA	19	-1233.666822	2508.148459	6.798314975	0.000257842
773884	262.4776553	+	-15.25184824	NA	-31.22113695	-4.231015456	8.704076485	-9.269132897	4.953613656	NA	+	+	+	NA	NA	2.064198012	1.658036867	5.52092957	1.8400516	NA	-0.556617358	18	-1234.814313	2508.152612	6.802468152	0.000257307
610044	262.323708	+	-15.21482477	NA	-30.67330397	-4.117107281	9.210955069	-9.224509567	4.874335501	NA	+	+	+	NA	NA	2.029854414	NA	4.815407175	NA	NA	-1.253608805	16	-1237.085508	2508.16369	6.813546585	0.000255886
233152	260.3807093	+	-10.32427256	1.310979522	-32.26818464	-4.172426927	8.846502065	NA	4.410446357	NA	+	+	+	NA	NA	NA	2.255895676	5.576634849	1.862247801	NA	NA	16	-1237.087658	2508.16799	6.817846476	0.000255336
67260	260.4075288	+	-10.55011934	NA	-30.52170636	-4.329608252	6.931135429	NA	4.919531304	NA	+	+	NA	NA	NA	NA	NA	4.918614531	NA	NA	NA	12	-1241.523127	2508.172608	6.82246458	0.000254747
372416	261.3111421	+	-10.82616543	1.237012066	-32.47677785	-3.623160774	9.380620573	NA	-0.04055998	NA	+	+	+	NA	+	NA	4.139637201	5.510935911	NA	-1.026022931	NA	17	-1235.962197	2508.174395	6.824251186	0.00025452
214268	258.9597547	+	-15.208324	NA	-20.71317115	-4.817298073	6.736856366	-9.060986315	4.91663765	NA	NA	+	NA	NA	NA	1.656734026	NA	6.34308679	2.457176209	NA	NA	14	-1239.323925	2508.175122	6.824978368	0.000254427
630268	249.7223973	+	-5.57996619	NA	-20.85144121	-4.653868707	8.410748368	-1.188142835	4.843794481	+	NA	+	+	+	NA	NA	1.463588823	5.95014265	NA	NA	-0.800085649	17	-1235.968333	2508.186666	6.836521972	0.000252963
593920	242.6041454	+	0.083989877	0.507643403	-31.03817718	-4.197370234	9.223385545	-10.11983799	4.68372371	+	+	+	+	NA	NA	NA	NA	4.846225326	NA	NA	-1.334371107	17	-1235.970353	2508.190706	6.840562478	0.000252452
101632	258.2696045	+	-14.30546395	1.588103597	-20.96107618	-4.565249346	8.730272556	-8.559667793	4.118158307	NA	NA	+	+	NA	NA	NA	2.191196002	6.002028127	NA	NA	NA	15	-1238.221368	2508.19456	6.84441676	0.000251966
902908	263.4404225	+	-15.32805448	NA	-30.59511816	-3.715173231	6.791900809	-9.2436358	4.846863896	NA	+	+	NA	NA	NA	2.19349483	1.720945623	5.53573352	NA	-1.436348551	-0.704480421	17	-1235.972387	2508.194773	6.84462944	0.00025194
643072	244.684336	+	-0.369529137	1.721253909	-32.33881914	-4.109183275	9.594131599	-11.57847108	4.160166927	+	+	+	+	NA	NA	2.955921758	2.252113025	5.05571784	NA	NA	-0.655931775	19	-1233.692085	2508.198986	6.848842002	0.000251409
460544	260.7573678	+	-14.11770926	0.239902739	-29.87127647	-4.054148668	6.744894631	-8.342677562	4.832959545	NA	+	+	NA	NA	NA	NA	NA	5.898665811	2.414327953	-0.904669438	NA	16	-1237.105454	2508.203581	6.853437668	0.000250832
116220	243.6350999	+	-2.569272361	NA	-21.1534446	-4.82512677	6.784447787	-10.84895855	4.866734785	+	NA	+	NA	NA	NA	2.376247585	1.688524609	5.965769557	NA	NA	NA	15	-1238.227011	2508.205846	6.85570233	0.000250549
240896	258.1503379	+	-14.51097124	1.740665679	-20.38117868	-4.700214432	8.17176416	-8.694362803	0.064527746	NA	NA	+	+	NA	+	NA	3.706484294	6.438735829	1.858934645	NA	NA	17	-1235.978337	2508.206673	6.856529901	0.000250445
521472	265.417557	+	-16.17648674	1.962943553	-20.46453215	-4.228675717	6.418379349	6.390745063	0.083584965	NA	NA	+	NA	+	+	-4.686176631	3.766586337	6.85861606	1.944183173	-1.252883217	NA	19	-1233.696003	2508.20682	6.856676883	0.000250427
763136	258.2821145	+	-14.22906162	1.868981176	-20.43979228	-4.817198781	6.600167833	-8.647770964	0.570977861	NA	NA	+	NA	NA	+	NA	3.092598367	6.250861935	2.324444063	NA	-0.957290089	17	-1235.981411	2508.212822	6.862678002	0.000249676
460284	242.5776116	+	-2.693733493	NA	-20.78189682	-4.558069847	6.664349211	-9.83906588	4.900105206	+	NA	+	NA	NA	NA	NA	NA	6.695510952	2.19272927	-0.825966425	NA	15	-1238.232365	2508.216554	6.866410255	0.000249211
210428	250.0226713	+	-5.894227313	NA	-20.76633857	-4.857814707	6.690599308	-1.362283917	5.263751018	+	NA	+	NA	+	+	NA	NA	6.399815457	2.314120064	NA	NA	16	-1237.120632	2508.233938	6.883794371	0.000247054
595456	250.6638191	+	-5.508605834	0.972194497	-21.20992569	-4.702298433	6.833505905	-1.084252008	4.441076515	+	NA	+	NA	+	NA	NA	NA	5.451509882	NA	NA	-1.636604835	16	-1237.121192	2508.235059	6.884915139	0.000246916
520192	245.7211497	+	-1.29629033	1.790072738	-32.00207641	-3.813389715	8.732220377	-11.65247542	0.03599726	+	+	+	+	NA	+	2.946753134	4.114610141	5.911420016	1.50467433	-1.017791152	NA	21	-1231.394733	2508.237227	6.88708388	0.000246648
108476	252.5963424	+	-3.90598782	NA	-31.03022828	-4.384770064	6.823969557	NA	1.187391746	+	+	+	NA	NA	+	NA	3.322989985	5.094276487	NA	NA	NA	15	-1238.242854	2508.237532	6.887388309	0.00024661
913148	263.5502716	+	-15.82102114	NA	-31.57039205	-3.673445515	9.278245727	-9.419848653	0.50405774	NA	+	+	+	NA	+	2.173399097	3.637436697	5.49576426	NA	-1.028604822	-0.331699397	19	-1233.711877	2508.238569	6.888425802	0.000246483
1042428	245.1590653	+	-1.369963987	NA	-30.68721238	-3.95745121	6.674234077	-11.3345857	1.289723816	+	+	+	NA	NA	+	2.745994288	3.138950775	6.026967861	1.887926981	-1.280725563	-0.520148982	20	-1232.558234	2508.239145	6.889001159	0.000246412
88064	253.0953011	+	-3.910513569	0.086539037	-30.74715385	-4.353621194	6.892974187	5.669386941	4.878177681	+	+	+	NA	+	NA	-4.351174774	NA	4.954703538	NA	NA	NA	17	-1235.995992	2508.241985	6.891841071	0.000246062
593148	257.9613559	+	-14.65297083	NA	-20.92117251	-4.595835509	8.338944977	-8.414706701	4.822441756	NA	NA	+	+	NA	NA	NA	NA	5.596219042	NA	NA	-1.382153267	14	-1239.358758	2508.244789	6.894645084	0.000245717
593664	260.7938323	+	-14.14163238	0.539885962	-30.52871744	-4.120055018	9.209312017	-8.414764663	4.638482046	NA	+	+	+	NA	NA	NA	NA	4.791556825	NA	NA	-1.348721698	16	-1237.126299	2508.245272	6.895128469	0.000245658
614144	268.3916264	+	-15.92784736	0.702068049	-30.95029045	-4.045813804	9.182983422	9.074581871	4.564181605	NA	+	+	+	+	NA	-5.688025879	NA	4.76117915	NA	NA	-1.34807523	18	-1234.86098	2508.245945	6.895801257	0.000245575
603388	265.3482533	+	-17.13226038	NA	-21.05280792	-4.637142781	6.877547604	0.730433628	4.539559771	NA	NA	+	NA	+	+	NA	NA	5.436236499	NA	NA	-1.497684248	15	-1238.24877	2508.249364	6.899220313	0.000245156
197888	257.7468196	+	-14.32364514	0.431562871	-20.73930628	-4.820866103	6.713201282	-8.394603231	4.73123522	NA	NA	+	NA	NA	NA	NA	NA	6.340317776	2.519597629	NA	NA	14	-1239.361361	2508.249994	6.899850796	0.000245079
346108	244.5121126	+	-0.647969093	NA	-30.72214872	-3.860847855	6.86899746	-11.12219576	4.867709035	+	+	+	NA	NA	NA	2.597423311	NA	5.452474174	NA	-1.263839827	NA	16	-1237.131001	2508.254677	6.904533299	0.000244505
344060	251.2990809	+	-3.44007805	NA	-32.21044179	-3.786683531	8.90273131	-0.355849042	5.57699092	+	+	+	+	+	+	NA	NA	5.331163863	NA	-0.834286158	NA	18	-1234.865714	2508.255414	6.905270428	0.000244415
361984	243.2837807	+	-2.095551003	1.563183479	-21.19457149	-4.199827812	6.593904653	-9.992345368	4.124204506	+	NA	+	NA	NA	NA	NA	2.249284276	6.524334652	NA	-1.440791273	NA	16	-1237.131994	2508.256662	6.906518577	0.000244263
612352	253.1588924	+	-4.016015857	0.702946816	-30.23483194	-4.342761873	6.897992823	5.26714155	4.618151003	+	+	+	NA	+	NA	-4.116013191	NA	4.735899565	NA	NA	-1.493113294	18	-1234.869235	2508.262455	6.912311885	0.000243556
460800	243.336878	+	-0.474904673	0.202441753	-30.37871775	-4.113942132	6.739072275	-9.97662417	4.876403048	+	+	+	NA	NA	NA	NA	NA	5.944191035	2.338688584	-0.940496463	NA	17	-1236.006645	2508.263291	6.913147134	0.000243455
853500	242.3817394	+	-2.151911071	NA	-21.09771101	-4.320513928	6.794268718	-9.90638969	4.823216615	+	NA	+	NA	NA	NA	NA	NA	6.009445228	NA	-1.11578208	-1.448120562	15	-1238.256876	2508.265577	6.915433851	0.000243176
876540	252.6016263	+	-3.983959496	NA	-31.51412863	-3.809169647	8.706923321	5.769340805	4.872082842	+	+	+	+	+	NA	-4.633445068	NA	5.174914636	NA	-0.84925075	-1.225839257	19	-1233.726077	2508.266969	6.916825191	0.000243007
1033980	262.7810892	+	-15.25011069	NA	-30.40122134	-3.942646193	6.701294708	-9.263153414	4.935905554	NA	+	+	NA	NA	NA	2.098977775	1.61192472	5.957915518	2.107605025	-1.120148617	-0.667589029	18	-1234.872945	2508.269874	6.919730736	0.000242655
128512	252.9841849	+	-6.267076148	1.621824715	-20.98861798	-4.756319692	6.631859434	4.036587168	0.293725569	+	NA	+	NA	+	+	-3.675662922	3.642742011	5.902367841	NA	NA	NA	18	-1234.873527	2508.271038	6.920894815	0.000242513
1021184	265.1797759	+	-16.67732446	2.246827569	-20.65466052	-4.271456324	6.513238366	0.252727772	3.886956596	NA	NA	+	NA	+	NA	NA	1.919640871	6.606683071	2.099235308	-1.050916944	-1.037087316	18	-1234.874275	2508.272536	6.922392169	0.000242332
100284	251.9955452	+	-3.355585491	NA	-31.43551481	-4.363764759	6.842089964	NA	4.950631317	+	+	+	NA	NA	NA	NA	1.866260078	5.103146082	NA	NA	NA	14	-1239.374523	2508.276319	6.926175006	0.000241874
126204	259.7686095	+	-15.94293494	NA	-20.56981043	-4.595617581	8.936087446	-9.277052543	0.439851024	NA	NA	+	+	NA	+	1.828786727	3.45716551	6.036611495	NA	NA	NA	16	-1237.145509	2508.283691	6.933547538	0.000240984
986876	260.5659991	+	-14.31458235	NA	-30.07774408	-4.032417779	7.918358147	-8.417473562	4.931429251	NA	+	+	+	NA	NA	NA	NA	5.593482755	2.012548752	-0.682217549	-1.229732716	17	-1236.017637	2508.285274	6.935130476	0.000240793
886012	258.7421552	+	-14.74673147	NA	-20.95053888	-4.192834073	6.715745421	-8.403026732	4.791066766	NA	NA	+	NA	NA	NA	NA	1.446467143	6.255217008	NA	-1.278961286	-0.893093637	15	-1238.270002	2508.291829	6.941685914	0.000240005
70912	265.4792126	+	-16.97172583	0.327720809	-21.27081756	-4.6338097	6.840708407	0.780780702	4.68010676	NA	NA	+	NA	+	NA	NA	NA	5.638289279	NA	NA	NA	14	-1239.386424	2508.300121	6.949977401	0.000239012
329212	242.5428538	+	-2.152003595	NA	-21.26579627	-4.31597127	6.768079752	-9.834359972	4.809649071	+	NA	+	NA	NA	NA	NA	NA	6.226008901	NA	-1.14757442	NA	14	-1239.386675	2508.300623	6.950479056	0.000238952
602108	242.3534762	+	0.150344378	NA	-31.14763093	-4.206447336	9.238236262	-10.09066769	5.020588948	+	+	+	+	NA	+	NA	NA	4.890689214	NA	NA	-1.226604812	17	-1236.026332	2508.302664	6.95252015	0.000238709
489212	268.1512467	+	-15.89506716	NA	-30.48481892	-3.964330007	6.689755405	8.808176222	5.585983285	NA	+	+	NA	+	+	-5.670125327	NA	5.900340885	2.295156701	-0.953021245	NA	18	-1234.889698	2508.303381	6.953237142	0.000238623
483324	252.7411027	+	-4.273560152	NA	-31.537825	-3.991629695	8.164365744	5.677029479	4.941798101	+	+	+	+	+	NA	-4.658484701	NA	5.749476796	1.887800343	-0.701366317	NA	19	-1233.744849	2508.304512	6.954368767	0.000238488
521724	252.0398369	+	-6.712628878	NA	-20.4080362	-4.375418	6.502374989	4.169679067	0.996980034	+	NA	+	NA	+	+	-4.13165084	3.223435873	6.919808417	1.723983243	-1.199860165	NA	19	-1233.744951	2508.304716	6.95457281	0.000238464
513280	265.0038338	+	-15.8307148	1.98721337	-20.66916277	-4.271176615	6.435206201	6.578085195	3.990462311	NA	NA	+	NA	+	NA	-4.828280703	2.23677492	6.872054742	2.097584141	-1.131795538	NA	18	-1234.890979	2508.305942	6.955798852	0.000238318
108224	261.1853738	+	-10.53529815	0.941208457	-30.8025314	-4.338963152	6.785296612	NA	0.731484062	NA	+	+	NA	NA	+	NA	3.587111833	5.047344729	NA	NA	NA	15	-1238.280136	2508.312096	6.961952557	0.000237586
775424	264.6760153	+	-15.6497195	2.110681379	-20.59450555	-4.744421966	6.543961773	6.370579226	4.001535459	NA	NA	+	NA	+	NA	-4.633432854	1.752412215	6.264476122	2.354051499	NA	-1.068178647	18	-1234.894541	2508.313068	6.962924052	0.00023747
120320	252.3849096	+	-5.747059031	1.64597807	-21.22368585	-4.743917221	6.647650435	4.192519484	4.141289437	+	NA	+	NA	+	NA	-3.809327921	2.151062338	5.92813152	NA	NA	NA	17	-1236.032988	2508.315975	6.965831514	0.000237125
206076	257.7352201	+	-14.45096046	NA	-20.70916669	-4.832176577	6.723661324	-8.349192303	5.171634865	NA	NA	+	NA	NA	+	NA	NA	6.369954557	2.465586559	NA	NA	14	-1239.394709	2508.316692	6.966548062	0.00023704
1040380	252.8267775	+	-4.012678257	NA	-32.20505982	-3.873503037	8.31842796	5.692072666	4.937467238	+	+	+	+	+	NA	-4.575399958	1.811714545	5.853542682	1.556602599	-0.91240386	-0.47259437	21	-1231.43579	2508.319341	6.969197392	0.000236726
79100	265.4440875	+	-17.06033203	NA	-21.23885704	-4.646398982	6.844178305	0.801806397	5.130096326	NA	NA	+	NA	+	+	NA	NA	5.678575869	NA	NA	NA	14	-1239.396537	2508.320346	6.970202907	0.000236607
501248	244.0057074	+	-3.105717901	1.732127081	-20.5498202	-4.381403465	6.474348516	-10.05288174	0.247957665	+	NA	+	NA	NA	+	NA	3.694007906	6.934458925	1.950227166	-1.247647555	NA	18	-1234.90004	2508.324065	6.973921166	0.000236168
386300	260.5949763	+	-15.92124574	NA	-20.77498586	-4.1415111	6.66277772	-9.266314993	0.581283213	NA	NA	+	NA	NA	+	1.909764505	3.433845074	6.454330508	NA	-1.435691188	NA	16	-1237.165994	2508.324662	6.974518593	0.000236097
894460	243.050212	+	-2.612412152	NA	-20.77682762	-4.247988208	6.666098425	-9.974818298	0.865024671	+	NA	+	NA	NA	+	NA	3.063450862	6.398971055	NA	-1.409588683	-0.740161346	17	-1236.041032	2508.332065	6.981921287	0.000235225
370368	261.5836036	+	-10.70558085	1.100510861	-31.20305323	-3.641358537	6.648569293	NA	0.38220033	NA	+	+	NA	NA	+	NA	3.873739034	5.665257121	NA	-1.597310399	NA	16	-1237.170119	2508.332911	6.982767925	0.000235126
780288	246.0416085	+	-1.55008941	1.801682391	-30.28056662	-4.494407077	6.683962572	-11.48430258	0.846418462	+	+	+	NA	NA	+	3.075579184	3.293745405	5.556924167	2.373371748	NA	-0.765001891	20	-1232.605955	2508.334586	6.984442226	0.000234929
738556	258.9353201	+	-15.27457519	NA	-20.57904904	-4.803849287	6.766713604	-9.15105652	4.924400656	NA	NA	+	NA	NA	NA	1.7237546	NA	6.116817329	2.339267163	NA	-1.381837261	15	-1238.291564	2508.334953	6.984808958	0.000234886
122112	265.1113921	+	-15.96382421	1.797803712	-20.92343554	-4.50736351	8.662682496	7.249871979	4.019616274	NA	NA	+	+	+	NA	-5.089932891	2.259599585	6.009993626	NA	NA	NA	17	-1236.044322	2508.338644	6.98850061	0.000234453
1042172	263.1820339	+	-15.57805815	NA	-30.12093042	-3.904276761	6.678193111	-9.370094542	1.201768517	NA	+	+	NA	NA	+	2.201294564	3.123352041	5.982619144	1.964275105	-1.243604644	-0.537049786	19	-1233.762547	2508.339909	6.989765509	0.000234304
987132	242.7777324	+	-0.381501144	NA	-30.589662	-4.089392804	7.949399739	-10.09167881	4.95756966	+	+	+	+	NA	NA	NA	NA	5.634508804	1.934307941	-0.710660885	-1.22305502	18	-1234.908557	2508.3411	6.990956217	0.000234165
780032	263.0666491	+	-14.9753321	1.818356066	-29.7080244	-4.423270515	6.685544848	-9.635624567	0.741268373	NA	+	+	NA	NA	+	2.561385563	3.288511986	5.525130758	2.444549835	NA	-0.781212397	19	-1233.763374	2508.341562	6.991418882	0.000234111
898560	252.0589223	+	-6.172071367	2.001115198	-20.91160072	-4.102952236	6.56519144	-1.153716019	0.00691306	+	NA	+	NA	+	+	NA	3.581845317	6.32534937	NA	-1.490078006	-0.895515002	19	-1233.766434	2508.347683	6.997539477	0.000233395
495292	260.5673397	+	-10.85021876	NA	-32.20780075	-3.881067041	8.410213142	NA	4.946331353	NA	+	+	+	NA	NA	NA	1.957362488	5.875615524	1.664452384	-0.816888485	NA	16	-1237.177733	2508.34814	6.997996306	0.000233342
984832	260.5601804	+	-13.98150046	0.829252503	-29.37407548	-4.050909014	6.753238111	-8.467663916	4.583461825	NA	+	+	NA	NA	NA	NA	NA	5.66806362	2.361018462	-0.886551769	-1.437394461	17	-1236.049215	2508.34843	6.998286724	0.000233308
1029376	265.5857244	+	-16.99273387	2.196272128	-20.46550782	-4.230000748	6.491162758	0.257387313	0.132264136	NA	NA	+	NA	+	+	NA	3.43877938	6.626068577	1.952981804	-1.176310794	-0.899002294	19	-1233.769533	2508.35388	7.003736585	0.000232673
372668	252.4013378	+	-4.047917977	NA	-32.63787271	-3.700500217	9.359156606	NA	0.563436813	+	+	+	+	NA	+	NA	3.778208262	5.549744225	NA	-0.985201269	NA	17	-1236.05233	2508.354661	7.004517422	0.000232583
69116	241.9879176	+	-2.217448757	NA	-21.10973767	-4.680889041	8.516811525	-9.861476103	4.835000132	+	NA	+	+	NA	NA	NA	NA	5.888899736	NA	NA	NA	14	-1239.414913	2508.357099	7.006954969	0.000232299
728572	249.770741	+	-5.955212818	NA	-20.59525032	-4.791559748	7.331514798	-1.44574375	4.926606482	+	NA	+	+	+	NA	NA	NA	6.159443999	2.026278356	NA	-1.345896111	17	-1236.054058	2508.358116	7.007972541	0.000232181
1001468	244.3753443	+	-1.163178366	NA	-30.12946778	-4.105092288	6.788983508	-11.16478268	4.970262374	+	+	+	NA	NA	NA	2.538302385	NA	5.725642157	2.1910822	-0.915234137	-1.287696498	18	-1234.917558	2508.3591	7.008956699	0.000232067
200380	259.7822389	+	-10.66743503	NA	-31.29990859	-4.252090434	8.482173825	NA	4.978737719	NA	+	+	+	NA	NA	NA	NA	5.492239786	2.071863611	NA	NA	14	-1239.417686	2508.362645	7.012501824	0.000231656
513532	251.4087153	+	-6.210772309	NA	-20.61227226	-4.420888586	6.519943042	4.316276891	4.879470357	+	NA	+	NA	+	NA	-4.261558314	1.701649413	6.935752556	1.871776435	-1.080122707	NA	18	-1234.921139	2508.366263	7.01611959	0.000231237
481024	268.0998906	+	-15.82534131	0.388187626	-30.29239986	-3.966859364	6.685150072	8.598014867	4.761541349	NA	+	+	NA	+	NA	-5.558466008	NA	5.862160052	2.346937888	-0.936310805	NA	18	-1234.923762	2508.37151	7.021366536	0.000230631
741372	243.9352446	+	-1.015299905	NA	-30.71657856	-4.350954941	8.323149539	-11.18806355	4.986164008	+	+	+	+	NA	NA	2.518889011	NA	5.367625087	2.004688581	NA	-1.217090568	18	-1234.923916	2508.371816	7.021672806	0.000230596
724736	260.3318778	+	-13.99686975	0.785630036	-29.95464523	-4.291447267	8.229181147	-8.474912283	4.618453584	NA	+	+	+	NA	NA	NA	NA	5.323699911	2.178183014	NA	-1.361870174	17	-1236.061324	2508.372649	7.022505274	0.0002305
519936	263.5226371	+	-15.32644616	1.796827616	-31.41203629	-3.758307436	8.703321309	-9.714441634	-0.05534222	NA	+	+	+	NA	+	2.410590452	4.104905037	5.872916738	1.592613312	-0.986766608	NA	20	-1232.625974	2508.374624	7.024480592	0.000230273
601852	260.8180911	+	-14.30510591	NA	-30.62562442	-4.130851212	9.225081757	-8.357131581	4.912402521	NA	+	+	+	NA	+	NA	NA	4.834714769	NA	NA	-1.24447912	16	-1237.191236	2508.375146	7.02500281	0.000230212
724220	257.5564755	+	-14.5787652	NA	-20.54039254	-4.764420083	7.383914254	-8.447942664	4.910757521	NA	NA	+	+	NA	NA	NA	NA	6.133191567	2.168163892	NA	-1.347903994	15	-1238.312938	2508.377702	7.027558153	0.000229919
769276	264.9342928	+	-17.61989725	NA	-20.25138324	-4.685017785	7.973438284	0.397188884	0.96787185	NA	NA	+	+	+	+	NA	2.926353289	6.292323269	1.680963392	NA	-0.664531588	18	-1234.928547	2508.381079	7.030935405	0.000229531
1048320	269.3909868	+	-16.13567952	2.02921627	-31.54673323	-3.695647181	8.595484822	8.346958244	0.007237372	NA	+	+	+	+	+	-5.239353773	3.927808738	5.775474456	1.534289535	-1.007826499	-0.491288165	22	-1230.296546	2508.383354	7.033209983	0.00022927
343804	269.1140757	+	-17.2641998	NA	-31.62914827	-3.717920916	8.910393963	1.760139609	5.464549395	NA	+	+	+	+	+	NA	NA	5.263826803	NA	-0.805085114	NA	17	-1236.067127	2508.384255	7.034111127	0.000229166
370620	252.8880278	+	-4.056090328	NA	-31.41287103	-3.712807636	6.699143057	NA	0.916168885	+	+	+	NA	NA	+	NA	3.557780355	5.697955558	NA	-1.546666501	NA	16	-1237.195926	2508.384525	7.034381762	0.000229135
100032	260.9614551	+	-10.2872642	0.954602369	-31.1957107	-4.315864994	6.803037387	NA	4.518755116	NA	+	+	NA	NA	NA	NA	2.121616914	5.054592105	NA	NA	NA	14	-1239.429755	2508.386783	7.036639592	0.000228877
363772	258.4555546	+	-14.88642867	NA	-20.86465735	-4.214907377	8.069132083	-8.440823389	4.777064632	NA	NA	+	+	NA	NA	NA	1.816979201	6.432030298	NA	-1.025483952	NA	15	-1238.317852	2508.387529	7.037385811	0.000228791
480508	264.3285035	+	-16.11621141	NA	-20.6712861	-4.421055193	6.61336299	7.228508339	4.867176549	NA	NA	+	NA	+	NA	-5.34847449	NA	6.625454102	2.176053267	-0.824038095	NA	16	-1237.19951	2508.391695	7.04155128	0.000228315
755200	243.3000924	+	-2.588285971	1.88054101	-20.67966205	-4.895572779	6.600616448	-9.965780304	4.135727607	+	NA	+	NA	NA	NA	NA	1.690903935	6.341533558	2.358443601	NA	-1.070569194	17	-1236.074026	2508.398051	7.047907698	0.000227591
493056	243.4147486	+	-2.623692666	1.756233267	-20.75819685	-4.426829505	6.493240038	-10.00441081	4.126280824	+	NA	+	NA	NA	NA	NA	2.176784115	6.949636099	2.101301073	-1.127679619	NA	17	-1236.076993	2508.403986	7.053842283	0.000226917
335872	251.4723833	+	-3.592492832	0.172996581	-32.03283402	-3.791169514	8.928253869	-0.375767176	4.787877724	+	+	+	+	+	NA	NA	NA	5.288476182	NA	-0.815681152	NA	18	-1234.940907	2508.4058	7.055656123	0.000226711
1021436	250.0813929	+	-5.89799851	NA	-20.5900827	-4.434535421	6.593034363	-1.430724739	4.88869436	+	NA	+	NA	+	NA	NA	1.387918052	6.723487726	1.851849611	-1.006987377	-0.839363992	18	-1234.94214	2508.408265	7.058121429	0.000226432
984572	242.4230161	+	-2.665816363	NA	-20.64729981	-4.549915842	6.694456237	-9.907153189	4.908273545	+	NA	+	NA	NA	NA	NA	NA	6.465945092	2.080036616	-0.812319081	-1.372716145	16	-1237.212101	2508.416875	7.066731544	0.000225459
349436	265.2111043	+	-16.19420217	NA	-21.14859002	-4.174014071	6.715834923	7.672906533	4.775603181	NA	NA	+	NA	+	NA	-5.425713143	NA	6.154508145	NA	-1.142279814	NA	15	-1238.33856	2508.428945	7.078800965	0.000224102
233404	251.7191393	+	-3.752579088	NA	-32.45667662	-4.225360514	8.86187209	NA	4.99218996	+	+	+	+	NA	NA	NA	1.903825606	5.600647516	1.73064081	NA	NA	16	-1237.219451	2508.431577	7.081433148	0.000223808
367872	265.7171351	+	-17.00836994	1.927413014	-20.99471319	-4.067283325	8.014804348	0.547697072	3.923215408	NA	NA	+	+	+	NA	NA	2.382030091	6.384128772	NA	-1.10117493	NA	17	-1236.094455	2508.43891	7.088766849	0.000222989
1001212	262.1028712	+	-15.13243782	NA	-29.58097042	-4.049485428	6.792101661	-9.232864458	4.942647537	NA	+	+	NA	NA	NA	2.003453569	NA	5.687201038	2.267520357	-0.881178345	-1.291266652	17	-1236.094529	2508.439059	7.088914983	0.000222972
741116	261.853675	+	-15.125605	NA	-30.1602861	-4.286026541	8.280114606	-9.235429476	4.958159404	NA	+	+	+	NA	NA	1.978824812	NA	5.342630502	2.084224911	NA	-1.222733386	17	-1236.095997	2508.441993	7.091849812	0.000222645
1027840	261.5952548	+	-14.22301057	1.829766162	-31.03783254	-3.794507557	8.583892496	-8.703711726	0.086326721	NA	+	+	+	NA	+	NA	3.838931189	5.809885236	1.624315138	-0.978074006	-0.520194265	20	-1232.662029	2508.446735	7.096591915	0.000222118
890368	251.4030983	+	-5.627224016	2.043507252	-21.14622576	-4.132703477	6.595729678	-1.169044115	3.917070943	+	NA	+	NA	+	NA	NA	2.005965423	6.277841288	NA	-1.383032754	-1.040213823	18	-1234.962019	2508.448022	7.097878771	0.000221975
870396	244.3670558	+	-0.726099184	NA	-30.29150593	-3.877769881	6.891940976	-11.2097865	4.878887777	+	+	+	NA	NA	NA	2.649131695	NA	5.268865851	NA	-1.229871433	-1.370089024	17	-1236.099176	2508.448351	7.098207701	0.000221938
761084	264.5992411	+	-17.27491687	NA	-20.46502465	-4.706597947	7.580612191	0.401455875	4.893810133	NA	NA	+	+	+	NA	NA	1.317409676	6.313108245	1.916640942	NA	-0.829245753	17	-1236.103616	2508.457232	7.10708892	0.000220955
985088	243.4400367	+	-0.573471394	0.783315929	-29.88308187	-4.110453987	6.747022528	-10.07216666	4.63030329	+	+	+	NA	NA	NA	NA	NA	5.715447291	2.28547508	-0.922373684	-1.424502748	18	-1234.968492	2508.46097	7.11082638	0.000220543
89340	264.610988	+	-16.20623675	NA	-20.99378242	-4.540225199	8.475268019	7.821514809	4.801673293	NA	NA	+	+	+	NA	-5.551490598	NA	5.823178983	NA	NA	NA	15	-1238.355035	2508.461896	7.111752151	0.000220441
622332	268.3935865	+	-16.09795367	NA	-31.07674729	-4.062207069	9.204975305	9.359899491	4.969966312	NA	+	+	+	+	+	-5.863813945	NA	4.820878989	NA	NA	-1.20682309	18	-1234.969388	2508.46276	7.112616704	0.000220345
734716	249.9778006	+	-5.963763912	NA	-20.61560369	-4.841503061	6.728203099	-1.409404121	4.706382591	+	NA	+	NA	+	+	NA	NA	6.140456622	2.202250392	NA	-1.40295244	17	-1236.106989	2508.463978	7.113834414	0.000220211
873724	265.1143432	+	-16.25331752	NA	-20.98378152	-4.181055474	6.742772232	7.491190986	4.789521821	NA	NA	+	NA	+	NA	-5.322744224	NA	5.941417199	NA	-1.11042777	-1.427463225	16	-1237.240571	2508.473815	7.123671725	0.000219131
634364	242.4118559	+	-2.714072513	NA	-20.59139764	-4.698339676	8.797492297	-10.00267053	0.71833298	+	NA	+	+	NA	+	NA	3.123276174	5.99586573	NA	NA	-0.639992848	17	-1236.112068	2508.474136	7.123992406	0.000219096
620540	252.8291905	+	-3.93271343	NA	-30.35917957	-4.35867737	6.914510889	5.479551038	5.054931381	+	+	+	NA	+	+	-4.266175475	NA	4.796336973	NA	NA	-1.3481702	18	-1234.976523	2508.47703	7.126886756	0.000218779
498940	264.917373	+	-17.39064134	NA	-20.5414173	-4.3471653	7.260792362	0.372245403	4.848368871	NA	NA	+	+	+	NA	NA	1.710362066	6.790106122	1.788920091	-0.899391162	NA	17	-1236.113977	2508.477954	7.127810146	0.000218678
730364	257.6733696	+	-14.51479955	NA	-20.55902066	-4.816228432	6.761981849	-8.419952477	4.610917692	NA	NA	+	NA	NA	+	NA	NA	6.108252677	2.35018459	NA	-1.415551359	15	-1238.363128	2508.478081	7.1279377	0.000218664
101888	242.6139206	+	-2.169367023	1.560781721	-21.0150634	-4.663527933	8.700896303	-10.01809867	4.158384379	+	NA	+	+	NA	NA	NA	2.198062141	6.087885877	NA	NA	NA	16	-1237.243251	2508.479176	7.129032013	0.000218544
337916	243.0726404	+	0.190938499	NA	-30.76949501	-3.86628228	6.842151027	-9.961253727	5.591806908	+	+	+	NA	NA	+	NA	NA	5.512289898	NA	-1.29297551	NA	16	-1237.245401	2508.483476	7.133332668	0.000218075
390656	253.1521242	+	-6.45476003	1.781554735	-20.91266606	-4.095413217	6.500040471	3.937195298	-0.060268721	+	NA	+	NA	+	+	-3.772012345	3.915529155	6.546497988	NA	-1.561081935	NA	19	-1233.834496	2508.483806	7.133662781	0.000218039
386556	244.3677869	+	-3.279648545	NA	-20.83635644	-4.226459054	6.64902685	-11.01229659	0.676924273	+	NA	+	NA	NA	+	2.372337978	3.425723285	6.544464204	NA	-1.451397567	NA	17	-1236.118431	2508.486862	7.136718715	0.000217706
724992	242.9910784	+	-0.42604161	0.739236431	-30.47768685	-4.359929536	8.279389855	-10.1004925	4.66579763	+	+	+	+	NA	NA	NA	NA	5.356579045	2.097032057	NA	-1.346323703	18	-1234.982495	2508.488975	7.138831679	0.000217476
1029628	250.7459123	+	-6.393646059	NA	-20.40107138	-4.388854552	6.569161036	-1.398250311	1.116253778	+	NA	+	NA	+	+	NA	2.916672446	6.739132055	1.711861911	-1.132640187	-0.706093314	19	-1233.837361	2508.489538	7.139394081	0.000217415
232704	257.873929	+	-14.17317693	1.758824804	-20.6156214	-4.722384234	7.797026513	-8.607850081	4.129047723	NA	NA	+	+	NA	NA	NA	2.107962366	6.495024057	2.10229693	NA	NA	16	-1237.250784	2508.494243	7.144098927	0.000216904
335616	269.0686492	+	-17.23538589	0.188585154	-31.46934953	-3.721103412	8.932836111	1.715830891	4.748303633	NA	+	+	+	+	NA	NA	NA	5.224629428	NA	-0.789062742	NA	17	-1236.123663	2508.497325	7.147181708	0.00021657
630016	265.3899742	+	-16.84991739	2.034281774	-20.9382108	-4.491990525	8.485834317	0.604039006	3.925625116	NA	NA	+	+	+	NA	NA	1.956248595	5.768712343	NA	NA	-0.976520326	17	-1236.124149	2508.498297	7.148153767	0.000216465
214524	243.599806	+	-3.225859121	NA	-20.78110944	-4.902789772	6.726732178	-10.71705429	4.941299964	+	NA	+	NA	NA	NA	2.10128278	NA	6.401535513	2.382619962	NA	NA	15	-1238.374674	2508.501172	7.151028829	0.000216154
886268	242.4187772	+	-2.085584002	NA	-21.00770384	-4.279488543	6.698270961	-9.929774471	4.818159477	+	NA	+	NA	NA	NA	NA	1.466978687	6.352315824	NA	-1.300500092	-0.882426651	16	-1237.255042	2508.502758	7.152614616	0.000215982
722432	242.8614167	+	-2.675412594	1.018067943	-20.69547233	-4.87918274	6.713504155	-9.905499172	4.509829341	+	NA	+	NA	NA	NA	NA	NA	6.123983276	2.388639067	NA	-1.560199913	16	-1237.258458	2508.50959	7.159446498	0.000215246
914684	265.8136724	+	-16.72095578	NA	-20.66583697	-4.110909171	6.617201052	7.345965657	0.797746241	NA	NA	+	NA	+	+	-5.164444032	3.078242511	6.331870619	NA	-1.4043943	-0.718775492	18	-1235.001068	2508.526121	7.175977414	0.000213474
223228	244.3782444	+	-0.99460148	NA	-30.4573141	-4.512041017	6.810278819	-11.03461025	5.631590147	+	+	+	NA	NA	+	2.546419107	NA	5.64525466	2.527134044	NA	NA	17	-1236.138685	2508.52737	7.177226679	0.000213341
126460	243.6417516	+	-3.368984252	NA	-20.62982225	-4.685931824	8.896689955	-11.01408156	0.539491086	+	NA	+	+	NA	+	2.293149229	3.444723427	6.114776035	NA	NA	NA	17	-1236.139104	2508.528207	7.17806387	0.000213251
642816	263.2110958	+	-14.95857025	1.720321324	-31.74792132	-4.031965913	9.578723116	-9.56419325	4.127269483	NA	+	+	+	NA	NA	2.398153282	2.215106491	5.000696978	NA	NA	-0.677541392	18	-1235.003209	2508.530403	7.180258988	0.000213018
501440	260.9941202	+	-10.56482194	1.291309843	-31.0354202	-3.855183502	6.553540537	NA	0.631990628	NA	+	+	NA	NA	+	NA	3.711579577	6.060998665	2.045000759	-1.289975538	NA	17	-1236.141483	2508.532965	7.182821861	0.000212745
1028096	244.1533141	+	-0.560364631	1.796038569	-31.57950215	-3.851466691	8.620300704	-10.34047822	0.18409303	+	+	+	+	NA	+	NA	3.847525242	5.85687635	1.540321569	-1.008040687	-0.497231599	21	-1231.542835	2508.533431	7.183287589	0.000212695
130560	252.4891345	+	-6.596524909	1.779939883	-20.68873029	-4.591789371	8.910948348	4.164935835	-0.207192733	+	NA	+	+	+	+	-3.952210147	3.936307774	6.083447869	NA	NA	NA	19	-1233.862474	2508.539763	7.189619036	0.000212023
200188	242.2800432	+	-2.684741129	NA	-20.72222493	-4.844922855	7.56474012	-9.832067659	4.921951335	+	NA	+	+	NA	NA	NA	NA	6.413265096	2.149912166	NA	NA	15	-1238.394632	2508.541089	7.190945872	0.000211882
593404	241.9019273	+	-2.192593628	NA	-20.97608875	-4.689066756	8.310276607	-9.915975826	4.849889953	+	NA	+	+	NA	NA	NA	NA	5.676990427	NA	NA	-1.380572114	15	-1238.396576	2508.544977	7.194833806	0.000211471
1005312	267.9309237	+	-15.74140272	0.976377483	-29.80021031	-3.96250521	6.69453468	8.167511624	4.512379469	NA	+	+	NA	+	NA	-5.313045743	NA	5.629825833	2.291717656	-0.917539165	-1.43882923	19	-1233.865205	2508.545224	7.195080692	0.000211445
229372	252.5513351	+	-4.1244798	NA	-31.70589943	-4.264757731	8.53340944	5.750580198	5.621400527	+	+	+	+	+	+	-4.650354456	NA	5.531594943	1.962675511	NA	NA	19	-1233.86613	2508.547074	7.19693079	0.000211249
493248	260.7075321	+	-10.3008027	1.308509591	-31.38727195	-3.88875027	6.572034618	NA	4.396871613	NA	+	+	NA	NA	NA	NA	2.241084663	6.061308701	2.195202146	-1.1745639	NA	16	-1237.280103	2508.55288	7.202736281	0.000210637
745216	267.7621383	+	-15.75901341	0.929210308	-30.40303774	-4.211525628	8.238682744	8.470785321	4.549408183	NA	+	+	+	+	NA	-5.470570173	NA	5.27398323	2.098569742	NA	-1.359366939	19	-1233.870042	2508.554899	7.204755351	0.000210424
1007356	267.9483019	+	-16.05985752	NA	-30.53449184	-3.949723949	7.929773878	8.826310502	4.924029912	NA	+	+	+	+	NA	-5.725826255	NA	5.559759502	1.918063063	-0.701913742	-1.201480145	19	-1233.870045	2508.554905	7.204761343	0.000210424
345852	262.9226696	+	-15.14009629	NA	-30.15299646	-3.793257307	6.87364971	-9.120616053	4.835090336	NA	+	+	NA	NA	NA	2.046262152	NA	5.394970373	NA	-1.239548061	NA	15	-1238.402185	2508.556194	7.206050753	0.000210288
625916	258.1148922	+	-14.75708521	NA	-20.81000341	-4.612388668	8.52153344	-8.421908381	4.82142529	NA	NA	+	+	NA	NA	NA	1.426695146	5.878964782	NA	NA	-0.819160075	15	-1238.409724	2508.571272	7.221128909	0.000208709
1040128	268.9799785	+	-15.74925336	2.076046305	-31.63133737	-3.747576691	8.213072863	8.437776639	4.005971173	NA	+	+	+	+	NA	-5.316305255	2.283152497	5.784812446	1.787176049	-0.946054694	-0.667678606	21	-1231.561999	2508.571759	7.221615143	0.000208658
1017084	258.1037108	+	-14.72329921	NA	-20.53025243	-4.421405283	6.627602546	-8.463022569	4.874949995	NA	NA	+	NA	NA	NA	NA	1.336426934	6.675727667	2.013277139	-0.972570216	-0.862280489	16	-1237.289579	2508.571832	7.221688591	0.00020865
644604	251.4192613	+	-5.712871994	NA	-21.00952511	-4.772175209	6.744664796	4.488820226	4.866310409	+	NA	+	NA	+	NA	-4.107065173	1.336952354	5.807333305	NA	NA	-0.933445032	17	-1236.161144	2508.572288	7.222144542	0.000208603
1025276	258.4686106	+	-15.00743875	NA	-20.34337627	-4.377735006	6.603318418	-8.527434782	1.066648602	NA	NA	+	NA	NA	+	NA	2.880813571	6.693969382	1.868597164	-1.100333036	-0.727155887	17	-1236.163358	2508.576715	7.226571822	0.000208141
742656	264.2119215	+	-15.75598206	1.20588638	-20.60606481	-4.733977341	6.659054105	6.600345449	4.39536738	NA	NA	+	NA	+	NA	-4.882646377	NA	6.04358434	2.387316018	NA	-1.573748366	17	-1236.163523	2508.577047	7.226902989	0.000208107
905212	243.9443543	+	-0.292321495	NA	-32.31273717	-3.766564661	8.979439054	-11.38164141	4.876662087	+	+	+	+	NA	NA	2.656836458	1.901937926	5.511336363	NA	-1.006958162	-0.493674815	19	-1233.88268	2508.580175	7.230031474	0.000207782
110528	252.7441188	+	-4.014732925	1.127127615	-32.73409846	-4.044979438	9.975847907	NA	0.144971019	+	+	+	+	NA	+	NA	4.009752364	5.143586138	NA	NA	NA	17	-1236.174909	2508.599819	7.249675064	0.000205751
775676	251.2367924	+	-6.170897555	NA	-20.53964712	-4.874905572	6.623927012	4.205602229	4.939586789	+	NA	+	NA	+	NA	-4.121571364	1.25759438	6.382711008	2.114669123	NA	-0.882557408	18	-1235.038928	2508.60184	7.251696707	0.000205543
364028	242.1054502	+	-2.197426728	NA	-20.92280047	-4.300805024	8.026761899	-9.97015299	4.804172574	+	NA	+	+	NA	NA	NA	1.832857414	6.526181718	NA	-1.051850407	NA	16	-1237.305627	2508.603928	7.25378482	0.000205329
638464	251.406441	+	-6.280193051	1.970360856	-20.71604115	-4.586528155	8.754767625	-1.150292045	-0.122363136	+	NA	+	+	+	+	NA	3.628728558	5.894202291	NA	NA	-0.792722649	19	-1233.895063	2508.604941	7.254797052	0.000205225
512000	245.1482392	+	-0.756675637	1.801250587	-32.20619312	-3.864722452	8.381877709	-11.54039615	4.156355918	+	+	+	+	NA	NA	2.854086567	2.489638754	5.952892642	1.755587212	-0.95785265	NA	20	-1232.741412	2508.6055	7.255356076	0.000205167
222972	262.0432348	+	-14.92103566	NA	-29.89531714	-4.441227016	6.812391007	-9.112099556	5.527660584	NA	+	+	NA	NA	+	2.010815479	NA	5.615760814	2.596413358	NA	NA	16	-1237.308041	2508.608757	7.258613131	0.000204833
623872	258.668449	+	-14.00970864	1.663424467	-21.12782077	-4.691072459	6.760223704	-8.473801904	4.120443862	NA	NA	+	NA	NA	NA	NA	1.706418006	5.621416491	NA	NA	-1.118352272	15	-1238.431419	2508.614662	7.264518522	0.00020423
261376	264.8941704	+	-16.18561158	1.929390864	-20.35395494	-4.637727095	8.139984574	6.577528529	0.002370597	NA	NA	+	+	+	+	-4.801837821	3.763540159	6.42586674	1.77230564	NA	NA	19	-1233.900719	2508.616254	7.266110107	0.000204067
358140	268.9587787	+	-15.98236474	NA	-30.6744745	-3.719230805	6.793529933	9.23058609	5.52926569	NA	+	+	NA	+	+	-5.743584958	NA	5.432052543	NA	-1.285244142	NA	17	-1236.18324	2508.616481	7.266336955	0.000204044
215040	244.6150942	+	-1.156857653	0.264502931	-30.28458923	-4.509957067	6.808657451	-11.05851693	4.89582881	+	+	+	NA	NA	NA	2.573857798	NA	5.616696827	2.561331864	NA	NA	17	-1236.184438	2508.618876	7.268732217	0.0002038
614400	252.7730544	+	-3.994342334	0.685091184	-31.47184739	-4.118847613	9.191263073	5.639757832	4.602568313	+	+	+	+	+	NA	-4.475267878	NA	4.807879351	NA	NA	-1.339270669	19	-1233.902117	2508.619049	7.268904994	0.000203782
507388	250.5749998	+	-6.468123283	NA	-20.37230882	-4.374176231	7.595926251	-1.410311653	0.764936674	+	NA	+	+	+	+	NA	3.352570379	6.827996673	1.457502073	-0.991315243	NA	19	-1233.904255	2508.623324	7.273180449	0.000203347
221184	252.7904884	+	-4.283479888	0.345612458	-31.52248102	-4.260712615	8.527614092	5.622812656	4.819856185	+	+	+	+	+	NA	-4.573231295	NA	5.499529233	2.005630039	NA	NA	19	-1233.906602	2508.628019	7.277875428	0.00020287
603644	250.1661595	+	-5.490635752	NA	-21.11033924	-4.732472732	6.858933423	-1.098865821	4.630653398	+	NA	+	NA	+	+	NA	NA	5.526371699	NA	NA	-1.487582723	16	-1237.320059	2508.632792	7.282648825	0.000202387
654588	265.1018391	+	-16.74282496	NA	-20.48167476	-4.563113251	8.761781985	7.52954673	0.651416897	NA	NA	+	+	+	+	-5.316294496	3.14029855	5.935712815	NA	NA	-0.616835213	18	-1235.055944	2508.635874	7.285730605	0.000202075
337660	261.435179	+	-14.19022032	NA	-30.23623556	-3.797086955	6.852032701	-8.237969709	5.485379991	NA	+	+	NA	NA	+	NA	NA	5.445278062	NA	-1.264283147	NA	15	-1238.446592	2508.645009	7.29486583	0.000201154
732924	260.3846356	+	-14.23853248	NA	-30.1122832	-4.299891065	8.292467037	-8.389890145	4.997187244	NA	+	+	+	NA	+	NA	NA	5.362692956	2.087825147	NA	-1.213514651	17	-1236.198361	2508.646722	7.296578211	0.000200982
329728	243.1484215	+	0.047299706	-0.063529069	-30.59659315	-3.877998803	6.854361163	-9.955205155	4.895005019	+	+	+	NA	NA	NA	NA	NA	5.481555564	NA	-1.274661105	NA	16	-1237.328849	2508.650373	7.300228947	0.000200615
993020	260.6197252	+	-14.23118437	NA	-29.53085736	-4.061951743	6.778818419	-8.375691829	5.022439031	NA	+	+	NA	NA	+	NA	NA	5.714297796	2.275877799	-0.891177745	-1.278159539	17	-1236.201308	2508.652615	7.302471637	0.000200391
632064	258.9655048	+	-14.28592764	1.617201237	-20.91253059	-4.709347613	6.73979909	-8.530029129	0.376422541	NA	NA	+	NA	NA	+	NA	3.205946503	5.626948578	NA	NA	-0.984541701	16	-1237.330184	2508.653041	7.302897451	0.000200348
71168	250.454247	+	-5.462686815	0.306466397	-21.32524785	-4.731990123	6.823658335	-1.029867985	4.718631919	+	NA	+	NA	+	NA	NA	NA	5.726976406	NA	NA	NA	15	-1238.45147	2508.654764	7.304620685	0.000200175
79356	250.2240635	+	-5.391146032	NA	-21.29740781	-4.743849206	6.825972551	-1.031991579	5.219261176	+	NA	+	NA	+	+	NA	NA	5.768855723	NA	NA	NA	15	-1238.452197	2508.656219	7.306075076	0.00020003
460476	260.0237669	+	-10.64261716	NA	-30.6140178	-4.055853418	6.734164212	NA	4.970101615	NA	+	+	NA	NA	NA	NA	NA	5.850453672	2.339609325	-0.854405564	NA	14	-1239.568262	2508.663796	7.313652741	0.000199273
214784	262.0355463	+	-14.8789887	0.288152759	-29.73673695	-4.438582074	6.809337483	-9.165810626	4.855974783	NA	+	+	NA	NA	NA	2.04911238	NA	5.589666419	2.633188106	NA	NA	16	-1237.336768	2508.666211	7.316067122	0.000199033
1004796	264.2815764	+	-16.17619499	NA	-20.53922351	-4.41507001	6.644066176	7.078753461	4.875647097	NA	NA	+	NA	+	NA	-5.254759623	NA	6.39935561	2.065570714	-0.80995615	-1.352896742	17	-1236.208306	2508.666613	7.316469158	0.000198993
362176	261.3229722	+	-10.43388921	1.104167029	-31.59251055	-3.660422295	6.675781107	NA	4.393672616	NA	+	+	NA	NA	NA	NA	2.311974778	5.634345445	NA	-1.497910186	NA	15	-1238.459749	2508.671323	7.321179865	0.000198525
738812	243.480158	+	-3.217566404	NA	-20.64642495	-4.888394001	6.756623681	-10.81816894	4.948812118	+	NA	+	NA	NA	NA	2.171403635	NA	6.174601823	2.265344615	NA	-1.383725636	16	-1237.339447	2508.671567	7.321423805	0.000198501
362428	252.2374141	+	-3.467449251	NA	-31.81513094	-3.733370893	6.726128269	NA	4.892865096	+	+	+	NA	NA	NA	NA	2.010140548	5.66879515	NA	-1.448363042	NA	15	-1238.462228	2508.676281	7.326137556	0.000198033
783616	265.0363698	+	-15.95066685	2.056329297	-20.41628358	-4.756210202	6.532954066	6.224265587	0.512776096	NA	NA	+	NA	+	+	-4.509271566	3.151418794	6.239606702	2.247633523	NA	-0.946011269	19	-1233.932931	2508.680676	7.330532281	0.000197599
641024	245.3376452	+	-0.542820357	1.597760382	-30.72425479	-4.384001867	6.844830296	-11.424646	4.240982255	+	+	+	NA	NA	NA	3.109118481	1.966209148	4.942016831	NA	NA	-0.926007061	18	-1235.079777	2508.683538	7.333394694	0.000197316
1019904	243.6515615	+	-0.088165276	1.841846228	-31.67436135	-3.906002486	8.242215936	-10.27726112	4.143855436	+	+	+	+	NA	NA	NA	2.220003723	5.867938955	1.790151559	-0.94772219	-0.672184669	20	-1232.7826	2508.687877	7.33773365	0.000196888
1019648	261.2496668	+	-13.87467197	1.875683352	-31.11878466	-3.847430912	8.199419135	-8.625802783	4.10251683	NA	+	+	+	NA	NA	NA	2.186740605	5.818620213	1.880336651	-0.915673596	-0.698342698	19	-1233.937952	2508.690719	7.340575359	0.000196609
220412	264.0240737	+	-16.0916603	NA	-20.61242781	-4.707488508	7.53365211	7.319412516	4.889026855	NA	NA	+	+	+	NA	-5.390590823	NA	6.34500689	2.126514144	NA	NA	16	-1237.355053	2508.70278	7.352636208	0.000195427
261628	251.6058952	+	-6.756315443	NA	-20.30331148	-4.765882264	8.127444153	4.346291247	0.908326497	+	NA	+	+	+	+	-4.235745992	3.226338326	6.503218261	1.570700356	NA	NA	19	-1233.945591	2508.705998	7.355854156	0.000195113
652796	252.0230012	+	-6.210711229	NA	-20.79767498	-4.785631057	6.724711709	4.34884145	1.160318502	+	NA	+	NA	+	+	-3.980069515	2.823589476	5.805977274	NA	NA	-0.807055318	18	-1235.091995	2508.707975	7.357831812	0.00019492
198144	242.7227573	+	-2.670044122	0.3931436	-20.79806659	-4.909185956	6.701241535	-9.79503605	4.772262214	+	NA	+	NA	NA	NA	NA	NA	6.402882578	2.446802975	NA	NA	15	-1238.478339	2508.708503	7.35835897	0.000194868
870140	262.7654464	+	-15.20780699	NA	-29.72939999	-3.811299221	6.897105232	-9.209134885	4.846814608	NA	+	+	NA	NA	NA	2.098599381	NA	5.211032184	NA	-1.205655788	-1.37678587	16	-1237.360444	2508.713561	7.363417477	0.000194376
503036	258.3607427	+	-15.14466117	NA	-20.31408778	-4.362200942	7.665269027	-8.554187648	0.704329308	NA	NA	+	+	NA	+	NA	3.33019741	6.786027598	1.604910614	-0.954076595	NA	17	-1236.232879	2508.715758	7.365614504	0.000194163
507136	265.4991353	+	-17.18753877	2.047303388	-20.4330793	-4.218386862	7.586456988	0.268325201	-0.21088579	NA	NA	+	+	+	+	NA	3.930257902	6.752741478	1.673771386	-1.029784615	NA	19	-1233.951839	2508.718493	7.368349721	0.000193897
247040	259.5990058	+	-14.93077009	1.778485846	-20.70143446	-4.807255978	6.592951995	-9.417641666	4.147813259	NA	NA	+	NA	NA	NA	2.056243684	2.054301812	6.477331607	2.455765622	NA	NA	16	-1237.363499	2508.719671	7.369527681	0.000193783
906492	265.4333493	+	-16.3818078	NA	-20.89332048	-4.139253405	6.647506223	7.55930547	4.784027055	NA	NA	+	NA	+	NA	-5.312160773	1.467212318	6.282631385	NA	-1.294345196	-0.861849819	17	-1236.237408	2508.724815	7.374671664	0.000193285
854016	243.2597279	+	-0.066709696	0.541637353	-30.08093109	-3.880008973	6.860161629	-10.05357431	4.640825869	+	+	+	NA	NA	NA	NA	NA	5.257299429	NA	-1.248289758	-1.465700427	17	-1236.238662	2508.727324	7.377180145	0.000193043
993276	243.0542072	+	-0.458165728	NA	-30.04900443	-4.118971786	6.770128768	-10.02634992	5.127409967	+	+	+	NA	NA	+	NA	NA	5.764244965	2.205994235	-0.92875371	-1.263894467	18	-1235.102261	2508.728507	7.378363023	0.000192929
613628	264.591123	+	-16.24438676	NA	-20.86299253	-4.55001523	8.271826406	7.630615535	4.816724616	NA	NA	+	+	+	NA	-5.424226492	NA	5.614687116	NA	NA	-1.35899548	16	-1237.368205	2508.729084	7.378940318	0.000192873
733180	242.6223239	+	-0.321295674	NA	-30.64238521	-4.366847583	8.338373043	-10.05923156	5.099776237	+	+	+	+	NA	+	NA	NA	5.397441849	2.013280409	NA	-1.197152243	18	-1235.10292	2508.729826	7.379681938	0.000192802
81920	251.3468067	+	-3.413686169	0.358868862	-32.24911737	-4.096812986	9.396570474	-0.267215283	5.525640373	+	+	+	+	+	+	NA	NA	5.004973557	NA	NA	NA	18	-1235.107034	2508.738053	7.387909636	0.00019201
371968	258.8399888	+	-14.75548294	1.668417805	-20.68129513	-4.119721077	8.364395547	-8.71508751	-0.393451092	NA	NA	+	+	NA	+	NA	4.029858656	6.425939899	NA	-1.135299839	NA	17	-1236.245793	2508.741586	7.39144239	0.000191671
739328	244.7934717	+	-1.293402431	0.860912922	-29.79149965	-4.496921386	6.816995176	-11.21695954	4.642215657	+	+	+	NA	NA	NA	2.707956178	NA	5.388154565	2.501777558	NA	-1.45182271	18	-1235.109379	2508.742742	7.392598748	0.000191561
79872	251.8632372	+	-3.451616703	0.313117704	-30.96725003	-4.340881207	6.913407804	-0.13926938	5.576053742	+	+	+	NA	+	+	NA	NA	4.952986814	NA	NA	NA	17	-1236.246546	2508.743091	7.392947519	0.000191527
489468	252.9070879	+	-4.217733129	NA	-31.01955211	-4.019000963	6.688791599	5.460751215	5.684176069	+	+	+	NA	+	+	-4.485267178	NA	5.940457086	2.222865785	-0.986261422	NA	19	-1233.966489	2508.747793	7.397649807	0.000191077
241152	243.4650617	+	-3.124002919	1.701592772	-20.43897703	-4.786084397	8.17143912	-10.06256003	0.166598585	+	NA	+	+	NA	+	NA	3.689905099	6.501077332	1.78501993	NA	NA	18	-1235.111982	2508.74795	7.397806284	0.000191063
739072	261.9468078	+	-14.80609761	0.891175518	-29.2413118	-4.425567452	6.81790166	-9.355106131	4.599635651	NA	+	+	NA	NA	NA	2.192462815	NA	5.359785671	2.574042934	NA	-1.460394457	17	-1236.24976	2508.74952	7.399376307	0.000190913
206592	260.5347819	+	-13.88023357	0.41896192	-29.81048308	-4.451352675	6.783760796	-8.292843663	5.500548013	NA	+	+	NA	NA	+	NA	NA	5.63130866	2.655151615	NA	NA	16	-1237.378913	2508.7505	7.400356686	0.000190819
206332	242.4746615	+	-2.59894956	NA	-20.77291502	-4.919624077	6.709898724	-9.774984192	5.251433967	+	NA	+	NA	NA	+	NA	NA	6.434019259	2.397324096	NA	NA	15	-1238.499519	2508.750863	7.400719391	0.000190784
255232	259.999625	+	-15.25135268	1.749971966	-20.50459197	-4.816600953	6.583830152	-9.524966677	0.39515452	NA	NA	+	NA	NA	+	2.170458514	3.513060909	6.424410716	2.336325605	NA	NA	17	-1236.254057	2508.758114	7.407970393	0.000190094
349952	268.9125103	+	-15.98347035	0.127851409	-30.49578744	-3.725197882	6.799796215	9.119617267	4.775700064	NA	+	+	NA	+	NA	-5.691559243	NA	5.394015265	NA	-1.270903249	NA	17	-1236.257666	2508.765331	7.415187646	0.000189409
900348	265.7052731	+	-17.87539984	NA	-20.53264299	-4.14383193	8.139926108	0.540117388	0.508722122	NA	NA	+	+	+	+	NA	3.264656418	6.301352149	NA	-1.060209986	-0.614670763	18	-1235.123771	2508.771527	7.421383916	0.000188823
860160	251.6518894	+	-3.712019243	0.739854825	-31.42896887	-3.792664534	8.664547499	-0.446859928	4.549997065	+	+	+	+	+	NA	NA	NA	5.094469057	NA	-0.849740768	-1.379558936	19	-1233.980243	2508.7753	7.425156609	0.000188468
368128	250.9986765	+	-5.72744608	1.905786333	-21.05399826	-4.16036941	7.965866891	-1.226641519	3.961761005	+	NA	+	+	+	NA	NA	2.393878925	6.485530111	NA	-1.128187262	NA	18	-1235.125678	2508.775342	7.425198284	0.000188464
384252	265.117525	+	-16.47347792	NA	-20.80571749	-4.162397242	7.991565132	7.776560012	4.77038029	NA	NA	+	+	+	NA	-5.523108482	1.825219336	6.453658713	NA	-1.041971988	NA	17	-1236.264176	2508.778352	7.428208624	0.00018818
591104	258.3721713	+	-14.20835882	0.78322757	-21.15090862	-4.675614502	6.87655004	-8.396648792	4.501567905	NA	NA	+	NA	NA	NA	NA	NA	5.395876772	NA	NA	-1.611962526	14	-1239.626116	2508.779504	7.429360234	0.000188072
329472	261.4046816	+	-14.23708031	-0.040197338	-30.08198296	-3.807816603	6.862760103	-8.242953661	4.853436719	NA	+	+	NA	NA	NA	NA	NA	5.41764317	NA	-1.248262945	NA	15	-1238.514081	2508.779987	7.429843695	0.000188026
763392	243.8200406	+	-3.01301699	1.826380988	-20.49820525	-4.904204989	6.587766026	-9.993679633	0.675674739	+	NA	+	NA	NA	+	NA	3.077305264	6.315323718	2.253890101	NA	-0.948923877	18	-1235.128698	2508.781381	7.431237712	0.000187895
382464	252.5098267	+	-5.895147508	1.795837555	-21.16502945	-4.125480733	6.525436773	4.107886566	4.013462088	+	NA	+	NA	+	NA	-3.906577766	2.327105588	6.531660647	NA	-1.459487836	NA	18	-1235.130929	2508.785843	7.435698948	0.000187477
644352	265.5835198	+	-15.75341227	1.877382597	-21.09478688	-4.630916892	6.686871841	6.929712641	4.019994607	NA	NA	+	NA	+	NA	-4.731489252	1.781741168	5.630548964	NA	NA	-1.105068482	17	-1236.273013	2508.796026	7.445882105	0.000186525
782336	245.5088332	+	-1.317311973	1.83285298	-31.68660326	-4.229113642	9.126222876	-11.62906943	0.270819339	+	+	+	+	NA	+	2.988233407	3.753698375	5.476372441	1.660482719	NA	-0.524415658	21	-1231.674972	2508.797706	7.4475622	0.000186368
218368	264.2237679	+	-15.85176662	0.573710933	-20.70630108	-4.765397531	6.645171718	6.998237357	4.660944319	NA	NA	+	NA	+	NA	-5.133695031	NA	6.325937963	2.447855106	NA	NA	16	-1237.40389	2508.800454	7.450310133	0.000186112
853760	261.1863072	+	-14.09344766	0.574241757	-29.56426429	-3.810038283	6.868993758	-8.373638379	4.595508233	NA	+	+	NA	NA	NA	NA	NA	5.191371796	NA	-1.221869966	-1.479313669	16	-1237.404353	2508.801379	7.451235909	0.000186026
1021440	251.3144281	+	-6.042803635	2.208399315	-20.72093886	-4.352025775	6.498095115	-1.408606575	3.927676929	+	NA	+	NA	+	NA	NA	1.937158515	6.688123307	2.009137952	-1.083664312	-1.024232965	19	-1233.993919	2508.802653	7.452509603	0.000185907
230588	257.0744263	+	-11.01276171	NA	-20.72975048	-4.857794606	6.623631733	NA	4.948546653	NA	NA	+	NA	NA	NA	NA	1.564098904	6.52404534	2.233343898	NA	NA	13	-1240.744604	2508.808048	7.457904124	0.000185407
859904	268.8928496	+	-17.08032564	0.764911067	-30.85976201	-3.722514238	8.666417261	1.600354992	4.506453607	NA	+	+	+	+	NA	NA	NA	5.028464332	NA	-0.82369949	-1.393285364	18	-1235.144597	2508.81318	7.463036062	0.000184932
874240	268.7178418	+	-15.89234777	0.741548568	-29.98307265	-3.726438149	6.807000035	8.662359289	4.518012274	NA	+	+	NA	+	NA	-5.434879436	NA	5.166336474	NA	-1.24357645	-1.48144003	18	-1235.144599	2508.813184	7.463040028	0.000184931
79616	269.0715651	+	-16.8138007	0.310489701	-30.38331904	-4.258302037	6.92312995	1.897868064	5.461734577	NA	+	+	NA	+	+	NA	NA	4.896360211	NA	NA	NA	16	-1237.41207	2508.816814	7.466670473	0.000184596
622588	252.4457384	+	-3.903718725	NA	-31.60918722	-4.133474165	9.212807472	5.850425213	5.075208595	+	+	+	+	+	+	-4.623298864	NA	4.869783891	NA	NA	-1.191939995	19	-1234.00277	2508.820355	7.470211204	0.000184269
493500	252.287689	+	-3.931243153	NA	-31.59207824	-3.953854709	6.638655465	NA	4.978536716	+	+	+	NA	NA	NA	NA	1.88860747	6.070133453	2.059814753	-1.135290148	NA	16	-1237.41632	2508.825314	7.475170609	0.000183813
238780	257.3831504	+	-11.24621469	NA	-20.53328062	-4.867626703	6.613127312	NA	1.21099115	NA	NA	+	NA	NA	+	NA	3.019153983	6.471285779	2.118285313	NA	NA	14	-1239.649634	2508.82654	7.476396613	0.0001837
501692	252.8971584	+	-4.453024407	NA	-31.22866776	-3.918830474	6.619484235	NA	1.224959371	+	+	+	NA	NA	+	NA	3.355632943	6.069068964	1.913365787	-1.250164337	NA	17	-1236.289018	2508.828036	7.477892303	0.000183563
724476	242.1888117	+	-2.649005011	NA	-20.60103236	-4.848839395	7.38660086	-9.886098424	4.934300628	+	NA	+	+	NA	NA	NA	NA	6.193389565	2.096899248	NA	-1.347585382	16	-1237.418717	2508.830107	7.479963628	0.000183373
81664	268.9607028	+	-17.0826739	0.355419843	-31.66666767	-4.017076025	9.387598255	1.820820687	5.414036506	NA	+	+	+	+	+	NA	NA	4.948997488	NA	NA	NA	17	-1236.290575	2508.831151	7.481007413	0.000183277
253184	264.5584604	+	-15.80837083	1.949226492	-20.58673908	-4.659262697	7.768381636	6.72487109	4.035605869	NA	NA	+	+	+	NA	-4.907286637	2.177150312	6.482466426	2.011765327	NA	NA	18	-1235.153818	2508.831622	7.481478593	0.000183234
206848	243.2444099	+	-0.330833246	0.396132673	-30.32180567	-4.526372674	6.778278456	-9.912286741	5.602294772	+	+	+	NA	NA	+	NA	NA	5.667061588	2.589688225	NA	NA	17	-1236.294542	2508.839085	7.48894097	0.000182552
511744	263.1335254	+	-14.93344641	1.80643684	-31.60286456	-3.807968118	8.347123597	-9.581375242	4.125863816	NA	+	+	+	NA	NA	2.310735638	2.454539097	5.912705296	1.849826885	-0.924713998	NA	19	-1234.013132	2508.841079	7.490934944	0.00018237
626172	241.851395	+	-2.137770371	NA	-20.86513149	-4.706379092	8.495455347	-9.942387519	4.848870348	+	NA	+	+	NA	NA	NA	1.44388171	5.963318645	NA	NA	-0.810777719	16	-1237.424496	2508.841666	7.49152216	0.000182316
378108	260.178239	+	-15.55827766	NA	-21.02489046	-4.169915514	6.689701205	-9.13525109	4.781449225	NA	NA	+	NA	NA	NA	1.794018089	1.79393394	6.433989839	NA	-1.329303106	NA	15	-1238.545834	2508.843493	7.493349446	0.00018215
603904	268.8298167	+	-16.72520265	0.828749612	-29.77574341	-4.252427668	6.9359684	1.752574573	4.817476759	NA	+	+	NA	+	+	NA	NA	4.667386745	NA	NA	-1.50234384	17	-1236.298896	2508.847793	7.497649204	0.000181759
607484	259.7137789	+	-15.29810113	NA	-21.09085602	-4.685088997	6.904836838	-9.115595023	4.841948854	NA	NA	+	NA	NA	NA	1.865589588	NA	5.459329434	NA	NA	-1.472778855	14	-1239.660372	2508.848017	7.497873036	0.000181738
604160	251.9882665	+	-3.646414669	0.819796242	-30.36158212	-4.33432809	6.925543391	-0.23870227	4.939723444	+	+	+	NA	+	+	NA	NA	4.726660707	NA	NA	-1.482281246	18	-1235.162322	2508.84863	7.498486311	0.000181683
862204	242.9870412	+	0.013528182	NA	-30.20852667	-3.890646441	6.872468406	-10.02221246	5.043803956	+	+	+	NA	NA	+	NA	NA	5.305917318	NA	-1.246295239	-1.345617288	17	-1236.300242	2508.850485	7.500341397	0.000181514
392700	251.8112963	+	-6.576864953	NA	-20.57279445	-4.218406498	8.206464561	4.519371304	0.486329472	+	NA	+	+	+	+	-4.32479639	3.529072233	6.550492284	NA	-1.108798062	NA	19	-1234.020466	2508.855748	7.505604072	0.000181037
481280	253.1616979	+	-4.393069634	0.363855347	-30.8125982	-4.022931521	6.685751642	5.323476537	4.798883456	+	+	+	NA	+	NA	-4.401658291	NA	5.899263062	2.272561734	-0.967679849	NA	19	-1234.020736	2508.856287	7.506143158	0.000180988
911360	246.1475515	+	-1.141954539	1.701675938	-30.84418747	-3.687527119	6.686172004	-11.6065616	0.266724813	+	+	+	NA	NA	+	3.113519059	3.741472728	5.609394525	NA	-1.644638697	-0.694723642	20	-1232.867783	2508.858242	7.508098656	0.000180811
1048576	254.3886317	+	-4.6421908	2.015243013	-32.10948124	-3.749360401	8.627539819	5.066595461	0.091610163	+	+	+	+	+	+	-4.080763901	3.944415571	5.815760737	1.451545161	-1.036934839	-0.471957378	23	-1229.354045	2508.858466	7.508322869	0.000180791
782080	263.1269471	+	-15.20044643	1.846717488	-31.09297884	-4.163590482	9.07701849	-9.713156385	0.179680476	NA	+	+	+	NA	+	2.458068861	3.738657896	5.446192323	1.745187122	NA	-0.545223685	20	-1232.871573	2508.865822	7.515678382	0.000180127
761088	264.8048156	+	-16.64923407	2.198002467	-20.58932537	-4.648763375	7.556757283	0.305025744	3.939231142	NA	NA	+	+	+	NA	NA	1.85929236	6.250011959	2.077925937	NA	-1.011731917	18	-1235.172484	2508.868954	7.518810623	0.000179846
253436	251.0572478	+	-6.225798682	NA	-20.53532013	-4.79095497	7.759722797	4.452465159	4.906841405	+	NA	+	+	+	NA	-4.328387372	1.652608365	6.561868321	1.80378623	NA	NA	18	-1235.174218	2508.872421	7.522277765	0.000179534
107708	258.0387682	+	-11.26410085	NA	-20.98548962	-4.765410885	6.731897621	NA	0.930143407	NA	NA	+	NA	NA	+	NA	3.197842773	5.901158592	NA	NA	NA	13	-1240.77749	2508.873822	7.523677965	0.000179408
774144	244.9871051	+	-0.832254861	1.880526587	-31.78152263	-4.259328544	8.722682271	-11.53342986	4.16569139	+	+	+	+	NA	NA	2.906943472	2.157238693	5.507960435	1.899152042	NA	-0.695754934	20	-1232.875754	2508.874184	7.524040057	0.000179376
474876	268.4720812	+	-17.11710888	NA	-31.1289102	-3.930458533	8.094444875	1.480667952	5.529860576	NA	+	+	+	+	+	NA	NA	5.715164115	1.988788293	-0.676224445	NA	18	-1235.175513	2508.875011	7.524867365	0.000179302
517372	259.9070561	+	-15.83860255	NA	-20.39419567	-4.356700443	6.582706825	-9.277072322	0.884942359	NA	NA	+	NA	NA	+	1.811592093	3.23224014	6.839088433	1.874015504	-1.143290966	NA	17	-1236.314265	2508.878529	7.528385696	0.000178987
769280	265.13063	+	-17.00493051	2.14684553	-20.37358144	-4.628746895	7.944556167	0.303001538	0.088879665	NA	NA	+	+	+	+	NA	3.433857888	6.23082419	1.841946282	NA	-0.845057598	19	-1234.032867	2508.880549	7.530405175	0.000178806
358396	253.0613769	+	-3.821815446	NA	-31.22947236	-3.784812058	6.790449797	5.730807184	5.634192572	+	+	+	NA	+	+	-4.506764026	NA	5.490828826	NA	-1.309480275	NA	18	-1235.178729	2508.881444	7.531300021	0.000178726
649216	245.9251913	+	-1.064412298	1.557497427	-30.40057083	-4.402580626	6.824940039	-11.49209418	0.640014204	+	+	+	NA	NA	+	3.195004979	3.404583567	4.953057978	NA	NA	-0.800349549	19	-1234.040597	2508.896008	7.545864712	0.000177429
378364	243.6692847	+	-2.697183957	NA	-21.08776574	-4.257758196	6.676055132	-10.91235539	4.809718342	+	NA	+	NA	NA	NA	2.266181042	1.812999073	6.528145917	NA	-1.347441384	NA	16	-1237.452727	2508.898127	7.547983489	0.000177241
630272	250.8196865	+	-5.686328096	2.007557879	-20.99369009	-4.593290112	8.453898512	-1.149040769	3.966665832	+	NA	+	+	+	NA	NA	1.968996067	5.860568527	NA	NA	-0.965293819	18	-1235.187855	2508.899696	7.549552558	0.000177102
624128	243.1116615	+	-1.954733808	1.634304744	-21.18194399	-4.789086784	6.744369461	-9.922402347	4.161486664	+	NA	+	NA	NA	NA	NA	1.717996339	5.712050255	NA	NA	-1.106371503	16	-1237.45485	2508.902374	7.552230232	0.000176865
198588	252.0672209	+	-4.22577735	NA	-30.65103201	-4.459513883	6.782722594	NA	5.025478863	+	+	+	NA	NA	NA	NA	NA	5.586729703	2.524994717	NA	NA	14	-1239.693299	2508.913871	7.563727829	0.000175852
652544	265.9222507	+	-16.06802104	1.830056345	-20.881521	-4.64905135	6.668389589	6.748034771	0.317657863	NA	NA	+	NA	+	+	-4.595303232	3.264666371	5.634792005	NA	NA	-0.973541538	18	-1235.196408	2508.916801	7.5666573	0.000175594
227072	267.9191916	+	-15.60538559	0.597362248	-30.25337239	-4.376184644	6.723569079	8.532361412	5.532248035	NA	+	+	NA	+	+	-5.432664704	NA	5.587092625	2.597229339	NA	NA	18	-1235.196505	2508.916995	7.566851849	0.000175577
475132	251.3258356	+	-3.795412083	NA	-31.71529923	-3.987604626	8.123252711	-0.546478354	5.636033588	+	+	+	+	+	+	NA	NA	5.759527929	1.901047413	-0.709589276	NA	19	-1234.051364	2508.917542	7.567398631	0.000175529
1034240	245.6132458	+	-1.048786534	1.926891594	-30.94177236	-3.936762154	6.612628856	-11.50309006	4.125213681	+	+	+	NA	NA	NA	2.939766527	2.125960558	5.982620224	2.171789597	-1.222478701	-0.81407383	20	-1232.897711	2508.918098	7.567954585	0.00017548
466688	268.4158393	+	-17.01800029	0.406828036	-30.94669037	-3.931961763	8.093619254	1.416090173	4.739657385	NA	+	+	+	+	NA	NA	NA	5.677872025	2.041300895	-0.659622761	NA	18	-1235.197551	2508.919086	7.568942881	0.000175394
499196	249.9750997	+	-5.915740955	NA	-20.60874105	-4.423470102	7.249052201	-1.423795218	4.871841087	+	NA	+	+	+	NA	NA	1.732644925	6.86637432	1.704928876	-0.93145593	NA	18	-1235.199742	2508.92347	7.573326423	0.00017501
903168	245.5084809	+	-0.582567054	1.734803935	-31.16019605	-3.712906505	6.716147557	-11.52764104	4.118740205	+	+	+	NA	NA	NA	3.027270728	2.190829566	5.55623967	NA	-1.5409723	-0.834985372	19	-1234.05527	2508.925355	7.575211301	0.000174845
226556	264.1838323	+	-15.99072905	NA	-20.66326929	-4.782431347	6.659604727	7.218969039	5.198391821	NA	NA	+	NA	+	+	-5.271118859	NA	6.36376748	2.379710529	NA	NA	16	-1237.467507	2508.927687	7.57754347	0.000174641
753404	267.7921902	+	-15.99115505	NA	-30.58551837	-4.224939033	8.313626944	8.869484235	5.051228556	NA	+	+	+	+	+	-5.709593493	NA	5.325353499	1.995857073	NA	-1.177699671	19	-1234.060366	2508.935547	7.585403481	0.000173956
232960	242.9705847	+	-2.617809687	1.72014503	-20.67527554	-4.811612132	7.802890552	-9.996388622	4.170012083	+	NA	+	+	NA	NA	NA	2.116449023	6.559375913	2.022036295	NA	NA	17	-1236.345308	2508.940617	7.590473377	0.000173516
904956	263.1764553	+	-15.43006386	NA	-31.73952822	-3.701945491	8.979735833	-9.287461653	4.845115994	NA	+	+	+	NA	NA	2.07924204	1.86453603	5.446738908	NA	-0.979376378	-0.515364451	18	-1235.210651	2508.945287	7.59514359	0.000173111
861948	261.2147133	+	-14.26391463	NA	-29.6787468	-3.823408432	6.883324776	-8.311190999	4.932328258	NA	+	+	NA	NA	+	NA	NA	5.237602456	NA	-1.21743778	-1.363106432	16	-1237.47666	2508.945995	7.595851134	0.00017305
730620	242.4100479	+	-2.660000383	NA	-20.62174892	-4.902097415	6.747876081	-9.846569153	4.691742874	+	NA	+	NA	NA	+	NA	NA	6.172498941	2.283618249	NA	-1.409191055	16	-1237.477293	2508.947261	7.597117306	0.00017294
1017340	242.4546899	+	-2.568587432	NA	-20.59585888	-4.495973314	6.612558194	-9.92848887	4.897725889	+	NA	+	NA	NA	NA	NA	1.360651018	6.7524956	1.935919887	-1.004756588	-0.85321476	17	-1236.349199	2508.948398	7.598254029	0.000172842
783868	251.8192092	+	-6.622162668	NA	-20.36106635	-4.882800043	6.610751803	4.085932191	1.414113958	+	NA	+	NA	+	+	-4.00011475	2.674128787	6.354056732	2.014177063	NA	-0.764877963	19	-1234.067982	2508.950779	7.600635075	0.000172636
761340	249.784074	+	-5.900698333	NA	-20.52828473	-4.79343529	7.586636538	-1.376142461	4.917950707	+	NA	+	+	+	NA	NA	1.340587902	6.378708012	1.837926699	NA	-0.819797934	18	-1235.218673	2508.961332	7.611188438	0.000171728
1040384	253.8287242	+	-4.139344443	2.062590919	-32.21056321	-3.80280948	8.251029783	5.123373214	4.038699548	+	+	+	+	+	NA	-4.144608123	2.322687305	5.827191939	1.698271115	-0.977196876	-0.64537775	22	-1230.586411	2508.963083	7.612939787	0.000171577
1013500	267.9660912	+	-15.98025538	NA	-29.97739399	-3.978974216	6.723181211	8.580343787	5.077281604	NA	+	+	NA	+	+	-5.558667298	NA	5.689739346	2.196049705	-0.923954835	-1.24592587	19	-1234.074136	2508.963087	7.61294342	0.000171577
83196	259.7818708	+	-15.22859489	NA	-21.2615618	-4.69296167	6.88022169	-9.017499043	4.829137746	NA	NA	+	NA	NA	NA	1.801603339	NA	5.665668927	NA	NA	NA	13	-1240.825721	2508.970283	7.6201395	0.000170961
392448	265.6940028	+	-16.43970044	1.875453542	-20.6467976	-4.052445416	8.282314743	6.928650554	-0.447478514	NA	NA	+	+	+	+	-4.959578424	4.081947168	6.44155443	NA	-1.158924903	NA	19	-1234.079229	2508.973272	7.623128708	0.000170705
1029632	251.9405076	+	-6.528188298	2.157692437	-20.5297226	-4.308484769	6.476164593	-1.377319117	0.233697898	+	NA	+	NA	+	+	NA	3.430420844	6.704143296	1.868268103	-1.205787867	-0.888808878	20	-1232.92534	2508.973357	7.623213443	0.000170698
769532	250.347041	+	-6.419926586	NA	-20.31294894	-4.768943225	7.973042717	-1.353016294	1.051579459	+	NA	+	+	+	+	NA	2.924023247	6.355534451	1.608495334	NA	-0.658073308	19	-1234.080243	2508.975301	7.625157631	0.000170532
988416	264.6414078	+	-16.80624434	1.255200212	-20.66197711	-4.377615999	6.655809336	0.177100864	4.332569289	NA	NA	+	NA	+	NA	NA	NA	6.273627077	2.202759696	-0.781642141	-1.592859707	17	-1236.368822	2508.987644	7.637500117	0.000169483
364224	261.0591192	+	-10.52010356	1.225749054	-32.76304432	-3.645617692	9.11895782	NA	4.338960024	NA	+	+	+	NA	NA	NA	2.423870736	5.49376448	NA	-0.97951574	NA	16	-1237.497747	2508.988168	7.638024107	0.000169439
640768	263.4063594	+	-14.77995878	1.59735703	-30.13078002	-4.303888637	6.849075762	-9.462087886	4.206882145	NA	+	+	NA	NA	NA	2.563937538	1.930324378	4.886754626	NA	NA	-0.946082664	17	-1236.369942	2508.989884	7.639740223	0.000169293
765180	258.0078522	+	-15.00166291	NA	-20.25874908	-4.743273141	8.020481573	-8.530984065	0.992560567	NA	NA	+	+	NA	+	NA	2.896659132	6.323440509	1.750369559	NA	-0.675884807	17	-1236.370094	2508.990187	7.640043451	0.000169268
730880	260.331239	+	-13.80343314	0.899978758	-29.23642762	-4.443693027	6.799606654	-8.413871978	4.888745111	NA	+	+	NA	NA	+	NA	NA	5.396738881	2.588244094	NA	-1.422731474	17	-1236.37078	2508.991561	7.641416959	0.000169152
607740	243.4930968	+	-2.661116184	NA	-21.15136364	-4.777485259	6.891660303	-10.86130673	4.870365437	+	NA	+	NA	NA	NA	2.329919204	NA	5.542013218	NA	NA	-1.471618552	15	-1238.622162	2508.996149	7.646004963	0.000168764
466944	251.6049337	+	-3.970876202	0.375325155	-31.51984092	-3.990762918	8.127081415	-0.570761964	4.781386669	+	+	+	+	+	NA	NA	NA	5.718887173	1.949877108	-0.690527977	NA	19	-1234.095614	2509.006042	7.655898373	0.000167931
868348	251.2486881	+	-3.596753911	NA	-31.58517499	-3.810149839	8.690663961	-0.4321856	5.086439979	+	+	+	+	+	+	NA	NA	5.160560302	NA	-0.844617867	-1.217179167	19	-1234.09581	2509.006434	7.65629052	0.000167898
118012	259.4466409	+	-15.55119023	NA	-20.86196081	-4.600057597	8.649224765	-9.1360511	4.812524369	NA	NA	+	+	NA	NA	1.728195936	1.74746696	6.035869493	NA	NA	NA	15	-1238.631465	2509.014756	7.664612195	0.000167201
599292	258.3510505	+	-14.47478721	NA	-21.07153102	-4.698007216	6.899761299	-8.32373564	4.524887401	NA	NA	+	NA	NA	+	NA	NA	5.448287762	NA	NA	-1.507065305	14	-1239.745349	2509.01797	7.66782637	0.000166933
247296	244.6230062	+	-3.254187397	1.75743637	-20.77125517	-4.89737707	6.583791654	-11.02584293	4.182392207	+	NA	+	NA	NA	NA	2.486633405	2.070183496	6.540333454	2.373372742	NA	NA	17	-1236.388904	2509.027808	7.677664479	0.000166114
773888	262.7418953	+	-14.82501916	1.894019088	-31.17347392	-4.191575038	8.666199861	-9.602063707	4.130881102	NA	+	+	+	NA	NA	2.371283394	2.117651868	5.476429695	1.989785446	NA	-0.719626385	19	-1234.107775	2509.030365	7.680220958	0.000165901
646396	264.8110158	+	-16.37203806	NA	-20.75188352	-4.566880211	8.457462219	7.722835345	4.815400134	NA	NA	+	+	+	NA	-5.434505759	1.446214221	5.900500696	NA	NA	-0.788440007	17	-1236.392094	2509.034188	7.684044373	0.000165585
1007612	252.5994045	+	-4.315538351	NA	-31.05156389	-4.003273685	7.955950505	5.454098639	4.949803755	+	+	+	+	+	NA	-4.534487124	NA	5.593579489	1.842364762	-0.728009975	-1.197485384	20	-1232.95684	2509.036356	7.686212798	0.000165405
1025532	243.0503222	+	-3.032700542	NA	-20.40724397	-4.450473795	6.588357556	-9.971149019	1.146816281	+	NA	+	NA	NA	+	NA	2.880753657	6.767689432	1.795802963	-1.129504705	-0.720587852	18	-1235.257724	2509.039432	7.689288838	0.000165151
335100	265.1591746	+	-17.34833853	NA	-21.057291	-4.204135697	7.967725663	0.54370701	4.771046726	NA	NA	+	+	+	NA	NA	NA	6.09370396	NA	-0.8409974	NA	15	-1238.643886	2509.039598	7.68945401	0.000165137
632320	243.6717583	+	-2.435202789	1.587601759	-20.96541171	-4.803310254	6.7239732	-9.954104912	0.48968852	+	NA	+	NA	NA	+	NA	3.187500198	5.713964822	NA	NA	-0.975509797	17	-1236.396757	2509.043514	7.693370147	0.000164814
857344	265.5149093	+	-16.97102019	1.026158809	-21.11698178	-4.137099725	6.767569738	0.533813231	4.340879444	NA	NA	+	NA	+	NA	NA	NA	5.805144398	NA	-1.098300243	-1.631019496	16	-1237.527218	2509.04711	7.69696622	0.000164518
882428	268.724356	+	-16.06903555	NA	-30.12539517	-3.746181252	6.82444039	8.96845849	4.99009467	NA	+	+	NA	+	+	-5.621462491	NA	5.229483033	NA	-1.239067747	-1.327341014	18	-1235.263384	2509.050754	7.700610232	0.000164219
913408	245.5506673	+	-1.025158939	1.766028704	-32.1497158	-3.665528168	9.265868355	-11.72021503	-0.156069889	+	+	+	+	NA	+	3.009428436	4.084523298	5.505993503	NA	-1.117754142	-0.462981386	21	-1231.806095	2509.059951	7.709807641	0.000163465
122368	251.9003624	+	-5.986790272	1.784580119	-20.98322269	-4.599860235	8.629655324	4.31854226	4.052805035	+	NA	+	+	+	NA	-4.06204793	2.271658449	6.087643109	NA	NA	NA	18	-1235.268113	2509.06021	7.710066783	0.000163444
756988	257.7297613	+	-14.67929248	NA	-20.47199847	-4.765255754	7.629974757	-8.451538046	4.902385935	NA	NA	+	+	NA	NA	NA	1.294289862	6.344499727	1.985924996	NA	-0.840038154	16	-1237.534789	2509.062252	7.712108541	0.000163277
350208	253.2061823	+	-3.978187146	0.118075468	-31.03176571	-3.791637203	6.797762646	5.66080205	4.811211915	+	+	+	NA	+	NA	-4.470216782	NA	5.449246599	NA	-1.293127973	NA	18	-1235.271063	2509.066112	7.715968197	0.000162962
894208	259.2150519	+	-14.51814596	1.755697373	-20.84398372	-4.08661604	6.612096836	-8.656767299	0.028433112	NA	NA	+	NA	NA	+	NA	3.500052903	6.249280419	NA	-1.471345843	-0.899628325	17	-1236.408431	2509.066863	7.71671942	0.000162901
744700	264.0188778	+	-16.13173215	NA	-20.49374239	-4.712924507	7.357794251	7.145159046	4.90155307	NA	NA	+	+	+	NA	-5.270248244	NA	6.12868905	2.075114672	NA	-1.326816526	17	-1236.408892	2509.067784	7.717640395	0.000162826
868092	268.9091023	+	-17.30276923	NA	-31.00465288	-3.743117078	8.69481852	1.664866558	4.968076028	NA	+	+	+	+	+	NA	NA	5.091627298	NA	-0.816131543	-1.236808765	18	-1235.272146	2509.068278	7.718134585	0.000162786
1005568	253.2208148	+	-4.482580124	0.946050786	-30.32125376	-4.01847804	6.694977588	4.947281875	4.552143742	+	+	+	NA	+	NA	-4.176143773	NA	5.668126245	2.217176255	-0.948883222	-1.430939665	20	-1232.973177	2509.06903	7.718886906	0.000162725
747516	244.3196969	+	-1.154458198	NA	-29.93849503	-4.511317312	6.842180354	-11.11667627	5.106285197	+	+	+	NA	NA	+	2.594669362	NA	5.436841589	2.417462564	NA	-1.285078828	18	-1235.272785	2509.069555	7.71941181	0.000162682
212736	268.3122624	+	-16.85702502	0.60535851	-31.1304749	-4.184594647	8.428246619	1.497160405	5.471363591	NA	+	+	+	+	+	NA	NA	5.47468642	2.133924717	NA	NA	18	-1235.273316	2509.070617	7.720473498	0.000162596
1033984	263.0668325	+	-14.81707477	1.939954325	-30.34273762	-3.87946959	6.615354572	-9.604678135	4.090891052	NA	+	+	NA	NA	NA	2.412186383	2.086144745	5.934761946	2.257863689	-1.181754208	-0.835209834	19	-1234.133938	2509.082692	7.732548228	0.000161617
591360	242.6622803	+	-2.035128109	0.752652246	-21.20341415	-4.771111521	6.860897729	-9.860804798	4.542837082	+	NA	+	NA	NA	NA	NA	NA	5.482947716	NA	NA	-1.604071031	15	-1238.666615	2509.085056	7.73491223	0.000161426
498944	265.1423363	+	-16.81423507	2.06454353	-20.67065595	-4.264787337	7.235085307	0.283410858	3.94684086	NA	NA	+	+	+	NA	NA	2.290907621	6.788308425	1.928850442	-0.96803205	NA	18	-1235.281633	2509.087251	7.737107772	0.000161249
745472	252.8890285	+	-4.382936314	0.898398118	-30.93022603	-4.275942114	8.28156613	5.221877288	4.589693107	+	+	+	+	+	NA	-4.324629797	NA	5.299889436	2.021272201	NA	-1.34945868	20	-1232.98273	2509.088136	7.737992554	0.000161178
648960	263.733917	+	-15.09604355	1.558613909	-29.81449057	-4.325813836	6.829470872	-9.559059684	0.527650886	NA	+	+	NA	NA	+	2.659915718	3.401301545	4.900565985	NA	NA	-0.81728321	18	-1235.284686	2509.093357	7.743213788	0.000160758
509180	259.457282	+	-15.48981658	NA	-20.59803223	-4.401433196	6.601439552	-9.154441515	4.866417135	NA	NA	+	NA	NA	NA	1.694364314	1.670857215	6.85212705	2.030064042	-1.018780603	NA	16	-1237.551773	2509.096221	7.746077126	0.000160528
83452	243.6214387	+	-2.639263101	NA	-21.32280241	-4.786659527	6.867142289	-10.75586971	4.857968891	+	NA	+	NA	NA	NA	2.263886568	NA	5.749053057	NA	NA	NA	14	-1239.785637	2509.098547	7.748403051	0.000160341
747260	261.9068579	+	-15.02001543	NA	-29.3809076	-4.441823499	6.845143266	-9.202528423	4.99884679	NA	+	+	NA	NA	+	2.061901979	NA	5.405816157	2.48466047	NA	-1.297848598	17	-1236.424936	2509.099873	7.749729384	0.000160235
364476	251.7523461	+	-3.413738901	NA	-32.93978938	-3.72383825	9.100419154	NA	4.891242457	+	+	+	+	NA	NA	NA	2.085046675	5.534047449	NA	-0.939967646	NA	16	-1237.554817	2509.102309	7.752165045	0.00016004
349692	251.5491509	+	-5.880221794	NA	-21.20807663	-4.256646271	6.705957789	4.638516981	4.801936588	+	NA	+	NA	+	NA	-4.364931213	NA	6.236766489	NA	-1.156318836	NA	16	-1237.557121	2509.106916	7.756772844	0.000159671
99516	257.749631	+	-11.01800012	NA	-21.219388	-4.749061269	6.749834697	NA	4.870065213	NA	NA	+	NA	NA	NA	NA	1.667927585	5.924096299	NA	NA	NA	12	-1241.990428	2509.107209	7.75706586	0.000159648
494844	258.0595582	+	-14.79968053	NA	-20.54816696	-4.409456572	7.315562624	-8.462300296	4.857425977	NA	NA	+	+	NA	NA	NA	1.691001931	6.822121871	1.859103371	-0.892432666	NA	16	-1237.558339	2509.109352	7.759208885	0.000159477
521728	253.0223573	+	-6.807835004	1.939738929	-20.53127783	-4.301039677	6.411821872	3.660589046	0.166899541	+	NA	+	NA	+	+	-3.732603196	3.761789212	6.923667474	1.868082932	-1.276243887	NA	20	-1232.99517	2509.113018	7.762874005	0.000159185
911104	264.1079155	+	-15.29411397	1.700804477	-30.24485953	-3.620948062	6.691537018	-9.656069202	0.159197553	NA	+	+	NA	NA	+	2.57533607	3.733240735	5.545226732	NA	-1.617985838	-0.713289817	19	-1234.150085	2509.114985	7.764841707	0.000159028
348156	243.9223192	+	-0.53328811	NA	-31.69062359	-3.856495792	8.961331441	-11.20081125	4.866294929	+	+	+	+	NA	NA	2.494374374	NA	5.323482175	NA	-0.807068009	NA	17	-1236.436397	2509.122793	7.77264973	0.000158409
372224	243.4799698	+	-2.845025945	1.640259501	-20.73653526	-4.20604447	8.317777323	-10.14649566	-0.278173034	+	NA	+	+	NA	+	NA	4.007862671	6.517784046	NA	-1.158544244	NA	18	-1235.299956	2509.123896	7.773752866	0.000158321
513536	252.406546	+	-6.308791552	1.964790628	-20.7381582	-4.34578308	6.428708164	3.799780207	4.0228503	+	NA	+	NA	+	NA	-3.856523733	2.253092575	6.939747383	2.016523013	-1.157860427	NA	19	-1234.158339	2509.131493	7.781349291	0.000157721
75004	258.4526109	+	-14.40459011	NA	-21.25836376	-4.708746059	6.865879182	-8.243269825	5.11907783	NA	NA	+	NA	NA	+	NA	NA	5.692997839	NA	NA	NA	13	-1240.907148	2509.133137	7.782992982	0.000157592
329404	260.6558332	+	-10.7035093	NA	-30.79220044	-3.81010125	6.841145529	NA	4.870932475	NA	+	+	NA	NA	NA	NA	NA	5.373656094	NA	-1.192378276	NA	13	-1240.907282	2509.133405	7.783261242	0.000157571
611584	265.124328	+	-15.86418879	0.950817734	-21.11214588	-4.619105344	6.805859758	7.172860168	4.422173747	NA	NA	+	NA	+	NA	-4.987354582	NA	5.397259126	NA	NA	-1.61924635	16	-1237.572907	2509.138489	7.788344967	0.000157171
118268	243.0191295	+	-2.744161451	NA	-20.92340382	-4.6944364	8.613665241	-10.90601352	4.841027639	+	NA	+	+	NA	NA	2.202555666	1.763742244	6.117723278	NA	NA	NA	16	-1237.575054	2509.142782	7.792638097	0.000156834
731136	243.358542	+	-0.502011942	0.867746673	-29.74966476	-4.517950323	6.793483039	-10.00226336	4.997532161	+	+	+	NA	NA	+	NA	NA	5.434922989	2.523551109	NA	-1.404596368	18	-1235.311413	2509.146811	7.796667046	0.000156518
1042432	246.2060239	+	-1.543322149	1.883939592	-30.65937404	-3.898482124	6.591245984	-11.57864769	0.512511444	+	+	+	NA	NA	+	3.026357305	3.584249496	6.004861825	2.031459132	-1.340275502	-0.683998051	21	-1231.85062	2509.149002	7.79885833	0.000156347
66816	258.4661911	+	-14.37726829	0.125504552	-21.26669122	-4.703608288	6.866954102	-8.258598774	4.775621301	NA	NA	+	NA	NA	NA	NA	NA	5.668114315	NA	NA	NA	13	-1240.916629	2509.152099	7.801955226	0.000156105
212992	251.508886	+	-3.805515402	0.591083672	-31.7206933	-4.255291287	8.475972321	-0.483241863	5.578352641	+	+	+	+	+	+	NA	NA	5.507334534	2.047288817	NA	NA	19	-1234.170194	2509.155202	7.805058504	0.000155863
874496	253.2663042	+	-4.080816643	0.725012098	-30.52032091	-3.792845978	6.80477938	5.264255191	4.55629463	+	+	+	NA	+	NA	-4.235793242	NA	5.222959949	NA	-1.265752546	-1.472863017	19	-1234.170243	2509.1553	7.805156883	0.000155855
255488	245.2306799	+	-3.737383507	1.72814716	-20.57250776	-4.903426436	6.574305239	-11.10998879	0.49071591	+	NA	+	NA	NA	+	2.592974896	3.504229552	6.48593162	2.25827147	NA	NA	18	-1235.315986	2509.155956	7.805812823	0.000155804
634112	258.4613993	+	-14.57419279	1.738678169	-20.6485209	-4.557906128	8.871289085	-8.692204695	-0.121188981	NA	NA	+	+	NA	+	NA	3.563233604	5.835930326	NA	NA	-0.789936197	17	-1236.457332	2509.164664	7.814520487	0.000155127
771324	259.1951549	+	-15.3586864	NA	-20.52889952	-4.829454693	6.703808243	-9.164066279	4.923682644	NA	NA	+	NA	NA	NA	1.783887921	1.219862252	6.314587973	2.25314692	NA	-0.917401331	16	-1237.586882	2509.166439	7.816294977	0.000154989
873980	251.3721367	+	-5.878019098	NA	-21.04257063	-4.262448904	6.732877103	4.438142861	4.815471352	+	NA	+	NA	+	NA	-4.255359119	NA	6.022818976	NA	-1.124385001	-1.42720743	17	-1236.459579	2509.169157	7.819013489	0.000154779
206524	259.8213723	+	-10.50184165	NA	-30.54970223	-4.434262071	6.779475162	NA	5.598003819	NA	+	+	NA	NA	+	NA	NA	5.599905826	2.548442127	NA	NA	14	-1239.820982	2509.169237	7.819093718	0.000154773
503292	242.8523645	+	-3.100520508	NA	-20.37747566	-4.43503462	7.650624893	-10.0066561	0.785763135	+	NA	+	+	NA	+	NA	3.327110239	6.85791322	1.532115243	-0.982754983	NA	18	-1235.322733	2509.16945	7.819306765	0.000154756
750844	264.1455466	+	-16.08093843	NA	-20.51544615	-4.767495173	6.698266246	7.032237685	4.646498123	NA	NA	+	NA	+	+	-5.162993218	NA	6.106363658	2.267614921	NA	-1.391229751	17	-1236.471042	2509.192083	7.84193985	0.000153015
89596	251.050786	+	-5.960020463	NA	-21.05230028	-4.627891163	8.442840838	4.806584175	4.828109068	+	NA	+	+	+	NA	-4.493602886	NA	5.895307212	NA	NA	NA	16	-1237.602001	2509.196676	7.846532607	0.000152664
775680	252.2686431	+	-6.272080513	2.083861512	-20.65966327	-4.828118664	6.538245454	3.636784717	4.036557122	+	NA	+	NA	+	NA	-3.67589127	1.767291227	6.323066356	2.281451275	NA	-1.060898106	19	-1234.193345	2509.201505	7.85136166	0.000152296
517628	244.308083	+	-3.668442358	NA	-20.46437584	-4.429487079	6.571224905	-10.95997503	0.963726971	+	NA	+	NA	NA	+	2.261360589	3.233414016	6.909188414	1.793542711	-1.170797686	NA	18	-1235.338916	2509.201816	7.851672824	0.000152272
859388	265.1366997	+	-17.36442159	NA	-20.92398948	-4.20421369	7.744606888	0.515014803	4.785591151	NA	NA	+	+	+	NA	NA	NA	5.89131752	NA	-0.867455052	-1.391743291	16	-1237.607591	2509.207856	7.857712921	0.000151813
1037564	264.6354526	+	-16.30057276	NA	-20.48694628	-4.359934796	6.56268825	7.170433848	4.864591005	NA	NA	+	NA	+	NA	-5.24949726	1.362207068	6.684519209	1.92227408	-1.001647196	-0.832884185	18	-1235.342512	2509.209008	7.858864814	0.000151725
751360	267.7294675	+	-15.57324302	1.073082532	-29.68611555	-4.367621196	6.740228194	8.11155407	4.923951271	NA	+	+	NA	+	+	-5.204927301	NA	5.3526605	2.529055239	NA	-1.415183533	19	-1234.198961	2509.212737	7.862593655	0.000151443
900604	250.5270539	+	-6.229161322	NA	-20.59039354	-4.227548259	8.091472326	-1.291403654	0.61031753	+	NA	+	+	+	+	NA	3.253925971	6.394685141	NA	-1.085441015	-0.608897451	19	-1234.201445	2509.217705	7.867561012	0.000151067
990976	268.2355136	+	-16.86154195	0.986144416	-30.33103487	-3.934864505	7.820283816	1.298305937	4.497156255	NA	+	+	+	+	NA	NA	NA	5.483485743	2.054330461	-0.693522508	-1.401685298	19	-1234.201485	2509.217784	7.867640573	0.000151061
124160	260.7690204	+	-15.35785914	1.494380834	-20.98213946	-4.707994597	6.723780635	-9.451278135	0.194009544	NA	NA	+	NA	NA	+	2.278138428	3.639313196	5.802047337	NA	NA	NA	16	-1237.612621	2509.217915	7.867771573	0.000151051
1042176	263.4580728	+	-15.15109962	1.897636432	-30.06871639	-3.842563033	6.594155365	-9.703262275	0.4155819	NA	+	+	NA	NA	+	2.506644266	3.571043211	5.959487097	2.112910276	-1.302694683	-0.702400845	20	-1233.049991	2509.222658	7.872514138	0.000150693
472832	268.4810988	+	-16.78460486	0.645660235	-30.48487227	-3.948592242	6.709463394	1.403647486	5.52588353	NA	+	+	NA	+	+	NA	NA	5.85821969	2.378387859	-0.929781445	NA	18	-1235.349944	2509.223874	7.873730489	0.000150602
257276	259.3837217	+	-15.83114697	NA	-20.29661569	-4.728516053	8.147686592	-9.274906026	0.799256928	NA	NA	+	+	NA	+	1.77990116	3.236182721	6.443897125	1.721428215	NA	NA	17	-1236.489	2509.228001	7.877857041	0.000150291
480764	251.3528852	+	-6.301845093	NA	-20.73785384	-4.491305505	6.60603986	4.355508179	4.888985997	+	NA	+	NA	+	NA	-4.342087104	NA	6.687078791	2.104351946	-0.847399587	NA	17	-1236.493505	2509.237009	7.886865777	0.000149616
914940	252.116813	+	-6.377603001	NA	-20.72431586	-4.190189124	6.606895087	4.306448692	0.882238572	+	NA	+	NA	+	+	-4.102313109	3.074099982	6.414473477	NA	-1.418455715	-0.713188454	19	-1234.229265	2509.273344	7.923200906	0.000146922
464128	264.6718594	+	-16.95649877	0.613349663	-20.76220485	-4.402879788	6.641763896	0.248513281	4.601372547	NA	NA	+	NA	+	NA	NA	NA	6.56290688	2.260249718	-0.795793119	NA	16	-1237.641077	2509.274828	7.924684154	0.000146813
1045756	265.0550618	+	-16.62796658	NA	-20.3015841	-4.316628206	6.540273492	6.997026298	1.080809815	NA	NA	+	NA	+	+	-5.114110695	2.896686936	6.701222075	1.779607382	-1.127628742	-0.699486353	19	-1234.230375	2509.275564	7.925420655	0.000146759
198336	259.798081	+	-10.55965173	-0.080030524	-30.4163313	-4.43848324	6.789840816	NA	5.047379812	NA	+	+	NA	NA	NA	NA	NA	5.581443812	2.542622791	NA	NA	14	-1239.874905	2509.277082	7.926938409	0.000146648
1017088	258.2107085	+	-14.12472998	1.994946131	-20.63534352	-4.351587593	6.539562643	-8.673956984	4.007458259	NA	NA	+	NA	NA	NA	NA	1.827973824	6.644409924	2.170119301	-1.040950054	-1.031010105	17	-1236.516237	2509.282473	7.932329769	0.000146253
886016	258.8829073	+	-14.20956833	1.793714697	-21.07608697	-4.113677922	6.643239361	-8.588031011	4.00503637	NA	NA	+	NA	NA	NA	NA	1.895720388	6.197060805	NA	-1.361886091	-1.047163273	16	-1237.645774	2509.284222	7.934078744	0.000146125
102336	252.1070608	+	-3.389552072	1.116995058	-33.03158801	-4.051312398	9.692602152	NA	4.435903134	+	+	+	+	NA	NA	NA	2.332493431	5.145432775	NA	NA	NA	16	-1237.646396	2509.285466	7.935321999	0.000146035
606208	251.5089735	+	-3.592042244	0.809472968	-31.58342895	-4.114371179	9.169173773	-0.344028944	4.959707928	+	+	+	+	+	+	NA	NA	4.796729961	NA	NA	-1.329184771	19	-1234.236935	2509.288685	7.938541708	0.0001458
902912	263.7356895	+	-14.94594794	1.731989736	-30.55194962	-3.644163808	6.721435562	-9.546838718	4.086584769	NA	+	+	NA	NA	NA	2.479033566	2.150767789	5.488008545	NA	-1.511341094	-0.856775254	18	-1235.38487	2509.293725	7.943581692	0.000145433
198330	246.9302263	+	NA	NA	-30.94072629	-4.384307171	6.795633065	NA	4.985481919	NA	+	+	NA	NA	NA	NA	NA	5.403655802	2.551433762	NA	NA	12	-1242.08442	2509.295193	7.94504922	0.000145326
197820	256.8304566	+	-10.92760335	NA	-20.85448235	-4.830373058	6.691895	NA	4.946080507	NA	NA	+	NA	NA	NA	NA	NA	6.367322664	2.394186317	NA	NA	12	-1242.086642	2509.299638	7.949494592	0.000145003
473088	251.9173146	+	-3.908016021	0.63192272	-31.06785875	-4.008293521	6.701658453	-0.551230076	5.636642163	+	+	+	NA	+	+	NA	NA	5.907455376	2.295720892	-0.970312855	NA	19	-1234.243895	2509.302604	7.952460344	0.000144788
913152	263.8458537	+	-15.43495752	1.765483868	-31.56622111	-3.600440825	9.270337424	-9.731451689	-0.260193497	NA	+	+	+	NA	+	2.461026746	4.076030505	5.443520209	NA	-1.091666159	-0.481360612	20	-1233.090339	2509.303354	7.953210802	0.000144734
914688	266.1076928	+	-16.26206113	1.966441078	-20.81160343	-4.017325903	6.539248739	6.671359884	-0.033123502	NA	NA	+	NA	+	+	-4.696207914	3.560775797	6.266509914	NA	-1.492840453	-0.887186918	19	-1234.24721	2509.309235	7.959091829	0.000144309
605952	268.7546663	+	-16.97657995	0.817362805	-30.99458626	-4.035523425	9.156684993	1.69785169	4.839461388	NA	+	+	+	+	+	NA	NA	4.737681186	NA	NA	-1.350349684	18	-1235.393087	2509.310159	7.960015706	0.000144243
892156	265.4027658	+	-17.51412676	NA	-20.80881855	-4.166168499	7.855362265	0.585159311	4.779101969	NA	NA	+	+	+	NA	NA	1.524128031	6.245039294	NA	-1.011456352	-0.792394134	17	-1236.530168	2509.310337	7.960193381	0.00014423
599548	242.3410103	+	-2.054985207	NA	-21.12807153	-4.791343242	6.882597581	-9.819096074	4.612101833	+	NA	+	NA	NA	+	NA	NA	5.535471612	NA	NA	-1.49754679	15	-1238.781611	2509.315048	7.964904235	0.00014389
507392	251.6967067	+	-6.601538428	2.012037862	-20.49700253	-4.29682213	7.570583909	-1.38597761	-0.108658423	+	NA	+	+	+	+	NA	3.917952226	6.828175117	1.589748261	-1.058860972	NA	20	-1233.099697	2509.32207	7.971926497	0.000143386
109756	257.4830944	+	-11.519631	NA	-20.69975869	-4.614629264	8.855248519	NA	0.530325568	NA	NA	+	+	NA	+	NA	3.429851791	6.076672276	NA	NA	NA	14	-1239.901246	2509.329764	7.979620341	0.000142836
339964	242.540762	+	0.269255544	NA	-31.74254448	-3.861426652	8.951488096	-10.08577093	5.542789731	+	+	+	+	NA	+	NA	NA	5.37864734	NA	-0.83106231	NA	17	-1236.540122	2509.330244	7.980100045	0.000142801
509436	243.6435172	+	-3.151320861	NA	-20.6701258	-4.476159591	6.590120916	-10.86128401	4.889940672	+	NA	+	NA	NA	NA	2.151760972	1.694584788	6.924637598	1.944866125	-1.049003262	NA	17	-1236.541201	2509.332401	7.982257441	0.000142647
597248	265.0134263	+	-16.9831603	1.01079132	-20.99837466	-4.505163218	8.244940428	0.545804243	4.375003898	NA	NA	+	+	+	NA	NA	NA	5.480362673	NA	NA	-1.562581965	16	-1237.670478	2509.33363	7.983486097	0.00014256
231360	252.7594367	+	-3.992923847	1.175910972	-31.30001214	-4.437631299	6.652285673	NA	4.524926663	+	+	+	NA	NA	NA	NA	2.084948765	5.689774371	2.460103209	NA	NA	16	-1237.679324	2509.351321	8.001177706	0.000141304
991232	251.7853483	+	-4.09319931	0.944724485	-30.90981633	-3.993515947	7.857126483	-0.643398094	4.542941941	+	+	+	+	+	NA	NA	NA	5.526435976	1.961909442	-0.723826258	-1.386705779	20	-1233.119838	2509.362353	8.012209425	0.000140527
523516	264.9465952	+	-16.74135098	NA	-20.26955534	-4.301724417	7.625432792	7.207639342	0.721784227	NA	NA	+	+	+	+	-5.279348701	3.334690435	6.786269465	1.509801367	-0.976088641	NA	19	-1234.273944	2509.362704	8.012560151	0.000140502
1025280	258.5681659	+	-14.42035667	1.945901355	-20.44689347	-4.309994901	6.517250524	-8.732831889	0.270215268	NA	NA	+	NA	NA	+	NA	3.340180789	6.663112474	2.023596651	-1.165479782	-0.893545163	18	-1235.421768	2509.367521	8.017377262	0.000140164
779516	259.5972606	+	-15.65869049	NA	-20.35043803	-4.840019618	6.689700114	-9.26537812	1.298605767	NA	NA	+	NA	NA	+	1.89559092	2.677414739	6.287856512	2.146263859	NA	-0.795313663	17	-1236.55979	2509.369579	8.019435458	0.00014002
882684	252.9172784	+	-3.976609777	NA	-30.67374578	-3.809931339	6.820526549	5.489966105	5.098880913	+	+	+	NA	+	+	-4.39277286	NA	5.289312485	NA	-1.263387125	-1.312183721	19	-1234.279906	2509.374628	8.024484064	0.000139667
906748	251.4731568	+	-5.840155184	NA	-20.95323386	-4.221251604	6.636980305	4.457152915	4.810118904	+	NA	+	NA	+	NA	-4.226891719	1.487782896	6.36966896	NA	-1.310798346	-0.853607886	18	-1235.428168	2509.380321	8.030177295	0.00013927
75260	242.4061382	+	-1.957806711	NA	-21.3159182	-4.804108054	6.849158175	-9.741393876	5.204402357	+	NA	+	NA	NA	+	NA	NA	5.780292238	NA	NA	NA	14	-1239.928544	2509.384361	8.034217645	0.000138989
466172	264.5446227	+	-17.19360957	NA	-20.68279497	-4.419738466	7.127788167	0.269424602	4.861165011	NA	NA	+	+	+	NA	NA	NA	6.554993318	2.076621171	-0.706400967	NA	16	-1237.696577	2509.385829	8.035684931	0.000138887
900352	265.9597013	+	-17.30154939	2.075030096	-20.67835704	-4.047275415	8.141827848	0.463852684	-0.382214807	NA	NA	+	+	+	+	NA	3.783762015	6.233243474	NA	-1.13601604	-0.785388176	19	-1234.286479	2509.387773	8.037629543	0.000138752
335356	249.9143635	+	-5.653967941	NA	-21.11636875	-4.291792907	7.919968304	-1.296936599	4.799153487	+	NA	+	+	+	NA	NA	NA	6.187890577	NA	-0.866852836	NA	16	-1237.698773	2509.390221	8.040077131	0.000138582
728320	264.4041256	+	-16.75891113	1.24451764	-20.62083281	-4.672821201	7.258171639	0.227048283	4.36435453	NA	NA	+	+	+	NA	NA	NA	6.013143604	2.235912022	NA	-1.569730091	17	-1236.572325	2509.39465	8.044506537	0.000138276
347900	262.6034349	+	-15.23432895	NA	-31.1353879	-3.790162953	8.968335523	-9.168271329	4.834392517	NA	+	+	+	NA	NA	1.934773522	NA	5.267063022	NA	-0.782548147	NA	16	-1237.706844	2509.406363	8.056219028	0.000137468
67072	242.5134745	+	-2.013711693	0.101400712	-21.319898	-4.799250098	6.851547117	-9.746546061	4.814320134	+	NA	+	NA	NA	NA	NA	NA	5.753780154	NA	NA	NA	14	-1239.945021	2509.417315	8.067171708	0.000136718
472316	264.6402383	+	-17.1352788	NA	-20.71526044	-4.418514277	6.65604188	0.293586837	5.185870444	NA	NA	+	NA	+	+	NA	NA	6.60595885	2.185443466	-0.801915796	NA	16	-1237.712516	2509.417706	8.067562815	0.000136691
227328	253.0801471	+	-4.238695288	0.588876421	-30.78079206	-4.445617139	6.724364596	5.279205841	5.630896244	+	+	+	NA	+	+	-4.279000871	NA	5.616045967	2.531791093	NA	NA	19	-1234.302181	2509.419177	8.069033482	0.00013659
124416	245.1517971	+	-3.194110278	1.488893894	-21.04437628	-4.802026425	6.710766886	-11.12669929	0.297769215	+	NA	+	NA	NA	+	2.722060574	3.627546902	5.887959757	NA	NA	NA	17	-1236.585062	2509.420124	8.069980178	0.000136526
857600	250.6853377	+	-5.61576618	0.998866834	-21.17206887	-4.228386686	6.749380938	-1.255384015	4.38128051	+	NA	+	NA	+	NA	NA	NA	5.904079258	NA	-1.117347974	-1.62325227	17	-1236.585811	2509.421621	8.071477774	0.000136424
503488	260.9335193	+	-10.69736522	1.349455381	-32.08772178	-3.784368854	8.742309454	NA	0.23100787	NA	+	+	+	NA	+	NA	3.964989768	5.834318723	1.506198708	-0.918502012	NA	18	-1235.451743	2509.427472	8.077328096	0.000136025
894464	243.8832885	+	-2.638957564	1.726767403	-20.89835131	-4.174717418	6.595607793	-10.08511599	0.13925876	+	NA	+	NA	NA	+	NA	3.484395383	6.344864576	NA	-1.488789797	-0.889643054	18	-1235.452849	2509.429682	8.079538791	0.000135875
1044476	244.6850258	+	-1.183051563	NA	-31.73088157	-3.889633628	8.673420145	-11.42671865	0.908887836	+	+	+	+	NA	+	2.686565164	3.438224809	5.852255978	1.39473903	-0.950675723	-0.345100555	21	-1231.991817	2509.431395	8.081251207	0.000135759
648444	260.3469643	+	-15.70250143	NA	-20.80378522	-4.734018212	6.810692333	-9.239646961	1.021793485	NA	NA	+	NA	NA	+	2.035129909	2.838089023	5.699404277	NA	NA	-0.841178115	16	-1237.72208	2509.436834	8.08669044	0.00013539
753660	252.4642653	+	-4.257179885	NA	-31.1189491	-4.287668996	8.353336486	5.510915385	5.150007545	+	+	+	+	+	+	-4.522129108	NA	5.353653405	1.923708135	NA	-1.164458723	20	-1233.158656	2509.439988	8.089844134	0.000135177
761344	250.9684798	+	-6.042420993	2.158188802	-20.6508703	-4.739978641	7.563789687	-1.350026358	3.981261293	+	NA	+	+	+	NA	NA	1.873913165	6.318545669	1.991560354	NA	-0.998929799	19	-1234.314009	2509.442833	8.092689753	0.000134984
906496	265.7362349	+	-15.91583544	2.006031842	-21.04183916	-4.043719826	6.568204827	6.868907739	3.903825381	NA	NA	+	NA	+	NA	-4.832928917	1.972473899	6.216445625	NA	-1.385293506	-1.032384147	18	-1235.459878	2509.443742	8.0935986	0.000134923
384508	251.2060192	+	-5.959166237	NA	-20.86708788	-4.243142186	7.947309802	4.679427709	4.796404196	+	NA	+	+	+	NA	-4.436538178	1.841829542	6.538181558	NA	-1.065328037	NA	18	-1235.463798	2509.451581	8.101437396	0.000134395
360188	268.756852	+	-16.0987479	NA	-31.65431325	-3.718166746	8.921561569	9.585486002	5.481485185	NA	+	+	+	+	+	-6.026723717	NA	5.300815679	NA	-0.820574449	NA	18	-1235.46461	2509.453204	8.103060681	0.000134286
654844	251.546873	+	-6.497644439	NA	-20.5388304	-4.646932744	8.728119323	4.518395118	0.740055112	+	NA	+	+	+	+	-4.260277116	3.130704555	6.006703681	NA	NA	-0.61455803	19	-1234.319629	2509.454072	8.103928526	0.000134228
333056	265.5695353	+	-17.13072552	0.360154893	-21.22979693	-4.156867032	6.755661525	0.616591603	4.617500244	NA	NA	+	NA	+	NA	NA	NA	6.089120748	NA	-1.121135307	NA	15	-1238.851682	2509.455189	8.105045926	0.000134153
1013756	252.7782875	+	-4.346086371	NA	-30.5060933	-4.032384404	6.721500238	5.245961639	5.17839437	+	+	+	NA	+	+	-4.378964474	NA	5.731118156	2.125981497	-0.95693409	-1.234184177	20	-1233.166297	2509.45527	8.105126916	0.000134148
654592	265.3530779	+	-16.29042425	1.94128614	-20.61371614	-4.500475429	8.802862965	6.875475443	-0.174826482	NA	NA	+	+	+	+	-4.862477911	3.618895265	5.845278635	NA	NA	-0.777707381	19	-1234.320599	2509.456012	8.105868883	0.000134098
126208	260.0735917	+	-15.57350193	1.656950124	-20.68628522	-4.544596131	9.000409799	-9.56037403	-0.304465528	NA	NA	+	+	NA	+	2.099861747	3.932984116	5.985979821	NA	NA	NA	17	-1236.604813	2509.459627	8.109483011	0.000133856
115968	260.3844967	+	-15.02238456	1.511181217	-21.21739722	-4.691987808	6.740959371	-9.3332031	4.177625306	NA	NA	+	NA	NA	NA	2.162503099	2.093391039	5.824320816	NA	NA	NA	15	-1238.855291	2509.462407	8.11226312	0.00013367
771580	243.5324469	+	-3.137250642	NA	-20.59762726	-4.915373676	6.693244124	-10.8539353	4.948250854	+	NA	+	NA	NA	NA	2.238862719	1.2428837	6.376713236	2.177364423	NA	-0.910492383	17	-1236.60794	2509.46588	8.115736857	0.000133438
369852	258.2384487	+	-11.47495656	NA	-20.90186224	-4.186668634	6.617081903	NA	0.679872861	NA	NA	+	NA	NA	+	NA	3.400574991	6.471982669	NA	-1.37223405	NA	14	-1239.96959	2509.466454	8.116310059	0.0001334
495100	242.3269135	+	-2.582062675	NA	-20.61350629	-4.484612107	7.305684032	-9.935806569	4.880302368	+	NA	+	+	NA	NA	NA	1.711989424	6.896684776	1.780045094	-0.923273835	NA	17	-1236.609633	2509.469266	8.11912231	0.000133212
341244	265.5306402	+	-17.22695281	NA	-21.19519034	-4.170512017	6.758840387	0.640441073	5.142721924	NA	NA	+	NA	+	+	NA	NA	6.135478224	NA	-1.12195306	NA	15	-1238.860533	2509.472891	8.122747784	0.000132971
640252	259.9608256	+	-15.38726729	NA	-21.01646858	-4.717163627	6.831957304	-9.131109972	4.844427737	NA	NA	+	NA	NA	NA	1.92427013	1.303648268	5.696545465	NA	NA	-0.972880357	15	-1238.860544	2509.472913	8.122769359	0.000132969
613884	250.9463565	+	-5.933881213	NA	-20.92108742	-4.636718996	8.239586943	4.595994826	4.842900016	+	NA	+	+	+	NA	-4.359342672	NA	5.686097699	NA	NA	-1.360380627	17	-1236.613179	2509.476358	8.126214334	0.000132741
757244	242.1175097	+	-2.558660784	NA	-20.5334969	-4.850550429	7.637096412	-9.912636642	4.925917919	+	NA	+	+	NA	NA	NA	1.316136511	6.408782953	1.911660605	NA	-0.831111627	17	-1236.614026	2509.478053	8.127909253	0.000132628
331776	242.6230036	+	0.133286318	-0.028139567	-31.5848138	-3.871567905	8.976437389	-10.08247689	4.878108828	+	+	+	+	NA	NA	NA	NA	5.34760871	NA	-0.811264762	NA	17	-1236.61414	2509.47828	8.128136162	0.000132613
339708	261.1962936	+	-14.3369382	NA	-31.21727395	-3.793452744	8.956592712	-8.333639946	5.438491085	NA	+	+	+	NA	+	NA	NA	5.313231111	NA	-0.803712279	NA	16	-1237.745244	2509.483162	8.133018192	0.00013229
997120	268.2671126	+	-16.70185424	1.126548462	-29.90560125	-3.952810672	6.727202845	1.279296305	4.913145708	NA	+	+	NA	+	+	NA	NA	5.614545491	2.316861043	-0.901885101	-1.425261444	19	-1234.33628	2509.487374	8.137230495	0.000132011
896252	258.6629884	+	-15.21280773	NA	-20.54747343	-4.199481594	8.220298842	-8.555665354	0.519671547	NA	NA	+	+	NA	+	NA	3.244311936	6.316235846	NA	-1.057320709	-0.624721278	17	-1236.620258	2509.490517	8.140373407	0.000131804
865532	265.4331719	+	-17.29104263	NA	-21.01439897	-4.179969524	6.794936173	0.576653685	4.562094923	NA	NA	+	NA	+	+	NA	NA	5.87964623	NA	-1.078205331	-1.471730639	16	-1237.749442	2509.491559	8.141415037	0.000131736
742912	251.7112022	+	-6.31036002	1.174767913	-20.66808047	-4.814814346	6.653581109	3.846114255	4.43169422	+	NA	+	NA	+	NA	-3.919207382	NA	6.098538535	2.317719562	NA	-1.571166095	18	-1235.484244	2509.492472	8.142328791	0.000131675
734464	264.5032209	+	-16.67102541	1.282692116	-20.65379049	-4.719201228	6.700384342	0.257252224	4.473798258	NA	NA	+	NA	+	+	NA	NA	6.016995881	2.400740604	NA	-1.589566967	17	-1236.621656	2509.493312	8.143168836	0.00013162
765436	242.6068915	+	-3.044234603	NA	-20.31866282	-4.825724169	8.021267422	-9.972302122	1.073986038	+	NA	+	+	NA	+	NA	2.893789587	6.385409802	1.681936005	NA	-0.669832833	18	-1235.484793	2509.493571	8.143427521	0.000131603
644608	252.3554247	+	-5.770042262	1.865007748	-21.15482273	-4.722843116	6.677467417	3.99872792	4.052932389	+	NA	+	NA	+	NA	-3.706275764	1.798493432	5.713482017	NA	NA	-1.09663653	18	-1235.486923	2509.497832	8.14768853	0.000131323
94204	243.6783255	+	-0.354016778	NA	-31.87920077	-4.163618005	9.428210594	-11.18434334	5.519349041	+	+	+	+	NA	+	2.533020015	NA	5.04648239	NA	NA	NA	17	-1236.625511	2509.501022	8.150878151	0.000131114
87296	265.1603078	+	-15.96682337	0.290958194	-21.2265033	-4.648683154	6.794952477	7.598656918	4.697298711	NA	NA	+	NA	+	NA	-5.249449862	NA	5.671191749	NA	NA	NA	15	-1238.874727	2509.501278	8.151134488	0.000131097
92156	244.3574198	+	-0.465137278	NA	-30.59977843	-4.407051275	6.953917624	-11.06223392	5.565462542	+	+	+	NA	NA	+	2.69854253	NA	4.991898225	NA	NA	NA	16	-1237.756564	2509.505802	8.155658525	0.000130801
72960	264.9948026	+	-17.15990546	0.378819794	-21.08046094	-4.516684168	8.46714377	0.602962213	4.635041165	NA	NA	+	+	+	NA	NA	NA	5.761341138	NA	NA	NA	15	-1238.877247	2509.506319	8.156175445	0.000130767
95484	265.123431	+	-16.02855876	NA	-21.19971445	-4.660092999	6.797533774	7.713747586	5.147531747	NA	NA	+	NA	+	+	-5.322691899	NA	5.709763313	NA	NA	NA	15	-1238.878005	2509.507835	8.157691678	0.000130668
386304	260.9471552	+	-15.55082666	1.65187461	-20.90525321	-4.063771189	6.593851579	-9.547586072	-0.152475215	NA	NA	+	NA	NA	+	2.184960261	3.906469635	6.428049303	NA	-1.519580939	NA	17	-1236.628952	2509.507904	8.157760206	0.000130663
619772	265.035669	+	-16.12252642	NA	-21.01589583	-4.650503823	6.831818644	7.490553811	4.563585143	NA	NA	+	NA	+	+	-5.20519659	NA	5.469128021	NA	NA	-1.478936511	16	-1237.759243	2509.51116	8.161016348	0.000130451
1005052	251.194994	+	-6.277745271	NA	-20.60525019	-4.48450302	6.636824285	4.179920739	4.897242917	+	NA	+	NA	+	NA	-4.239173219	NA	6.460188007	1.994429836	-0.833163496	-1.355422464	18	-1235.498604	2509.521194	8.171050233	0.000129798
886272	243.2759472	+	-2.116654524	1.765678909	-21.13197986	-4.20474499	6.626514237	-10.04220758	4.045066104	+	NA	+	NA	NA	NA	NA	1.909864585	6.297633466	NA	-1.38223733	-1.034123929	17	-1236.645435	2509.54087	8.190726682	0.000128527
363776	258.5747814	+	-14.39953086	1.66316016	-20.97954484	-4.142197584	8.100505877	-8.612470784	4.046442423	NA	NA	+	+	NA	NA	NA	2.290469822	6.407349747	NA	-1.088358898	NA	16	-1237.774109	2509.540892	8.190748151	0.000128526
737024	268.1042468	+	-16.75084201	1.067823595	-30.45517603	-4.203668338	8.19370388	1.373050533	4.895220735	NA	+	+	+	+	+	NA	NA	5.264225267	2.14017303	NA	-1.355181909	19	-1234.364382	2509.543579	8.193435695	0.000128353
769536	251.495263	+	-6.551562247	2.107126316	-20.43327567	-4.716759171	7.944969812	-1.328039978	0.191726951	+	NA	+	+	+	+	NA	3.422332292	6.296791631	1.762309083	NA	-0.835322168	20	-1233.211071	2509.544818	8.194674069	0.000128274
249084	259.0317466	+	-15.45308443	NA	-20.52852271	-4.751483779	7.771111034	-9.144088899	4.892461565	NA	NA	+	+	NA	NA	1.679971612	1.624410702	6.500939342	1.964663575	NA	NA	16	-1237.777225	2509.547124	8.196980855	0.000128126
81148	264.962235	+	-17.2634487	NA	-21.04485729	-4.532242391	8.450590561	0.627096483	5.060313553	NA	NA	+	+	+	+	NA	NA	5.801014252	NA	NA	NA	15	-1238.900091	2509.552006	8.201862378	0.000127814
1044220	263.1319429	+	-15.71693571	NA	-31.15400087	-3.838048998	8.6417949	-9.414617595	0.828999387	NA	+	+	+	NA	+	2.13043352	3.417390847	5.811270166	1.478867958	-0.919573463	-0.364967686	20	-1233.216743	2509.556163	8.206019124	0.000127548
116224	244.5024844	+	-2.65138962	1.507897567	-21.28136202	-4.790022403	6.728203985	-11.0382393	4.208821681	+	NA	+	NA	NA	NA	2.616216115	2.110940364	5.913239109	NA	NA	NA	16	-1237.781939	2509.556552	8.206408092	0.000127523
988672	250.6191122	+	-6.053944131	1.212750955	-20.72472877	-4.455839259	6.641230011	-1.504667719	4.374572829	+	NA	+	NA	+	NA	NA	NA	6.349603753	2.117095078	-0.811553963	-1.585794442	18	-1235.516661	2509.557307	8.207163083	0.000127475
342016	251.9414158	+	-3.49271936	0.370220377	-31.27774179	-3.7758753	6.816605612	-0.304673395	5.601933301	+	+	+	NA	+	+	NA	NA	5.450509561	NA	-1.29721005	NA	18	-1235.518625	2509.561236	8.211092629	0.000127225
261632	252.5451433	+	-6.852587484	1.904507168	-20.41659094	-4.717867279	8.135440196	3.858124599	0.088713385	+	NA	+	+	+	+	-3.850586107	3.754871647	6.480947024	1.703728676	NA	NA	20	-1233.223371	2509.569418	8.219274748	0.000126706
220668	251.0895177	+	-6.309101289	NA	-20.67601838	-4.786251474	7.531264473	4.456019075	4.911559418	+	NA	+	+	+	NA	-4.385954683	NA	6.397632164	2.060524449	NA	NA	17	-1236.663943	2509.577886	8.227742781	0.00012617
352000	268.7135691	+	-16.09076189	0.158569687	-31.49319931	-3.722505909	8.944783798	9.471091477	4.761578872	NA	+	+	+	+	NA	-5.971801055	NA	5.262244144	NA	-0.803753456	NA	18	-1235.527146	2509.578278	8.228134541	0.000126146
859644	249.8511109	+	-5.638344488	NA	-20.98251854	-4.290768097	7.697644914	-1.33085327	4.813342057	+	NA	+	+	+	NA	NA	NA	5.984960273	NA	-0.893057271	-1.390442524	17	-1236.664411	2509.578822	8.228678301	0.000126111
640508	243.5481516	+	-2.598636777	NA	-21.07785667	-4.81081296	6.818367086	-10.89787082	4.872985236	+	NA	+	NA	NA	NA	2.395268205	1.324541075	5.783502389	NA	NA	-0.963676111	16	-1237.79651	2509.585693	8.235549528	0.000125679
204032	264.38843	+	-16.93627061	0.610889305	-20.70681287	-4.683363387	7.486448223	0.285982071	4.624596871	NA	NA	+	+	+	NA	NA	NA	6.292511018	2.225029373	NA	NA	16	-1237.797784	2509.588243	8.238099246	0.000125519
499200	251.1078602	+	-6.050345989	2.030306503	-20.73694667	-4.345796642	7.224203725	-1.399002126	3.985887686	+	NA	+	+	+	NA	NA	2.304843779	6.866726175	1.837614502	-0.999540555	NA	19	-1234.388354	2509.591523	8.241379816	0.000125313
625920	258.213837	+	-14.22842027	1.770107256	-20.92366217	-4.561174502	8.56702733	-8.60603656	4.04782366	NA	NA	+	+	NA	NA	NA	1.869295709	5.797788107	NA	NA	-0.965993988	16	-1237.802074	2509.596822	8.246678008	0.000124981
634368	243.2022262	+	-2.745315129	1.707234947	-20.70071914	-4.651456189	8.838875372	-10.11317811	-0.006185742	+	NA	+	+	NA	+	NA	3.542280208	5.919237874	NA	NA	-0.782529266	18	-1235.537075	2509.598136	8.247992357	0.000124899
257532	243.8030401	+	-3.67646914	NA	-20.36289857	-4.810959542	8.142118753	-10.95586698	0.880856934	+	NA	+	+	NA	+	2.230854564	3.233721761	6.502824612	1.648134319	NA	NA	18	-1235.537423	2509.598831	8.248687752	0.000124856
331520	261.1659848	+	-14.37148925	-0.005540834	-31.07682437	-3.802534706	8.978807036	-8.341968523	4.837431221	NA	+	+	+	NA	NA	NA	NA	5.285229049	NA	-0.786423261	NA	16	-1237.804236	2509.601147	8.251003294	0.000124711
239552	253.304976	+	-4.481467199	1.153600939	-30.926909	-4.453194969	6.642348942	NA	1.002234522	+	+	+	NA	NA	+	NA	3.449487863	5.653667329	2.348307265	NA	NA	17	-1236.678512	2509.607024	8.25688079	0.000124345
905216	244.9299656	+	-0.43065923	1.793176196	-32.32968189	-3.695739113	8.972511258	-11.62037123	4.090631438	+	+	+	+	NA	NA	2.928735378	2.353242903	5.460843891	NA	-1.071488779	-0.644840447	20	-1233.243996	2509.610668	8.260524644	0.000124119
608256	244.623195	+	-0.748626915	0.594111162	-29.93154152	-4.398998283	6.968059876	-11.2187447	4.669395483	+	+	+	NA	NA	NA	2.824991349	NA	4.748707707	NA	NA	-1.503422739	17	-1236.681818	2509.613636	8.263492378	0.000123935
86016	243.7760113	+	-0.482662116	0.015763206	-31.72996346	-4.165007606	9.440536285	-11.18262216	4.888259212	+	+	+	+	NA	NA	2.529446968	NA	5.022489353	NA	NA	NA	17	-1236.688454	2509.626909	8.276765363	0.000123115
997376	252.0336837	+	-4.080637568	1.102282781	-30.49016163	-4.011825553	6.718686892	-0.634352755	5.031483657	+	+	+	NA	+	+	NA	NA	5.666499457	2.235000008	-0.942432688	-1.405891548	20	-1233.257065	2509.636806	8.286662185	0.000122508
83968	244.432981	+	-0.593196093	-0.0323685	-30.44665976	-4.409981602	6.96273484	-11.05512374	4.933643254	+	+	+	NA	NA	NA	2.6888193	NA	4.969534335	NA	NA	NA	16	-1237.823064	2509.638803	8.288659028	0.000122385
892412	249.8984209	+	-5.619166704	NA	-20.86795027	-4.253177269	7.81022041	-1.286687043	4.806870649	+	NA	+	+	+	NA	NA	1.54472165	6.343951854	NA	-1.038936415	-0.782966634	18	-1235.557642	2509.639269	8.289125851	0.000122357
479228	244.1247696	+	-0.970816393	NA	-31.18810793	-4.063740897	8.150308684	-11.13789701	4.949707601	+	+	+	+	NA	NA	2.432736143	NA	5.769482697	1.974149465	-0.678834901	NA	18	-1235.55937	2509.642725	8.29258108	0.000122146
999164	268.286322	+	-17.15811341	NA	-30.53047834	-3.950352838	7.902025172	1.393848173	5.043845776	NA	+	+	+	+	+	NA	NA	5.537063789	1.945087741	-0.689786634	-1.207045148	19	-1234.414561	2509.643937	8.293793276	0.000122072
783872	252.8134381	+	-6.712807603	2.029651112	-20.47968497	-4.836755943	6.527105717	3.534303505	0.599467186	+	NA	+	NA	+	+	-3.568504895	3.144508819	6.296291447	2.179071149	NA	-0.940829536	20	-1233.260809	2509.644294	8.294150822	0.00012205
648700	244.1925614	+	-3.115500009	NA	-20.86397435	-4.824145634	6.797001634	-10.97777436	1.117643081	+	NA	+	NA	NA	+	2.496997349	2.831054779	5.783184239	NA	NA	-0.834758216	17	-1236.699089	2509.648179	8.298035278	0.000121813
1037568	264.8994765	+	-15.78792933	2.183390119	-20.61130395	-4.275150684	6.468376882	6.388053587	3.913559995	NA	NA	+	NA	+	NA	-4.723632384	1.903956516	6.646535361	2.08197563	-1.076304649	-1.015918068	19	-1234.418337	2509.651489	8.301345082	0.000121611
996604	264.5909471	+	-17.20069805	NA	-20.566536	-4.415345167	6.695263586	0.249814196	4.631873187	NA	NA	+	NA	+	+	NA	NA	6.339718676	2.079089319	-0.77584643	-1.398415137	17	-1236.704112	2509.658224	8.308079998	0.000121203
990460	264.5394925	+	-17.21362598	NA	-20.56265619	-4.41387813	6.933080212	0.248890071	4.872841068	NA	NA	+	+	+	NA	NA	NA	6.344741869	2.019843864	-0.735838269	-1.358018349	17	-1236.704648	2509.659296	8.309152898	0.000121138
1036284	244.108881	+	-0.676920248	NA	-31.82890453	-3.946005926	8.291613276	-11.32030065	4.945916605	+	+	+	+	NA	NA	2.597455	1.775911146	5.863503384	1.644904672	-0.888028307	-0.518522133	20	-1233.269998	2509.662672	8.312528913	0.000120933
872444	243.8624005	+	-0.619385562	NA	-31.17438155	-3.872577662	8.722102117	-11.27144639	4.876746898	+	+	+	+	NA	NA	2.554750643	NA	5.1706993	NA	-0.832655703	-1.259334947	18	-1235.569449	2509.662884	8.312740324	0.000120921
388348	260.0408022	+	-16.04537729	NA	-20.5788986	-4.182548539	8.317863073	-9.306917597	0.344236415	NA	NA	+	+	NA	+	1.792170946	3.556536986	6.437052994	NA	-1.068640801	NA	17	-1236.707434	2509.664868	8.314724739	0.000120801
384256	265.3884133	+	-16.04570167	1.874243529	-20.94284888	-4.073939904	8.020339383	7.160745834	3.945995238	NA	NA	+	+	+	NA	-5.09780213	2.360570417	6.424566857	NA	-1.113016784	NA	18	-1235.576154	2509.676292	8.326148826	0.000120113
386560	245.3171894	+	-3.378500813	1.646690561	-20.96874474	-4.152596957	6.580474817	-11.22427496	-0.050774108	+	NA	+	NA	NA	+	2.627868588	3.896703888	6.521267839	NA	-1.534967039	NA	18	-1235.581163	2509.686312	8.336168393	0.000119512
341760	269.3087905	+	-16.97915386	0.36526058	-30.67867744	-3.705251925	6.827584521	1.75538284	5.486096007	NA	+	+	NA	+	+	NA	NA	5.38106542	NA	-1.266663047	NA	17	-1236.718158	2509.686316	8.336172808	0.000119512
515324	264.5850684	+	-16.35613984	NA	-20.50175077	-4.348218904	7.278131616	7.367034704	4.846837065	NA	NA	+	+	+	NA	-5.390134481	1.706241137	6.823120377	1.76038101	-0.915352992	NA	18	-1235.582138	2509.688262	8.33811862	0.000119396
218624	251.5794844	+	-6.296862291	0.545776091	-20.76835046	-4.846263047	6.639696198	4.210412663	4.695987144	+	NA	+	NA	+	NA	-4.15809816	NA	6.380338295	2.378642399	NA	NA	17	-1236.72091	2509.69182	8.341676632	0.000119184
253440	252.0078998	+	-6.323717195	1.925074602	-20.65155911	-4.742686833	7.768972192	3.9583652	4.069389847	+	NA	+	+	+	NA	-3.938411714	2.190326044	6.539477121	1.937172955	NA	NA	19	-1234.442925	2509.700665	8.350521522	0.000118658
503040	258.4621227	+	-14.612318	1.800498411	-20.41388347	-4.297157111	7.645742238	-8.74228536	-0.079232801	NA	NA	+	+	NA	+	NA	3.833734652	6.787012469	1.734797883	-1.012953219	NA	18	-1235.588492	2509.700969	8.350824932	0.00011864
737280	251.6712778	+	-3.985505091	1.042146552	-31.05141682	-4.273304084	8.245254021	-0.560922292	5.010931747	+	+	+	+	+	+	NA	NA	5.299813998	2.053103445	NA	-1.333307193	20	-1233.28977	2509.702217	8.352073037	0.000118566
785660	264.6079828	+	-16.6175969	NA	-20.21397635	-4.692103162	7.996751061	7.147809358	1.004243967	NA	NA	+	+	+	+	-5.200502789	2.913886752	6.321891007	1.657585847	NA	-0.646464302	19	-1234.44565	2509.706115	8.355971807	0.000118335
652800	252.9275645	+	-6.260672185	1.81671929	-20.94002622	-4.73707808	6.659033622	3.873486789	0.413216441	+	NA	+	NA	+	+	-3.591506342	3.255093562	5.714208359	NA	NA	-0.967661513	19	-1234.447423	2509.70966	8.359516621	0.000118125
210176	264.5309974	+	-16.76444684	0.755339909	-20.77333819	-4.749339874	6.677629397	0.335777238	5.135364508	NA	NA	+	NA	+	+	NA	NA	6.319836502	2.470596996	NA	NA	16	-1237.858625	2509.709924	8.359780021	0.00011811
777468	264.2705746	+	-16.25814168	NA	-20.42570484	-4.713765791	7.608819815	7.272476226	4.892772958	NA	NA	+	+	+	NA	-5.293239654	1.320308957	6.343802568	1.890191147	NA	-0.808781181	18	-1235.59829	2509.720566	8.370422643	0.000117483
1017344	243.4056716	+	-2.640838404	1.953760142	-20.69882296	-4.43007646	6.525850233	-10.05367656	4.048532303	+	NA	+	NA	NA	NA	NA	1.842802994	6.723222002	2.086524446	-1.072125994	-1.01861614	18	-1235.601697	2509.727379	8.377235038	0.000117083
126464	244.5484315	+	-3.47350954	1.646581977	-20.74761365	-4.63855494	8.959143367	-11.22700737	-0.196594779	+	NA	+	+	NA	+	2.5438156	3.917337487	6.06698542	NA	NA	NA	18	-1235.601751	2509.727487	8.377343821	0.000117077
241600	252.9617905	+	-4.362184321	1.254709842	-32.3086727	-4.169362892	9.237546971	NA	0.413977238	+	+	+	+	NA	+	NA	3.839283551	5.525347993	1.586648199	NA	NA	18	-1235.605198	2509.734381	8.384237577	0.000116674
365308	271.5772521	+	-17.07296998	NA	-33.02319402	0.029214405	7.038468177	2.213673602	4.798547914	NA	+	NA	NA	+	NA	NA	1.883637444	4.182988127	NA	-2.007630123	NA	15	-1238.993544	2509.738913	8.388769576	0.00011641
360444	252.6674897	+	-3.794727445	NA	-32.19472496	-3.7824728	8.912833032	6.040142363	5.584307434	+	+	+	+	+	+	-4.773725784	NA	5.358651016	NA	-0.845747741	NA	19	-1234.463133	2509.74108	8.390936511	0.000116284
212220	264.3572046	+	-17.11540865	NA	-20.65917929	-4.701616232	7.4977668	0.329823096	5.14219633	NA	NA	+	+	+	+	NA	NA	6.329951462	2.153963935	NA	NA	16	-1237.87451	2509.741694	8.391550317	0.000116248
984320	257.8323373	+	-14.29237515	1.059952306	-20.651108	-4.448697604	6.678011743	-8.57620991	4.426856193	NA	NA	+	NA	NA	NA	NA	NA	6.324215068	2.265437517	-0.783495606	-1.56165679	16	-1237.874911	2509.742495	8.392351781	0.000116202
999420	251.2760322	+	-3.94070386	NA	-31.11528789	-4.006095199	7.933226843	-0.616872617	5.155346308	+	+	+	+	+	+	NA	NA	5.583274936	1.8592323	-0.722382264	-1.189324113	20	-1233.312586	2509.747848	8.397704657	0.000115891
605436	264.9377724	+	-17.30333897	NA	-20.89611276	-4.539098332	8.261438169	0.583649695	4.511720347	NA	NA	+	+	+	+	NA	NA	5.55510376	NA	NA	-1.415656077	16	-1237.879564	2509.751801	8.401657794	0.000115662
779772	244.1447961	+	-3.602236252	NA	-20.41764228	-4.92306416	6.678936471	-10.93175325	1.380785824	+	NA	+	NA	NA	+	2.342814676	2.6764111	6.348265652	2.07425581	NA	-0.790701116	18	-1235.614181	2509.752348	8.402204085	0.000115631
646652	250.9663711	+	-5.909777145	NA	-20.81040819	-4.654589677	8.427483624	4.643612995	4.841674469	+	NA	+	+	+	NA	-4.353531587	1.463097074	5.975707994	NA	NA	-0.783137648	18	-1235.614182	2509.75235	8.402205994	0.000115631
331004	258.2335285	+	-14.73109545	NA	-21.07237259	-4.260913475	8.053346688	-8.397873821	4.777137476	NA	NA	+	+	NA	NA	NA	NA	6.113984833	NA	-0.839757089	NA	14	-1240.113652	2509.754576	8.404432652	0.000115502
478972	262.1075952	+	-15.13587493	NA	-30.6238198	-4.00849617	8.122463689	-9.177660335	4.922272754	NA	+	+	+	NA	NA	1.891376931	NA	5.734820928	2.058275298	-0.650155175	NA	17	-1236.753538	2509.757076	8.406932668	0.000115358
866304	252.0616209	+	-3.682586924	0.865295009	-30.67466037	-3.785870542	6.831405538	-0.397420775	4.97708305	+	+	+	NA	+	+	NA	NA	5.214170642	NA	-1.259567563	-1.453707862	19	-1234.471902	2509.758619	8.4084758	0.000115269
597504	250.2342307	+	-5.659287042	0.982381042	-21.05209478	-4.603368469	8.212062025	-1.233608687	4.416235945	+	NA	+	+	+	NA	NA	NA	5.567820782	NA	NA	-1.555927877	17	-1236.755374	2509.760748	8.410604473	0.000115146
616444	244.2953395	+	-0.662142369	NA	-30.03407791	-4.411242591	6.981654028	-11.14925169	5.002624802	+	+	+	NA	NA	+	2.743373644	NA	4.798071882	NA	NA	-1.384664695	17	-1236.759191	2509.768381	8.418237535	0.000114707
503740	252.5046	+	-4.335739011	NA	-32.26146744	-3.85146159	8.773129824	NA	0.856059307	+	+	+	+	NA	+	NA	3.588659248	5.84660388	1.379308397	-0.883010256	NA	18	-1235.622266	2509.768516	8.418372702	0.0001147
751616	253.1382213	+	-4.39512567	1.057102095	-30.21337195	-4.43642839	6.740609536	4.918150723	5.027609407	+	+	+	NA	+	+	-4.073480738	NA	5.383431417	2.464242459	NA	-1.401825074	20	-1233.323032	2509.76874	8.418596037	0.000114687
93948	262.4581756	+	-15.13648233	NA	-31.30819833	-4.088379379	9.422823805	-9.142536284	5.41205219	NA	+	+	+	NA	+	1.969199335	NA	4.996625056	NA	NA	NA	16	-1237.894966	2509.782606	8.432462146	0.000113895
392704	252.7418366	+	-6.65495152	1.861132056	-20.70745914	-4.133900989	8.234127052	4.057275362	-0.348054912	+	NA	+	+	+	+	-3.954924676	4.068362141	6.524542565	NA	-1.180057831	NA	20	-1233.330214	2509.783105	8.432961528	0.000113866
91900	262.7562089	+	-14.95493363	NA	-30.01954677	-4.329617556	6.958365017	-9.063631639	5.45521128	NA	+	+	NA	NA	+	2.145585392	NA	4.941145068	NA	NA	NA	15	-1239.016082	2509.783989	8.433845602	0.000113816
341500	250.2196324	+	-5.489967674	NA	-21.25504475	-4.260348404	6.739720672	-1.207406759	5.232700441	+	NA	+	NA	+	+	NA	NA	6.235180505	NA	-1.142645937	NA	16	-1237.896224	2509.785122	8.434978313	0.000113751
333312	250.4782032	+	-5.572460223	0.339610093	-21.28557456	-4.248112231	6.737792474	-1.204927702	4.655157892	+	NA	+	NA	+	NA	NA	NA	6.18645577	NA	-1.140197646	NA	16	-1237.898313	2509.789299	8.439155691	0.000113514
226812	251.2559075	+	-6.210350843	NA	-20.72918898	-4.86234521	6.652669122	4.359800787	5.272129498	+	NA	+	NA	+	+	-4.267695652	NA	6.419693236	2.3139378	NA	NA	17	-1236.772478	2509.794956	8.444812827	0.000113193
364032	242.8846411	+	-2.233667752	1.637140583	-21.03656272	-4.232214872	8.057004517	-10.07491705	4.085586951	+	NA	+	+	NA	NA	NA	2.299554465	6.504226203	NA	-1.11390393	NA	17	-1236.774735	2509.79947	8.449326739	0.000112938
646400	265.0681957	+	-15.91293417	1.975730113	-20.88687158	-4.503137033	8.501219585	7.055401409	3.950985264	NA	NA	+	+	+	NA	-4.97145326	1.942685064	5.808827082	NA	NA	-0.951132221	18	-1235.637981	2509.799948	8.44980437	0.000112911
1045760	265.3072107	+	-16.12269276	2.134431047	-20.42431785	-4.234155364	6.447989145	6.2348928	0.204332859	NA	NA	+	NA	+	+	-4.602205848	3.404783898	6.663778619	1.938116704	-1.198957709	-0.880402016	20	-1233.340489	2509.803655	8.453511258	0.000112702
464384	250.4161389	+	-6.023333323	0.576788243	-20.8254514	-4.481179473	6.627430302	-1.462093315	4.641022388	+	NA	+	NA	+	NA	NA	NA	6.637585246	2.174850991	-0.825685313	NA	17	-1236.77827	2509.806541	8.456396962	0.00011254
866048	269.0642127	+	-16.88721386	0.872205082	-30.07337086	-3.71599635	6.843149419	1.616973515	4.852970013	NA	+	+	NA	+	+	NA	NA	5.14190752	NA	-1.228868893	-1.474489058	18	-1235.64186	2509.807705	8.457561798	0.000112474
517376	260.2454233	+	-15.41981295	1.841121514	-20.50769595	-4.287434843	6.499056466	-9.591862978	0.091396795	NA	NA	+	NA	NA	+	2.110496147	3.743382091	6.840659098	2.021673943	-1.213774565	NA	18	-1235.646856	2509.817697	8.46755316	0.000111914
608000	262.6198108	+	-14.91353936	0.609209634	-29.36850189	-4.321648531	6.971912626	-9.26598561	4.629529006	NA	+	+	NA	NA	NA	2.286846214	NA	4.699322257	NA	NA	-1.512399914	16	-1237.913659	2509.819991	8.469847753	0.000111785
249340	243.2492178	+	-3.141596868	NA	-20.59666656	-4.836885262	7.771125091	-10.84728193	4.916847514	+	NA	+	+	NA	NA	2.13789641	1.645374711	6.561581202	1.885461308	NA	NA	17	-1236.788547	2509.827093	8.476949667	0.000111389
365564	254.7006254	+	-3.950135392	NA	-33.60357702	0.029309744	7.029968622	0.209699356	4.82897007	+	+	NA	NA	+	NA	NA	1.908133938	4.221678716	NA	-2.046746387	NA	16	-1237.919511	2509.831697	8.481552927	0.000111133
470780	260.7313414	+	-14.25904421	NA	-30.70131721	-4.011819634	8.111972605	-8.361822783	5.505453501	NA	+	+	+	NA	+	NA	NA	5.779526119	2.056843867	-0.670788392	NA	17	-1236.792929	2509.835859	8.485715424	0.000110902
756992	257.809378	+	-14.0913854	1.94994218	-20.57035407	-4.720796584	7.611783915	-8.656936953	4.056504303	NA	NA	+	+	NA	NA	NA	1.772089526	6.291184932	2.137320734	NA	-1.003244211	17	-1236.796446	2509.842891	8.492747663	0.000110513
471036	242.7782537	+	-0.189926177	NA	-31.23605981	-4.069026967	8.1398807	-10.05014905	5.604627637	+	+	+	+	NA	+	NA	NA	5.823873291	1.976786952	-0.702007293	NA	18	-1235.660435	2509.844855	8.494711422	0.000110404
765184	258.0820848	+	-14.42511736	1.901272379	-20.35555036	-4.700030952	7.997724024	-8.730860898	0.215040546	NA	NA	+	+	NA	+	NA	3.343264521	6.271527478	1.900883061	NA	-0.837017337	18	-1235.662348	2509.84868	8.498536795	0.000110193
896508	242.6497281	+	-2.783563123	NA	-20.60404046	-4.281430442	8.175981316	-10.05356299	0.617614101	+	NA	+	+	NA	+	NA	3.233499927	6.406607575	NA	-1.081662772	-0.619366874	18	-1235.662808	2509.8496	8.499456741	0.000110143
865788	250.1629757	+	-5.583772331	NA	-21.07324607	-4.267656695	6.775341056	-1.266327851	4.654247557	+	NA	+	NA	+	+	NA	NA	5.97932411	NA	-1.098956731	-1.461101621	17	-1236.80133	2509.85266	8.502516502	0.000109974
495296	260.6353557	+	-10.39064037	1.357758467	-32.28913402	-3.832448038	8.391292518	NA	4.355742778	NA	+	+	+	NA	NA	NA	2.337584911	5.872842108	1.759241366	-0.857136874	NA	17	-1236.802188	2509.854376	8.504232343	0.00010988
69564	251.5083139	+	-3.650326219	NA	-32.0761575	-4.109924174	9.413718711	NA	4.910259226	+	+	+	+	NA	NA	NA	NA	4.990502993	NA	NA	NA	14	-1240.164112	2509.855497	8.50535378	0.000109818
77824	242.4255246	+	0.320890372	0.125259472	-31.77181243	-4.17669795	9.445794608	-10.05629439	5.506327988	+	+	+	+	NA	+	NA	NA	5.062699823	NA	NA	NA	17	-1236.803585	2509.85717	8.507026324	0.000109726
611840	251.7879905	+	-5.801210259	0.933056786	-21.16917101	-4.707781043	6.796856948	4.218859717	4.456738053	+	NA	+	NA	+	NA	-3.955420328	NA	5.475289818	NA	NA	-1.616140593	17	-1236.811599	2509.873199	8.523055236	0.000108851
1036028	262.7121519	+	-15.33558877	NA	-31.23898468	-3.893078787	8.254239965	-9.290572945	4.918863527	NA	+	+	+	NA	NA	2.035469025	1.731996055	5.820506671	1.734735725	-0.855015427	-0.541341157	19	-1234.52933	2509.873474	8.523330381	0.000108836
892160	265.6623446	+	-16.93187381	2.107652991	-20.95803219	-4.06808026	7.858924791	0.507515381	3.854193103	NA	NA	+	+	+	NA	NA	2.059309437	6.17613424	NA	-1.088493271	-0.964949121	18	-1235.675484	2509.874954	8.524810498	0.000108755
225276	243.9155926	+	-0.818869411	NA	-31.34846435	-4.327606675	8.508881851	-11.12232742	5.587755894	+	+	+	+	NA	+	2.463574512	NA	5.557683599	2.046278928	NA	NA	18	-1235.676784	2509.877553	8.527409916	0.000108614
85760	262.4352002	+	-15.16133555	0.023541921	-31.17742132	-4.089852589	9.433726264	-9.154172362	4.852305355	NA	+	+	+	NA	NA	1.970650295	NA	4.975415012	NA	NA	NA	16	-1237.943675	2509.880023	8.529879846	0.00010848
900608	251.6548241	+	-6.337935583	2.048064015	-20.73534911	-4.136243746	8.09145456	-1.259123554	-0.264334494	+	NA	+	+	+	+	NA	3.765748191	6.330907045	NA	-1.160606686	-0.777518591	20	-1233.379644	2509.881964	8.531820681	0.000108375
476412	259.0781455	+	-15.31324851	NA	-20.72583513	-4.472782723	6.688351042	-9.0871781	4.875762257	NA	NA	+	NA	NA	NA	1.598181098	NA	6.608331154	2.259801953	-0.789147779	NA	15	-1239.066142	2509.884108	8.533964915	0.000108258
388604	243.8623591	+	-3.42875512	NA	-20.64148141	-4.264797646	8.265055224	-11.04982488	0.442973839	+	NA	+	+	NA	+	2.257094909	3.545968293	6.525378685	NA	-1.092713216	NA	18	-1235.681087	2509.88616	8.536016656	0.000108147
83712	262.7285464	+	-14.99250054	-0.024455357	-29.88650073	-4.332697371	6.966324378	-9.06785606	4.896787631	NA	+	+	NA	NA	NA	2.140340108	NA	4.921738864	NA	NA	NA	15	-1239.067788	2509.8874	8.537256314	0.00010808
771328	259.5347703	+	-14.89644407	1.997963638	-20.64083545	-4.785017546	6.624414617	-9.511425844	4.058196568	NA	NA	+	NA	NA	NA	2.117558647	1.705532123	6.255502858	2.424340217	NA	-1.090299652	17	-1236.81933	2509.88866	8.53851635	0.000108012
373500	271.884272	+	-17.35108168	NA	-32.71605	0.140121365	7.022168245	2.177936891	1.13802997	NA	+	NA	NA	+	+	NA	3.305816679	4.174723503	NA	-2.111899873	NA	16	-1237.949124	2509.890921	8.540777543	0.00010789
331452	260.3978231	+	-10.81093936	NA	-31.78183408	-3.805440837	8.980012783	NA	4.869335084	NA	+	+	+	NA	NA	NA	NA	5.242983321	NA	-0.726498317	NA	14	-1240.184277	2509.895827	8.545682939	0.000107626
73216	249.9645521	+	-5.641054525	0.356240507	-21.13466875	-4.614774738	8.433432337	-1.207356444	4.673856617	+	NA	+	+	+	NA	NA	NA	5.847102158	NA	NA	NA	16	-1237.952457	2509.897587	8.547443812	0.000107531
466428	249.9596267	+	-5.994741477	NA	-20.74875688	-4.495933768	7.113926883	-1.484047442	4.884651741	+	NA	+	+	+	NA	NA	NA	6.627343472	1.996510924	-0.735850698	NA	17	-1236.823939	2509.897879	8.547734973	0.000107516
1025536	243.9691817	+	-3.097152577	1.904932617	-20.50852838	-4.386448051	6.503615352	-10.09325076	0.369332021	+	NA	+	NA	NA	+	NA	3.330396465	6.73872037	1.944854234	-1.193573131	-0.883692604	19	-1234.541776	2509.898367	8.548223068	0.000107489
855292	258.1947849	+	-14.74075801	NA	-20.93864218	-4.260158355	7.828735154	-8.449545167	4.791599717	NA	NA	+	+	NA	NA	NA	NA	5.910299084	NA	-0.866151188	-1.394498509	15	-1239.073701	2509.899227	8.549083276	0.000107443
352256	252.8176745	+	-3.943819223	0.14862595	-32.0163314	-3.787754582	8.938812478	5.967783018	4.79651474	+	+	+	+	+	NA	-4.734780253	NA	5.316594524	NA	-0.826589832	NA	19	-1234.542397	2509.899609	8.549465107	0.000107423
856064	242.7909181	+	0.017687342	0.525725458	-30.98804209	-3.874155364	8.719255106	-10.15756273	4.645716895	+	+	+	+	NA	NA	NA	NA	5.157238457	NA	-0.844275121	-1.350587083	18	-1235.693205	2509.910396	8.560252212	0.000106845
872188	262.4986562	+	-15.28471324	NA	-30.62295286	-3.807112769	8.727914106	-9.243643226	4.845253579	NA	+	+	+	NA	NA	1.996871653	NA	5.113860928	NA	-0.808522358	-1.265946833	17	-1236.830945	2509.91189	8.561746859	0.000106765
626176	242.660084	+	-2.172309077	1.739573311	-20.97717082	-4.658955862	8.539487926	-10.05451589	4.089201995	+	NA	+	+	NA	NA	NA	1.879456696	5.885740105	NA	NA	-0.955123622	17	-1236.833279	2509.916558	8.566414044	0.000106516
472572	250.0377201	+	-5.920617226	NA	-20.78368841	-4.49496235	6.639980024	-1.460204857	5.269613762	+	NA	+	NA	+	+	NA	NA	6.682675547	2.104271315	-0.833126111	NA	17	-1236.83339	2509.91678	8.566636187	0.000106504
462592	260.6914223	+	-14.22019387	0.224518502	-30.53851368	-4.017465463	8.119902264	-8.392994095	4.825317179	NA	+	+	+	NA	NA	NA	NA	5.748461943	2.088621279	-0.654338777	NA	17	-1236.83619	2509.92238	8.572236389	0.000106207
81404	249.7209039	+	-5.571459944	NA	-21.10326201	-4.629466448	8.415240377	-1.208398391	5.148514878	+	NA	+	+	+	+	NA	NA	5.888098077	NA	NA	NA	16	-1237.966164	2509.925001	8.574857729	0.000106067
67516	251.9378621	+	-3.644803342	NA	-30.78490705	-4.355839932	6.925868884	NA	4.934862075	+	+	+	NA	NA	NA	NA	NA	4.935078992	NA	NA	NA	13	-1241.303867	2509.926575	8.576431809	0.000105984
98048	268.6055107	+	-15.94321495	0.326020414	-31.69240329	-4.024090306	9.407710459	9.53280339	5.432674356	NA	+	+	+	+	+	-5.937105202	NA	4.981020257	NA	NA	NA	18	-1235.702091	2509.928168	8.578024057	0.0001059
75776	243.0019558	+	0.252510928	0.06895345	-30.46027331	-4.426849077	6.935171378	-9.855593078	5.556406175	+	+	+	NA	NA	+	NA	NA	5.011183725	NA	NA	NA	16	-1237.968384	2509.929442	8.579298652	0.000105832
361660	257.9208577	+	-11.20158773	NA	-21.15250815	-4.21397833	6.644638499	NA	4.816738176	NA	NA	+	NA	NA	NA	NA	1.786042268	6.452086656	NA	-1.26694513	NA	13	-1241.306361	2509.931563	8.58141981	0.00010572
113404	271.4739739	+	-17.3992422	NA	-34.06052627	-0.17640955	10.47167077	2.341190448	0.988351337	NA	+	NA	+	+	+	NA	3.336801029	3.299159978	NA	NA	NA	16	-1237.973288	2509.93925	8.589106888	0.000105314
460032	257.9099226	+	-14.456162	0.431712005	-20.7528157	-4.472148847	6.664650792	-8.446291404	4.689789676	NA	NA	+	NA	NA	NA	NA	NA	6.608032051	2.319801312	-0.797734684	NA	15	-1239.098223	2509.94827	8.598126768	0.000104841
853248	258.5203824	+	-14.38816573	0.811568152	-21.11230634	-4.203988169	6.791929797	-8.482403867	4.441384711	NA	NA	+	NA	NA	NA	NA	NA	5.844375982	NA	-1.108988563	-1.598779634	15	-1239.098876	2509.949576	8.599432263	0.000104772
744956	250.9865304	+	-6.275002171	NA	-20.55695106	-4.790935617	7.355150175	4.258894318	4.923910296	+	NA	+	+	+	NA	-4.257433242	NA	6.180673928	2.009662325	NA	-1.329311229	18	-1235.714206	2509.952396	8.602252844	0.000104624
462076	257.7945148	+	-14.64366778	NA	-20.69001434	-4.48171317	7.184957869	-8.426274823	4.869900277	NA	NA	+	+	NA	NA	NA	NA	6.58959493	2.144807924	-0.701139568	NA	15	-1239.104127	2509.960078	8.609934255	0.000104223
462848	242.9641645	+	-0.34370191	0.187929557	-31.06028782	-4.075972933	8.152255657	-10.05746082	4.867809523	+	+	+	+	NA	NA	NA	NA	5.789724792	2.004554652	-0.683206466	NA	18	-1235.721855	2509.967696	8.61755246	0.000103827
66748	257.5403535	+	-10.92699201	NA	-21.39166692	-4.711218909	6.832944076	NA	4.861367682	NA	NA	+	NA	NA	NA	NA	NA	5.709863821	NA	NA	NA	11	-1243.50938	2509.968401	8.618257091	0.000103791
217088	244.1382043	+	-0.976062103	0.241235688	-31.17977893	-4.325999068	8.507214247	-11.14394922	4.872189743	+	+	+	+	NA	NA	2.488244359	NA	5.530029225	2.077977142	NA	NA	18	-1235.723589	2509.971164	8.621020415	0.000103647
904960	263.475855	+	-15.03915104	1.790422056	-31.73199233	-3.628176616	8.972335786	-9.603353495	4.059177545	NA	+	+	+	NA	NA	2.371085951	2.313479592	5.394183095	NA	-1.043323216	-0.666809331	19	-1234.578529	2509.971872	8.621728272	0.000103611
77568	260.9941398	+	-14.21257063	0.131619317	-31.24912042	-4.098790229	9.435308892	-8.314078038	5.402943923	NA	+	+	+	NA	+	NA	NA	5.007951606	NA	NA	NA	16	-1237.991048	2509.97477	8.624626717	0.000103461
855808	260.9948827	+	-14.22206743	0.557386228	-30.47503059	-3.805187888	8.718882632	-8.450276121	4.60129712	NA	+	+	+	NA	NA	NA	NA	5.09284128	NA	-0.820040098	-1.364517572	17	-1236.864919	2509.979837	8.629693471	0.000103199
616188	262.5757649	+	-15.06008219	NA	-29.45858273	-4.335531808	6.987084625	-9.16330854	4.887890824	NA	+	+	NA	NA	+	2.194417378	NA	4.746082172	NA	NA	-1.400826028	16	-1237.995315	2509.983305	8.633161048	0.00010302
1031420	265.2046859	+	-17.72435986	NA	-20.28023591	-4.30992959	7.486672783	0.332273331	0.852425221	NA	NA	+	+	+	+	NA	3.039420929	6.62158678	1.560069361	-0.944735782	-0.644478727	19	-1234.587477	2509.989769	8.639625217	0.000102688
225020	261.9749526	+	-15.04717084	NA	-30.76882801	-4.261557114	8.467428926	-9.155560234	5.485848746	NA	+	+	+	NA	+	1.918631762	NA	5.530336337	2.127235986	NA	NA	17	-1236.869899	2509.989798	8.639653955	0.000102686
876288	268.559709	+	-15.99360316	0.720142402	-30.89720892	-3.723986037	8.683834224	9.006538132	4.525923798	NA	+	+	+	+	NA	-5.700656312	NA	5.068774557	NA	-0.836858464	-1.364022698	19	-1234.588502	2509.991819	8.641675199	0.000102582
728576	250.4274161	+	-6.045688691	1.201664008	-20.67989038	-4.761360688	7.262220434	-1.446412768	4.407310897	+	NA	+	+	+	NA	NA	NA	6.078040422	2.15367263	NA	-1.561958371	18	-1235.736722	2509.99743	8.647286075	0.000102295
509184	259.8003514	+	-15.06678595	1.861327893	-20.71350786	-4.331566535	6.517302163	-9.472575886	4.055373458	NA	NA	+	NA	NA	NA	1.996853287	2.190925323	6.853656546	2.178917313	-1.090126936	NA	17	-1236.87573	2510.001459	8.651315781	0.000102089
468220	257.898534	+	-14.58236884	NA	-20.72368255	-4.481018829	6.673979202	-8.400634047	5.177049372	NA	NA	+	NA	NA	+	NA	NA	6.642242759	2.263781934	-0.803823315	NA	15	-1239.127506	2510.006836	8.656692656	0.000101815
101564	257.2499983	+	-11.21731688	NA	-20.9926113	-4.618528298	8.571137535	NA	4.844766223	NA	NA	+	+	NA	NA	NA	1.743603265	6.07630363	NA	NA	NA	13	-1241.34567	2510.010181	8.660037738	0.000101645
491260	268.1351121	+	-15.98509538	NA	-31.16249334	-3.927738139	8.117274498	9.105342288	5.545816133	NA	+	+	+	+	+	-5.868750281	NA	5.744638639	1.959841627	-0.693107928	NA	19	-1234.598385	2510.011585	8.661441264	0.000101574
378112	260.5308387	+	-15.18534207	1.657904188	-21.15736423	-4.09215828	6.621060811	-9.4168957	4.053319439	NA	NA	+	NA	NA	NA	2.070037737	2.264871639	6.407496718	NA	-1.413094691	NA	16	-1238.010376	2510.013425	8.663281767	0.00010148
96000	268.7462264	+	-15.74672082	0.277092564	-30.37779994	-4.270983386	6.879918806	9.104058329	5.481441274	NA	+	+	NA	+	+	-5.545560915	NA	4.9254841	NA	NA	NA	17	-1236.882683	2510.015365	8.665221691	0.000101382
331260	242.1745417	+	-2.268772783	NA	-21.13039023	-4.346813926	8.009854803	-9.899423754	4.804365848	+	NA	+	+	NA	NA	NA	NA	6.205415189	NA	-0.864766496	NA	15	-1239.133087	2510.017999	8.667855851	0.000101248
105212	271.1774944	+	-17.09088914	NA	-34.25758285	-0.284175179	10.19972729	2.373654987	4.851354402	NA	+	NA	+	+	NA	NA	1.831909462	3.348713291	NA	NA	NA	15	-1239.133531	2510.018888	8.668744093	0.000101203
1037820	251.302136	+	-6.212906233	NA	-20.55494023	-4.429747727	6.554701574	4.216527058	4.886296106	+	NA	+	NA	+	NA	-4.213742881	1.386001469	6.751377968	1.847838424	-1.028354729	-0.826287477	19	-1234.602459	2510.019732	8.669588837	0.000101161
864252	242.5236422	+	0.097674821	NA	-31.11652271	-3.88433728	8.736234133	-10.12714531	5.04643541	+	+	+	+	NA	+	NA	NA	5.204963991	NA	-0.841485946	-1.232584024	18	-1235.751017	2510.026019	8.675875552	0.000100843
75520	261.162149	+	-13.96796087	0.076424612	-29.93804445	-4.346129354	6.94366774	-8.153812011	5.450611982	NA	+	+	NA	NA	+	NA	NA	4.955921254	NA	NA	NA	15	-1239.137431	2510.026686	8.676542831	0.000100809
738560	259.0673999	+	-14.99775892	1.114690818	-20.65366456	-4.773387599	6.736357463	-9.341540387	4.441900345	NA	NA	+	NA	NA	NA	1.8964336	NA	6.040361424	2.453932318	NA	-1.581298121	16	-1238.020671	2510.034015	8.683871528	0.000100441
233408	252.4021584	+	-3.833133283	1.264191694	-32.52141607	-4.193958372	8.863407909	NA	4.443239387	+	+	+	+	NA	NA	NA	2.254497162	5.584478891	1.824741066	NA	NA	17	-1236.894047	2510.038095	8.687951191	0.000100236
888060	258.3952578	+	-14.86532283	NA	-20.82346815	-4.222326053	7.937170844	-8.463132943	4.785413125	NA	NA	+	+	NA	NA	NA	1.505724824	6.260368724	NA	-1.008897289	-0.802378181	16	-1238.022841	2510.038356	8.688212766	0.000100223
916732	265.3657248	+	-16.84464597	NA	-20.49216732	-4.147638026	8.145962155	7.467926063	0.550038564	NA	NA	+	+	+	+	-5.340519135	3.249625881	6.342307033	NA	-1.073445344	-0.596276599	19	-1234.612851	2510.040516	8.690372753	0.000100115
485372	244.4133943	+	-0.971272189	NA	-30.69417911	-4.090255507	6.753175147	-11.08533134	5.647832077	+	+	+	NA	NA	+	2.4892857	NA	5.950625617	2.29169067	-0.948949158	NA	18	-1235.758705	2510.041395	8.691251148	0.000100071
372672	253.0482933	+	-4.108324665	1.193268498	-32.72298341	-3.647567015	9.378135743	NA	0.024582791	+	+	+	+	NA	+	NA	4.124124875	5.528214828	NA	-1.026642254	NA	18	-1235.758741	2510.041467	8.691323459	0.000100067
736508	264.348328	+	-17.15815365	NA	-20.52310208	-4.704052548	7.336683018	0.294721185	4.604591012	NA	NA	+	+	+	+	NA	NA	6.076705791	2.100703417	NA	-1.381718401	17	-1236.89668	2510.04336	8.693216178	1.00E-04
216832	261.9663758	+	-15.01062785	0.264029766	-30.61371018	-4.259548044	8.46310669	-9.205381616	4.83379569	NA	+	+	+	NA	NA	1.953718947	NA	5.505167206	2.161733215	NA	NA	17	-1236.900347	2510.050694	8.700550743	9.96E-05
610304	244.0119885	+	-0.633330121	0.575183805	-31.14036629	-4.179231154	9.201143298	-11.3177732	4.654739729	+	+	+	+	NA	NA	2.667847892	NA	4.81815143	NA	NA	-1.353211817	18	-1235.765556	2510.055098	8.704954311	9.94E-05
869628	259.7868063	+	-15.43957826	NA	-21.04951484	-4.224445684	6.821697346	-9.155325298	4.795184725	NA	NA	+	NA	NA	NA	1.768126044	NA	5.902110677	NA	-1.086824175	-1.454598393	15	-1239.153006	2510.057837	8.707693403	9.93E-05
910588	260.4915557	+	-15.91101421	NA	-20.72949714	-4.153384066	6.69456316	-9.298331072	0.750244487	NA	NA	+	NA	NA	+	1.924594127	3.083017747	6.291355532	NA	-1.381387532	-0.749542436	17	-1236.90473	2510.059459	8.70931556	9.92E-05
600064	243.1281803	+	0.058209617	0.570867953	-29.85949405	-4.420834783	6.947170145	-9.950488043	4.926886679	+	+	+	NA	NA	+	NA	NA	4.786831639	NA	NA	-1.464743627	17	-1236.909601	2510.069203	8.719059236	9.87E-05
494848	258.161832	+	-14.26249439	1.815086227	-20.65048079	-4.344091551	7.296380948	-8.651341665	4.065870593	NA	NA	+	+	NA	NA	NA	2.199128301	6.823185823	1.989983697	-0.951670809	NA	17	-1236.90994	2510.06988	8.719736163	9.87E-05
1000700	259.0518367	+	-15.37740972	NA	-20.5921205	-4.465341434	6.718897357	-9.176390408	4.884224626	NA	NA	+	NA	NA	NA	1.665933582	NA	6.37842365	2.145730032	-0.775520089	-1.37637347	16	-1238.040497	2510.073668	8.723524823	9.85E-05
500924	257.6312084	+	-11.41547861	NA	-20.52938746	-4.395660534	6.538638305	NA	0.974409365	NA	NA	+	NA	NA	+	NA	3.204096254	6.844636163	1.82731514	-1.085756775	NA	15	-1239.161815	2510.075455	8.725311723	9.84E-05
483072	268.0858914	+	-15.91913156	0.371116127	-30.98061902	-3.930103929	8.119146818	8.905590889	4.754086937	NA	+	+	+	+	NA	-5.762889942	NA	5.707222083	2.007946753	-0.675899102	NA	19	-1234.630354	2510.075522	8.725378776	9.84E-05
378368	244.6231106	+	-2.795638733	1.655344053	-21.22284828	-4.184008542	6.607760405	-11.12465372	4.083670934	+	NA	+	NA	NA	NA	2.522903425	2.284220873	6.504952883	NA	-1.431125962	NA	17	-1236.915167	2510.080334	8.730190852	9.81E-05
603392	265.4263325	+	-16.81155443	1.004739649	-21.15731241	-4.604030642	6.850411094	0.694423365	4.418938985	NA	NA	+	NA	+	+	NA	NA	5.362324344	NA	NA	-1.642525445	16	-1238.044357	2510.081389	8.731245224	9.81E-05
914944	253.0947309	+	-6.442266823	1.953343522	-20.871355	-4.101113819	6.529420444	3.792224978	0.0609187	+	NA	+	NA	+	+	-3.692002364	3.553216526	6.352747231	NA	-1.506276675	-0.880573421	20	-1233.480914	2510.084504	8.734360877	9.79E-05
751100	251.1794955	+	-6.271234124	NA	-20.58038993	-4.845990413	6.691132449	4.164062728	4.720253276	+	NA	+	NA	+	+	-4.156523172	NA	6.162101663	2.203282552	NA	-1.387772502	18	-1235.781065	2510.086115	8.735971905	9.79E-05
599808	260.9326113	+	-13.88470616	0.588872633	-29.33475506	-4.340902595	6.956332774	-8.283474235	4.813474132	NA	+	+	NA	NA	+	NA	NA	4.729133364	NA	NA	-1.484078222	16	-1238.051065	2510.094804	8.744660319	9.74E-05
373756	255.3438614	+	-4.490046165	NA	-33.28605617	0.137585574	7.013394995	0.215162778	1.253257923	+	+	NA	NA	+	+	NA	3.29641167	4.211695787	NA	-2.147262408	NA	17	-1236.924041	2510.098081	8.747937912	9.73E-05
523520	265.1941516	+	-16.27913427	1.99125173	-20.38843535	-4.222266172	7.600661639	6.523578989	-0.145904742	NA	NA	+	+	+	+	-4.818373594	3.894100823	6.783996971	1.6439713	-1.042001569	NA	20	-1233.487848	2510.098372	8.748228926	9.73E-05
734720	250.5938444	+	-5.999170964	1.251162791	-20.71648797	-4.809497123	6.685994349	-1.406515565	4.563458302	+	NA	+	NA	+	+	NA	NA	6.08512823	2.324336466	NA	-1.578525465	18	-1235.787319	2510.098623	8.748479117	9.72E-05
345340	259.8560865	+	-15.37513746	NA	-21.21670818	-4.218686124	6.795004595	-9.059712503	4.781129957	NA	NA	+	NA	NA	NA	1.70211066	NA	6.118765308	NA	-1.118753127	NA	14	-1240.292956	2510.113185	8.763041543	9.65E-05
208640	260.536739	+	-14.05739071	0.394061801	-30.69796931	-4.269203758	8.455970325	-8.373790462	5.459889288	NA	+	+	+	NA	+	NA	NA	5.543969939	2.178095232	NA	NA	17	-1236.932871	2510.115742	8.765598608	9.64E-05
863996	261.0218804	+	-14.3872227	NA	-30.59046787	-3.818029466	8.738254271	-8.389510073	4.936602756	NA	+	+	+	NA	+	NA	NA	5.138154464	NA	-0.814761753	-1.250395735	17	-1236.933174	2510.116349	8.766205267	9.64E-05
906752	252.4773859	+	-5.910598632	1.994266721	-21.10338316	-4.130489606	6.558140738	3.930424599	3.936125676	+	NA	+	NA	+	NA	-3.806505531	1.991204442	6.307436138	NA	-1.401277052	-1.023108616	19	-1234.654818	2510.124451	8.774307294	9.60E-05
85244	259.2170907	+	-15.38102754	NA	-21.06385485	-4.575437149	8.529371453	-9.06478995	4.806208234	NA	NA	+	+	NA	NA	1.64059247	NA	5.79543772	NA	NA	NA	14	-1240.30209	2510.131452	8.781308706	9.57E-05
724224	257.5653749	+	-14.24197562	1.049551337	-20.60852676	-4.740265413	7.32525286	-8.557203904	4.457332636	NA	NA	+	+	NA	NA	NA	NA	6.062945997	2.285900142	NA	-1.536521119	16	-1238.071063	2510.1348	8.784656011	9.55E-05
620288	268.5245951	+	-15.70832809	0.784340631	-29.78152816	-4.264858443	6.893350726	8.647843432	4.847725838	NA	+	+	NA	+	+	-5.303980266	NA	4.699135539	NA	NA	-1.477049866	18	-1235.806567	2510.137119	8.786975504	9.54E-05
1023228	264.8452509	+	-17.36605741	NA	-20.49583249	-4.357068172	7.119471708	0.340918161	4.857754179	NA	NA	+	+	+	NA	NA	1.393447912	6.620616451	1.808196023	-0.881320926	-0.813579878	18	-1235.809265	2510.142514	8.792370806	9.51E-05
351484	264.8078297	+	-16.27655712	NA	-21.01243538	-4.207713646	7.973790141	7.771818143	4.77080628	NA	NA	+	+	+	NA	-5.572731501	NA	6.135951008	NA	-0.856762203	NA	16	-1238.078005	2510.148684	8.798540034	9.48E-05
198394	244.9597059	+	NA	NA	-30.78038789	-4.38087711	6.806318773	-4.691743909	4.966481042	NA	+	+	NA	NA	NA	NA	NA	5.374575151	2.575017631	NA	NA	13	-1241.415442	2510.149725	8.799581854	9.48E-05
108480	253.0847187	+	-3.947225261	0.896490596	-31.05522311	-4.364381956	6.781898282	NA	0.798752206	+	+	+	NA	NA	+	NA	3.571014996	5.064862532	NA	NA	NA	16	-1238.078836	2510.150347	8.80020311	9.48E-05
204288	250.1570998	+	-6.025368144	0.574167155	-20.76636645	-4.772034432	7.489114679	-1.418890282	4.665105676	+	NA	+	+	+	NA	NA	NA	6.355915239	2.143541504	NA	NA	17	-1236.950741	2510.151482	8.80133818	9.47E-05
650492	259.7310514	+	-15.92475967	NA	-20.54752111	-4.596470005	8.811067252	-9.301698624	0.605265496	NA	NA	+	+	NA	+	1.851336514	3.144324427	5.902671832	NA	NA	-0.648561293	17	-1236.952859	2510.155718	8.805574923	9.45E-05
1046012	251.9262396	+	-6.695366809	NA	-20.36774185	-4.384637505	6.532356932	4.091309265	1.149995868	+	NA	+	NA	+	+	-4.096331985	2.900190386	6.76532322	1.709466264	-1.151747112	-0.694988659	20	-1233.519072	2510.16082	8.810676833	9.43E-05
477184	244.6557561	+	-1.146115333	0.259379928	-30.50233339	-4.096447302	6.753621819	-11.10734328	4.851627898	+	+	+	NA	NA	NA	2.516604574	NA	5.914237378	2.33014812	-0.931089709	NA	18	-1235.818526	2510.161038	8.810894058	9.43E-05
495548	251.9158795	+	-3.79413735	NA	-32.47615135	-3.900570856	8.425125216	NA	4.959342172	+	+	+	+	NA	NA	NA	1.969812981	5.885601998	1.628309104	-0.822245034	NA	17	-1236.956203	2510.162405	8.812261866	9.42E-05
485116	262.2490651	+	-15.03384099	NA	-30.11792062	-4.034561954	6.756652804	-9.14300037	5.542559373	NA	+	+	NA	NA	+	1.950827663	NA	5.908634258	2.370534722	-0.912535473	NA	17	-1236.956695	2510.16339	8.813246322	9.41E-05
208896	242.8096501	+	-0.174102651	0.372376738	-31.2329081	-4.338695359	8.50173841	-10.0371004	5.559639929	+	+	+	+	NA	+	NA	NA	5.577217512	2.09869669	NA	NA	18	-1235.820328	2510.164641	8.814497471	9.41E-05
100288	252.4904263	+	-3.397767224	0.90778404	-31.4604148	-4.343225473	6.799623754	NA	4.554540049	+	+	+	NA	NA	NA	NA	2.118363124	5.073480966	NA	NA	NA	15	-1239.207758	2510.16734	8.817196727	9.40E-05
605692	249.7353222	+	-5.640604799	NA	-20.95360758	-4.634396345	8.227891877	-1.247345166	4.601712445	+	NA	+	+	+	+	NA	NA	5.64242861	NA	NA	-1.406660837	17	-1236.958682	2510.167365	8.81722135	9.40E-05
779520	259.9217775	+	-15.20413087	1.946058084	-20.46124535	-4.796408768	6.612206731	-9.602450752	0.511816185	NA	NA	+	NA	NA	+	2.218830685	3.127971423	6.230679919	2.314813022	NA	-0.965626135	18	-1235.826617	2510.17722	8.827076321	9.35E-05
517632	245.3529649	+	-3.808828806	1.821258301	-20.57879204	-4.36392476	6.488535874	-11.1912128	0.181488614	+	NA	+	NA	NA	+	2.535218364	3.739386606	6.912568728	1.935646014	-1.240977239	NA	19	-1234.681258	2510.177331	8.827187354	9.35E-05
216316	258.7667956	+	-15.28392211	NA	-20.67077757	-4.748461241	7.547031867	-9.079657663	4.89705021	NA	NA	+	+	NA	NA	1.593061949	NA	6.33994224	2.218805347	NA	NA	15	-1239.214981	2510.181787	8.831643702	9.33E-05
855548	242.0934374	+	-2.245212389	NA	-20.9960966	-4.344983035	7.785961199	-9.955581562	4.81848512	+	NA	+	+	NA	NA	NA	NA	6.00118459	NA	-0.890911311	-1.393258842	16	-1238.095039	2510.182751	8.832607641	9.32E-05
370624	253.4730492	+	-4.109706102	1.055689812	-31.45524353	-3.666372207	6.645234959	NA	0.449166944	+	+	+	NA	NA	+	NA	3.857720673	5.683014933	NA	-1.598078817	NA	17	-1236.967575	2510.185151	8.835007347	9.31E-05
105468	254.144296	+	-3.855255152	NA	-34.82071622	-0.29193649	10.2211948	0.353191325	4.881751607	+	+	NA	+	+	NA	NA	1.853299395	3.368462039	NA	NA	NA	16	-1238.096347	2510.185367	8.835223534	9.31E-05
593152	257.9849621	+	-14.39877878	0.80111301	-20.9895362	-4.570273089	8.333945089	-8.496557167	4.472623613	NA	NA	+	+	NA	NA	NA	NA	5.52009841	NA	NA	-1.527543101	15	-1239.217376	2510.186577	8.836433128	9.31E-05
990716	249.8965593	+	-5.970000906	NA	-20.62810076	-4.489194269	6.919390607	-1.511953381	4.896072409	+	NA	+	+	+	NA	NA	NA	6.416652121	1.940533699	-0.765071191	-1.358171747	18	-1235.831738	2510.187461	8.837317281	9.30E-05
476668	243.6219319	+	-3.255955143	NA	-20.79626731	-4.547454746	6.677109205	-10.75431609	4.899261379	+	NA	+	NA	NA	NA	2.043535203	NA	6.676603284	2.177888024	-0.816216456	NA	16	-1238.098953	2510.190581	8.840437233	9.29E-05
118016	259.7495305	+	-15.18047616	1.65271733	-20.9809838	-4.549286107	8.712438868	-9.417546634	4.088688785	NA	NA	+	+	NA	NA	1.998220263	2.214633766	5.985360452	NA	NA	NA	16	-1238.099545	2510.191765	8.841621402	9.28E-05
869884	243.5221097	+	-2.769611135	NA	-21.11103746	-4.310886742	6.807886265	-10.90584518	4.823080658	+	NA	+	NA	NA	NA	2.232171106	NA	5.992072913	NA	-1.102976545	-1.453206174	16	-1238.099593	2510.19186	8.841716258	9.28E-05
77500	260.2436949	+	-10.71782702	NA	-31.95136665	-4.082311813	9.401911259	NA	5.483042493	NA	+	+	+	NA	+	NA	NA	4.99558455	NA	NA	NA	14	-1240.33259	2510.192453	8.84230983	9.28E-05
996860	249.9927834	+	-5.988638123	NA	-20.6338782	-4.490253986	6.678835564	-1.503793117	4.716842792	+	NA	+	NA	+	+	NA	NA	6.416637911	1.999922734	-0.806798409	-1.391254866	18	-1235.835395	2510.194775	8.84463162	9.27E-05
618492	243.6873081	+	-0.539920427	NA	-31.25475485	-4.190372404	9.219035995	-11.25008909	5.022754288	+	+	+	+	NA	+	2.588577087	NA	4.868783228	NA	NA	-1.232419325	18	-1235.837415	2510.198816	8.848672298	9.25E-05
200636	251.7510498	+	-4.117860135	NA	-31.55199347	-4.272842357	8.496989562	NA	4.991338035	+	+	+	+	NA	NA	NA	NA	5.498924044	2.039478815	NA	NA	15	-1239.224408	2510.20064	8.850496543	9.24E-05
95740	251.4554491	+	-5.706809123	NA	-21.25993449	-4.748340416	6.787565173	4.681726664	5.227618834	+	NA	+	NA	+	+	-4.261504792	NA	5.788834374	NA	NA	NA	16	-1238.104416	2510.201507	8.85136306	9.24E-05
87552	251.653526	+	-5.773922164	0.27703743	-21.28371171	-4.73730833	6.785987387	4.604759232	4.730278631	+	NA	+	NA	+	NA	-4.203034609	NA	5.748388231	NA	NA	NA	16	-1238.108779	2510.210232	8.860087953	9.20E-05
375548	271.74019	+	-17.58059848	NA	-33.88940194	0.180571665	9.508886781	2.172320231	0.813933482	NA	+	NA	+	+	+	NA	3.509342022	4.022240853	NA	-1.590881031	NA	17	-1236.981256	2510.212512	8.862368448	9.19E-05
986364	257.7684511	+	-14.65552835	NA	-20.56951897	-4.475029607	6.989289835	-8.476025357	4.881464419	NA	NA	+	+	NA	NA	NA	NA	6.378127677	2.087291895	-0.730530359	-1.359582599	16	-1238.110397	2510.213469	8.863325032	9.18E-05
992508	257.8318609	+	-14.64130637	NA	-20.57446535	-4.476820276	6.713623575	-8.469045364	4.620767543	NA	NA	+	NA	NA	+	NA	NA	6.373727224	2.155949882	-0.777256386	-1.404178181	16	-1238.111223	2510.215121	8.864977089	9.17E-05
257280	259.6857987	+	-15.41942435	1.807687156	-20.40129321	-4.683670305	8.154809385	-9.583981238	0.016177847	NA	NA	+	+	NA	+	2.071709253	3.737834063	6.421538397	1.858413118	NA	NA	18	-1235.845637	2510.21526	8.865116245	9.17E-05
503296	243.705652	+	-3.166328552	1.762715372	-20.4752222	-4.373574185	7.631952028	-10.11826151	0.020559293	+	NA	+	+	NA	+	NA	3.820198759	6.860050998	1.656517357	-1.040542533	NA	19	-1234.700622	2510.216058	8.865914442	9.17E-05
884476	268.5652443	+	-16.16472254	NA	-31.04210668	-3.742873777	8.709869826	9.305817292	4.994220178	NA	+	+	+	+	+	-5.88312293	NA	5.130446281	NA	-0.830719915	-1.212665547	19	-1234.700697	2510.216209	8.86606518	9.17E-05
984576	242.9124286	+	-2.721056804	1.01606353	-20.7120428	-4.52531808	6.664593452	-9.967734544	4.468805831	+	NA	+	NA	NA	NA	NA	NA	6.398578414	2.184740217	-0.81243238	-1.554281966	17	-1236.983479	2510.216958	8.866814612	9.17E-05
861436	258.4948855	+	-14.65706498	NA	-21.03348614	-4.235302049	6.815797488	-8.403898465	4.548647945	NA	NA	+	NA	NA	+	NA	NA	5.89740054	NA	-1.09096124	-1.480506964	15	-1239.234616	2510.221056	8.870912887	9.15E-05
113660	254.7679142	+	-4.418276396	NA	-34.60885395	-0.186162284	10.48667622	0.360221974	1.10057856	+	+	NA	+	+	+	NA	3.325370715	3.318650501	NA	NA	NA	17	-1236.9861	2510.222201	8.87205724	9.14E-05
345596	243.6495657	+	-2.751236771	NA	-21.27896978	-4.306420325	6.781320375	-10.80312506	4.809438069	+	NA	+	NA	NA	NA	2.164177222	NA	6.209416522	NA	-1.134954611	NA	15	-1239.237312	2510.226449	8.876305571	9.12E-05
771584	244.6499752	+	-3.291268086	1.973823481	-20.71021475	-4.874734989	6.614783765	-11.10903349	4.093904828	+	NA	+	NA	NA	NA	2.544616364	1.723881947	6.320052419	2.342290222	NA	-1.081404694	18	-1235.853493	2510.230972	8.880828462	9.10E-05
853504	242.7567492	+	-2.174348483	0.781509032	-21.16617117	-4.292712925	6.775459209	-9.952525837	4.481892282	+	NA	+	NA	NA	NA	NA	NA	5.939996047	NA	-1.127696226	-1.590699041	16	-1238.121406	2510.235487	8.885343402	9.08E-05
620028	251.3642637	+	-5.796930684	NA	-21.07510682	-4.736856511	6.821569714	4.457799646	4.644462078	+	NA	+	NA	+	+	-4.143911829	NA	5.547729804	NA	NA	-1.472382907	17	-1236.995757	2510.241515	8.891371115	9.05E-05
229120	267.9817512	+	-15.76518485	0.569791185	-31.16545697	-4.189133231	8.462186618	8.931062939	5.489349459	NA	+	+	+	+	+	-5.718863451	NA	5.498310552	2.102408786	NA	NA	19	-1234.713819	2510.242454	8.892309983	9.05E-05
199936	257.5964624	+	-14.43115325	0.430903588	-20.69636008	-4.749318195	7.548304807	-8.441656726	4.711272564	NA	NA	+	+	NA	NA	NA	NA	6.336471696	2.273506696	NA	NA	15	-1239.245746	2510.243316	8.893172557	9.05E-05
337148	258.6003629	+	-14.59567715	NA	-21.21505394	-4.226906593	6.779129687	-8.328299386	5.132761588	NA	NA	+	NA	NA	+	NA	NA	6.155868124	NA	-1.135574773	NA	14	-1240.358571	2510.244414	8.894270634	9.04E-05
777472	264.5042795	+	-15.75333291	2.13558056	-20.54248379	-4.65748899	7.585694415	6.514700382	3.965010099	NA	NA	+	+	+	NA	-4.781630192	1.846970047	6.2818824	2.045827257	NA	-0.986239322	19	-1234.714852	2510.244519	8.89437582	9.04E-05
476928	262.234546	+	-14.99453118	0.282423932	-29.94166312	-4.039398138	6.755578325	-9.196099156	4.813480224	NA	+	+	NA	NA	NA	1.989176535	NA	5.875497355	2.410971813	-0.896620016	NA	17	-1236.997517	2510.245034	8.894890816	9.04E-05
98304	252.678872	+	-3.76158144	0.333811219	-32.2330737	-4.097604122	9.413224945	6.024395646	5.534278964	+	+	+	+	+	+	-4.69516829	NA	5.028754575	NA	NA	NA	19	-1234.715635	2510.246085	8.895941782	9.03E-05
75452	260.4341668	+	-10.51967249	NA	-30.66557451	-4.326871978	6.923496967	NA	5.527807626	NA	+	+	NA	NA	+	NA	NA	4.940907135	NA	NA	NA	13	-1241.463965	2510.246771	8.896627272	9.03E-05
892416	251.0489408	+	-5.732547479	2.08248678	-21.01679185	-4.160657232	7.811942151	-1.253708227	3.894025041	+	NA	+	+	+	NA	NA	2.074623187	6.279797483	NA	-1.115524219	-0.953404214	19	-1234.716592	2510.247998	8.897854562	9.02E-05
523772	251.7873175	+	-6.784008919	NA	-20.33547862	-4.369729157	7.608342533	4.293137428	0.793407325	+	NA	+	+	+	+	-4.257741451	3.335161218	6.849515087	1.442154962	-1.00150259	NA	20	-1233.562737	2510.24815	8.898006492	9.02E-05
910844	244.272666	+	-3.274986763	NA	-20.79068658	-4.237612753	6.680300964	-11.04360384	0.843564969	+	NA	+	NA	NA	+	2.386931121	3.078485548	6.382762136	NA	-1.397669584	-0.742191527	18	-1235.862275	2510.248535	8.898391889	9.02E-05
492732	257.2810077	+	-11.15280203	NA	-20.73457288	-4.438963288	6.558050675	NA	4.899150143	NA	NA	+	NA	NA	NA	NA	1.665590799	6.857225285	1.980362742	-0.962519684	NA	14	-1240.362802	2510.252877	8.902733837	9.00E-05
730368	257.6715462	+	-14.15914095	1.066817732	-20.63827775	-4.791076409	6.725174573	-8.526078896	4.485640139	NA	NA	+	NA	NA	+	NA	NA	6.06144366	2.46195143	NA	-1.565742793	16	-1238.130623	2510.25392	8.903776304	9.00E-05
69312	260.2221472	+	-10.85912072	-0.316448193	-31.82803589	-4.092934608	9.412888677	NA	5.033952622	NA	+	+	+	NA	NA	NA	NA	4.991844391	NA	NA	NA	14	-1240.364125	2510.255524	8.905380015	8.99E-05
210432	250.3856431	+	-5.90972516	0.730548912	-20.83712505	-4.84031759	6.66363458	-1.357096794	5.221078291	+	NA	+	NA	+	+	NA	NA	6.386403563	2.393640421	NA	NA	17	-1237.007548	2510.265096	8.914952227	8.95E-05
610048	262.3669114	+	-15.07354946	0.589962084	-30.58262961	-4.104091803	9.192778774	-9.32448527	4.615804719	NA	+	+	+	NA	NA	2.119689901	NA	4.769301985	NA	NA	-1.362860688	17	-1237.008214	2510.266428	8.916284464	8.94E-05
77052	258.0021747	+	-14.63407141	NA	-21.0595119	-4.588029718	8.536812217	-8.360950217	5.046995248	NA	NA	+	+	NA	+	NA	NA	5.820541977	NA	NA	NA	14	-1240.370315	2510.267903	8.917759785	8.94E-05
68864	258.0134773	+	-14.58696664	0.185530954	-21.07349928	-4.580313408	8.550012705	-8.38220376	4.725810086	NA	NA	+	+	NA	NA	NA	NA	5.7951937	NA	NA	NA	14	-1240.371351	2510.269974	8.919830269	8.93E-05
328960	258.6166687	+	-14.55926928	0.160172263	-21.22624834	-4.222173652	6.780620183	-8.347302517	4.711830633	NA	NA	+	NA	NA	NA	NA	NA	6.123390911	NA	-1.131461466	NA	14	-1240.372073	2510.271419	8.921275381	8.92E-05
509440	244.7027665	+	-3.294573169	1.842548382	-20.78681864	-4.410145573	6.506952071	-11.09492492	4.087747073	+	NA	+	NA	NA	NA	2.429132682	2.210654921	6.928121925	2.087901063	-1.120192162	NA	18	-1235.873886	2510.271756	8.92161275	8.92E-05
1003516	244.0613087	+	-1.044168926	NA	-30.69657109	-4.074370588	7.936608841	-11.20847432	4.957854002	+	+	+	+	NA	NA	2.493178602	NA	5.609418957	1.926110641	-0.70688481	-1.228997235	19	-1234.729595	2510.274006	8.923862207	8.91E-05
212476	249.7923288	+	-5.932739592	NA	-20.72379545	-4.789097622	7.496971989	-1.416511715	5.223887869	+	NA	+	+	+	+	NA	NA	6.394752537	2.077626028	NA	NA	17	-1237.012694	2510.275388	8.925244682	8.90E-05
986880	260.5161642	+	-14.06924235	0.791739416	-29.9294105	-4.021695739	7.852109837	-8.502528001	4.588020103	NA	+	+	+	NA	NA	NA	NA	5.557912968	2.103087413	-0.687201	-1.374638869	18	-1235.878089	2510.280163	8.93001941	8.88E-05
888316	242.0709329	+	-2.195964884	NA	-20.88135729	-4.307461735	7.89637211	-9.990189382	4.812264421	+	NA	+	+	NA	NA	NA	1.524978957	6.356008349	NA	-1.035364357	-0.793547443	17	-1237.017098	2510.284196	8.934052646	8.86E-05
468736	260.7877688	+	-14.01758618	0.43097182	-30.03752446	-4.038906794	6.727325483	-8.351121317	5.514719995	NA	+	+	NA	NA	+	NA	NA	5.927230896	2.427587939	-0.92392966	NA	17	-1237.019196	2510.288391	8.938247664	8.84E-05
214272	259.017234	+	-15.08661916	0.473209265	-20.75344565	-4.805177592	6.722327798	-9.136205922	4.711349282	NA	NA	+	NA	NA	NA	1.725939764	NA	6.32447925	2.51317615	NA	NA	15	-1239.271806	2510.295437	8.945293602	8.81E-05
67264	260.4121859	+	-10.68419953	-0.377042963	-30.54507395	-4.338244671	6.943784056	NA	5.084674994	NA	+	+	NA	NA	NA	NA	NA	4.939851489	NA	NA	NA	13	-1241.4889	2510.29664	8.946496438	8.81E-05
609532	259.2322671	+	-15.42498542	NA	-20.9311355	-4.584468485	8.32097338	-9.150453506	4.821500531	NA	NA	+	+	NA	NA	1.723490909	NA	5.58283656	NA	NA	-1.387236498	15	-1239.27402	2510.299865	8.949721418	8.79E-05
1004800	264.3501165	+	-15.86619429	1.203277263	-20.62066068	-4.380134681	6.609724947	6.627909777	4.354259832	NA	NA	+	NA	+	NA	-4.966279943	NA	6.316895968	2.184840026	-0.809903125	-1.567473239	18	-1235.890212	2510.304408	8.95426487	8.77E-05
85500	243.0747461	+	-2.797187357	NA	-21.12518836	-4.669369068	8.492115991	-10.80290968	4.834773935	+	NA	+	+	NA	NA	2.105471057	NA	5.87510061	NA	NA	NA	15	-1239.277056	2510.305937	8.955793332	8.77E-05
654848	252.4798325	+	-6.567530553	1.924505018	-20.67151258	-4.588334358	8.767183947	4.02510585	-0.075267318	+	NA	+	+	+	+	-3.864789656	3.604832968	5.919668473	NA	NA	-0.774251782	20	-1233.592848	2510.308373	8.958229174	8.76E-05
873728	265.2088359	+	-16.00450654	0.977368236	-21.07261827	-4.141266072	6.719964278	7.143696535	4.361859736	NA	NA	+	NA	+	NA	-5.091151979	NA	5.852776529	NA	-1.124564778	-1.605214703	17	-1237.030773	2510.311546	8.961402157	8.74E-05
462524	259.9440944	+	-10.72197832	NA	-31.28983478	-4.017668839	8.156280174	NA	4.954838613	NA	+	+	+	NA	NA	NA	NA	5.69632752	2.005635857	-0.596201588	NA	15	-1239.280365	2510.312555	8.962411239	8.74E-05
208124	257.5863601	+	-14.55842925	NA	-20.66628906	-4.76100268	7.553345356	-8.39621643	5.13117455	NA	NA	+	+	NA	+	NA	NA	6.365089009	2.221447059	NA	NA	15	-1239.280585	2510.312996	8.962852053	8.74E-05
785664	264.8318059	+	-16.12034354	2.086044636	-20.32900875	-4.637342533	7.968697307	6.40973564	0.149686867	NA	NA	+	+	+	+	-4.702401148	3.407241039	6.261512975	1.813052872	NA	-0.822045689	20	-1233.595973	2510.314623	8.964479303	8.73E-05
1001472	244.8320305	+	-1.281973588	0.851724462	-30.00814413	-4.091897537	6.763084953	-11.26366251	4.600669841	+	+	+	NA	NA	NA	2.650925957	NA	5.681263475	2.275685346	-0.912237327	-1.44186451	19	-1234.755966	2510.326747	8.976603766	8.68E-05
757248	243.0241557	+	-2.628612612	1.907751756	-20.62948793	-4.809382734	7.619905745	-10.03398447	4.09868396	+	NA	+	+	NA	NA	NA	1.784376576	6.357750383	2.056745107	NA	-0.990847292	18	-1235.902025	2510.328034	8.977890768	8.67E-05
240828	257.1432428	+	-11.42495601	NA	-20.43434266	-4.742492657	8.091779966	NA	0.877077272	NA	NA	+	+	NA	+	NA	3.216226739	6.469148577	1.664488338	NA	NA	15	-1239.288722	2510.329269	8.979125254	8.67E-05
96256	253.0984985	+	-3.772695907	0.2851144	-30.92547526	-4.346314095	6.877624469	5.658292708	5.585394283	+	+	+	NA	+	+	-4.3246732	NA	4.973989769	NA	NA	NA	18	-1235.904455	2510.332895	8.982751381	8.65E-05
468992	243.3154207	+	-0.322954964	0.409520372	-30.5640895	-4.098350263	6.72032357	-9.990186816	5.617955634	+	+	+	NA	NA	+	NA	NA	5.976068216	2.352271361	-0.961738648	NA	18	-1235.90477	2510.333525	8.98338132	8.65E-05
69306	247.0856569	+	NA	NA	-32.33565841	-4.033632557	9.412374047	NA	4.869074474	NA	+	+	+	NA	NA	NA	NA	4.80207587	NA	NA	NA	12	-1242.604449	2510.335253	8.985108996	8.64E-05
118272	243.9233153	+	-2.846086227	1.645179731	-21.04422066	-4.647512118	8.675246336	-11.11757262	4.121375145	+	NA	+	+	NA	NA	2.452695012	2.229683062	6.070205575	NA	NA	NA	17	-1237.044438	2510.338876	8.988732751	8.62E-05
902396	260.0738976	+	-15.56279747	NA	-20.95894967	-4.1827701	6.726365045	-9.179554466	4.790061564	NA	NA	+	NA	NA	NA	1.817048552	1.450298827	6.240283118	NA	-1.269361112	-0.895443328	16	-1238.173902	2510.340478	8.990334084	8.62E-05
354300	244.4074512	+	-0.500240323	NA	-30.90163837	-3.850792743	6.858714874	-11.12735424	5.595611534	+	+	+	NA	NA	+	2.60230409	NA	5.486247891	NA	-1.281152972	NA	17	-1237.045835	2510.34167	8.99152675	8.61E-05
1044480	245.731353	+	-1.355206958	1.889403156	-31.71171331	-3.829937551	8.604820409	-11.67330488	0.125979361	+	+	+	+	NA	+	2.967427526	3.887379655	5.828214624	1.535065484	-1.00809901	-0.507916566	22	-1231.276326	2510.342914	8.992770637	8.61E-05
876544	252.921685	+	-4.042584425	0.703883957	-31.42377492	-3.789334021	8.679472852	5.564930202	4.563521014	+	+	+	+	+	NA	-4.486291798	NA	5.124496566	NA	-0.859300931	-1.355623561	20	-1233.614772	2510.35222	9.002076601	8.57E-05
1003260	262.0173161	+	-15.18742461	NA	-30.13644165	-4.019806189	7.90819606	-9.251038924	4.930749651	NA	+	+	+	NA	NA	1.952960734	NA	5.57424663	2.009364869	-0.678579594	-1.234190567	18	-1235.916964	2510.357913	9.007769874	8.54E-05
1001216	262.1420684	+	-14.91966595	0.881548693	-29.44504091	-4.034903872	6.765282238	-9.383482349	4.559729047	NA	+	+	NA	NA	NA	2.132835398	NA	5.641121766	2.356946272	-0.877692674	-1.450686573	18	-1235.922679	2510.369344	9.019200421	8.49E-05
741376	244.3783618	+	-1.13185548	0.806022167	-30.58081765	-4.341602603	8.257879905	-11.28017987	4.637092465	+	+	+	+	NA	NA	2.627383696	NA	5.328119505	2.095326334	NA	-1.36504622	19	-1234.779343	2510.3735	9.023356847	8.48E-05
384512	252.1348954	+	-6.03431727	1.862452722	-21.00568233	-4.159114481	7.974236937	4.217008238	3.978164053	+	NA	+	+	+	NA	-4.066262459	2.374793995	6.512481082	NA	-1.13633378	NA	19	-1234.780147	2510.375109	9.0249655	8.47E-05
222460	258.9528574	+	-15.19589847	NA	-20.71852766	-4.818402272	6.733282721	-9.056976177	5.168461682	NA	NA	+	NA	NA	+	1.655423654	NA	6.356433486	2.454895497	NA	NA	15	-1239.313776	2510.379378	9.029234037	8.45E-05
230592	257.1340851	+	-10.5731028	1.265315301	-20.797685	-4.833743653	6.559127055	NA	4.401533455	NA	NA	+	NA	NA	NA	NA	1.911791335	6.509864224	2.345009597	NA	NA	14	-1240.426316	2510.379906	9.029761956	8.45E-05
462332	242.4265161	+	-2.710431421	NA	-20.75431524	-4.556883755	7.172885564	-9.865170516	4.892844871	+	NA	+	+	NA	NA	NA	NA	6.660620257	2.06893718	-0.729622258	NA	16	-1238.194187	2510.381048	9.030903971	8.44E-05
987136	243.1347122	+	-0.463054994	0.745677025	-30.4563098	-4.079937898	7.887757863	-10.13314455	4.634346187	+	+	+	+	NA	NA	NA	NA	5.601021562	2.01821946	-0.715438264	-1.359580561	19	-1234.783831	2510.382476	9.032332629	8.44E-05
460288	242.7752371	+	-2.71654827	0.393638996	-20.81433442	-4.548963052	6.651438663	-9.85887054	4.729454278	+	NA	+	NA	NA	NA	NA	NA	6.681182075	2.239118054	-0.826709933	NA	16	-1238.195778	2510.38423	9.034086074	8.43E-05
1000956	243.5024467	+	-3.247143255	NA	-20.66196824	-4.539117289	6.7076774	-10.85434548	4.907477378	+	NA	+	NA	NA	NA	2.114332053	NA	6.445997992	2.064510609	-0.802430725	-1.378103111	17	-1237.070705	2510.391411	9.041266985	8.40E-05
875772	264.7937174	+	-16.31715372	NA	-20.88095213	-4.207830346	7.753541865	7.577798818	4.785111862	NA	NA	+	+	+	NA	-5.444971545	NA	5.934834795	NA	-0.882009853	-1.37134644	17	-1237.072246	2510.394492	9.044348685	8.39E-05
515328	264.8346761	+	-15.88962667	2.00750829	-20.6234861	-4.268251679	7.253734915	6.676746332	3.969929825	NA	NA	+	+	+	NA	-4.924856464	2.270882031	6.820853931	1.89525622	-0.981639512	NA	19	-1234.790847	2510.39651	9.046365978	8.38E-05
1031424	265.4250714	+	-17.10030434	2.204590725	-20.40791962	-4.224550291	7.422676859	0.230475597	-0.059188478	NA	NA	+	+	+	+	NA	3.568600637	6.582097927	1.716590925	-1.01361318	-0.828678895	20	-1233.641757	2510.406191	9.056047279	8.34E-05
741120	261.8937467	+	-14.92124247	0.836536446	-30.00927036	-4.27539561	8.211454768	-9.377764841	4.595509171	NA	+	+	+	NA	NA	2.103879371	NA	5.3016506	2.180195087	NA	-1.376205522	18	-1235.941383	2510.406751	9.056607118	8.34E-05
67258	247.5231122	+	NA	NA	-31.06260992	-4.276820219	6.940264892	NA	4.892561791	NA	+	+	NA	NA	NA	NA	NA	4.742005962	NA	NA	NA	11	-1243.7297	2510.40904	9.058896395	8.33E-05
738816	244.0835122	+	-3.31901104	1.08480489	-20.71972918	-4.860332025	6.726931033	-10.95033504	4.479604355	+	NA	+	NA	NA	NA	2.324964098	NA	6.100935859	2.374757168	NA	-1.578132344	17	-1237.081238	2510.412476	9.062332902	8.31E-05
206080	257.7375442	+	-14.26483397	0.547293588	-20.75855689	-4.820121126	6.702975054	-8.399596571	5.137880351	NA	NA	+	NA	NA	+	NA	NA	6.360152333	2.529305546	NA	NA	15	-1239.331157	2510.414139	9.0639956	8.31E-05
468476	242.5192495	+	-2.638099712	NA	-20.79032056	-4.556423417	6.658880508	-9.839358392	5.257848025	+	NA	+	NA	NA	+	NA	NA	6.717516699	2.187215418	-0.83416527	NA	16	-1238.211853	2510.41638	9.066236804	8.30E-05
618236	262.325732	+	-15.21265169	NA	-30.68351222	-4.116877317	9.211025944	-9.223732355	4.910233118	NA	+	+	+	NA	+	2.029760583	NA	4.817276124	NA	NA	-1.249215237	17	-1237.085308	2510.420617	9.070473049	8.28E-05
765440	243.4842153	+	-3.106728329	1.859522136	-20.41303599	-4.78555021	7.999397193	-10.09052726	0.315345013	+	NA	+	+	NA	+	NA	3.330687419	6.335646144	1.82645023	NA	-0.827552069	19	-1234.803018	2510.420852	9.070708045	8.28E-05
650748	243.6067395	+	-3.352623641	NA	-20.60743015	-4.686439354	8.772484192	-11.03849917	0.703560402	+	NA	+	+	NA	+	2.315528648	3.133827246	5.981539746	NA	NA	-0.644725118	18	-1235.948726	2510.421438	9.071294117	8.28E-05
375804	254.86555	+	-4.46672629	NA	-34.4476646	0.178057878	9.504963683	0.167677021	0.925297544	+	+	NA	+	+	+	NA	3.500908196	4.058037518	NA	-1.624691997	NA	18	-1235.951431	2510.426848	9.076704282	8.25E-05
902652	243.5880101	+	-2.718467877	NA	-21.02154343	-4.269563516	6.712014202	-10.95436334	4.818001397	+	NA	+	NA	NA	NA	2.288474026	1.473213634	6.336081917	NA	-1.288193533	-0.885196952	17	-1237.089291	2510.428582	9.078437965	8.25E-05
367356	271.4250266	+	-17.25657874	NA	-34.09811656	0.056651072	9.263777757	2.21172528	4.797969016	NA	+	NA	+	+	NA	NA	1.95343572	4.047132226	NA	-1.533473183	NA	16	-1238.219534	2510.431741	9.081597428	8.23E-05
489216	268.1671273	+	-15.72466095	0.610051035	-30.48716088	-3.948465076	6.665182518	8.59709982	5.546137817	NA	+	+	NA	+	+	-5.536009536	NA	5.894681135	2.361453438	-0.958416324	NA	19	-1234.809315	2510.433445	9.083301881	8.23E-05
493504	252.9883125	+	-4.01736402	1.261080032	-31.63242446	-3.909387549	6.569937332	NA	4.429972148	+	+	+	NA	NA	NA	NA	2.239005671	6.072042228	2.161339851	-1.181045541	NA	17	-1237.093257	2510.436515	9.086370958	8.21E-05
601340	257.9665083	+	-14.66949018	NA	-20.91028172	-4.593977244	8.345768193	-8.420988991	4.496367661	NA	NA	+	+	NA	+	NA	NA	5.57278244	NA	NA	-1.420994895	15	-1239.342485	2510.436795	9.086651085	8.21E-05
238784	257.4400525	+	-10.81524921	1.237777137	-20.59969265	-4.844000559	6.549794662	NA	0.692987097	NA	NA	+	NA	NA	+	NA	3.35264207	6.457602347	2.228161171	NA	NA	15	-1239.342616	2510.437057	9.086913696	8.21E-05
602112	242.5925565	+	0.14079259	0.569567368	-31.11260129	-4.194631763	9.222213737	-10.12258511	4.947803352	+	+	+	+	NA	+	NA	NA	4.856950743	NA	NA	-1.310150606	18	-1235.958104	2510.440193	9.090049897	8.20E-05
1044224	263.4097285	+	-15.29094079	1.90136637	-31.11017827	-3.775739239	8.570543879	-9.749699579	0.038242995	NA	+	+	+	NA	+	2.435999111	3.868279322	5.786360212	1.624499935	-0.97674784	-0.529283297	21	-1232.497465	2510.442692	9.092548164	8.19E-05
491516	252.6641056	+	-4.138732931	NA	-31.70501936	-3.981473705	8.140896636	5.711452566	5.642642678	+	+	+	+	+	+	-4.669223501	NA	5.781935979	1.882125618	-0.721891177	NA	20	-1233.664734	2510.452144	9.10200068	8.15E-05
740604	258.7925442	+	-15.32927391	NA	-20.55051957	-4.753003501	7.367673512	-9.162988683	4.909702886	NA	NA	+	+	NA	NA	1.675078223	NA	6.119226419	2.164768356	NA	-1.352954105	16	-1238.231457	2510.455587	9.105443584	8.14E-05
79104	265.4829125	+	-16.91385637	0.448528072	-21.29402776	-4.63195621	6.830882856	0.788818372	5.101713486	NA	NA	+	NA	+	+	NA	NA	5.655936099	NA	NA	NA	15	-1239.354191	2510.460207	9.110063774	8.12E-05
380156	259.7028073	+	-15.64424396	NA	-20.87428784	-4.20501277	8.054460811	-9.162880826	4.776180429	NA	NA	+	+	NA	NA	1.691900233	1.820888755	6.418833967	NA	-1.022127228	NA	16	-1238.235222	2510.463117	9.112973643	8.10E-05
362432	252.822496	+	-3.520565424	1.057217313	-31.85779818	-3.687054214	6.672366444	NA	4.429434747	+	+	+	NA	NA	NA	NA	2.308810062	5.653914352	NA	-1.499623071	NA	16	-1238.235367	2510.463408	9.113264635	8.10E-05
501696	253.5883898	+	-4.537126235	1.246073388	-31.26936344	-3.874796815	6.551426808	NA	0.689899597	+	+	+	NA	NA	+	NA	3.699173254	6.070861478	2.014045146	-1.295277402	NA	18	-1235.970974	2510.465933	9.115789057	8.09E-05
337404	242.4762106	+	-2.089961008	NA	-21.27397549	-4.314788139	6.761511241	-9.834730009	5.218922085	+	NA	+	NA	NA	+	NA	NA	6.252500485	NA	-1.156014228	NA	15	-1239.360076	2510.471977	9.121833373	8.07E-05
1007360	267.9276014	+	-15.82092002	0.935912921	-30.37847115	-3.933040697	7.851322112	8.435572607	4.517663854	NA	+	+	+	+	NA	-5.489323794	NA	5.515396915	2.02083085	-0.708251943	-1.372409403	20	-1233.675206	2510.473089	9.122944944	8.06E-05
896256	258.7809738	+	-14.67751217	1.813571179	-20.66390859	-4.121470454	8.228240999	-8.747385182	-0.259463778	NA	NA	+	+	NA	+	NA	3.696352317	6.257385915	NA	-1.122835395	-0.77492638	18	-1235.975095	2510.474176	9.124032349	8.06E-05
1023232	265.0748321	+	-16.73188428	2.252950671	-20.62584397	-4.269388936	7.058968991	0.23686037	3.876155996	NA	NA	+	+	+	NA	NA	1.95465941	6.58038521	1.96480858	-0.952327331	-0.999654041	19	-1234.830106	2510.475028	9.124884144	8.06E-05
208572	259.8083151	+	-10.6383645	NA	-31.43475824	-4.24968386	8.472007894	NA	5.5545524	NA	+	+	+	NA	+	NA	NA	5.512649133	2.069381043	NA	NA	15	-1239.363736	2510.479297	9.12915295	8.04E-05
344064	251.4889269	+	-3.447037246	0.388226339	-32.22484132	-3.772872352	8.895732172	-0.352022359	5.551480823	+	+	+	+	+	+	NA	NA	5.318999019	NA	-0.842596978	NA	19	-1234.832861	2510.480537	9.13039319	8.03E-05
601856	260.8046478	+	-14.11443315	0.586346196	-30.58328867	-4.11770232	9.208381875	-8.415184387	4.836099512	NA	+	+	+	NA	+	NA	NA	4.799343199	NA	NA	-1.330625109	17	-1237.119428	2510.488856	9.13871224	8.00E-05
495104	243.1883357	+	-2.648526485	1.77787395	-20.71393746	-4.423011737	7.287524877	-10.04766156	4.105352175	+	NA	+	+	NA	NA	NA	2.210502466	6.899054935	1.905138878	-0.981516122	NA	18	-1235.982768	2510.489522	9.139378461	8.00E-05
609788	243.0315815	+	-2.795269397	NA	-20.99200429	-4.677370126	8.284045651	-10.89550985	4.849775902	+	NA	+	+	NA	NA	2.190282331	NA	5.661946117	NA	NA	-1.387559672	16	-1238.248523	2510.489719	9.139575803	8.00E-05
603648	250.6619756	+	-5.497339409	0.990106038	-21.21448285	-4.702242549	6.83179505	-1.082835956	4.514286944	+	NA	+	NA	+	+	NA	NA	5.455743098	NA	NA	-1.630184938	17	-1237.120265	2510.49053	9.14038633	7.99E-05
515580	251.2182681	+	-6.242568768	NA	-20.56980754	-4.418514568	7.264872412	4.404200756	4.868731033	+	NA	+	+	+	NA	-4.350695507	1.727372882	6.888887699	1.686880583	-0.942738057	NA	19	-1234.838169	2510.491153	9.141008992	7.99E-05
480512	264.364554	+	-15.96365282	0.573790654	-20.7206632	-4.404796099	6.594911821	7.024705215	4.617929231	NA	NA	+	NA	+	NA	-5.217879112	NA	6.603211422	2.241368133	-0.82508669	NA	17	-1237.122398	2510.494796	9.14465261	7.98E-05
861692	242.4096202	+	-2.180181881	NA	-21.09139665	-4.321131976	6.797672534	-9.907329886	4.636934339	+	NA	+	NA	NA	+	NA	NA	5.994027112	NA	-1.111438733	-1.47046064	16	-1238.251572	2510.495819	9.145675152	7.97E-05
1036288	245.1860441	+	-0.85868552	1.93433967	-31.80670266	-3.88483975	8.225156015	-11.57308556	4.104006441	+	+	+	+	NA	NA	2.885774496	2.252239571	5.839249035	1.785844619	-0.947357519	-0.683548265	21	-1232.52689	2510.50154	9.151396702	7.95E-05
722682	244.7539192	+	NA	NA	-30.38319085	-4.379666205	6.83293592	-4.73970388	4.972077922	NA	+	+	NA	NA	NA	NA	NA	5.185317573	2.461072247	NA	-1.296328295	14	-1240.487805	2510.502882	9.152738529	7.95E-05
622336	268.4211539	+	-15.89049354	0.775027203	-31.03593577	-4.041894412	9.181371909	9.084900439	4.870805462	NA	+	+	+	+	+	-5.684413502	NA	4.773220606	NA	NA	-1.320001076	19	-1234.844407	2510.503629	9.153485338	7.94E-05
908540	265.0588724	+	-16.46398992	NA	-20.76582509	-4.169846029	7.864735717	7.66664337	4.778517043	NA	NA	+	+	+	NA	-5.459349673	1.526178514	6.288539865	NA	-1.025892994	-0.771301637	18	-1235.991521	2510.507028	9.156884625	7.93E-05
249088	259.3367911	+	-15.03747638	1.823544876	-20.6355313	-4.706376012	7.778810348	-9.455464262	4.099567812	NA	NA	+	+	NA	NA	1.974475998	2.131491549	6.478426778	2.102663974	NA	NA	17	-1237.128767	2510.507533	9.15738991	7.93E-05
1037824	252.3751068	+	-6.321055569	2.158326858	-20.67985039	-4.349092907	6.461447219	3.627629099	3.94684526	+	NA	+	NA	+	NA	-3.758607887	1.922739268	6.715730869	2.001374763	-1.102708158	-1.007348809	20	-1233.693599	2510.509875	9.159731009	7.92E-05
346112	244.5104768	+	-0.647646495	-0.00294454	-30.72237701	-3.860930159	6.869080124	-11.12188564	4.869003408	+	+	+	NA	NA	NA	2.597040134	NA	5.452615063	NA	-1.263794596	NA	17	-1237.130999	2510.511999	9.161855162	7.91E-05
460732	252.1973544	+	-4.256286259	NA	-30.85829791	-4.075570365	6.729949406	NA	4.982726062	+	+	+	NA	NA	NA	NA	NA	5.860180285	2.310783605	-0.861198824	NA	15	-1239.380214	2510.512253	9.162109064	7.91E-05
620544	253.1589624	+	-3.94881489	0.783671598	-30.32945726	-4.339543221	6.890629692	5.270256171	4.957271976	+	+	+	NA	+	+	-4.108408453	NA	4.749505741	NA	NA	-1.46242071	19	-1234.849199	2510.513213	9.163069576	7.90E-05
329216	242.6112688	+	-2.155920667	0.136722954	-21.28083221	-4.311028564	6.764408971	-9.841129082	4.749708582	+	NA	+	NA	NA	NA	NA	NA	6.21758428	NA	-1.150208483	NA	15	-1239.382245	2510.516316	9.166172146	7.89E-05
216572	243.3318248	+	-3.244798259	NA	-20.73801282	-4.833111816	7.543872897	-10.74422519	4.921422521	+	NA	+	+	NA	NA	2.039395371	NA	6.398014884	2.142513856	NA	NA	16	-1238.263801	2510.520275	9.170131493	7.88E-05
593408	242.2672249	+	-2.214965033	0.770215699	-21.0419069	-4.665735755	8.305073265	-9.961581451	4.51384803	+	NA	+	+	NA	NA	NA	NA	5.604760545	NA	NA	-1.520472186	16	-1238.265046	2510.522766	9.172622576	7.87E-05
367612	254.2193613	+	-3.884927537	NA	-34.67127532	0.056728802	9.2645998	0.166789196	4.82779832	+	+	NA	+	+	NA	NA	1.977888681	4.084547123	NA	-1.57012984	NA	17	-1237.138131	2510.526263	9.176119285	7.85E-05
746748	258.9433671	+	-15.29211781	NA	-20.56858338	-4.802086342	6.772064116	-9.158609716	4.605990429	NA	NA	+	NA	NA	+	1.727257373	NA	6.093698883	2.338916601	NA	-1.419869001	16	-1238.275963	2510.5446	9.194456744	7.78E-05
640256	260.307854	+	-14.98515977	1.742675832	-21.14891258	-4.670473435	6.771848745	-9.431159956	4.084142946	NA	NA	+	NA	NA	NA	2.224669359	1.732444195	5.60355514	NA	NA	-1.127505097	16	-1238.278277	2510.549228	9.19908412	7.76E-05
646656	251.9204936	+	-5.984133248	1.960375456	-20.94638741	-4.595216428	8.469332397	4.139760748	3.984931463	+	NA	+	+	+	NA	-3.949549625	1.956651222	5.887704688	NA	NA	-0.944651688	19	-1234.86726	2510.549335	9.199191799	7.76E-05
77308	241.9413376	+	-2.170902211	NA	-21.11678538	-4.683135795	8.505326964	-9.860715986	5.131518733	+	NA	+	+	NA	+	NA	NA	5.905046306	NA	NA	NA	15	-1239.400955	2510.553735	9.20359188	7.75E-05
870400	244.6962992	+	-0.799846421	0.61433288	-30.20805515	-3.861976274	6.876413392	-11.28190185	4.609744848	+	+	+	NA	NA	NA	2.733369009	NA	5.224265902	NA	-1.236490547	-1.483613165	18	-1236.015148	2510.554281	9.204137211	7.74E-05
483328	252.9066309	+	-4.306985315	0.347458628	-31.50981699	-3.985168582	8.146592526	5.581656743	4.790664686	+	+	+	+	+	NA	-4.590462619	NA	5.741319766	1.927685154	-0.702424002	NA	20	-1233.715865	2510.554406	9.204262369	7.74E-05
995068	260.5714294	+	-14.30988142	NA	-30.10129748	-4.031027783	7.917316385	-8.415849401	5.014451552	NA	+	+	+	NA	+	NA	NA	5.598553783	2.012319773	-0.684399559	-1.219598672	18	-1236.016561	2510.557107	9.206963814	7.73E-05
1031676	250.5196075	+	-6.446043008	NA	-20.34532608	-4.383347199	7.471589417	-1.432543132	0.933889637	+	NA	+	+	+	+	NA	3.04038062	6.696359784	1.482791707	-0.974647612	-0.637375582	20	-1233.717309	2510.557294	9.207150619	7.73E-05
884732	252.5797614	+	-3.939012427	NA	-31.58001852	-3.805650193	8.703801193	5.785695547	5.101193962	+	+	+	+	+	+	-4.639824633	NA	5.189351597	NA	-0.855288787	-1.197797443	20	-1233.717928	2510.558533	9.208389792	7.73E-05
482556	264.2123793	+	-16.15532541	NA	-20.64265085	-4.420419963	7.145592299	7.296331757	4.859697731	NA	NA	+	+	+	NA	-5.414570055	NA	6.58958817	2.046499218	-0.72354575	NA	17	-1237.157642	2510.565284	9.215140616	7.70E-05
380412	243.2226087	+	-2.793437465	NA	-20.93849994	-4.290594169	8.004320852	-10.93887699	4.804082603	+	NA	+	+	NA	NA	2.166777226	1.839029676	6.511647878	NA	-1.048221872	NA	17	-1237.158338	2510.566676	9.21653227	7.70E-05
69120	242.0658726	+	-2.222621841	0.160429445	-21.12642804	-4.675861865	8.520109048	-9.869762057	4.764699124	+	NA	+	+	NA	NA	NA	NA	5.878312551	NA	NA	NA	15	-1239.408817	2510.569459	9.219315494	7.68E-05
777724	251.0011282	+	-6.220840377	NA	-20.4900678	-4.792880053	7.610308037	4.334051283	4.915213265	+	NA	+	+	+	NA	-4.26156863	1.341262907	6.399888878	1.821403674	NA	-0.803027471	19	-1234.877745	2510.570305	9.220161648	7.68E-05
648448	260.6818118	+	-15.30784975	1.699326185	-20.93385582	-4.688210919	6.751892359	-9.531560841	0.315604122	NA	NA	+	NA	NA	+	2.327011774	3.242227563	5.608665162	NA	NA	-0.993171842	17	-1237.16396	2510.577921	9.227777335	7.65E-05
613632	264.6799212	+	-15.99897752	0.962809021	-20.94867532	-4.516104245	8.262134964	7.290131461	4.395948454	NA	NA	+	+	+	NA	-5.196856999	NA	5.522730496	NA	NA	-1.533536532	17	-1237.16461	2510.579219	9.229075505	7.65E-05
200378	246.7475324	+	NA	NA	-31.81639854	-4.201127221	8.480114599	NA	4.95231184	NA	+	+	+	NA	NA	NA	NA	5.320159757	2.074492888	NA	NA	13	-1241.631704	2510.582249	9.232105669	7.64E-05
200384	259.7859297	+	-10.70133957	-0.094971461	-31.30670896	-4.253690527	8.487075142	NA	5.01991729	NA	+	+	+	NA	NA	NA	NA	5.494741992	2.060606211	NA	NA	15	-1239.415507	2510.582838	9.232694573	7.63E-05
993024	260.5785743	+	-13.93737134	0.90659289	-29.46247966	-4.043825802	6.744794096	-8.469045571	4.908939012	NA	+	+	NA	NA	+	NA	NA	5.686251495	2.368313304	-0.895967258	-1.407599531	18	-1236.030521	2510.585026	9.234882819	7.63E-05
732412	257.5616604	+	-14.59496389	NA	-20.52981464	-4.762535164	7.39092904	-8.454096473	4.591975991	NA	NA	+	+	NA	+	NA	NA	6.110071537	2.16734792	NA	-1.385889378	16	-1238.297291	2510.587256	9.237112428	7.62E-05
1027324	258.2960176	+	-15.11286908	NA	-20.28700883	-4.371788251	7.537105035	-8.568975067	0.878607753	NA	NA	+	+	NA	+	NA	3.008875121	6.650314018	1.630583334	-0.93688507	-0.655860814	18	-1236.035032	2510.594049	9.243905867	7.59E-05
343808	269.1321815	+	-17.14260015	0.383183747	-31.63630924	-3.703472232	8.903483267	1.742636148	5.438000946	NA	+	+	+	+	+	NA	NA	5.251141154	NA	-0.813070966	NA	18	-1236.035323	2510.594631	9.24448789	7.59E-05
365312	271.8093795	+	-16.54965254	1.89195796	-33.06365912	0.090671031	6.951303603	2.14362279	3.966572558	NA	+	NA	NA	+	NA	NA	2.419777491	4.175732833	NA	-2.099740176	NA	16	-1238.302237	2510.597148	9.247004657	7.58E-05
779776	245.2227435	+	-3.744868046	1.921873581	-20.52890885	-4.883029223	6.602338749	-11.17934866	0.606565999	+	NA	+	NA	NA	+	2.638837857	3.121621554	6.293401989	2.236856159	NA	-0.959069584	19	-1234.894255	2510.603325	9.253180937	7.56E-05
488700	264.3252245	+	-16.10127937	NA	-20.67870324	-4.419208285	6.608129694	7.248687183	5.203581075	NA	NA	+	NA	+	+	-5.35720621	NA	6.6458657	2.171094054	-0.831632725	NA	17	-1237.181333	2510.612666	9.2625227	7.52E-05
736764	249.8046459	+	-5.991394422	NA	-20.58675049	-4.789899837	7.336782981	-1.449410684	4.687644032	+	NA	+	+	+	+	NA	NA	6.141944955	2.025852777	NA	-1.374385386	18	-1236.04527	2510.614525	9.26438143	7.51E-05
232636	256.8785785	+	-11.13135692	NA	-20.66768416	-4.764581287	7.718731477	NA	4.921989056	NA	NA	+	+	NA	NA	NA	1.624112618	6.525489327	1.904180965	NA	NA	14	-1240.544923	2510.617118	9.266974467	7.50E-05
1023484	249.9350354	+	-5.915327783	NA	-20.56284959	-4.432539383	7.109512026	-1.451162835	4.880933749	+	NA	+	+	+	NA	NA	1.419540704	6.698577346	1.724477884	-0.913455652	-0.803501308	19	-1234.90254	2510.619896	9.269752055	7.49E-05
732928	260.3451725	+	-13.95891182	0.850392222	-30.02786072	-4.288813658	8.224529306	-8.475677061	4.890832276	NA	+	+	+	NA	+	NA	NA	5.336292297	2.18568077	NA	-1.336947974	18	-1236.048211	2510.620407	9.270263674	7.49E-05
349440	265.2463793	+	-16.10906767	0.324390162	-21.18521044	-4.160474399	6.707293458	7.565007285	4.633092045	NA	NA	+	NA	+	NA	-5.353034352	NA	6.133858871	NA	-1.148298607	NA	16	-1238.313875	2510.620423	9.270279715	7.49E-05
357628	265.2050587	+	-16.17694144	NA	-21.15573695	-4.172552527	6.70955406	7.694850524	5.160749459	NA	NA	+	NA	+	+	-5.435517387	NA	6.179067714	NA	-1.150126286	NA	16	-1238.314952	2510.622578	9.272434589	7.48E-05
995324	242.7562965	+	-0.347418695	NA	-30.63593924	-4.086848799	7.947413931	-10.09144006	5.118633922	+	+	+	+	NA	+	NA	NA	5.644498898	1.933785018	-0.714947351	-1.203384055	19	-1234.904511	2510.623837	9.273693849	7.48E-05
257536	244.7990107	+	-3.814512561	1.785920816	-20.46803475	-4.769519556	8.149287688	-11.18264961	0.109749473	+	NA	+	+	NA	+	2.497773524	3.729646375	6.482215587	1.779860878	NA	NA	19	-1234.905276	2510.625368	9.275224148	7.47E-05
785916	251.5388359	+	-6.73095108	NA	-20.27655748	-4.768461667	7.992960098	4.255693318	1.076211586	+	NA	+	+	+	+	-4.185930755	2.913507057	6.375827428	1.594236166	NA	-0.643171781	20	-1233.755483	2510.633642	9.283498175	7.44E-05
642300	259.4138733	+	-15.54624917	NA	-20.82011054	-4.600927502	8.503757449	-9.173860142	4.820463701	NA	NA	+	+	NA	NA	1.761452669	1.429387275	5.865944057	NA	NA	-0.823237895	16	-1238.321445	2510.635564	9.285420076	7.44E-05
724480	242.6806144	+	-2.702518978	1.005446738	-20.66594943	-4.826793677	7.330587762	-9.944461718	4.500113397	+	NA	+	+	NA	NA	NA	NA	6.126578358	2.208124732	NA	-1.528463478	17	-1237.195269	2510.640539	9.290395	7.42E-05
1009660	244.3545585	+	-1.12975901	NA	-30.17476445	-4.102613013	6.786439225	-11.16466612	5.128945789	+	+	+	NA	NA	+	2.538653388	NA	5.735540315	2.190708591	-0.919554283	-1.268347807	19	-1234.913641	2510.642097	9.291953603	7.41E-05
89344	264.6436873	+	-16.11640828	0.345158917	-21.03078362	-4.527599991	8.481215157	7.708189067	4.65014335	NA	NA	+	+	+	NA	-5.475779594	NA	5.799761174	NA	NA	NA	16	-1238.327083	2510.646841	9.296697397	7.39E-05
214528	243.855567	+	-3.268154949	0.447274792	-20.81953121	-4.892063865	6.712942914	-10.76553672	4.747431462	+	NA	+	NA	NA	NA	2.160532599	NA	6.384307249	2.434600754	NA	NA	16	-1238.327826	2510.648327	9.298183111	7.39E-05
986620	242.3403478	+	-2.675370544	NA	-20.63329087	-4.549331379	6.977373165	-9.921017432	4.904157275	+	NA	+	+	NA	NA	NA	NA	6.448699482	2.012185261	-0.758794639	-1.359710964	17	-1237.200255	2510.650511	9.300367425	7.38E-05
1041660	259.8123523	+	-15.82943932	NA	-20.35292228	-4.36639593	6.614205415	-9.308224196	1.04661061	NA	NA	+	NA	NA	+	1.826868288	2.89277456	6.677223579	1.857990687	-1.092952787	-0.728955465	18	-1236.065845	2510.655676	9.305531984	7.36E-05
1033468	259.3658476	+	-15.49516775	NA	-20.5395082	-4.410831147	6.637859511	-9.197113703	4.873601788	NA	NA	+	NA	NA	NA	1.717913017	1.340612222	6.659556043	2.003776061	-0.964881463	-0.864659136	17	-1237.202874	2510.655749	9.305604955	7.36E-05
749564	243.919481	+	-0.990842029	NA	-30.7498027	-4.350335654	8.323402599	-11.18790239	5.101595684	+	+	+	+	NA	+	2.519238707	NA	5.373729103	2.004656501	NA	-1.202956772	19	-1234.92184	2510.658494	9.30835027	7.35E-05
992764	242.4537925	+	-2.697298576	NA	-20.64005161	-4.550726033	6.698147218	-9.908202344	4.702779664	+	NA	+	NA	NA	+	NA	NA	6.449175381	2.081191595	-0.807353308	-1.397326431	17	-1237.205595	2510.66119	9.311046295	7.34E-05
354044	262.9541738	+	-15.10611444	NA	-30.31103998	-3.783697562	6.864124277	-9.112080739	5.48435873	NA	+	+	NA	NA	+	2.047001672	NA	5.424499236	NA	-1.254914867	NA	16	-1238.334383	2510.661441	9.31129739	7.34E-05
97532	264.6083214	+	-16.19258367	NA	-20.99992038	-4.542009925	8.464679267	7.836718451	5.075682422	NA	NA	+	+	+	+	-5.556981599	NA	5.837869647	NA	NA	NA	16	-1238.34309	2510.678854	9.328710878	7.28E-05
640512	244.5326485	+	-2.697806861	1.735721769	-21.21238173	-4.768103213	6.758560713	-11.12378904	4.116700939	+	NA	+	NA	NA	NA	2.674487496	1.752710751	5.694158501	NA	NA	-1.11761514	17	-1237.214966	2510.679932	9.329788809	7.27E-05
107712	258.1121539	+	-10.91683981	0.998740463	-21.0593841	-4.741954258	6.686152505	NA	0.500483871	NA	NA	+	NA	NA	+	NA	3.474278704	5.866216135	NA	NA	NA	14	-1240.577633	2510.682538	9.332394505	7.26E-05
1036032	262.9991919	+	-14.90285813	1.945787823	-31.19071819	-3.829163623	8.184833064	-9.634194048	4.071106852	NA	+	+	+	NA	NA	2.348987532	2.209063188	5.795306623	1.881353119	-0.914007481	-0.70793337	20	-1233.78315	2510.688976	9.338832067	7.24E-05
993280	243.4262166	+	-0.492493949	0.875440654	-29.99120711	-4.102493038	6.737111754	-10.0768092	5.019517821	+	+	+	NA	NA	+	NA	NA	5.737624117	2.293773744	-0.933788226	-1.388809646	19	-1234.941807	2510.698429	9.348285309	7.21E-05
223232	244.610711	+	-1.020693132	0.463195948	-30.45871442	-4.503709009	6.792466099	-11.08378467	5.601797526	+	+	+	NA	NA	+	2.605614643	NA	5.64016568	2.579057215	NA	NA	18	-1236.092333	2510.70865	9.358506853	7.17E-05
200192	242.477134	+	-2.707511426	0.392847753	-20.75435939	-4.836126165	7.552213783	-9.851867388	4.751684359	+	NA	+	+	NA	NA	NA	NA	6.39868526	2.196246428	NA	NA	16	-1238.358224	2510.709121	9.358977722	7.17E-05
1009404	262.1077243	+	-15.12792733	NA	-29.60267957	-4.048208654	6.790821734	-9.231232145	5.019847442	NA	+	+	NA	NA	+	2.003187717	NA	5.691951465	2.267385	-0.883261149	-1.281858479	18	-1236.093602	2510.711188	9.36104469	7.16E-05
222716	243.5488044	+	-3.177324625	NA	-20.78830177	-4.904452064	6.722458059	-10.71655703	5.250499794	+	NA	+	NA	NA	+	2.100884764	NA	6.418152827	2.379633484	NA	NA	16	-1238.359389	2510.711453	9.361309357	7.16E-05
878588	244.3451652	+	-0.690984716	NA	-30.33917345	-3.875201171	6.889235589	-11.20966846	5.045996214	+	+	+	NA	NA	+	2.649484291	NA	5.279360409	NA	-1.234359606	-1.349701238	18	-1236.094871	2510.713728	9.363584361	7.15E-05
749308	261.8557432	+	-15.12337449	NA	-30.17074024	-4.285792274	8.280184462	-9.234630021	4.994968699	NA	+	+	+	NA	+	1.978728002	NA	5.344549943	2.084231372	NA	-1.218228161	18	-1236.095785	2510.715556	9.365412501	7.14E-05
365568	255.7539359	+	-4.055543739	1.877607265	-33.67276085	0.090309184	6.94329261	0.243038959	4.004451447	+	+	NA	NA	+	NA	NA	2.441575447	4.215603493	NA	-2.13934881	NA	17	-1237.23339	2510.716781	9.366637367	7.14E-05
229376	252.7950092	+	-4.138069183	0.562227085	-31.71050425	-4.254394817	8.501681435	5.607059665	5.58643151	+	+	+	+	+	+	-4.543332831	NA	5.525378692	2.026381826	NA	NA	20	-1233.797362	2510.717401	9.367257162	7.14E-05
881916	265.1158695	+	-16.26339874	NA	-20.97722043	-4.181950006	6.746540691	7.476550587	4.587202879	NA	NA	+	NA	+	+	-5.315832185	NA	5.924863664	NA	-1.105750236	-1.451763892	17	-1237.2343	2510.718601	9.368457036	7.13E-05
744704	264.0935367	+	-15.82162781	1.191368852	-20.5754939	-4.681338059	7.289037692	6.694334812	4.386242043	NA	NA	+	+	+	NA	-4.979741555	NA	6.046942645	2.203136682	NA	-1.54086906	18	-1236.097665	2510.719315	9.369170961	7.13E-05
337920	243.1276723	+	0.191063622	0.127580031	-30.76966914	-3.862245625	6.837601713	-9.967628257	5.58317322	+	+	+	NA	NA	+	NA	NA	5.50864418	NA	-1.2961979	NA	17	-1237.241842	2510.733685	9.383541166	7.08E-05
1046016	252.9655709	+	-6.79445827	2.109227421	-20.49080203	-4.306079844	6.441106731	3.517806003	0.286574228	+	NA	+	NA	+	+	-3.653521677	3.402553722	6.730047044	1.862188103	-1.222666807	-0.873972184	21	-1232.644791	2510.737343	9.387199374	7.07E-05
733184	242.9779926	+	-0.356499771	0.818171434	-30.56924678	-4.357171344	8.273939975	-10.10387521	4.999020664	+	+	+	+	NA	+	NA	NA	5.372286615	2.105861133	NA	-1.315778371	19	-1234.962901	2510.740617	9.390473012	7.05E-05
1019132	257.9934613	+	-14.77718823	NA	-20.50223264	-4.419099077	7.172104204	-8.485555255	4.866823329	NA	NA	+	+	NA	NA	NA	1.369907721	6.649776054	1.878476938	-0.873974492	-0.824360658	17	-1237.245646	2510.741293	9.39114896	7.05E-05
388352	260.3762971	+	-15.66478717	1.735227252	-20.70126002	-4.10370444	8.348214403	-9.605619999	-0.441563369	NA	NA	+	+	NA	+	2.073857986	4.060882652	6.408340094	NA	-1.134045899	NA	18	-1236.113748	2510.75148	9.401336736	7.02E-05
468668	260.0573655	+	-10.6125619	NA	-30.77059396	-4.045328489	6.725263485	NA	5.613613753	NA	+	+	NA	NA	+	NA	NA	5.878414939	2.331697285	-0.871131497	NA	15	-1239.501015	2510.753854	9.403710283	7.01E-05
208380	242.2346931	+	-2.639346416	NA	-20.72924762	-4.847051943	7.553928773	-9.831326447	5.210004857	+	NA	+	+	NA	+	NA	NA	6.428772334	2.149140926	NA	NA	16	-1238.381371	2510.755415	9.405271498	7.00E-05
916736	265.6438728	+	-16.38139863	2.01749299	-20.62996275	-4.054004595	8.147858044	6.783331633	-0.316104855	NA	NA	+	+	+	+	-4.870313741	3.754249916	6.27570699	NA	-1.146585004	-0.762345251	20	-1233.817325	2510.757327	9.407183462	7.00E-05
373504	272.1184983	+	-16.83008832	1.888473209	-32.75778521	0.201956216	6.934663814	2.108342409	0.296480143	NA	+	NA	NA	+	+	NA	3.845550368	4.167376034	NA	-2.204436385	NA	17	-1237.254804	2510.759608	9.409463934	6.99E-05
601596	241.9419792	+	-2.234025236	NA	-20.96665626	-4.687235233	8.315879901	-9.917915049	4.582659805	+	NA	+	+	NA	+	NA	NA	5.657528886	NA	NA	-1.412412191	16	-1238.38566	2510.763994	9.413850557	6.97E-05
607488	259.842087	+	-15.09003445	0.839684764	-21.16724903	-4.657518273	6.887398843	-9.257388628	4.475378684	NA	NA	+	NA	NA	NA	2.000940915	NA	5.377252988	NA	NA	-1.626385808	15	-1239.506749	2510.765323	9.415179873	6.97E-05
730624	242.8583061	+	-2.665647937	1.033119814	-20.69881671	-4.87927401	6.711935034	-9.905918076	4.571861406	+	NA	+	NA	NA	+	NA	NA	6.128012203	2.390216897	NA	-1.554702648	17	-1237.257788	2510.765575	9.415431604	6.97E-05
222976	262.0796498	+	-14.79399725	0.468719258	-29.88980208	-4.431982035	6.794246498	-9.184270967	5.4962174	NA	+	+	NA	NA	+	2.07658622	NA	5.610407285	2.65003942	NA	NA	17	-1237.260881	2510.771762	9.421618005	6.95E-05
371900	257.7606009	+	-11.61382551	NA	-20.70607607	-4.226148088	8.270072976	NA	0.441366277	NA	NA	+	+	NA	+	NA	3.523666892	6.453581508	NA	-1.005507096	NA	15	-1239.513819	2510.779463	9.429319179	6.92E-05
1013504	267.9720322	+	-15.68929978	1.08003597	-29.919215	-3.952678379	6.683446888	8.178998051	4.944230416	NA	+	+	NA	+	+	-5.307718768	NA	5.653809752	2.301029405	-0.930011876	-1.399272309	20	-1233.832235	2510.787147	9.437003865	6.89E-05
642556	243.003732	+	-2.752486473	NA	-20.88131475	-4.694653288	8.469575085	-10.94197848	4.848749394	+	NA	+	+	NA	NA	2.235082072	1.448387232	5.948991728	NA	NA	-0.816068208	17	-1237.270421	2510.790842	9.440698354	6.88E-05
364480	252.3895754	+	-3.471246152	1.179770009	-33.0246822	-3.671778171	9.118274928	NA	4.374019539	+	+	+	+	NA	NA	NA	2.420901781	5.512852152	NA	-0.980665896	NA	17	-1237.271048	2510.792096	9.441952301	6.88E-05
870144	262.811325	+	-15.05800697	0.628601503	-29.63536369	-3.794140006	6.881152808	-9.315638281	4.571004585	NA	+	+	NA	NA	NA	2.193489153	NA	5.164786282	NA	-1.212280285	-1.49290371	17	-1237.273072	2510.796145	9.446001167	6.86E-05
345856	262.9230415	+	-15.13911474	0.00396522	-30.15262811	-3.793139434	6.873537626	-9.121240184	4.833344315	NA	+	+	NA	NA	NA	2.046832878	NA	5.394776293	NA	-1.239607844	NA	16	-1238.402181	2510.797036	9.44689246	6.86E-05
230844	251.2947761	+	-6.340494318	NA	-20.75890082	-4.882319843	6.617372488	NA	4.957470584	+	NA	+	NA	NA	NA	NA	1.569445181	6.542711876	2.208399574	NA	NA	14	-1240.636238	2510.799749	9.449604928	6.85E-05
113408	271.6950434	+	-16.88246595	1.88882367	-34.16525967	-0.128650043	10.5363962	2.279873577	0.139612208	NA	+	NA	+	+	+	NA	3.879005024	3.252927863	NA	NA	NA	17	-1237.277638	2510.805276	9.455132835	6.83E-05
740860	243.283198	+	-3.231823224	NA	-20.61733544	-4.836812208	7.364373712	-10.83620592	4.933865174	+	NA	+	+	NA	NA	2.123847842	NA	6.176788817	2.089087041	NA	-1.35451938	17	-1237.277947	2510.805894	9.455750711	6.83E-05
220416	264.0601727	+	-15.93959429	0.571594608	-20.66130317	-4.691897043	7.514310634	7.116470301	4.640843896	NA	NA	+	+	+	NA	-5.260404207	NA	6.322489753	2.192053287	NA	NA	17	-1237.278585	2510.80717	9.457026578	6.82E-05
648704	245.1449685	+	-3.207040331	1.691132521	-20.99579876	-4.782059916	6.738491124	-11.19763777	0.418569138	+	NA	+	NA	NA	+	2.768046016	3.233127845	5.69590446	NA	NA	-0.986058085	18	-1236.142765	2510.809516	9.459371936	6.82E-05
519420	259.6529889	+	-15.93010539	NA	-20.32412749	-4.351529484	7.652868784	-9.301558556	0.688945871	NA	NA	+	+	NA	+	1.750731904	3.340125574	6.771782443	1.600576416	-0.951179841	NA	18	-1236.14402	2510.812026	9.461882043	6.81E-05
753408	267.7953592	+	-15.71241142	1.019624839	-30.5055904	-4.207536831	8.232168436	8.480639864	4.925791349	NA	+	+	+	+	+	-5.465146051	NA	5.291267063	2.108658612	NA	-1.324920423	20	-1233.844957	2510.812591	9.462447727	6.81E-05
79360	250.4478375	+	-5.389813962	0.441919384	-21.35245662	-4.730835631	6.812718901	-1.021935281	5.192530393	+	NA	+	NA	+	+	NA	NA	5.747647656	NA	NA	NA	16	-1238.410841	2510.814357	9.464213229	6.80E-05
249344	244.2557717	+	-3.281333201	1.802836446	-20.70441229	-4.795383085	7.779091692	-11.07563624	4.133593542	+	NA	+	+	NA	NA	2.407484665	2.147851483	6.540918737	2.017907369	NA	NA	18	-1236.150289	2510.824563	9.474419495	6.76E-05
107964	251.8502086	+	-6.267349044	NA	-21.0129344	-4.792375123	6.724216074	NA	0.964795502	+	NA	+	NA	NA	+	NA	3.19278897	5.928088473	NA	NA	NA	14	-1240.655286	2510.837844	9.487700841	6.72E-05
916988	251.74698	+	-6.549520792	NA	-20.55175788	-4.224523305	8.100278042	4.440298726	0.638113248	+	NA	+	+	+	+	-4.27954368	3.241827589	6.422660854	NA	-1.094874015	-0.593625721	20	-1233.85873	2510.840137	9.489993468	6.71E-05
358144	268.9796568	+	-15.89042528	0.333504861	-30.67807161	-3.706598935	6.781860071	9.121459116	5.506406224	NA	+	+	NA	+	+	-5.671239484	NA	5.421561625	NA	-1.293439777	NA	18	-1236.159204	2510.842394	9.492249965	6.70E-05
750848	264.2122829	+	-15.74278496	1.232500395	-20.61187275	-4.733856025	6.656290503	6.599039217	4.503562765	NA	NA	+	NA	+	+	-4.880066206	NA	6.050454081	2.390056898	NA	-1.564168521	18	-1236.161477	2510.846939	9.496795573	6.69E-05
1015548	267.9615323	+	-16.05202586	NA	-30.57539683	-3.947315085	7.927967039	8.842732493	5.068690312	NA	+	+	+	+	+	-5.732021294	NA	5.568642376	1.917676423	-0.705706283	-1.18379089	20	-1233.866774	2510.856224	9.506080129	6.66E-05
239036	251.8972621	+	-6.81172173	NA	-20.56054475	-4.890403746	6.607101239	NA	1.238395727	+	NA	+	NA	NA	+	NA	3.016712356	6.488838725	2.095611059	NA	NA	15	-1239.552986	2510.857797	9.507653537	6.65E-05
351740	251.2039912	+	-5.995578492	NA	-21.07332768	-4.288135094	7.928903301	4.744899047	4.796791962	+	NA	+	+	+	NA	-4.511529292	NA	6.217131202	NA	-0.878508657	NA	17	-1237.31078	2510.87156	9.521416336	6.61E-05
206336	242.703786	+	-2.598597737	0.520076294	-20.82016544	-4.909073851	6.690110025	-9.800909483	5.220218006	+	NA	+	NA	NA	+	NA	NA	6.425218913	2.456954653	NA	NA	16	-1238.441759	2510.876192	9.526048281	6.59E-05
622592	252.7721549	+	-3.91978773	0.774501381	-31.58021772	-4.114656718	9.189342267	5.644353868	4.978460566	+	+	+	+	+	+	-4.467891726	NA	4.823096761	NA	NA	-1.30482206	20	-1233.877265	2510.877207	9.527063553	6.59E-05
337664	261.4356573	+	-14.14615456	0.133160467	-30.23474657	-3.792616441	6.847288335	-8.250190077	5.476012182	NA	+	+	NA	NA	+	NA	NA	5.441276487	NA	-1.267592185	NA	16	-1238.442742	2510.878157	9.528013423	6.59E-05
896512	243.4889945	+	-2.820496909	1.783169603	-20.71888367	-4.207547089	8.182983972	-10.17211621	-0.145462391	+	NA	+	+	NA	+	NA	3.677550026	6.350887542	NA	-1.146160779	-0.76722633	19	-1235.034572	2510.883959	9.533814997	6.57E-05
460480	260.027251	+	-10.67366815	-0.087040895	-30.6197771	-4.057291782	6.737668261	NA	5.007844673	NA	+	+	NA	NA	NA	NA	NA	5.85288306	2.329493913	-0.854708493	NA	15	-1239.566434	2510.884693	9.534549504	6.56E-05
105216	271.394731	+	-16.57286179	1.884768742	-34.36051583	-0.237172583	10.26261063	2.312157016	4.025301896	NA	+	NA	+	+	NA	NA	2.36453253	3.303092482	NA	NA	NA	16	-1238.447151	2510.886975	9.536831541	6.56E-05
99520	257.8246262	+	-10.66515714	1.015198533	-21.29509242	-4.725279537	6.703580641	NA	4.428021581	NA	NA	+	NA	NA	NA	NA	1.950943228	5.888608452	NA	NA	NA	13	-1241.785794	2510.890428	9.540284223	6.55E-05
329660	252.1337409	+	-3.755554899	NA	-31.05689564	-3.835153586	6.835761859	NA	4.886181974	+	+	+	NA	NA	NA	NA	NA	5.391288543	NA	-1.195271892	NA	14	-1240.685021	2510.897314	9.547170891	6.52E-05
489472	253.1670389	+	-4.231657152	0.60307797	-31.03109135	-4.004204158	6.664635669	5.308351432	5.646460402	+	+	+	NA	+	+	-4.372213857	NA	5.935262522	2.286916917	-0.991986076	NA	20	-1233.887471	2510.897619	9.547475733	6.52E-05
747004	243.520414	+	-3.258248645	NA	-20.63735622	-4.886679373	6.760903002	-10.82085377	4.688638521	+	NA	+	NA	NA	+	2.173312929	NA	6.155512178	2.265230007	NA	-1.41480456	17	-1237.329042	2510.908085	9.557941416	6.49E-05
1006844	264.2145901	+	-16.19825798	NA	-20.52404647	-4.414754877	6.952916957	7.119702967	4.871215951	NA	NA	+	+	+	NA	-5.294121832	NA	6.380910096	1.991497229	-0.751723232	-1.338627222	18	-1236.194174	2510.912333	9.562189161	6.47E-05
375552	271.9849533	+	-17.04159438	2.000242364	-33.99156007	0.24744221	9.534487237	2.099042596	-0.09379065	NA	+	NA	+	+	+	NA	4.091449989	4.006453111	NA	-1.664231542	NA	18	-1236.196939	2510.917863	9.567719871	6.46E-05
1033724	243.5651768	+	-3.165998282	NA	-20.61125545	-4.484705684	6.625941907	-10.9027	4.896866752	+	NA	+	NA	NA	NA	2.174845735	1.36749272	6.733559792	1.919368842	-0.99556425	-0.856104304	18	-1236.199186	2510.922358	9.572214499	6.44E-05
1012988	264.282792	+	-16.18709429	NA	-20.53182458	-4.416165079	6.6480836	7.062673745	4.656428998	NA	NA	+	NA	+	+	-5.247239468	NA	6.381641836	2.066666485	-0.804719675	-1.379196864	18	-1236.200887	2510.925759	9.575615299	6.43E-05
228604	264.0216291	+	-16.07835721	NA	-20.61856904	-4.709185401	7.523586435	7.334370468	5.156298918	NA	NA	+	+	+	+	-5.395981427	NA	6.35920287	2.12593406	NA	NA	17	-1237.343611	2510.937222	9.587078011	6.39E-05
607744	243.9532564	+	-2.717675699	0.825823908	-21.22748702	-4.752043153	6.87443238	-10.96284352	4.510304732	+	NA	+	NA	NA	NA	2.45261636	NA	5.462710025	NA	NA	-1.622843686	16	-1238.472669	2510.938012	9.587868282	6.39E-05
460474	247.01608	+	NA	NA	-31.13204735	-4.029904079	6.74583435	NA	4.945836451	NA	+	+	NA	NA	NA	NA	NA	5.654227077	2.353995465	-0.793633223	NA	13	-1241.818402	2510.955644	9.605500158	6.34E-05
621820	264.593369	+	-16.25936779	NA	-20.85345511	-4.548424444	8.277692996	7.610252353	4.535287103	NA	NA	+	+	+	+	-5.415429907	NA	5.594417709	NA	NA	-1.392587928	17	-1237.356071	2510.962142	9.611998252	6.31E-05
862208	243.24773	+	0.002281326	0.617824178	-30.17157472	-3.872672474	6.852248781	-10.05737351	4.965167846	+	+	+	NA	NA	+	NA	NA	5.27438666	NA	-1.258795402	-1.436107762	18	-1236.220275	2510.964534	9.61439073	6.31E-05
226560	264.2250903	+	-15.78764399	0.715542641	-20.73062135	-4.763926684	6.632782546	6.98073334	5.155254876	NA	NA	+	NA	+	+	-5.114496817	NA	6.349828296	2.458976124	NA	NA	17	-1237.3592	2510.9684	9.618255969	6.30E-05
878332	262.7706379	+	-15.2029565	NA	-29.75275977	-3.809940739	6.895714308	-9.207389154	4.929862487	NA	+	+	NA	NA	+	2.098309182	NA	5.216166917	NA	-1.207874336	-1.366660712	17	-1237.35938	2510.968759	9.618615444	6.29E-05
496380	271.1142548	+	-16.98944519	NA	-32.96174316	0.04687926	6.991720828	2.015183826	4.857629072	NA	+	NA	NA	+	NA	NA	1.793673378	4.396090205	1.432854945	-1.815297139	NA	16	-1238.491936	2510.976547	9.626403361	6.27E-05
888064	258.5161089	+	-14.322272	1.842041658	-20.94254412	-4.143171564	7.946711422	-8.657589227	3.977829912	NA	NA	+	+	NA	NA	NA	1.971300417	6.200869134	NA	-1.075512115	-0.954275046	17	-1237.364178	2510.978356	9.628212852	6.26E-05
747520	244.7873238	+	-1.224324411	0.944090658	-29.88672363	-4.494173141	6.8089418	-11.22577498	4.99035678	+	+	+	NA	NA	+	2.720421319	NA	5.404511894	2.51162374	NA	-1.420182536	19	-1235.088071	2510.990957	9.640813649	6.22E-05
388608	244.8257502	+	-3.542136614	1.726257898	-20.76555593	-4.189849071	8.293637313	-11.27530547	-0.334953032	+	NA	+	+	NA	+	2.517771185	4.047466422	6.499667073	NA	-1.158086793	NA	19	-1235.089625	2510.994065	9.643920998	6.21E-05
1007616	253.0112052	+	-4.408479372	0.90557358	-30.91100334	-3.98802256	7.880888359	5.17482676	4.556978161	+	+	+	+	+	NA	-4.340170679	NA	5.550724202	1.939859662	-0.734362186	-1.36296793	21	-1232.773237	2510.994235	9.644091	6.21E-05
747264	261.967277	+	-14.77095842	0.958005911	-29.31557823	-4.422964943	6.811270658	-9.359731833	4.878778767	NA	+	+	NA	NA	+	2.201742373	NA	5.372666273	2.582261214	NA	-1.435046114	18	-1236.236037	2510.99606	9.645916007	6.21E-05
373760	256.3949217	+	-4.595923169	1.871282278	-33.3549018	0.198727368	6.926450716	0.248496219	0.42458147	+	+	NA	NA	+	+	NA	3.830913292	4.205404567	NA	-2.239935456	NA	18	-1236.237244	2510.998473	9.648329342	6.20E-05
474880	268.478848	+	-16.91524894	0.619951078	-31.12343212	-3.9148212	8.053939459	1.442491094	5.489549635	NA	+	+	+	+	+	NA	NA	5.710966537	2.060224564	-0.684487349	NA	19	-1235.092699	2511.000212	9.650068611	6.20E-05
103164	271.2945457	+	-16.73054919	NA	-32.68499267	-0.487696975	7.229246068	2.453827206	4.877766529	NA	+	NA	NA	+	NA	NA	1.667423235	3.22602095	NA	NA	NA	14	-1240.737032	2511.001338	9.651194096	6.19E-05
859392	265.2183123	+	-17.05432364	1.028407186	-21.0181105	-4.16255091	7.726820057	0.465295486	4.335681389	NA	NA	+	+	+	NA	NA	NA	5.797934308	NA	-0.881136698	-1.57844199	17	-1237.376022	2511.002044	9.651900489	6.19E-05
599296	258.3729123	+	-14.2176277	0.766352931	-21.14688015	-4.675714595	6.878226826	-8.396413551	4.431693751	NA	NA	+	NA	NA	+	NA	NA	5.391925949	NA	NA	-1.618103137	15	-1239.62527	2511.002365	9.65222138	6.19E-05
1041916	244.2159202	+	-3.660568562	NA	-20.42288528	-4.438578014	6.602283954	-10.99101279	1.123457051	+	NA	+	NA	NA	+	2.276552965	2.896945963	6.748468991	1.777976786	-1.120878454	-0.722725209	19	-1235.094724	2511.004263	9.654119224	6.18E-05
109760	257.5442586	+	-11.12651653	1.163964722	-20.77159014	-4.580735553	8.894853171	NA	0.011610854	NA	NA	+	+	NA	+	NA	3.762383975	6.043408629	NA	NA	NA	15	-1239.629332	2511.010489	9.660345611	6.16E-05
206780	251.9766207	+	-4.098657936	NA	-30.79970879	-4.456965199	6.775302498	NA	5.639321251	+	+	+	NA	NA	+	NA	NA	5.608532534	2.521047124	NA	NA	15	-1239.632381	2511.016587	9.666443369	6.15E-05
868352	251.6557865	+	-3.627730718	0.843064556	-31.55283743	-3.782471389	8.653980838	-0.431647376	4.981445627	+	+	+	+	+	+	NA	NA	5.116973089	NA	-0.863705214	-1.340326835	20	-1233.94745	2511.017577	9.667433178	6.14E-05
1023488	251.1615318	+	-6.061997024	2.214847453	-20.69155519	-4.349730074	7.050511788	-1.430413874	3.91655598	+	NA	+	+	+	NA	NA	1.972624359	6.661196596	1.873282624	-0.983840557	-0.986384635	20	-1233.94862	2511.019917	9.669773542	6.14E-05
99772	251.2104776	+	-5.73806805	NA	-21.24872371	-4.778258503	6.741797326	NA	4.881283051	+	NA	+	NA	NA	NA	NA	1.672610769	5.953109358	NA	NA	NA	13	-1241.852553	2511.023947	9.673803922	6.12E-05
523776	252.7690295	+	-6.885455624	1.967784261	-20.45466057	-4.294032264	7.583849818	3.7847681	-0.06150405	+	NA	+	+	+	+	-3.861042238	3.888301437	6.848922916	1.571047902	-1.067055991	NA	21	-1232.790475	2511.028712	9.678568334	6.11E-05
910592	260.8607989	+	-15.49784307	1.833538467	-20.8641624	-4.069596533	6.624445571	-9.61737561	-0.028391067	NA	NA	+	NA	NA	+	2.233127599	3.53334319	6.227960443	NA	-1.463155733	-0.908471889	18	-1236.252787	2511.029559	9.679415577	6.11E-05
861952	261.2021981	+	-14.05917785	0.63420471	-29.63382847	-3.803900123	6.862658635	-8.374505372	4.850059618	NA	+	+	NA	NA	+	NA	NA	5.204425611	NA	-1.230049318	-1.456131147	17	-1237.393006	2511.036012	9.685868391	6.09E-05
873984	251.8392953	+	-5.917696278	0.95985021	-21.13073011	-4.225185342	6.710372154	4.18181387	4.395962033	+	NA	+	NA	+	NA	-4.057782323	NA	5.937273632	NA	-1.138303196	-1.601950894	18	-1236.256112	2511.036209	9.686065789	6.09E-05
615676	259.7217984	+	-15.31581266	NA	-21.08027195	-4.683327746	6.910251551	-9.123210692	4.520025272	NA	NA	+	NA	NA	+	1.869107537	NA	5.436066148	NA	NA	-1.511213955	15	-1239.644569	2511.040963	9.690819008	6.07E-05
1031680	251.7115829	+	-6.5833463	2.166393351	-20.47150161	-4.302577418	7.408905022	-1.412699501	0.041142546	+	NA	+	+	+	+	NA	3.560610591	6.65950135	1.632022854	-1.04279945	-0.818460795	21	-1232.797126	2511.042013	9.691868983	6.07E-05
459964	256.9753547	+	-11.02969967	NA	-20.864768	-4.510846337	6.645602074	NA	4.90844438	NA	NA	+	NA	NA	NA	NA	NA	6.61273844	2.209970649	-0.731189937	NA	13	-1241.865505	2511.04985	9.699706292	6.04E-05
882432	268.7553635	+	-15.84859276	0.828897313	-30.08452888	-3.717255821	6.79797761	8.673676056	4.884351292	NA	+	+	NA	+	+	-5.430707145	NA	5.185056026	NA	-1.255287604	-1.44806555	19	-1235.121053	2511.056921	9.706777251	6.02E-05
868096	268.9288678	+	-17.03724909	0.849414553	-30.95781837	-3.713623186	8.657776812	1.616515717	4.859404786	NA	+	+	+	+	+	NA	NA	5.046338684	NA	-0.834968536	-1.361238329	19	-1235.122603	2511.06002	9.709876343	6.01E-05
475136	251.6236178	+	-3.818969602	0.60695156	-31.72016687	-3.973208613	8.084389288	-0.547282088	5.598383379	+	+	+	+	+	+	NA	NA	5.755825882	1.969145111	-0.718029408	NA	20	-1233.971418	2511.065513	9.715369005	6.00E-05
732668	242.2280155	+	-2.689535651	NA	-20.59183485	-4.846998341	7.392320963	-9.888022022	4.67216131	+	NA	+	+	NA	+	NA	NA	6.174162585	2.096379149	NA	-1.378826972	17	-1237.408148	2511.066296	9.716152298	5.99E-05
1027580	242.8048822	+	-3.081867776	NA	-20.35024735	-4.444116217	7.523773344	-10.01992904	0.957827993	+	NA	+	+	NA	+	NA	3.009144315	6.723403698	1.557714329	-0.965690155	-0.649200223	19	-1235.128883	2511.07258	9.722436612	5.98E-05
361212	263.3894594	+	-14.03887464	NA	-32.58560963	-0.033853414	7.052611009	-8.230062264	4.802261886	NA	+	NA	NA	NA	NA	NA	1.858867548	4.22368951	NA	-2.013442787	NA	14	-1240.775137	2511.077547	9.727403214	5.96E-05
781564	259.338947	+	-15.81059938	NA	-20.26920115	-4.731274372	8.005562887	-9.300764818	0.977561322	NA	NA	+	+	NA	+	1.802829813	2.905374551	6.309329672	1.745725704	NA	-0.679378261	18	-1236.27697	2511.077925	9.727781524	5.96E-05
105472	255.167261	+	-3.955636005	1.868244149	-34.94879925	-0.245529985	10.28449712	0.39307794	4.063996461	+	+	NA	+	+	NA	NA	2.382481828	3.323724026	NA	NA	NA	17	-1237.417191	2511.084381	9.734237685	5.94E-05
381692	271.2931841	+	-16.06430834	NA	-33.03835603	0.067024298	6.998792099	8.968379112	4.797961391	NA	+	NA	NA	+	NA	-5.199766665	1.876448349	4.19978886	NA	-2.035942571	NA	16	-1238.548871	2511.090416	9.740272902	5.92E-05
358400	253.2117044	+	-3.823249497	0.343297956	-31.2394277	-3.772533912	6.77853474	5.648202767	5.611843171	+	+	+	NA	+	+	-4.442593266	NA	5.480582648	NA	-1.318065474	NA	19	-1235.153126	2511.121066	9.770922837	5.83E-05
113664	255.7943701	+	-4.521062955	1.869552059	-34.73690335	-0.139161629	10.55139802	0.400261851	0.265021715	+	+	NA	+	+	+	NA	3.86181798	3.273325176	NA	NA	NA	18	-1236.299988	2511.123962	9.773817973	5.82E-05
[truncated: 16,876 more rows]
