# Supplementary material for: Flyway‐scale analysis reveals that the timing of migration in wading birds is becoming later
Source: Ecol Evol. 2021 Sep 28;11(20):14135–45. doi: 10.1002/ece3.8130 (PMC8525091; doi:10.1002/ece3.8130)
Supplement: Supplementary file 1 — Supplementary Material [file ECE3-11-14135-s001.zip › Supplementary material/Supplementary material Table 6 spring modelling distribution of sightings.csv]

	Intercept	Julian date	Latitude	Year	Year^2	Julian date x latitude	Julian date x year	Latitude x year	Year^2 x Julian date	Year^2 x latitude	Julian date x latitude x year	Year^2 x Julian date x latitude	df	logLik	AICc	delta	weight	Marginal R^2	Condtional R^2
2048	5281.82158	69.35532233	113.9728756	3853.849819	766.2722112	-586.0169262	240.8567028	-69.89420923	85.96072037	-37.45512499	-326.6142079	-54.04621241	14	-41728287.99	83456603.99	0	1	0.379799594	0.40697824
1024	5298.749156	67.67004126	118.3828485	3832.152558	747.170037	-645.318667	243.5974549	-67.81150791	86.13434492	-39.02679116	-260.7503858	NA	13	-41729087.73	83458201.46	1597.476026	0	0.379568335	0.406796991
768	5297.446342	81.32879421	76.97065543	3831.667618	746.546152	-644.1495044	229.0231542	-22.56610233	72.7712665	NA	-258.8592704	NA	12	-41729357.67	83458739.34	2135.353403	0	0.379471128	0.406758073
896	5291.66292	154.1173228	88.19183244	3833.129992	750.6591253	-643.8365344	143.8375394	-35.47572717	NA	-9.416491675	-263.238561	NA	12	-41730401.93	83460827.87	4223.878839	0	0.379190896	0.406424883
640	5291.608073	154.184907	78.14763225	3832.955905	750.3404775	-643.5796821	144.0843979	-24.47424688	NA	NA	-262.6158259	NA	11	-41730421.02	83460864.04	4260.048385	0	0.379180814	0.406429354
1536	5310.781708	59.92643413	133.1552045	3745.397178	719.6900097	-737.8819184	255.6388672	-57.41349226	91.61347205	-32.83178954	NA	87.92351652	13	-41738668.27	83477362.54	20758.55751	0	0.376681882	0.404674515
1472	5310.602023	68.52633687	106.4191784	3745.679007	719.7703141	-735.3412678	236.8679517	NA	83.66050683	-8.283318509	NA	87.8136505	12	-41738883.89	83477791.78	21187.78836	0	0.376605758	0.404654066
1504	5303.32273	166.9959075	95.05478608	3746.206467	719.7413841	-737.0714236	NA	26.00174567	-16.97240598	2.558323446	NA	88.1936258	12	-41742894.2	83485812.39	29208.40625	0	0.375494081	0.403489344
1440	5303.135028	166.6217285	107.1908504	3746.093713	719.7025837	-738.3292872	NA	NA	-16.98265741	-8.56960104	NA	88.25937915	11	-41742945.05	83485912.09	29308.10697	0	0.375487956	0.403456757
512	5272.352491	59.17869633	131.281624	3744.799112	753.2741569	-638.680965	256.4696711	-55.91178123	94.95607885	-24.16996778	NA	NA	12	-41743137.39	83486298.77	29694.78396	0	0.375280123	0.403740811
256	5271.643828	67.6994893	105.505208	3744.8914	752.8592196	-637.9847701	247.3605892	-27.86654871	86.61744799	NA	NA	NA	11	-41743241.43	83486504.86	29900.87024	0	0.375243582	0.403723118
448	5272.21812	67.55484672	105.2463521	3745.074308	753.3114939	-636.3274014	238.1881215	NA	87.20681163	-0.273350187	NA	NA	11	-41743341.56	83486705.12	30101.12776	0	0.375207647	0.403722444
192	5272.205377	67.65176063	104.9610197	3745.073282	753.3017646	-636.3382681	238.1894877	NA	87.10693454	NA	NA	NA	10	-41743342.68	83486705.37	30101.37896	0	0.37520869	0.403720726
384	5264.23808	154.4835899	98.10176417	3744.957901	757.1886504	-636.9755122	146.5204697	-20.10404233	NA	8.661358684	NA	NA	11	-41744725.34	83489472.67	32868.68547	0	0.374818873	0.403300379
128	5264.236057	154.4219327	107.4043152	3744.926024	757.4973521	-637.1978478	146.2982359	-30.23584724	NA	NA	NA	NA	10	-41744741.66	83489503.33	32899.34216	0	0.37481708	0.40329235
320	5264.438938	154.7106288	89.25139322	3745.057394	757.0816153	-636.1353827	142.9887792	NA	NA	16.71112057	NA	NA	10	-41744754.82	83489529.64	32925.65291	0	0.374805997	0.403306482
64	5264.797794	154.9021178	106.8252364	3745.123678	758.0062072	-635.4056682	135.722624	NA	NA	NA	NA	NA	9	-41744860.56	83489739.12	33135.13245	0	0.374775002	0.403289322
480	5264.755182	166.5949491	93.0511547	3745.609209	753.4292185	-637.5620662	NA	27.78001899	-13.97347875	11.3622185	NA	NA	11	-41747382.02	83494786.04	38182.0567	0	0.374089211	0.402540863
224	5264.97042	164.2609589	105.1626376	3745.577705	753.6377562	-637.8876646	NA	15.34408676	-11.75650393	NA	NA	NA	10	-41747407.31	83494834.63	38230.64182	0	0.374085376	0.402530248
416	5264.528462	166.1948424	106.0162596	3745.488261	753.4145986	-638.8267586	NA	NA	-13.98204292	-0.520342206	NA	NA	10	-41747439.69	83494899.37	38295.3854	0	0.374082395	0.40250375
160	5264.501628	166.3803959	105.4731265	3745.486312	753.3960784	-638.8474719	NA	NA	-14.17327229	NA	NA	NA	9	-41747440.88	83494899.76	38295.77474	0	0.374082752	0.402502915
352	5266.161933	152.3326145	97.91296314	3745.663791	752.3149884	-637.9170017	NA	27.80062059	NA	6.26637916	NA	NA	10	-41747450.62	83494921.24	38317.25008	0	0.37407521	0.402519192
96	5266.157614	152.290348	104.6462695	3745.639944	752.5437741	-638.0768927	NA	20.41472721	NA	NA	NA	NA	9	-41747459.82	83494937.63	38333.64559	0	0.374074547	0.40251452
288	5265.934835	151.9234612	110.8906745	3745.542787	752.2996741	-639.1828502	NA	NA	NA	-5.628124509	NA	NA	9	-41747508.36	83495034.73	38430.7409	0	0.374067937	0.402482716
32	5265.834202	151.8030936	104.9379642	3745.527749	751.8777819	-639.5024779	NA	NA	NA	NA	NA	NA	8	-41747522.12	83495060.23	38456.24282	0	0.374065915	0.402473489
496	4859.692383	101.8641608	134.3738261	3744.115098	746.1382175	NA	248.8933372	17.03621166	83.51587572	-5.783971123	NA	NA	11	-41813576.52	83627175.03	170571.044	0	0.352493293	0.387007784
240	4859.61209	103.8937773	128.1994974	3744.137379	746.0407086	NA	246.7136695	23.73406083	81.52174133	NA	NA	NA	10	-41813583.66	83627187.33	170583.3426	0	0.35249173	0.387004828
432	4859.276185	99.34776611	142.3485322	3744.030069	746.118736	NA	254.4820535	NA	85.87556055	-13.07965602	NA	NA	10	-41813596.73	83627213.46	170609.4738	0	0.352489544	0.387000228
176	4858.192743	104.0145275	128.7152788	3743.980054	745.6469492	NA	254.5608144	NA	81.0915962	NA	NA	NA	9	-41813655.58	83627329.16	170725.1739	0	0.35247943	0.386966755
368	4853.357873	185.613423	105.1751432	3744.256516	749.5990368	NA	152.1773696	48.36864185	NA	23.05801453	NA	NA	10	-41814766.22	83629552.44	172948.4567	0	0.352109166	0.386745654
112	4853.030107	185.4780622	129.9611443	3744.17097	750.4142505	NA	151.5906609	21.44411395	NA	NA	NA	NA	9	-41814870.23	83629758.46	173154.4767	0	0.352071868	0.386736627
304	4851.582448	185.163865	126.5870153	3744.013836	749.8335339	NA	160.730702	NA	NA	3.649464556	NA	NA	9	-41814923.32	83629864.63	173260.6441	0	0.35206791	0.386696678
48	4851.775169	185.1980749	130.4190023	3744.028592	750.0374408	NA	159.1380125	NA	NA	NA	NA	NA	8	-41814929.23	83629874.46	173270.475	0	0.352062141	0.38670486
174	4886.645499	145.7408324	NA	3742.938087	745.5823616	NA	255.049357	NA	82.54865179	NA	NA	NA	8	-41815384.12	83630784.24	174180.248	0	0.352811805	0.384746773
46	4880.462021	228.9650818	NA	3742.973422	750.0519124	NA	157.8954664	NA	NA	NA	NA	NA	7	-41816703.14	83633420.28	176816.2943	0	0.352388128	0.384454706
464	4852.783141	206.0399926	97.26593735	3744.902643	746.3009065	NA	NA	98.13596911	-22.18183915	28.6691406	NA	NA	10	-41817446.14	83634912.28	178308.2922	0	0.351305999	0.386023462
208	4852.880446	200.1971045	127.8548774	3744.822196	746.8182742	NA	NA	66.82400995	-16.59420995	NA	NA	NA	9	-41817594.82	83635207.65	178603.6617	0	0.351256813	0.386000047
336	4854.692269	183.4271141	104.9898314	3744.98867	744.5252477	NA	NA	98.23089626	NA	20.59252212	NA	NA	9	-41817611.94	83635241.88	178637.8955	0	0.351266359	0.385959409
80	4854.39463	183.313708	127.1353417	3744.909719	745.2710715	NA	NA	74.00361831	NA	NA	NA	NA	8	-41817695.11	83635406.21	178802.2263	0	0.35123571	0.385954396
400	4849.115383	204.8970698	143.3275027	3744.46827	746.1988156	NA	NA	NA	-22.27006896	-13.39735919	NA	NA	9	-41818125.13	83636268.27	179664.2809	0	0.351116226	0.385821713
144	4847.998572	209.7106791	129.3633136	3744.417178	745.7155911	NA	NA	NA	-27.20455568	NA	NA	NA	8	-41818186.7	83636389.39	179785.4071	0	0.351104716	0.385788549
272	4851.029551	182.1930514	151.1268785	3744.554217	744.4159879	NA	NA	NA	NA	-21.54698701	NA	NA	8	-41818292.2	83636600.39	179996.4067	0	0.351076651	0.385756276
16	4849.74292	181.7896267	128.3819853	3744.494645	742.7834501	NA	NA	NA	NA	NA	NA	NA	7	-41818473.93	83636961.86	180357.8771	0	0.351038726	0.385667865
142	4876.541517	251.8512871	NA	3743.370722	745.6507536	NA	NA	NA	-25.94903602	NA	NA	NA	7	-41819929.02	83639872.03	183268.0469	0	0.351419939	0.383586156
14	4878.007946	224.9044733	NA	3743.452224	742.8534237	NA	NA	NA	NA	NA	NA	NA	6	-41820190.33	83640392.66	183788.6692	0	0.351351557	0.383493841
335	4825.138968	NA	172.4015641	3741.580745	746.1457496	NA	NA	94.53470419	NA	20.00172613	NA	NA	8	-41821404.75	83642825.51	186221.5202	0	0.349585356	0.386096629
79	4824.887929	NA	193.8716184	3741.506108	746.8692099	NA	NA	71.00432012	NA	NA	NA	NA	7	-41821483.16	83642980.32	186376.3349	0	0.34955533	0.386094841
271	4821.808844	NA	216.3772327	3741.184618	746.0300882	NA	NA	NA	NA	-20.55861835	NA	NA	7	-41822033.98	83644081.96	187477.9765	0	0.349409377	0.385908422
15	4820.601915	NA	194.5355846	3741.13489	744.4688841	NA	NA	NA	NA	NA	NA	NA	6	-41822199.25	83644410.51	187806.5187	0	0.349376597	0.385822437
13	4857.561988	NA	NA	3737.959871	745.2796762	NA	NA	NA	NA	NA	NA	NA	5	-41826675.48	83653360.96	196756.9744	0	0.34918	0.382072517
632	6108.42498	164.819473	76.92783962	2976.753545	NA	-634.9255201	105.5427609	-42.94173467	NA	NA	-281.5752929	NA	10	-41836509.09	83673038.19	216434.2013	0	0.348294815	0.37792653
120	6087.794379	165.1829385	108.3054062	2873.541121	NA	-627.9895938	107.523658	-49.31221471	NA	NA	NA	NA	9	-41852186.35	83704390.7	247786.7159	0	0.343351661	0.374249274
56	6089.646589	165.9780814	107.3618168	2872.908554	NA	-625.0553812	90.22591307	NA	NA	NA	NA	NA	8	-41852484.9	83704985.79	248381.8052	0	0.343219032	0.37427997
88	6085.217728	163.5617861	106.2704713	2878.262079	NA	-628.6811009	NA	-11.92948422	NA	NA	NA	NA	8	-41853586.8	83707189.59	250585.6051	0	0.34295766	0.373821211
24	6085.840989	163.8527165	106.1006923	2877.878545	NA	-627.8420212	NA	NA	NA	NA	NA	NA	7	-41853608.13	83707230.27	250626.2813	0	0.342938203	0.373849435
104	5677.264948	195.6971406	130.527736	2880.827962	NA	NA	113.0976167	1.804584654	NA	NA	NA	NA	8	-41917075.03	83834166.07	377562.0822	0	0.32158405	0.357771887
40	5677.12469	195.673138	130.5662546	2880.852473	NA	NA	113.7346675	NA	NA	NA	NA	NA	7	-41917077.06	83834168.12	377564.1304	0	0.321585061	0.357768983
72	5674.059994	194.0271991	128.4129451	2885.802417	NA	NA	NA	41.18675324	NA	NA	NA	NA	7	-41918578.39	83837170.77	380566.7872	0	0.32111483	0.357348433
38	5704.69506	239.4896642	NA	2879.779541	NA	NA	112.489606	NA	NA	NA	NA	NA	6	-41918772.73	83837557.47	380953.48	0	0.321847779	0.355490953
8	5669.971482	193.1578971	129.1051079	2887.169371	NA	NA	NA	NA	NA	NA	NA	NA	6	-41918810.07	83837632.13	381028.1475	0	0.321095196	0.357161455
6	5697.335251	236.5166164	NA	2886.03994	NA	NA	NA	NA	NA	NA	NA	NA	5	-41920466.93	83840943.86	384339.8758	0	0.321348664	0.3549442
71	5645.477944	NA	199.0608906	2880.24919	NA	NA	NA	37.9376831	NA	NA	NA	NA	6	-41922628.07	83845268.14	388664.1501	0	0.319324786	0.357436525
7	5641.798065	NA	199.4070228	2881.531665	NA	NA	NA	NA	NA	NA	NA	NA	5	-41922824.58	83845659.16	389055.1735	0	0.319311352	0.357267627
5	5678.966997	NA	NA	2877.317499	NA	NA	NA	NA	NA	NA	NA	NA	4	-41927313.19	83854634.37	398030.3851	0	0.318988423	0.353341551
1436	7040.133313	127.6643691	84.31456594	NA	-870.5107059	-732.3609299	NA	NA	-19.86834499	-5.423305463	NA	85.1015957	10	-42561503.38	85123026.75	1666422.766	0	0.09749265	0.138930145
412	7002.820175	127.2597322	83.18407902	NA	-837.7567772	-636.4186309	NA	NA	-16.9746293	2.337505873	NA	NA	9	-42564362.13	85128742.25	1672138.266	0	0.096357618	0.137647522
156	7002.950407	126.4260856	85.62392289	NA	-837.6773005	-636.3255808	NA	NA	-16.1155835	NA	NA	NA	8	-42564364.72	85128745.43	1672141.447	0	0.09635689	0.137655787
284	7004.557992	109.9330486	89.10146604	NA	-839.138461	-636.8509132	NA	NA	NA	-3.863468289	NA	NA	8	-42564431.57	85128879.14	1672275.15	0	0.096333903	0.137651883
28	7004.479829	109.8505257	85.01525728	NA	-839.4236867	-637.0703323	NA	NA	NA	NA	NA	NA	7	-42564436.89	85128887.78	1672283.79	0	0.096331424	0.137651224
396	6593.365892	165.8327678	120.3442321	NA	-844.5131585	NA	NA	NA	-25.23028323	-10.49135973	NA	NA	8	-42612617.47	85225250.94	1768646.954	0	0.075563678	0.11842556
140	6592.514809	169.6027048	109.4092029	NA	-844.8745965	NA	NA	NA	-29.09442901	NA	NA	NA	7	-42612644.4	85225302.8	1768698.815	0	0.075552681	0.118398618
268	6595.529699	140.109687	129.1799409	NA	-846.5743279	NA	NA	NA	NA	-19.72419809	NA	NA	7	-42612766.04	85225546.08	1768942.094	0	0.075504323	0.118384126
12	6594.4	139.7409747	108.3595409	NA	-848.0456442	NA	NA	NA	NA	NA	NA	NA	6	-42612871.96	85225755.92	1769151.936	0	0.075460206	0.118316815
138	6614.228114	205.2544748	NA	NA	-844.5533787	NA	NA	NA	-28.0322962	NA	NA	NA	6	-42613507.4	85227026.79	1770422.804	0	0.075350343	0.11612355
10	6615.857832	176.1431383	NA	NA	-847.6127074	NA	NA	NA	NA	NA	NA	NA	5	-42613718.72	85227447.45	1770843.459	0	0.075263299	0.116073497
267	6573.016513	NA	179.3827457	NA	-844.2315704	NA	NA	NA	NA	-18.96516267	NA	NA	6	-42614298.33	85228608.67	1772004.678	0	0.074787247	0.118836771
11	6571.966977	NA	159.2345025	NA	-845.6523303	NA	NA	NA	NA	NA	NA	NA	5	-42614396.29	85228802.58	1772198.598	0	0.074745806	0.118773475
9	6598.196844	NA	NA	NA	-843.8836641	NA	NA	NA	NA	NA	NA	NA	4	-42616474.72	85232957.44	1776353.456	0	0.074053021	0.1151682
20	6090.796731	62.1737709	72.35895331	NA	NA	-661.3737272	NA	NA	NA	NA	NA	NA	6	-42739102.72	85478217.43	2021613.443	0	0.023019731	0.06402752
4	5656.085386	92.70754735	96.4654251	NA	NA	NA	NA	NA	NA	NA	NA	NA	5	-42787258.55	85574527.1	2117923.109	0	0.000909214	0.043351034
2	5676.243357	125.1374506	NA	NA	NA	NA	NA	NA	NA	NA	NA	NA	4	-42787878.03	85575764.07	2119160.078	0	0.000599914	0.041082109
3	5642.673987	NA	130.2714362	NA	NA	NA	NA	NA	NA	NA	NA	NA	4	-42787879.11	85575766.23	2119162.238	0	0.00064824	0.043898155
1	5666.518912	NA	NA	NA	NA	NA	NA	NA	NA	NA	NA	NA	3	-42789164	85578334	2121730.013	0	0	0.040671274
