# Supplementary material for: Flyway‐scale analysis reveals that the timing of migration in wading birds is becoming later
Source: Ecol Evol. 2021 Sep 28;11(20):14135–45. doi: 10.1002/ece3.8130 (PMC8525091; doi:10.1002/ece3.8130)
Supplement: Supplementary file 1 — Supplementary Material [file ECE3-11-14135-s001.zip › Supplementary material/Supplementary material Table 7 autumn modelling distribution of sightings.csv]

	Intercept	Julian date	Latitude	Year	Year^2	Julian date x latitude	Julian date x year	Latitude x year	Year^2 x Julian date	Year^2 x latitude	Julian date x latitude x year	Year^2 x Julian date x latitude	df	logLik	AICc	delta	weight	Marginal R^2	Condtional R^2
2048	5264.139612	466.5807417	-16.43251084	3548.728832	655.6680293	170.3442248	845.7856049	21.09002148	308.6910833	18.28288167	90.92933072	7.775112672	14	-40903118.96	81806265.92	0	1	0.565674846	0.572841402
1024	5264.951197	466.6269713	-16.63105812	3547.762483	654.6250708	178.1500435	845.6481032	19.4909813	308.9090862	17.8456584	81.84781489	NA	13	-40903152.8	81806331.61	65.68323375	5.46E-15	0.565664476	0.572838696
768	5264.841674	468.9946983	2.096143658	3547.643911	655.3317818	176.7951181	843.3281385	-0.211722524	306.4543063	NA	79.79552868	NA	12	-40903294.17	81806612.35	346.4279683	5.94E-76	0.565634445	0.572812247
1536	5263.635652	468.00405	-13.48056626	3538.278209	651.3428143	208.5885128	844.2176234	7.54467023	308.1269764	11.20831296	NA	-31.96397085	13	-40904806.73	81809639.46	3373.538948	0	0.565273003	0.572586158
1472	5263.414212	468.3855762	-9.993930293	3538.341456	651.3565358	208.3231112	843.2856876	NA	307.7431494	7.966998712	NA	-32.04020884	12	-40904818.08	81809660.15	3394.22889	0	0.565266254	0.572588171
512	5256.378935	468.809602	-9.337253352	3537.628216	656.4737571	175.1129219	844.0572285	9.612281934	305.823085	8.9463888	NA	NA	12	-40905944.22	81811912.45	5646.523099	0	0.565021484	0.572397043
448	5256.07241	469.2984539	-4.87960255	3537.706871	656.5068522	174.6727743	842.8686316	NA	305.3267452	4.807216157	NA	NA	11	-40905961.74	81811945.48	5679.554131	0	0.56501197	0.572399098
256	5256.431487	469.9838385	0.077097357	3537.697023	656.8089971	174.4637291	842.8997067	-0.264402975	304.6161538	NA	NA	NA	11	-40905980.88	81811983.77	5717.846847	0	0.565014348	0.572389308
192	5256.451424	469.9866897	0.071745136	3537.694568	656.8153943	174.4710596	842.9339496	NA	304.6129004	NA	NA	NA	10	-40905982.03	81811984.06	5718.142043	0	0.56501513	0.572388765
496	5204.495154	461.5440492	14.46536788	3538.654212	656.3406739	NA	846.5718187	-8.644249014	309.6808529	-2.338380458	NA	NA	11	-40918053.87	81836129.74	29863.82198	0	0.562338922	0.570475454
240	5204.434854	461.2286116	12.01628442	3538.637143	656.2525104	NA	846.8782403	-6.068353322	310.0015567	NA	NA	NA	10	-40918057.28	81836134.57	29868.6473	0	0.562338883	0.57047527
432	5204.655734	461.0858177	10.49150447	3538.585475	656.3104682	NA	847.6515494	NA	310.1381094	1.376170587	NA	NA	10	-40918068.31	81836156.61	29890.6884	0	0.562340531	0.57047015
176	5204.777066	461.2857246	11.9050326	3538.58166	656.3989316	NA	847.6686772	NA	309.9319927	NA	NA	NA	9	-40918070.56	81836159.13	29893.20456	0	0.562341283	0.57046863
174	5206.967377	459.6517377	NA	3538.645178	656.5610314	NA	847.5623607	NA	309.8390694	NA	NA	NA	8	-40918113.08	81836242.16	29976.24118	0	0.562387487	0.570406767
896	5252.086064	758.6506257	22.67287175	3482.314205	632.4938858	185.1414088	496.6597354	-21.6755787	NA	-23.93336734	69.73570556	NA	12	-40944131.98	81888287.96	82022.03644	0	0.557271216	0.565134807
640	5252.130309	758.5862057	-2.492055448	3481.765514	631.287808	187.0689291	496.0402679	4.802214058	NA	NA	72.40873727	NA	11	-40944385.51	81888793.03	82527.10751	0	0.557225874	0.565083605
384	5244.790399	758.0237141	28.56146907	3474.224721	634.2599627	182.4902729	498.2771015	-29.75399454	NA	-31.1707959	NA	NA	11	-40946124.65	81892271.31	86005.38728	0	0.556792504	0.564827824
320	5245.742052	757.9630227	14.8625556	3473.658994	634.044504	183.8991188	500.2321935	NA	NA	-18.47551011	NA	NA	10	-40946278.3	81892576.59	86310.67034	0	0.556786065	0.564778605
128	5244.474216	757.907171	-4.300212509	3473.09315	632.7599519	184.8962139	497.5425318	4.7270425	NA	NA	NA	NA	10	-40946558.64	81893137.28	86871.35513	0	0.556707473	0.564745841
64	5244.146408	757.9111523	-4.205441403	3473.124701	632.640962	184.7671496	496.8642577	NA	NA	NA	NA	NA	9	-40946567.05	81893152.09	86886.16957	0	0.556698728	0.564750927
368	5190.691411	754.2516345	53.87740553	3474.460651	633.8290185	NA	496.3511885	-49.30747264	NA	-43.4650419	NA	NA	10	-40959043.05	81918106.1	111840.1798	0	0.553923456	0.562709462
304	5191.574594	754.1020394	31.3859094	3473.521421	633.4646077	NA	499.5828489	NA	NA	-22.47757398	NA	NA	9	-40959462.1	81918942.2	112676.278	0	0.553868324	0.562606425
112	5189.264618	754.0185642	8.282963546	3472.878914	631.7185127	NA	495.2859426	-1.336582847	NA	NA	NA	NA	9	-40959885.34	81919788.69	113522.7675	0	0.553754027	0.562554753
48	5189.34865	754.0166678	8.258631818	3472.869943	631.7519812	NA	495.4774522	NA	NA	NA	NA	NA	8	-40959887.06	81919790.12	113524.1967	0	0.553755997	0.562552921
46	5190.885185	752.8221779	NA	3472.927711	631.8695762	NA	495.4769568	NA	NA	NA	NA	NA	7	-40959907.77	81919829.55	113563.6269	0	0.553788343	0.562511803
1504	5247.507539	788.0093594	25.32665999	3407.777113	583.6566576	212.9811633	NA	-91.391308	-54.95494226	-29.23112893	NA	-31.33623084	12	-41019358.31	82038740.63	232474.7079	0	0.541536214	0.550583067
480	5240.339954	788.7394406	29.38140255	3407.164198	588.6994639	180.1619908	NA	-89.34583188	-57.14591531	-31.44107589	NA	NA	11	-41020396.32	82040814.64	234548.7219	0	0.541298627	0.550401361
1440	5250.402838	787.6616316	-17.00194859	3405.229254	582.5697059	216.3027284	NA	NA	-55.16365508	10.06000593	NA	-30.39063617	11	-41020758.42	82041538.85	235272.9247	0	0.541329946	0.550229961
224	5240.091891	786.1385235	-3.722480357	3406.288215	587.1853224	182.4822304	NA	-54.898995	-54.63809948	NA	NA	NA	10	-41020818.35	82041656.7	235390.7735	0	0.541210617	0.550321041
416	5243.385386	788.3777157	-12.14747652	3404.689775	587.4872552	184.3802479	NA	NA	-57.28541993	7.061861356	NA	NA	10	-41021734.82	82043489.63	237223.7113	0	0.541102622	0.550062545
160	5243.985221	789.4250795	-4.874486713	3404.656577	587.9326655	184.0849883	NA	NA	-58.37539133	NA	NA	NA	9	-41021775.71	82043569.43	237303.5051	0	0.541107549	0.550041569
352	5242.175638	731.2216731	21.36690502	3410.785557	586.6806793	178.231083	NA	-89.77247496	NA	-22.86814582	NA	NA	10	-41023011.66	82046043.33	239777.4066	0	0.540754232	0.549872633
96	5241.922722	731.1651568	-2.74332354	3410.023722	585.6312727	180.0014854	NA	-64.40093441	NA	NA	NA	NA	9	-41023237.83	82046493.65	240227.7326	0	0.5407055	0.549831936
288	5245.229098	730.7171309	-20.38042268	3408.308176	585.4577152	182.4647959	NA	NA	NA	15.84012958	NA	NA	9	-41024361.37	82048740.74	242474.8227	0	0.540553533	0.549532897
32	5246.693805	730.602839	-4.031430261	3408.390075	586.3922808	181.7027432	NA	NA	NA	NA	NA	NA	8	-41024569.03	82049154.06	242888.1406	0	0.540541425	0.54946087
464	5187.179422	782.2438054	53.98924999	3407.820103	588.3547579	NA	NA	-108.4332868	-54.2890997	-43.17611896	NA	NA	10	-41032566.8	82065153.61	258887.6858	0	0.538564508	0.548317822
208	5185.913054	778.5394253	8.747475939	3406.623041	586.2593347	NA	NA	-61.24024193	-50.77785835	NA	NA	NA	9	-41033361.15	82066740.29	260474.3714	0	0.538397807	0.5481688
400	5189.324946	781.6171077	4.03806821	3404.8207	586.8663321	NA	NA	NA	-54.37765977	3.452228737	NA	NA	9	-41034536.32	82069090.64	262824.7213	0	0.538229762	0.5478608
144	5189.658361	782.1348348	7.583752401	3404.804351	587.0847343	NA	NA	NA	-54.91321376	NA	NA	NA	8	-41034546.57	82069109.13	262843.2127	0	0.538233379	0.547853003
142	5191.143105	781.0682827	NA	3404.855548	587.1935547	NA	NA	NA	-54.94327469	NA	NA	NA	7	-41034563.69	82069141.38	262875.4597	0	0.538269985	0.547807626
336	5189.447091	727.6383612	46.12071055	3411.255581	586.4393777	NA	NA	-108.6443454	NA	-34.90782623	NA	NA	9	-41034915.67	82069849.35	263583.4272	0	0.538075561	0.547837406
80	5188.277365	727.4970076	9.500716067	3410.093726	584.8253978	NA	NA	-69.999161	NA	NA	NA	NA	8	-41035441.23	82070898.46	264632.5374	0	0.537963172	0.547742458
272	5191.587506	726.9211931	-3.940710786	3408.255951	584.9449193	NA	NA	NA	NA	11.82494287	NA	NA	8	-41036890.76	82073797.53	267531.6044	0	0.537736919	0.54738081
16	5192.831802	726.8476375	8.225795418	3408.317305	585.6449153	NA	NA	NA	NA	NA	NA	NA	7	-41037006.26	82074026.52	267760.5942	0	0.53773173	0.547337278
14	5194.445087	725.6579052	NA	3408.374925	585.7620997	NA	NA	NA	NA	NA	NA	NA	6	-41037026.17	82074064.34	267798.4176	0	0.537771108	0.547287597
632	5932.014632	685.5618678	12.19457173	2815.555412	NA	183.4897853	412.6004526	-16.58218831	NA	NA	85.99497923	NA	10	-41112658.12	82225336.23	419070.31	0	0.521946698	0.530823146
120	5924.759466	684.552691	10.0867856	2803.405265	NA	180.8984475	414.1541331	-16.73070569	NA	NA	NA	NA	9	-41115498.58	82231015.16	424749.2339	0	0.521243133	0.530325997
56	5926.408895	684.4897138	9.760673544	2802.847446	NA	181.3529308	416.5013063	NA	NA	NA	NA	NA	8	-41115584.22	82231184.44	424918.5133	0	0.521251795	0.530282006
104	5870.366493	680.8655788	22.37342178	2804.273602	NA	NA	412.0806816	-22.62839837	NA	NA	NA	NA	8	-41127318.98	82254653.97	448388.0464	0	0.518525763	0.528122378
40	5872.382528	680.7677983	21.97386126	2803.521418	NA	NA	415.2509961	NA	NA	NA	NA	NA	7	-41127473.98	82254961.96	448696.0413	0	0.518520074	0.52806224
38	5876.926896	677.5523331	NA	2803.343696	NA	NA	415.2099888	NA	NA	NA	NA	NA	6	-41127603.31	82255218.62	448952.7014	0	0.518597523	0.527920239
88	5878.598476	666.617127	10.49724542	2792.28633	NA	177.0240399	NA	-73.65338118	NA	NA	NA	NA	8	-41165634.87	82331285.75	525019.828	0	0.509858273	0.520095069
24	5885.145762	665.8779223	9.043619001	2789.499607	NA	178.9654631	NA	NA	NA	NA	NA	NA	7	-41167267.14	82334548.28	528282.3582	0	0.509629623	0.519612125
72	5825.67113	663.0963695	22.51959133	2793.190972	NA	NA	NA	-79.14612604	NA	NA	NA	NA	7	-41176702.99	82353419.97	547154.0498	0	0.507295485	0.517972164
8	5831.942799	662.259938	21.09847735	2790.20459	NA	NA	NA	NA	NA	NA	NA	NA	6	-41178579.61	82357171.22	550905.2933	0	0.506989298	0.517454912
6	5836.49894	659.1742756	NA	2790.035232	NA	NA	NA	NA	NA	NA	NA	NA	5	-41178696.24	82357402.48	551136.5535	0	0.507079107	0.517299725
335	5332.529212	NA	-66.79629842	3300.687999	531.6940031	NA	NA	-100.2916815	NA	-32.91585598	NA	NA	8	-41183843.97	82367703.94	561438.0224	0	0.50625985	0.516559253
79	5331.429549	NA	-101.3063988	3299.612687	530.1821344	NA	NA	-63.8528446	NA	NA	NA	NA	7	-41184280.96	82368575.91	562309.9881	0	0.506163463	0.516472415
271	5333.837251	NA	-112.9091134	3298.01948	530.3641151	NA	NA	NA	NA	10.22558413	NA	NA	7	-41185417.72	82370849.43	564583.5111	0	0.505898899	0.516239782
15	5334.773478	NA	-102.3782943	3298.082205	530.9742112	NA	NA	NA	NA	NA	NA	NA	6	-41185498.69	82371009.39	564743.4654	0	0.505878676	0.516222211
13	5319.075978	NA	NA	3295.052837	528.3442429	NA	NA	NA	NA	NA	NA	NA	5	-41188266.73	82376543.47	570277.5442	0	0.504912951	0.515932696
71	5903.312598	NA	-80.4399391	2744.626382	NA	NA	NA	-72.71144057	NA	NA	NA	NA	6	-41294486.35	82588984.7	782718.7778	0	0.480845894	0.491730555
7	5908.114389	NA	-81.62529123	2741.938829	NA	NA	NA	NA	NA	NA	NA	NA	5	-41295988.4	82591986.79	785720.8687	0	0.48048397	0.491402702
5	5893.148356	NA	NA	2741.719302	NA	NA	NA	NA	NA	NA	NA	NA	4	-41297664.57	82595337.15	789071.2274	0	0.47980357	0.491290444
1436	6819.291299	531.2706999	2.241481109	NA	-853.0931648	207.0921823	NA	NA	-102.0120354	5.685307225	NA	-20.55886704	10	-42440735.79	84881491.58	3075225.657	0	0.130797514	0.159237177
412	6814.511292	531.782447	5.523525162	NA	-849.6124516	185.4966431	NA	NA	-103.4423454	3.657460302	NA	NA	9	-42440971.25	84881960.5	3075694.581	0	0.130712827	0.159080233
156	6814.872311	532.3261419	9.290231996	NA	-849.3745326	185.3436351	NA	NA	-104.0066342	NA	NA	NA	8	-42440977.92	84881971.84	3075705.919	0	0.13071536	0.159049042
284	6820.605705	427.0810811	-9.320720334	NA	-856.0406555	182.0369463	NA	NA	NA	19.51591936	NA	NA	8	-42445472.53	84890961.05	3084695.132	0	0.128976453	0.157436012
28	6822.76571	426.9309904	10.82247162	NA	-854.9320281	181.0975842	NA	NA	NA	NA	NA	NA	7	-42445638.45	84891290.91	3085024.985	0	0.128938356	0.15721437
396	6767.395029	524.9664235	21.79994834	NA	-850.2928628	NA	NA	NA	-100.5189371	0.024103659	NA	NA	8	-42447788.26	84895592.53	3089326.606	0	0.128351668	0.154209278
140	6767.404619	524.9700429	21.82469644	NA	-850.2912897	NA	NA	NA	-100.5226749	NA	NA	NA	7	-42447789.27	84895592.53	3089326.612	0	0.128352125	0.154206453
138	6772.221665	521.8893562	NA	NA	-850.0404554	NA	NA	NA	-100.6112301	NA	NA	NA	6	-42447860.2	84895732.41	3089466.486	0	0.128378179	0.153797557
268	6774.151136	423.2939436	7.072355767	NA	-856.5303614	NA	NA	NA	NA	15.50837032	NA	NA	7	-42452028.14	84904070.28	3097804.354	0	0.126700554	0.152711767
12	6776.023342	423.1901271	23.02890614	NA	-855.6464241	NA	NA	NA	NA	NA	NA	NA	6	-42452133.08	84904278.17	3098012.247	0	0.126676335	0.152568523
10	6781.140345	419.8446707	NA	NA	-855.3867135	NA	NA	NA	NA	NA	NA	NA	5	-42452211.74	84904433.49	3098167.565	0	0.126702596	0.1521245
267	6836.859579	NA	-57.47184814	NA	-861.227788	NA	NA	NA	NA	14.49211295	NA	NA	6	-42479652.51	84959317.02	3153051.094	0	0.116287588	0.138960606
11	6838.451617	NA	-42.54571853	NA	-860.4006604	NA	NA	NA	NA	NA	NA	NA	5	-42479743.15	84959496.31	3153230.388	0	0.116261811	0.13887072
9	6830.324937	NA	NA	NA	-860.9626327	NA	NA	NA	NA	NA	NA	NA	4	-42480010.64	84960029.28	3153763.354	0	0.116053857	0.139305039
20	5908.784418	452.1642425	-16.51362	NA	NA	188.0087924	NA	NA	NA	NA	NA	NA	6	-42724339.87	85448691.74	3642425.814	0	0.015363263	0.045261357
4	5860.538334	448.3004811	-3.867443589	NA	NA	NA	NA	NA	NA	NA	NA	NA	5	-42730509.3	85461028.59	3654762.671	0	0.012678982	0.039309453
2	5859.636866	448.8638303	NA	NA	NA	NA	NA	NA	NA	NA	NA	NA	4	-42730512.81	85461033.63	3654767.705	0	0.012679637	0.039402004
3	5922.082813	NA	-73.51526208	NA	NA	NA	NA	NA	NA	NA	NA	NA	4	-42757829.16	85515666.32	3709400.395	0	0.000341814	0.022581377
1	5907.253006	NA	NA	NA	NA	NA	NA	NA	NA	NA	NA	NA	3	-42758531	85517068.01	3710802.084	0	0	0.023501408
